# Supplementary material for: Use of genome-scale models to get new insights into the marine actinomycete genus Salinispora
Source: BMC Syst Biol. 2019 Jan 21;13:11. doi: 10.1186/s12918-019-0683-1 (PMC6341766; doi:10.1186/s12918-019-0683-1)
Supplement: Supplementary file 1 — Table S1. contains ortholog data used to build the Core model (worksheet1). Table S2. contains a heat map of InParanoid scores (worksheet2). Table S3. contains genome and available isolation metadata of Salinispora strains in Core (worksheet3). References used to extract data related to isolation metadata are listed in the table. Table S4. contains list of conserved and not conserved reactions in each mode (worksheet4). Tables S5, S6 and S7. contain reactions associated to essential genes in ST-CNB440, SA-CNH643 and SP-CNR114 models under DMM growth conditions, respectively (worksheet5). Table S8, S9 and S10. contain reactions associated to essential genes in ST-CNB440, SA-CNH643 and SP-CNR114 models under CM growth conditions, respectively (worksheet6). Table S11. contains growth rate ratio between deletion strain and wild type strains for each model under DMM and CM growth conditions (worksheet7). (XLSX 2620 kb) [file 12918_2019_683_MOESM1_ESM.xlsx]

## Sheet: Sheet1
Table S1: Ortholog table
Protein	Description	Genomes	ST-CNR699	ST-CNS416	ST-CNT261	ST-CNS197	ST-CNB536	ST-CNB476	ST-CNH898	ST-CNY012	ST-CNT250	SA-CNS205	SA-CNT849	SA-CNS673	SA-CNS051	SA-CNP193	SA-CNP105	SA-CNS744	SA-CNX481	SA-CNX814	SA-CNY011	SA-CNY231	SA-CNY256	SA-CNY260	SA-CNY280	SA-CNY237	SA-CNT859	SA-CNH877	SA-CNH962	SA-CNR107	SA-CNY282	SA-CNY234	SA-CNS991	SA-CNH963	SA-CNS299	SA-CNS243	SA-CNR416	SA-CNR425	SA-CNT799	SA-CNX482	SA-CNR921	SA-CNT850	SA-CNH646	SA-CNB458	SA-CNX508	SA-CNT005	SA-CNH941	SA-CNX891	SA-CNT857
WP_007073013.1	translation initiation factor IF-1	92	WP_007073013.1	WP_007073013.1	WP_007073013.1	WP_007073013.1	WP_007073013.1	WP_007073013.1	WP_007073013.1	WP_007073013.1	WP_007073013.1	WP_007073013.1	WP_007073013.1	WP_007073013.1	WP_007073013.1	WP_007073013.1	WP_007073013.1	WP_007073013.1	WP_007073013.1	WP_007073013.1	WP_007073013.1	WP_007073013.1	WP_007073013.1	WP_007073013.1	WP_007073013.1	WP_007073013.1	WP_007073013.1	WP_007073013.1	WP_007073013.1	WP_007073013.1	WP_007073013.1	WP_007073013.1	WP_007073013.1	WP_007073013.1	WP_007073013.1	WP_007073013.1	WP_007073013.1	WP_007073013.1	WP_007073013.1	WP_007073013.1	WP_007073013.1	WP_007073013.1	WP_007073013.1	WP_007073013.1	WP_007073013.1	WP_007073013.1	WP_007073013.1	WP_007073013.1	WP_007073013.1
WP_007073023.1	30S ribosomal protein S14 type Z	92	WP_007073023.1	WP_007073023.1	WP_007073023.1	WP_007073023.1	WP_007073023.1	WP_007073023.1	WP_007073023.1	WP_007073023.1	WP_007073023.1	WP_007073023.1	WP_007073023.1	WP_007073023.1	WP_007073023.1	WP_007073023.1	WP_007073023.1	WP_007073023.1	WP_007073023.1	WP_007073023.1	WP_007073023.1	WP_007073023.1	WP_007073023.1	WP_007073023.1	WP_007073023.1	WP_007073023.1	WP_007073023.1	WP_007073023.1	WP_007073023.1	WP_007073023.1	WP_007073023.1	WP_007073023.1	WP_007073023.1	WP_007073023.1	WP_007073023.1	WP_007073023.1	WP_007073023.1	WP_007073023.1	WP_007073023.1	WP_007073023.1	WP_007073023.1	WP_007073023.1	WP_007073023.1	WP_007073023.1	WP_007073023.1	WP_007073023.1	WP_007073023.1	WP_007073023.1	WP_007073023.1
WP_007073026.1	50S ribosomal protein L14	92	WP_007073026.1	WP_007073026.1	WP_007073026.1	WP_007073026.1	WP_007073026.1	WP_007073026.1	WP_007073026.1	WP_007073026.1	WP_007073026.1	WP_007073026.1	WP_007073026.1	WP_007073026.1	WP_007073026.1	WP_007073026.1	WP_007073026.1	WP_007073026.1	WP_007073026.1	WP_007073026.1	WP_007073026.1	WP_007073026.1	WP_007073026.1	WP_007073026.1	WP_007073026.1	WP_007073026.1	WP_007073026.1	WP_007073026.1	WP_007073026.1	WP_007073026.1	WP_007073026.1	WP_007073026.1	WP_007073026.1	WP_007073026.1	WP_007073026.1	WP_007073026.1	WP_007073026.1	WP_007073026.1	WP_007073026.1	WP_007073026.1	WP_007073026.1	WP_007073026.1	WP_007073026.1	WP_007073026.1	WP_007073026.1	WP_007073026.1	WP_007073026.1	WP_007073026.1	WP_007073026.1
WP_007073037.1	30S ribosomal protein S10	92	WP_007073037.1	WP_007073037.1	WP_007073037.1	WP_007073037.1	WP_007073037.1	WP_007073037.1	WP_007073037.1	WP_007073037.1	WP_007073037.1	WP_007073037.1	WP_007073037.1	WP_007073037.1	WP_007073037.1	WP_007073037.1	WP_007073037.1	WP_007073037.1	WP_007073037.1	WP_007073037.1	WP_007073037.1	WP_007073037.1	WP_007073037.1	WP_007073037.1	WP_007073037.1	WP_007073037.1	WP_007073037.1	WP_007073037.1	WP_007073037.1	WP_007073037.1	WP_007073037.1	WP_007073037.1	WP_007073037.1	WP_007073037.1	WP_007073037.1	WP_007073037.1	WP_007073037.1	WP_007073037.1	WP_007073037.1	WP_007073037.1	WP_007073037.1	WP_007073037.1	WP_007073037.1	WP_007073037.1	WP_007073037.1	WP_007073037.1	WP_007073037.1	WP_007073037.1	WP_007073037.1
WP_007073263.1	cold-shock protein	92	WP_007073263.1	WP_007073263.1	WP_007073263.1	WP_007073263.1	WP_007073263.1	WP_007073263.1	WP_007073263.1	WP_007073263.1	WP_007073263.1	WP_007073263.1	WP_007073263.1	WP_007073263.1	WP_007073263.1	WP_007073263.1	WP_007073263.1	WP_007073263.1	WP_007073263.1	WP_007073263.1	WP_007073263.1	WP_007073263.1	WP_007073263.1	WP_007073263.1	WP_007073263.1	WP_007073263.1	WP_007073263.1	WP_007073263.1	WP_007073263.1	WP_007073263.1	WP_007073263.1	WP_007073263.1	WP_007073263.1	WP_007073263.1	WP_007073263.1	WP_007073263.1	WP_007073263.1	WP_007073263.1	WP_007073263.1	WP_007073263.1	WP_007073263.1	WP_007073263.1	WP_007073263.1	WP_007073263.1	WP_007073263.1	WP_007073263.1	WP_007073263.1	WP_007073263.1	WP_007073263.1
WP_007073789.1	30S ribosomal protein S18	92	WP_007073789.1	WP_007073789.1	WP_007073789.1	WP_007073789.1	WP_007073789.1	WP_007073789.1	WP_007073789.1	WP_007073789.1	WP_007073789.1	WP_007073789.1	WP_007073789.1	WP_007073789.1	WP_007073789.1	WP_007073789.1	WP_007073789.1	WP_007073789.1	WP_007073789.1	WP_007073789.1	WP_007073789.1	WP_007073789.1	WP_007073789.1	WP_007073789.1	WP_007073789.1	WP_007073789.1	WP_007073789.1	WP_007073789.1	WP_007073789.1	WP_007073789.1	WP_007073789.1	WP_007073789.1	WP_007073789.1	WP_007073789.1	WP_007073789.1	WP_007073789.1	WP_007073789.1	WP_007073789.1	WP_007073789.1	WP_007073789.1	WP_007073789.1	WP_007073789.1	WP_007073789.1	WP_007073789.1	WP_007073789.1	WP_007073789.1	WP_007073789.1	WP_007073789.1	WP_007073789.1
WP_007073996.1	DNA-binding protein	92	WP_007073996.1	WP_007073996.1	WP_007073996.1	WP_007073996.1	WP_007073996.1	WP_007073996.1	WP_007073996.1	WP_007073996.1	WP_007073996.1	WP_007073996.1	WP_007073996.1	WP_007073996.1	WP_007073996.1	WP_007073996.1	WP_007073996.1	WP_007073996.1	WP_007073996.1	WP_007073996.1	WP_007073996.1	WP_007073996.1	WP_007073996.1	WP_007073996.1	WP_007073996.1	WP_007073996.1	WP_007073996.1	WP_007073996.1	WP_007073996.1	WP_007073996.1	WP_007073996.1	WP_007073996.1	WP_007073996.1	WP_007073996.1	WP_007073996.1	WP_007073996.1	WP_007073996.1	WP_007073996.1	WP_007073996.1	WP_007073996.1	WP_007073996.1	WP_007073996.1	WP_007073996.1	WP_007073996.1	WP_007073996.1	WP_007073996.1	WP_007073996.1	WP_007073996.1	WP_007073996.1
WP_007458370.1	hypothetical protein	92	WP_007458370.1	WP_007458370.1	WP_007458370.1	WP_007458370.1	WP_007458370.1	WP_007458370.1	WP_007458370.1	WP_007458370.1	WP_007458370.1	WP_007458370.1	WP_007458370.1	WP_007458370.1	WP_007458370.1	WP_007458370.1	WP_007458370.1	WP_007458370.1	WP_007458370.1	WP_007458370.1	WP_007458370.1	WP_007458370.1	WP_007458370.1	WP_007458370.1	WP_007458370.1	WP_007458370.1	WP_007458370.1	WP_007458370.1	WP_007458370.1	WP_007458370.1	WP_007458370.1	WP_007458370.1	WP_007458370.1	WP_007458370.1	WP_007458370.1	WP_007458370.1	WP_007458370.1	WP_007458370.1	WP_007458370.1	WP_007458370.1	WP_007458370.1	WP_007458370.1	WP_007458370.1	WP_007458370.1	WP_007458370.1	WP_007458370.1	WP_007458370.1	WP_007458370.1	WP_007458370.1
WP_007462679.1	transcriptional regulator	92	WP_007462679.1	WP_007462679.1	WP_007462679.1	WP_007462679.1	WP_007462679.1	WP_007462679.1	WP_007462679.1	WP_007462679.1	WP_007462679.1	WP_007462679.1	WP_007462679.1	WP_007462679.1	WP_007462679.1	WP_007462679.1	WP_007462679.1	WP_007462679.1	WP_007462679.1	WP_007462679.1	WP_007462679.1	WP_007462679.1	WP_007462679.1	WP_007462679.1	WP_007462679.1	WP_007462679.1	WP_007462679.1	WP_007462679.1	WP_007462679.1	WP_007462679.1	WP_007462679.1	WP_007462679.1	WP_007462679.1	WP_007462679.1	WP_007462679.1	WP_007462679.1	WP_007462679.1	WP_007462679.1	WP_007462679.1	WP_007462679.1	WP_007462679.1	WP_007462679.1	WP_007462679.1	WP_007462679.1	WP_007462679.1	WP_007462679.1	WP_007462679.1	WP_007462679.1	WP_007462679.1
WP_007465292.1	50S ribosomal protein L16	92	WP_007465292.1	WP_007465292.1	WP_007465292.1	WP_007465292.1	WP_007465292.1	WP_007465292.1	WP_007465292.1	WP_007465292.1	WP_007465292.1	WP_007465292.1	WP_007465292.1	WP_007465292.1	WP_007465292.1	WP_007465292.1	WP_007465292.1	WP_007465292.1	WP_007465292.1	WP_007465292.1	WP_007465292.1	WP_007465292.1	WP_007465292.1	WP_007465292.1	WP_007465292.1	WP_007465292.1	WP_007465292.1	WP_007465292.1	WP_007465292.1	WP_007465292.1	WP_007465292.1	WP_007465292.1	WP_007465292.1	WP_007465292.1	WP_007465292.1	WP_007465292.1	WP_007465292.1	WP_007465292.1	WP_007465292.1	WP_007465292.1	WP_007465292.1	WP_007465292.1	WP_007465292.1	WP_007465292.1	WP_007465292.1	WP_007465292.1	WP_007465292.1	WP_007465292.1	WP_007465292.1
WP_007465318.1	30S ribosomal protein S12	92	WP_007465318.1	WP_007465318.1	WP_007465318.1	WP_007465318.1	WP_007465318.1	WP_007465318.1	WP_007465318.1	WP_007465318.1	WP_007465318.1	WP_007465318.1	WP_007465318.1	WP_007465318.1	WP_007465318.1	WP_007465318.1	WP_007465318.1	WP_007465318.1	WP_007465318.1	WP_007465318.1	WP_007465318.1	WP_007465318.1	WP_007465318.1	WP_007465318.1	WP_007465318.1	WP_007465318.1	WP_007465318.1	WP_007465318.1	WP_007465318.1	WP_007465318.1	WP_007465318.1	WP_007465318.1	WP_007465318.1	WP_007465318.1	WP_007465318.1	WP_007465318.1	WP_007465318.1	WP_007465318.1	WP_007465318.1	WP_007465318.1	WP_007465318.1	WP_007465318.1	WP_007465318.1	WP_007465318.1	WP_007465318.1	WP_007465318.1	WP_007465318.1	WP_007465318.1	WP_007465318.1
WP_011903923.1	chromosomal replication initiator protein DnaA	91	WP_011903923.1	WP_011903923.1	WP_011903923.1	WP_011903923.1	WP_011903923.1	WP_011903923.1	WP_011903923.1	WP_011903923.1	WP_011903923.1	WP_011903923.1	WP_011903923.1	WP_011903923.1	WP_011903923.1	WP_011903923.1	WP_011903923.1	WP_011903923.1	WP_011903923.1	WP_011903923.1	WP_011903923.1	WP_011903923.1	WP_011903923.1	WP_011903923.1	WP_011903923.1	WP_011903923.1	WP_011903923.1	WP_011903923.1	WP_011903923.1	WP_011903923.1	WP_011903923.1	WP_011903923.1	WP_011903923.1	WP_011903923.1	WP_011903923.1	WP_011903923.1	WP_011903923.1	WP_011903923.1	WP_011903923.1	WP_011903923.1	WP_011903923.1	WP_011903923.1	WP_011903923.1	WP_011903923.1	WP_011903923.1	WP_011903923.1	WP_011903923.1	WP_011903923.1	WP_011903923.1
WP_011903925.1	DNA polymerase III subunit beta	92	WP_011903925.1	WP_011903925.1	WP_011903925.1	WP_011903925.1	WP_011903925.1	WP_011903925.1	WP_011903925.1	WP_011903925.1	WP_011903925.1	WP_011903925.1	WP_011903925.1	WP_011903925.1	WP_011903925.1	WP_011903925.1	WP_011903925.1	WP_011903925.1	WP_011903925.1	WP_011903925.1	WP_011903925.1	WP_011903925.1	WP_011903925.1	WP_011903925.1	WP_011903925.1	WP_011903925.1	WP_011903925.1	WP_011903925.1	WP_011903925.1	WP_011903925.1	WP_011903925.1	WP_011903925.1	WP_011903925.1	WP_011903925.1	WP_011903925.1	WP_011903925.1	WP_011903925.1	WP_011903925.1	WP_011903925.1	WP_011903925.1	WP_011903925.1	WP_011903925.1	WP_011903925.1	WP_011903925.1	WP_011903925.1	WP_011903925.1	WP_011903925.1	WP_011903925.1	WP_011903925.1
WP_011903926.1	6-phosphogluconate dehydrogenase	92	WP_011903926.1	WP_011903926.1	WP_011903926.1	WP_011903926.1	WP_011903926.1	WP_011903926.1	WP_011903926.1	WP_011903926.1	WP_011903926.1	WP_011903926.1	WP_011903926.1	WP_011903926.1	WP_011903926.1	WP_011903926.1	WP_011903926.1	WP_011903926.1	WP_011903926.1	WP_011903926.1	WP_011903926.1	WP_011903926.1	WP_011903926.1	WP_011903926.1	WP_011903926.1	WP_011903926.1	WP_011903926.1	WP_011903926.1	WP_011903926.1	WP_011903926.1	WP_011903926.1	WP_011903926.1	WP_011903926.1	WP_011903926.1	WP_011903926.1	WP_011903926.1	WP_011903926.1	WP_011903926.1	WP_011903926.1	WP_011903926.1	WP_011903926.1	WP_011903926.1	WP_011903926.1	WP_011903926.1	WP_011903926.1	WP_011903926.1	WP_011903926.1	WP_011903926.1	WP_011903926.1
WP_011903927.1	DNA recombination protein RecF	91	WP_011903927.1	WP_011903927.1	WP_011903927.1	WP_011903927.1	WP_011903927.1	WP_011903927.1	WP_011903927.1	WP_011903927.1	WP_011903927.1	WP_011903927.1	WP_011903927.1	WP_011903927.1	WP_011903927.1	WP_011903927.1	WP_011903927.1	WP_011903927.1	WP_011903927.1	WP_011903927.1	WP_011903927.1	WP_011903927.1	WP_011903927.1	WP_011903927.1	WP_011903927.1	WP_011903927.1	WP_011903927.1	WP_011903927.1	WP_011903927.1	WP_011903927.1	WP_011903927.1	WP_011903927.1	WP_011903927.1	WP_011903927.1	WP_011903927.1	WP_011903927.1	WP_011903927.1	WP_011903927.1	WP_011903927.1	WP_011903927.1	WP_011903927.1	WP_011903927.1	WP_011903927.1	WP_011903927.1	WP_011903927.1	WP_011903927.1	WP_011903927.1	WP_011903927.1	WP_011903927.1
WP_011903928.1	hypothetical protein	91	WP_011903928.1	WP_011903928.1	WP_011903928.1	WP_011903928.1	WP_011903928.1	WP_011903928.1	WP_011903928.1	WP_011903928.1	WP_011903928.1	WP_011903928.1	WP_011903928.1	WP_011903928.1	WP_011903928.1	WP_011903928.1	WP_011903928.1	WP_011903928.1	WP_011903928.1	WP_011903928.1	WP_011903928.1	WP_011903928.1	WP_011903928.1	WP_011903928.1	WP_011903928.1	WP_011903928.1	WP_011903928.1	WP_011903928.1	WP_011903928.1	WP_011903928.1	WP_011903928.1	WP_011903928.1	WP_011903928.1	WP_011903928.1	WP_011903928.1	WP_011903928.1	WP_011903928.1	WP_011903928.1	WP_011903928.1	WP_011903928.1	WP_011903928.1	WP_011903928.1	WP_011903928.1	WP_011903928.1	WP_011903928.1	WP_011903928.1	WP_011903928.1	WP_011903928.1	WP_011903928.1
WP_011903929.1	hypothetical protein	92	WP_011903929.1	WP_011903929.1	WP_011903929.1	WP_011903929.1	WP_011903929.1	WP_011903929.1	WP_011903929.1	WP_011903929.1	WP_011903929.1	WP_011903929.1	WP_011903929.1	WP_011903929.1	WP_011903929.1	WP_011903929.1	WP_011903929.1	WP_011903929.1	WP_011903929.1	WP_011903929.1	WP_011903929.1	WP_011903929.1	WP_011903929.1	WP_011903929.1	WP_011903929.1	WP_011903929.1	WP_011903929.1	WP_011903929.1	WP_011903929.1	WP_011903929.1	WP_011903929.1	WP_011903929.1	WP_011903929.1	WP_011903929.1	WP_011903929.1	WP_011903929.1	WP_011903929.1	WP_011903929.1	WP_011903929.1	WP_011903929.1	WP_011903929.1	WP_011903929.1	WP_011903929.1	WP_011903929.1	WP_011903929.1	WP_011903929.1	WP_011903929.1	WP_011903929.1	WP_011903929.1
WP_011903931.1	DNA gyrase subunit A	92	WP_011903931.1	WP_011903931.1	WP_011903931.1	WP_011903931.1	WP_011903931.1	WP_011903931.1	WP_011903931.1	WP_011903931.1	WP_011903931.1	WP_011903931.1	WP_011903931.1	WP_011903931.1	WP_011903931.1	WP_011903931.1	WP_011903931.1	WP_011903931.1	WP_011903931.1	WP_011903931.1	WP_011903931.1	WP_011903931.1	WP_011903931.1	WP_011903931.1	WP_011903931.1	WP_011903931.1	WP_011903931.1	WP_011903931.1	WP_011903931.1	WP_011903931.1	WP_011903931.1	WP_011903931.1	WP_011903931.1	WP_011903931.1	WP_011903931.1	WP_011903931.1	WP_011903931.1	WP_011903931.1	WP_011903931.1	WP_011903931.1	WP_011903931.1	WP_011903931.1	WP_011903931.1	WP_011903931.1	WP_011903931.1	WP_011903931.1	WP_011903931.1	WP_011903931.1	WP_011903931.1
WP_011903932.1	hypothetical protein	91	WP_011903932.1	WP_011903932.1	WP_011903932.1	WP_011903932.1	WP_011903932.1	WP_011903932.1	WP_011903932.1	WP_011903932.1	WP_011903932.1	WP_011903932.1	WP_011903932.1	WP_011903932.1	WP_011903932.1	WP_011903932.1	WP_011903932.1	WP_011903932.1	WP_011903932.1	WP_011903932.1	WP_011903932.1	WP_011903932.1	WP_011903932.1	WP_011903932.1	WP_011903932.1	WP_011903932.1	WP_011903932.1	WP_011903932.1	WP_011903932.1	WP_011903932.1	WP_011903932.1	WP_011903932.1	WP_011903932.1	WP_011903932.1	WP_011903932.1	WP_011903932.1	WP_011903932.1	WP_011903932.1	WP_011903932.1	WP_011903932.1	WP_011903932.1	WP_011903932.1	WP_011903932.1	WP_011903932.1	WP_011903932.1	WP_011903932.1	WP_011903932.1	WP_011903932.1	WP_011903932.1
WP_011903933.1	glyoxalase	87	WP_011903933.1	WP_011903933.1	WP_011903933.1	WP_011903933.1	WP_011903933.1	WP_011903933.1	WP_011903933.1	WP_011903933.1	WP_011903933.1	WP_011903933.1	WP_011903933.1	WP_011903933.1	WP_011903933.1			WP_011903933.1	WP_011903933.1	WP_011903933.1	WP_011903933.1	WP_011903933.1	WP_011903933.1	WP_011903933.1	WP_011903933.1	WP_011903933.1	WP_011903933.1	WP_011903933.1	WP_011903933.1	WP_011903933.1	WP_011903933.1	WP_011903933.1	WP_011903933.1	WP_011903933.1	WP_011903933.1	WP_011903933.1	WP_011903933.1	WP_011903933.1	WP_011903933.1	WP_011903933.1	WP_011903933.1	WP_011903933.1	WP_011903933.1	WP_011903933.1	WP_011903933.1	WP_011903933.1			WP_011903933.1
WP_011903936.1	phenazine biosynthesis PhzC/PhzF protein	12	WP_011903936.1	WP_011903936.1	WP_011903936.1	WP_011903936.1	WP_011903936.1	WP_011903936.1	WP_011903936.1	WP_011903936.1	WP_011903936.1																										WP_011903936.1
WP_011903937.1	valine--tRNA ligase	90	WP_011903937.1	WP_011903937.1	WP_011903937.1	WP_011903937.1	WP_011903937.1	WP_011903937.1	WP_011903937.1	WP_011903937.1	WP_011903937.1	WP_011903937.1	WP_011903937.1	WP_011903937.1	WP_011903937.1	WP_011903937.1	WP_011903937.1	WP_011903937.1	WP_011903937.1	WP_011903937.1	WP_011903937.1	WP_011903937.1	WP_011903937.1	WP_011903937.1	WP_011903937.1	WP_011903937.1	WP_011903937.1	WP_011903937.1	WP_011903937.1	WP_011903937.1	WP_011903937.1	WP_011903937.1	WP_011903937.1	WP_011903937.1		WP_011903937.1	WP_011903937.1	WP_011903937.1	WP_011903937.1	WP_011903937.1		WP_011903937.1	WP_011903937.1	WP_011903937.1	WP_011903937.1	WP_011903937.1	WP_011903937.1	WP_011903937.1	WP_011903937.1
WP_011903939.1	haloacid dehalogenase	91	WP_011903939.1	WP_011903939.1	WP_011903939.1	WP_011903939.1	WP_011903939.1	WP_011903939.1	WP_011903939.1	WP_011903939.1	WP_011903939.1	WP_011903939.1	WP_011903939.1	WP_011903939.1	WP_011903939.1	WP_011903939.1	WP_011903939.1	WP_011903939.1	WP_011903939.1	WP_011903939.1	WP_011903939.1	WP_011903939.1	WP_011903939.1	WP_011903939.1	WP_011903939.1	WP_011903939.1	WP_011903939.1	WP_011903939.1	WP_011903939.1	WP_011903939.1	WP_011903939.1	WP_011903939.1	WP_011903939.1	WP_011903939.1	WP_011903939.1	WP_011903939.1	WP_011903939.1	WP_011903939.1	WP_011903939.1	WP_011903939.1	WP_011903939.1	WP_011903939.1	WP_011903939.1	WP_011903939.1	WP_011903939.1	WP_011903939.1	WP_011903939.1	WP_011903939.1	WP_011903939.1
WP_011903940.1	hypothetical protein	92	WP_011903940.1	WP_011903940.1	WP_011903940.1	WP_011903940.1	WP_011903940.1	WP_011903940.1	WP_011903940.1	WP_011903940.1	WP_011903940.1	WP_011903940.1	WP_011903940.1	WP_011903940.1	WP_011903940.1	WP_011903940.1	WP_011903940.1	WP_011903940.1	WP_011903940.1	WP_011903940.1	WP_011903940.1	WP_011903940.1	WP_011903940.1	WP_011903940.1	WP_011903940.1	WP_011903940.1	WP_011903940.1	WP_011903940.1	WP_011903940.1	WP_011903940.1	WP_011903940.1	WP_011903940.1	WP_011903940.1	WP_011903940.1	WP_011903940.1	WP_011903940.1	WP_011903940.1	WP_011903940.1	WP_011903940.1	WP_011903940.1	WP_011903940.1	WP_011903940.1	WP_011903940.1	WP_011903940.1	WP_011903940.1	WP_011903940.1	WP_011903940.1	WP_011903940.1	WP_011903940.1
WP_011903941.1	hypothetical protein	92	WP_011903941.1	WP_011903941.1	WP_011903941.1	WP_011903941.1	WP_011903941.1	WP_011903941.1	WP_011903941.1	WP_011903941.1	WP_011903941.1	WP_011903941.1	WP_011903941.1	WP_011903941.1	WP_011903941.1	WP_011903941.1	WP_011903941.1	WP_011903941.1	WP_011903941.1	WP_011903941.1	WP_011903941.1	WP_011903941.1	WP_011903941.1	WP_011903941.1	WP_011903941.1	WP_011903941.1	WP_011903941.1	WP_011903941.1	WP_011903941.1	WP_011903941.1	WP_011903941.1	WP_011903941.1	WP_011903941.1	WP_011903941.1	WP_011903941.1	WP_011903941.1	WP_011903941.1	WP_011903941.1	WP_011903941.1	WP_011903941.1	WP_011903941.1	WP_011903941.1	WP_011903941.1	WP_011903941.1	WP_011903941.1	WP_011903941.1	WP_011903941.1	WP_011903941.1	WP_011903941.1
WP_011903942.1	DSBA oxidoreductase	92	WP_011903942.1	WP_011903942.1	WP_011903942.1	WP_011903942.1	WP_011903942.1	WP_011903942.1	WP_011903942.1	WP_011903942.1	WP_011903942.1	WP_011903942.1	WP_011903942.1	WP_011903942.1	WP_011903942.1	WP_011903942.1	WP_011903942.1	WP_011903942.1	WP_011903942.1	WP_011903942.1	WP_011903942.1	WP_011903942.1	WP_011903942.1	WP_011903942.1	WP_011903942.1	WP_011903942.1	WP_011903942.1	WP_011903942.1	WP_011903942.1	WP_011903942.1	WP_011903942.1	WP_011903942.1	WP_011903942.1	WP_011903942.1	WP_011903942.1	WP_011903942.1	WP_011903942.1	WP_011903942.1	WP_011903942.1	WP_011903942.1	WP_011903942.1	WP_011903942.1	WP_011903942.1	WP_011903942.1	WP_011903942.1	WP_011903942.1	WP_011903942.1	WP_011903942.1	WP_011903942.1
WP_011903943.1	cysteine desufuration protein SufE	92	WP_011903943.1	WP_011903943.1	WP_011903943.1	WP_011903943.1	WP_011903943.1	WP_011903943.1	WP_011903943.1	WP_011903943.1	WP_011903943.1	WP_011903943.1	WP_011903943.1	WP_011903943.1	WP_011903943.1	WP_011903943.1	WP_011903943.1	WP_011903943.1	WP_011903943.1	WP_011903943.1	WP_011903943.1	WP_011903943.1	WP_011903943.1	WP_011903943.1	WP_011903943.1	WP_011903943.1	WP_011903943.1	WP_011903943.1	WP_011903943.1	WP_011903943.1	WP_011903943.1	WP_011903943.1	WP_011903943.1	WP_011903943.1	WP_011903943.1	WP_011903943.1	WP_011903943.1	WP_011903943.1	WP_011903943.1	WP_011903943.1	WP_011903943.1	WP_011903943.1	WP_011903943.1	WP_011903943.1	WP_011903943.1	WP_011903943.1	WP_011903943.1	WP_011903943.1	WP_011903943.1
WP_011903944.1	signal transduction protein	92	WP_011903944.1	WP_011903944.1	WP_011903944.1	WP_011903944.1	WP_011903944.1	WP_011903944.1	WP_011903944.1	WP_011903944.1	WP_011903944.1	WP_011903944.1	WP_011903944.1	WP_011903944.1	WP_011903944.1	WP_011903944.1	WP_011903944.1	WP_011903944.1	WP_011903944.1	WP_011903944.1	WP_011903944.1	WP_011903944.1	WP_011903944.1	WP_011903944.1	WP_011903944.1	WP_011903944.1	WP_011903944.1	WP_011903944.1	WP_011903944.1	WP_011903944.1	WP_011903944.1	WP_011903944.1	WP_011903944.1	WP_011903944.1	WP_011903944.1	WP_011903944.1	WP_011903944.1	WP_011903944.1	WP_011903944.1	WP_011903944.1	WP_011903944.1	WP_011903944.1	WP_011903944.1	WP_011903944.1	WP_011903944.1	WP_011903944.1	WP_011903944.1	WP_011903944.1	WP_011903944.1
WP_011903945.1	lipase	92	WP_011903945.1	WP_011903945.1	WP_011903945.1	WP_011903945.1	WP_011903945.1	WP_011903945.1	WP_011903945.1	WP_011903945.1	WP_011903945.1	WP_011903945.1	WP_011903945.1	WP_011903945.1	WP_011903945.1	WP_011903945.1	WP_011903945.1	WP_011903945.1	WP_011903945.1	WP_011903945.1	WP_011903945.1	WP_011903945.1	WP_011903945.1	WP_011903945.1	WP_011903945.1	WP_011903945.1	WP_011903945.1	WP_011903945.1	WP_011903945.1	WP_011903945.1	WP_011903945.1	WP_011903945.1	WP_011903945.1	WP_011903945.1	WP_011903945.1	WP_011903945.1	WP_011903945.1	WP_011903945.1	WP_011903945.1	WP_011903945.1	WP_011903945.1	WP_011903945.1	WP_011903945.1	WP_011903945.1	WP_011903945.1	WP_011903945.1	WP_011903945.1	WP_011903945.1	WP_011903945.1
WP_011903946.1	TetR family transcriptional regulator	92	WP_011903946.1	WP_011903946.1	WP_011903946.1	WP_011903946.1	WP_011903946.1	WP_011903946.1	WP_011903946.1	WP_011903946.1	WP_011903946.1	WP_011903946.1	WP_011903946.1	WP_011903946.1	WP_011903946.1	WP_011903946.1	WP_011903946.1	WP_011903946.1	WP_011903946.1	WP_011903946.1	WP_011903946.1	WP_011903946.1	WP_011903946.1	WP_011903946.1	WP_011903946.1	WP_011903946.1	WP_011903946.1	WP_011903946.1	WP_011903946.1	WP_011903946.1	WP_011903946.1	WP_011903946.1	WP_011903946.1	WP_011903946.1	WP_011903946.1	WP_011903946.1	WP_011903946.1	WP_011903946.1	WP_011903946.1	WP_011903946.1	WP_011903946.1	WP_011903946.1	WP_011903946.1	WP_011903946.1	WP_011903946.1	WP_011903946.1	WP_011903946.1	WP_011903946.1	WP_011903946.1
WP_011903947.1	biotin carboxylase	92	WP_011903947.1	WP_011903947.1	WP_011903947.1	WP_011903947.1	WP_011903947.1	WP_011903947.1	WP_011903947.1	WP_011903947.1	WP_011903947.1	WP_011903947.1	WP_011903947.1	WP_011903947.1	WP_011903947.1	WP_011903947.1	WP_011903947.1	WP_011903947.1	WP_011903947.1	WP_011903947.1	WP_011903947.1	WP_011903947.1	WP_011903947.1	WP_011903947.1	WP_011903947.1	WP_011903947.1	WP_011903947.1	WP_011903947.1	WP_011903947.1	WP_011903947.1	WP_011903947.1	WP_011903947.1	WP_011903947.1	WP_011903947.1	WP_011903947.1	WP_011903947.1	WP_011903947.1	WP_011903947.1	WP_011903947.1	WP_011903947.1	WP_011903947.1	WP_011903947.1	WP_011903947.1	WP_011903947.1	WP_011903947.1	WP_011903947.1	WP_011903947.1	WP_011903947.1	WP_011903947.1
WP_011903948.1	hydroxymethylglutaryl-CoA lyase	92	WP_011903948.1	WP_011903948.1	WP_011903948.1	WP_011903948.1	WP_011903948.1	WP_011903948.1	WP_011903948.1	WP_011903948.1	WP_011903948.1	WP_011903948.1	WP_011903948.1	WP_011903948.1	WP_011903948.1	WP_011903948.1	WP_011903948.1	WP_011903948.1	WP_011903948.1	WP_011903948.1	WP_011903948.1	WP_011903948.1	WP_011903948.1	WP_011903948.1	WP_011903948.1	WP_011903948.1	WP_011903948.1	WP_011903948.1	WP_011903948.1	WP_011903948.1	WP_011903948.1	WP_011903948.1	WP_011903948.1	WP_011903948.1	WP_011903948.1	WP_011903948.1	WP_011903948.1	WP_011903948.1	WP_011903948.1	WP_011903948.1	WP_011903948.1	WP_011903948.1	WP_011903948.1	WP_011903948.1	WP_011903948.1	WP_011903948.1	WP_011903948.1	WP_011903948.1	WP_011903948.1
WP_011903949.1	carboxylase	92	WP_011903949.1	WP_011903949.1	WP_011903949.1	WP_011903949.1	WP_011903949.1	WP_011903949.1	WP_011903949.1	WP_011903949.1	WP_011903949.1	WP_011903949.1	WP_011903949.1	WP_011903949.1	WP_011903949.1	WP_011903949.1	WP_011903949.1	WP_011903949.1	WP_011903949.1	WP_011903949.1	WP_011903949.1	WP_011903949.1	WP_011903949.1	WP_011903949.1	WP_011903949.1	WP_011903949.1	WP_011903949.1	WP_011903949.1	WP_011903949.1	WP_011903949.1	WP_011903949.1	WP_011903949.1	WP_011903949.1	WP_011903949.1	WP_011903949.1	WP_011903949.1	WP_011903949.1	WP_011903949.1	WP_011903949.1	WP_011903949.1	WP_011903949.1	WP_011903949.1	WP_011903949.1	WP_011903949.1	WP_011903949.1	WP_011903949.1	WP_011903949.1	WP_011903949.1	WP_011903949.1
WP_011903950.1	acyl-CoA dehydrogenase	92	WP_011903950.1	WP_011903950.1	WP_011903950.1	WP_011903950.1	WP_011903950.1	WP_011903950.1	WP_011903950.1	WP_011903950.1	WP_011903950.1	WP_011903950.1	WP_011903950.1	WP_011903950.1	WP_011903950.1	WP_011903950.1	WP_011903950.1	WP_011903950.1	WP_011903950.1	WP_011903950.1	WP_011903950.1	WP_011903950.1	WP_011903950.1	WP_011903950.1	WP_011903950.1	WP_011903950.1	WP_011903950.1	WP_011903950.1	WP_011903950.1	WP_011903950.1	WP_011903950.1	WP_011903950.1	WP_011903950.1	WP_011903950.1	WP_011903950.1	WP_011903950.1	WP_011903950.1	WP_011903950.1	WP_011903950.1	WP_011903950.1	WP_011903950.1	WP_011903950.1	WP_011903950.1	WP_011903950.1	WP_011903950.1	WP_011903950.1	WP_011903950.1	WP_011903950.1	WP_011903950.1
WP_011903951.1	hypothetical protein	91	WP_011903951.1	WP_011903951.1	WP_011903951.1	WP_011903951.1	WP_011903951.1	WP_011903951.1	WP_011903951.1	WP_011903951.1	WP_011903951.1	WP_011903951.1	WP_011903951.1	WP_011903951.1	WP_011903951.1	WP_011903951.1	WP_011903951.1	WP_011903951.1	WP_011903951.1	WP_011903951.1	WP_011903951.1	WP_011903951.1	WP_011903951.1	WP_011903951.1	WP_011903951.1	WP_011903951.1	WP_011903951.1	WP_011903951.1	WP_011903951.1	WP_011903951.1	WP_011903951.1	WP_011903951.1	WP_011903951.1	WP_011903951.1	WP_011903951.1	WP_011903951.1	WP_011903951.1	WP_011903951.1	WP_011903951.1	WP_011903951.1	WP_011903951.1	WP_011903951.1	WP_011903951.1	WP_011903951.1	WP_011903951.1	WP_011903951.1	WP_011903951.1	WP_011903951.1	WP_011903951.1
WP_011903953.1	glutamate--cysteine ligase	92	WP_011903953.1	WP_011903953.1	WP_011903953.1	WP_011903953.1	WP_011903953.1	WP_011903953.1	WP_011903953.1	WP_011903953.1	WP_011903953.1	WP_011903953.1	WP_011903953.1	WP_011903953.1	WP_011903953.1	WP_011903953.1	WP_011903953.1	WP_011903953.1	WP_011903953.1	WP_011903953.1	WP_011903953.1	WP_011903953.1	WP_011903953.1	WP_011903953.1	WP_011903953.1	WP_011903953.1	WP_011903953.1	WP_011903953.1	WP_011903953.1	WP_011903953.1	WP_011903953.1	WP_011903953.1	WP_011903953.1	WP_011903953.1	WP_011903953.1	WP_011903953.1	WP_011903953.1	WP_011903953.1	WP_011903953.1	WP_011903953.1	WP_011903953.1	WP_011903953.1	WP_011903953.1	WP_011903953.1	WP_011903953.1	WP_011903953.1	WP_011903953.1	WP_011903953.1	WP_011903953.1
WP_011903954.1	hypothetical protein	90	WP_011903954.1	WP_011903954.1	WP_011903954.1	WP_011903954.1	WP_011903954.1	WP_011903954.1	WP_011903954.1	WP_011903954.1	WP_011903954.1		WP_011903954.1	WP_011903954.1	WP_011903954.1	WP_011903954.1	WP_011903954.1	WP_011903954.1	WP_011903954.1	WP_011903954.1	WP_011903954.1	WP_011903954.1	WP_011903954.1	WP_011903954.1	WP_011903954.1	WP_011903954.1	WP_011903954.1	WP_011903954.1	WP_011903954.1	WP_011903954.1	WP_011903954.1	WP_011903954.1	WP_011903954.1	WP_011903954.1	WP_011903954.1		WP_011903954.1	WP_011903954.1	WP_011903954.1	WP_011903954.1	WP_011903954.1	WP_011903954.1	WP_011903954.1	WP_011903954.1	WP_011903954.1	WP_011903954.1	WP_011903954.1	WP_011903954.1	WP_011903954.1
WP_011903956.1	hypothetical protein	54	WP_011903956.1	WP_011903956.1	WP_011903956.1	WP_011903956.1	WP_011903956.1	WP_011903956.1	WP_011903956.1	WP_011903956.1	WP_011903956.1	WP_011903956.1	WP_011903956.1	WP_011903956.1	WP_011903956.1	WP_011903956.1	WP_011903956.1	WP_011903956.1	WP_011903956.1	WP_011903956.1	WP_011903956.1	WP_011903956.1	WP_011903956.1	WP_011903956.1	WP_011903956.1	WP_011903956.1	WP_011903956.1	WP_011903956.1	WP_011903956.1	WP_011903956.1	WP_011903956.1	WP_011903956.1	WP_011903956.1	WP_011903956.1	WP_011903956.1	WP_011903956.1	WP_011903956.1	WP_011903956.1	WP_011903956.1	WP_011903956.1	WP_011903956.1	WP_011903956.1	WP_011903956.1	WP_011903956.1	WP_011903956.1	WP_011903956.1	WP_011903956.1	WP_011903956.1	WP_011903956.1
WP_011903958.1	XRE family transcriptional regulator	92	WP_011903958.1	WP_011903958.1	WP_011903958.1	WP_011903958.1	WP_011903958.1	WP_011903958.1	WP_011903958.1	WP_011903958.1	WP_011903958.1	WP_011903958.1	WP_011903958.1	WP_011903958.1	WP_011903958.1	WP_011903958.1	WP_011903958.1	WP_011903958.1	WP_011903958.1	WP_011903958.1	WP_011903958.1	WP_011903958.1	WP_011903958.1	WP_011903958.1	WP_011903958.1	WP_011903958.1	WP_011903958.1	WP_011903958.1	WP_011903958.1	WP_011903958.1	WP_011903958.1	WP_011903958.1	WP_011903958.1	WP_011903958.1	WP_011903958.1	WP_011903958.1	WP_011903958.1	WP_011903958.1	WP_011903958.1	WP_011903958.1	WP_011903958.1	WP_011903958.1	WP_011903958.1	WP_011903958.1	WP_011903958.1	WP_011903958.1	WP_011903958.1	WP_011903958.1	WP_011903958.1
WP_011903959.1	regulator	92	WP_011903959.1	WP_011903959.1	WP_011903959.1	WP_011903959.1	WP_011903959.1	WP_011903959.1	WP_011903959.1	WP_011903959.1	WP_011903959.1	WP_011903959.1	WP_011903959.1	WP_011903959.1	WP_011903959.1	WP_011903959.1	WP_011903959.1	WP_011903959.1	WP_011903959.1	WP_011903959.1	WP_011903959.1	WP_011903959.1	WP_011903959.1	WP_011903959.1	WP_011903959.1	WP_011903959.1	WP_011903959.1	WP_011903959.1	WP_011903959.1	WP_011903959.1	WP_011903959.1	WP_011903959.1	WP_011903959.1	WP_011903959.1	WP_011903959.1	WP_011903959.1	WP_011903959.1	WP_011903959.1	WP_011903959.1	WP_011903959.1	WP_011903959.1	WP_011903959.1	WP_011903959.1	WP_011903959.1	WP_011903959.1	WP_011903959.1	WP_011903959.1	WP_011903959.1	WP_011903959.1
WP_011903961.1	serine protease	87	WP_011903961.1	WP_011903961.1	WP_011903961.1	WP_011903961.1	WP_011903961.1	WP_011903961.1	WP_011903961.1	WP_011903961.1	WP_011903961.1	WP_011903961.1	WP_011903961.1	WP_011903961.1	WP_011903961.1	WP_011903961.1	WP_011903961.1	WP_011903961.1	WP_011903961.1	WP_011903961.1	WP_011903961.1	WP_011903961.1	WP_011903961.1	WP_011903961.1	WP_011903961.1	WP_011903961.1	WP_011903961.1	WP_011903961.1	WP_011903961.1	WP_011903961.1	WP_011903961.1	WP_011903961.1	WP_011903961.1	WP_011903961.1	WP_011903961.1	WP_011903961.1	WP_011903961.1	WP_011903961.1	WP_011903961.1	WP_011903961.1	WP_011903961.1	WP_011903961.1	WP_011903961.1	WP_011903961.1	WP_011903961.1	WP_011903961.1	WP_011903961.1	WP_011903961.1	WP_011903961.1
WP_011903962.1	UDP-N-acetyl-D-mannosaminuronic acid transferase	92	WP_011903962.1	WP_011903962.1	WP_011903962.1	WP_011903962.1	WP_011903962.1	WP_011903962.1	WP_011903962.1	WP_011903962.1	WP_011903962.1	WP_011903962.1	WP_011903962.1	WP_011903962.1	WP_011903962.1	WP_011903962.1	WP_011903962.1	WP_011903962.1	WP_011903962.1	WP_011903962.1	WP_011903962.1	WP_011903962.1	WP_011903962.1	WP_011903962.1	WP_011903962.1	WP_011903962.1	WP_011903962.1	WP_011903962.1	WP_011903962.1	WP_011903962.1	WP_011903962.1	WP_011903962.1	WP_011903962.1	WP_011903962.1	WP_011903962.1	WP_011903962.1	WP_011903962.1	WP_011903962.1	WP_011903962.1	WP_011903962.1	WP_011903962.1	WP_011903962.1	WP_011903962.1	WP_011903962.1	WP_011903962.1	WP_011903962.1	WP_011903962.1	WP_011903962.1	WP_011903962.1
WP_011903963.1	NAD-dependent epimerase	92	WP_011903963.1	WP_011903963.1	WP_011903963.1	WP_011903963.1	WP_011903963.1	WP_011903963.1	WP_011903963.1	WP_011903963.1	WP_011903963.1	WP_011903963.1	WP_011903963.1	WP_011903963.1	WP_011903963.1	WP_011903963.1	WP_011903963.1	WP_011903963.1	WP_011903963.1	WP_011903963.1	WP_011903963.1	WP_011903963.1	WP_011903963.1	WP_011903963.1	WP_011903963.1	WP_011903963.1	WP_011903963.1	WP_011903963.1	WP_011903963.1	WP_011903963.1	WP_011903963.1	WP_011903963.1	WP_011903963.1	WP_011903963.1	WP_011903963.1	WP_011903963.1	WP_011903963.1	WP_011903963.1	WP_011903963.1	WP_011903963.1	WP_011903963.1	WP_011903963.1	WP_011903963.1	WP_011903963.1	WP_011903963.1	WP_011903963.1	WP_011903963.1	WP_011903963.1	WP_011903963.1
WP_011903964.1	hypothetical protein	92	WP_011903964.1	WP_011903964.1	WP_011903964.1	WP_011903964.1	WP_011903964.1	WP_011903964.1	WP_011903964.1	WP_011903964.1	WP_011903964.1	WP_011903964.1	WP_011903964.1	WP_011903964.1	WP_011903964.1	WP_011903964.1	WP_011903964.1	WP_011903964.1	WP_011903964.1	WP_011903964.1	WP_011903964.1	WP_011903964.1	WP_011903964.1	WP_011903964.1	WP_011903964.1	WP_011903964.1	WP_011903964.1	WP_011903964.1	WP_011903964.1	WP_011903964.1	WP_011903964.1	WP_011903964.1	WP_011903964.1	WP_011903964.1	WP_011903964.1	WP_011903964.1	WP_011903964.1	WP_011903964.1	WP_011903964.1	WP_011903964.1	WP_011903964.1	WP_011903964.1	WP_011903964.1	WP_011903964.1	WP_011903964.1	WP_011903964.1	WP_011903964.1	WP_011903964.1	WP_011903964.1
WP_011903965.1	hypothetical protein	92	WP_011903965.1	WP_011903965.1	WP_011903965.1	WP_011903965.1	WP_011903965.1	WP_011903965.1	WP_011903965.1	WP_011903965.1	WP_011903965.1	WP_011903965.1	WP_011903965.1	WP_011903965.1	WP_011903965.1	WP_011903965.1	WP_011903965.1	WP_011903965.1	WP_011903965.1	WP_011903965.1	WP_011903965.1	WP_011903965.1	WP_011903965.1	WP_011903965.1	WP_011903965.1	WP_011903965.1	WP_011903965.1	WP_011903965.1	WP_011903965.1	WP_011903965.1	WP_011903965.1	WP_011903965.1	WP_011903965.1	WP_011903965.1	WP_011903965.1	WP_011903965.1	WP_011903965.1	WP_011903965.1	WP_011903965.1	WP_011903965.1	WP_011903965.1	WP_011903965.1	WP_011903965.1	WP_011903965.1	WP_011903965.1	WP_011903965.1	WP_011903965.1	WP_011903965.1	WP_011903965.1
WP_011903966.1	protein phosphatase	92	WP_011903966.1	WP_011903966.1	WP_011903966.1	WP_011903966.1	WP_011903966.1	WP_011903966.1	WP_011903966.1	WP_011903966.1	WP_011903966.1	WP_011903966.1	WP_011903966.1	WP_011903966.1	WP_011903966.1	WP_011903966.1	WP_011903966.1	WP_011903966.1	WP_011903966.1	WP_011903966.1	WP_011903966.1	WP_011903966.1	WP_011903966.1	WP_011903966.1	WP_011903966.1	WP_011903966.1	WP_011903966.1	WP_011903966.1	WP_011903966.1	WP_011903966.1	WP_011903966.1	WP_011903966.1	WP_011903966.1	WP_011903966.1	WP_011903966.1	WP_011903966.1	WP_011903966.1	WP_011903966.1	WP_011903966.1	WP_011903966.1	WP_011903966.1	WP_011903966.1	WP_011903966.1	WP_011903966.1	WP_011903966.1	WP_011903966.1	WP_011903966.1	WP_011903966.1	WP_011903966.1
WP_011903967.1	cell division protein FtsW	91	WP_011903967.1	WP_011903967.1	WP_011903967.1	WP_011903967.1	WP_011903967.1	WP_011903967.1	WP_011903967.1	WP_011903967.1	WP_011903967.1	WP_011903967.1	WP_011903967.1	WP_011903967.1	WP_011903967.1	WP_011903967.1	WP_011903967.1	WP_011903967.1	WP_011903967.1	WP_011903967.1	WP_011903967.1	WP_011903967.1	WP_011903967.1	WP_011903967.1	WP_011903967.1	WP_011903967.1	WP_011903967.1	WP_011903967.1	WP_011903967.1	WP_011903967.1	WP_011903967.1	WP_011903967.1	WP_011903967.1	WP_011903967.1	WP_011903967.1	WP_011903967.1	WP_011903967.1	WP_011903967.1	WP_011903967.1	WP_011903967.1	WP_011903967.1	WP_011903967.1	WP_011903967.1	WP_011903967.1	WP_011903967.1	WP_011903967.1	WP_011903967.1	WP_011903967.1	WP_011903967.1
WP_011903968.1	peptidoglycan glycosyltransferase	92	WP_011903968.1	WP_011903968.1	WP_011903968.1	WP_011903968.1	WP_011903968.1	WP_011903968.1	WP_011903968.1	WP_011903968.1	WP_011903968.1	WP_011903968.1	WP_011903968.1	WP_011903968.1	WP_011903968.1	WP_011903968.1	WP_011903968.1	WP_011903968.1	WP_011903968.1	WP_011903968.1	WP_011903968.1	WP_011903968.1	WP_011903968.1	WP_011903968.1	WP_011903968.1	WP_011903968.1	WP_011903968.1	WP_011903968.1	WP_011903968.1	WP_011903968.1	WP_011903968.1	WP_011903968.1	WP_011903968.1	WP_011903968.1	WP_011903968.1	WP_011903968.1	WP_011903968.1	WP_011903968.1	WP_011903968.1	WP_011903968.1	WP_011903968.1	WP_011903968.1	WP_011903968.1	WP_011903968.1	WP_011903968.1	WP_011903968.1	WP_011903968.1	WP_011903968.1	WP_011903968.1
WP_011903969.1	serine/threonine protein kinase	92	WP_011903969.1	WP_011903969.1	WP_011903969.1	WP_011903969.1	WP_011903969.1	WP_011903969.1	WP_011903969.1	WP_011903969.1	WP_011903969.1	WP_011903969.1	WP_011903969.1	WP_011903969.1	WP_011903969.1	WP_011903969.1	WP_011903969.1	WP_011903969.1	WP_011903969.1	WP_011903969.1	WP_011903969.1	WP_011903969.1	WP_011903969.1	WP_011903969.1	WP_011903969.1	WP_011903969.1	WP_011903969.1	WP_011903969.1	WP_011903969.1	WP_011903969.1	WP_011903969.1	WP_011903969.1	WP_011903969.1	WP_011903969.1	WP_011903969.1	WP_011903969.1	WP_011903969.1	WP_011903969.1	WP_011903969.1	WP_011903969.1	WP_011903969.1	WP_011903969.1	WP_011903969.1	WP_011903969.1	WP_011903969.1	WP_011903969.1	WP_011903969.1	WP_011903969.1	WP_011903969.1
WP_011903970.1	serine/threonine protein kinase	91	WP_011903970.1	WP_011903970.1	WP_011903970.1	WP_011903970.1	WP_011903970.1	WP_011903970.1	WP_011903970.1	WP_011903970.1	WP_011903970.1	WP_011903970.1	WP_011903970.1	WP_011903970.1	WP_011903970.1	WP_011903970.1	WP_011903970.1	WP_011903970.1	WP_011903970.1	WP_011903970.1	WP_011903970.1	WP_011903970.1	WP_011903970.1	WP_011903970.1	WP_011903970.1	WP_011903970.1	WP_011903970.1	WP_011903970.1	WP_011903970.1	WP_011903970.1	WP_011903970.1	WP_011903970.1	WP_011903970.1	WP_011903970.1	WP_011903970.1	WP_011903970.1	WP_011903970.1	WP_011903970.1	WP_011903970.1	WP_011903970.1	WP_011903970.1	WP_011903970.1	WP_011903970.1	WP_011903970.1	WP_011903970.1	WP_011903970.1	WP_011903970.1	WP_011903970.1	WP_011903970.1
WP_011903971.1	para-aminobenzoate synthase	92	WP_011903971.1	WP_011903971.1	WP_011903971.1	WP_011903971.1	WP_011903971.1	WP_011903971.1	WP_011903971.1	WP_011903971.1	WP_011903971.1	WP_011903971.1	WP_011903971.1	WP_011903971.1	WP_011903971.1	WP_011903971.1	WP_011903971.1	WP_011903971.1	WP_011903971.1	WP_011903971.1	WP_011903971.1	WP_011903971.1	WP_011903971.1	WP_011903971.1	WP_011903971.1	WP_011903971.1	WP_011903971.1	WP_011903971.1	WP_011903971.1	WP_011903971.1	WP_011903971.1	WP_011903971.1	WP_011903971.1	WP_011903971.1	WP_011903971.1	WP_011903971.1	WP_011903971.1	WP_011903971.1	WP_011903971.1	WP_011903971.1	WP_011903971.1	WP_011903971.1	WP_011903971.1	WP_011903971.1	WP_011903971.1	WP_011903971.1	WP_011903971.1	WP_011903971.1	WP_011903971.1
WP_011903972.1	hypothetical protein	92	WP_011903972.1	WP_011903972.1	WP_011903972.1	WP_011903972.1	WP_011903972.1	WP_011903972.1	WP_011903972.1	WP_011903972.1	WP_011903972.1	WP_011903972.1	WP_011903972.1	WP_011903972.1	WP_011903972.1	WP_011903972.1	WP_011903972.1	WP_011903972.1	WP_011903972.1	WP_011903972.1	WP_011903972.1	WP_011903972.1	WP_011903972.1	WP_011903972.1	WP_011903972.1	WP_011903972.1	WP_011903972.1	WP_011903972.1	WP_011903972.1	WP_011903972.1	WP_011903972.1	WP_011903972.1	WP_011903972.1	WP_011903972.1	WP_011903972.1	WP_011903972.1	WP_011903972.1	WP_011903972.1	WP_011903972.1	WP_011903972.1	WP_011903972.1	WP_011903972.1	WP_011903972.1	WP_011903972.1	WP_011903972.1	WP_011903972.1	WP_011903972.1	WP_011903972.1	WP_011903972.1
WP_011903976.1	Fe-S oxidoreductase	91	WP_011903976.1	WP_011903976.1	WP_011903976.1	WP_011903976.1	WP_011903976.1	WP_011903976.1	WP_011903976.1	WP_011903976.1	WP_011903976.1	WP_011903976.1	WP_011903976.1	WP_011903976.1	WP_011903976.1	WP_011903976.1	WP_011903976.1	WP_011903976.1	WP_011903976.1	WP_011903976.1	WP_011903976.1	WP_011903976.1	WP_011903976.1	WP_011903976.1	WP_011903976.1	WP_011903976.1	WP_011903976.1	WP_011903976.1	WP_011903976.1	WP_011903976.1	WP_011903976.1	WP_011903976.1	WP_011903976.1	WP_011903976.1	WP_011903976.1	WP_011903976.1	WP_011903976.1	WP_011903976.1	WP_011903976.1	WP_011903976.1	WP_011903976.1	WP_011903976.1	WP_011903976.1	WP_011903976.1	WP_011903976.1	WP_011903976.1	WP_011903976.1	WP_011903976.1	WP_011903976.1
WP_011903978.1	deoxycytidine triphosphate deaminase	92	WP_011903978.1	WP_011903978.1	WP_011903978.1	WP_011903978.1	WP_011903978.1	WP_011903978.1	WP_011903978.1	WP_011903978.1	WP_011903978.1	WP_011903978.1	WP_011903978.1	WP_011903978.1	WP_011903978.1	WP_011903978.1	WP_011903978.1	WP_011903978.1	WP_011903978.1	WP_011903978.1	WP_011903978.1	WP_011903978.1	WP_011903978.1	WP_011903978.1	WP_011903978.1	WP_011903978.1	WP_011903978.1	WP_011903978.1	WP_011903978.1	WP_011903978.1	WP_011903978.1	WP_011903978.1	WP_011903978.1	WP_011903978.1	WP_011903978.1	WP_011903978.1	WP_011903978.1	WP_011903978.1	WP_011903978.1	WP_011903978.1	WP_011903978.1	WP_011903978.1	WP_011903978.1	WP_011903978.1	WP_011903978.1	WP_011903978.1	WP_011903978.1	WP_011903978.1	WP_011903978.1
WP_011903979.1	pyridoxamine 5'-phosphate oxidase	92	WP_011903979.1	WP_011903979.1	WP_011903979.1	WP_011903979.1	WP_011903979.1	WP_011903979.1	WP_011903979.1	WP_011903979.1	WP_011903979.1	WP_011903979.1	WP_011903979.1	WP_011903979.1	WP_011903979.1	WP_011903979.1	WP_011903979.1	WP_011903979.1	WP_011903979.1	WP_011903979.1	WP_011903979.1	WP_011903979.1	WP_011903979.1	WP_011903979.1	WP_011903979.1	WP_011903979.1	WP_011903979.1	WP_011903979.1	WP_011903979.1	WP_011903979.1	WP_011903979.1	WP_011903979.1	WP_011903979.1	WP_011903979.1	WP_011903979.1	WP_011903979.1	WP_011903979.1	WP_011903979.1	WP_011903979.1	WP_011903979.1	WP_011903979.1	WP_011903979.1	WP_011903979.1	WP_011903979.1	WP_011903979.1	WP_011903979.1	WP_011903979.1	WP_011903979.1	WP_011903979.1
WP_011903980.1	integrase	66			WP_011903980.1	WP_011903980.1	WP_011903980.1		WP_011903980.1	WP_011903980.1	WP_011903980.1	WP_011903980.1		WP_011903980.1	WP_011903980.1	WP_011903980.1	WP_011903980.1	WP_011903980.1	WP_011903980.1	WP_011903980.1	WP_011903980.1	WP_011903980.1		WP_011903980.1	WP_011903980.1	WP_011903980.1		WP_011903980.1	WP_011903980.1	WP_011903980.1		WP_011903980.1	WP_011903980.1	WP_011903980.1	WP_011903980.1			WP_011903980.1		WP_011903980.1	WP_011903980.1		WP_011903980.1	WP_011903980.1	WP_011903980.1	WP_011903980.1	WP_011903980.1	WP_011903980.1
WP_011903981.1	DNA-binding protein	18	WP_011903981.1								WP_011903981.1					WP_011903981.1				WP_011903981.1	WP_011903981.1			WP_011903981.1		WP_011903981.1		WP_011903981.1					WP_011903981.1					WP_011903981.1		WP_011903981.1				WP_011903981.1			WP_011903981.1
WP_011903982.1	DNA repair protein RadA	13									WP_011903982.1					WP_011903982.1	WP_011903982.1	WP_011903982.1		WP_011903982.1													WP_011903982.1					WP_011903982.1						WP_011903982.1			WP_011903982.1
WP_011903983.1	DNA methyltransferase	19							WP_011903983.1	WP_011903983.1						WP_011903983.1	WP_011903983.1		WP_011903983.1	WP_011903983.1				WP_011903983.1							WP_011903983.1					WP_011903983.1				WP_011903983.1							WP_011903983.1	WP_011903983.1	WP_011903983.1
WP_011903984.1	DNA primase	45	WP_011903984.1	WP_011903984.1			WP_011903984.1		WP_011903984.1	WP_011903984.1	WP_011903984.1	WP_011903984.1				WP_011903984.1	WP_011903984.1	WP_011903984.1	WP_011903984.1	WP_011903984.1			WP_011903984.1	WP_011903984.1	WP_011903984.1	WP_011903984.1	WP_011903984.1		WP_011903984.1		WP_011903984.1		WP_011903984.1	WP_011903984.1			WP_011903984.1	WP_011903984.1	WP_011903984.1		WP_011903984.1	WP_011903984.1		WP_011903984.1		WP_011903984.1	WP_011903984.1		WP_011903984.1
WP_011903985.1	hypothetical protein	21								WP_011903985.1	WP_011903985.1	WP_011903985.1							WP_011903985.1						WP_011903985.1	WP_011903985.1							WP_011903985.1					WP_011903985.1								WP_011903985.1			WP_011903985.1
WP_011903987.1	hypothetical protein	18								WP_011903987.1	WP_011903987.1								WP_011903987.1							WP_011903987.1							WP_011903987.1													WP_011903987.1			WP_011903987.1
WP_011903988.1	hypothetical protein	28			WP_011903988.1			WP_011903988.1			WP_011903988.1	WP_011903988.1		WP_011903988.1					WP_011903988.1						WP_011903988.1	WP_011903988.1							WP_011903988.1					WP_011903988.1											WP_011903988.1
WP_011903990.1	hypothetical protein	19		WP_011903990.1	WP_011903990.1					WP_011903990.1	WP_011903990.1						WP_011903990.1		WP_011903990.1						WP_011903990.1												WP_011903990.1		WP_011903990.1			WP_011903990.1
WP_011903991.1	NUDIX hydrolase	43	WP_011903991.1		WP_011903991.1	WP_011903991.1	WP_011903991.1		WP_011903991.1	WP_011903991.1	WP_011903991.1	WP_011903991.1	WP_011903991.1				WP_011903991.1	WP_011903991.1		WP_011903991.1		WP_011903991.1	WP_011903991.1	WP_011903991.1	WP_011903991.1	WP_011903991.1	WP_011903991.1				WP_011903991.1		WP_011903991.1					WP_011903991.1			WP_011903991.1					WP_011903991.1		WP_011903991.1	WP_011903991.1
WP_011903993.1	hypothetical protein	36	WP_011903993.1		WP_011903993.1		WP_011903993.1			WP_011903993.1	WP_011903993.1					WP_011903993.1	WP_011903993.1	WP_011903993.1		WP_011903993.1			WP_011903993.1			WP_011903993.1			WP_011903993.1			WP_011903993.1	WP_011903993.1	WP_011903993.1	WP_011903993.1			WP_011903993.1	WP_011903993.1		WP_011903993.1	WP_011903993.1		WP_011903993.1		WP_011903993.1	WP_011903993.1	WP_011903993.1	WP_011903993.1
WP_011903994.1	GntR family transcriptional regulator	40			WP_011903994.1				WP_011903994.1			WP_011903994.1					WP_011903994.1	WP_011903994.1	WP_011903994.1	WP_011903994.1	WP_011903994.1	WP_011903994.1	WP_011903994.1		WP_011903994.1	WP_011903994.1	WP_011903994.1	WP_011903994.1		WP_011903994.1	WP_011903994.1					WP_011903994.1		WP_011903994.1		WP_011903994.1	WP_011903994.1			WP_011903994.1		WP_011903994.1		WP_011903994.1	WP_011903994.1
WP_011903995.1	haloacid dehalogenase	42			WP_011903995.1				WP_011903995.1			WP_011903995.1					WP_011903995.1	WP_011903995.1	WP_011903995.1	WP_011903995.1	WP_011903995.1	WP_011903995.1	WP_011903995.1		WP_011903995.1	WP_011903995.1	WP_011903995.1	WP_011903995.1		WP_011903995.1	WP_011903995.1					WP_011903995.1		WP_011903995.1		WP_011903995.1	WP_011903995.1			WP_011903995.1		WP_011903995.1		WP_011903995.1	WP_011903995.1
WP_011903996.1	hypothetical protein, partial	22	WP_011903996.1		WP_011903996.1	WP_011903996.1	WP_011903996.1																	WP_011903996.1
WP_011903998.1	hypothetical protein	14	WP_011903998.1	WP_011903998.1	WP_011903998.1	WP_011903998.1	WP_011903998.1	WP_011903998.1	WP_011903998.1	WP_011903998.1	WP_011903998.1								WP_011903998.1					WP_011903998.1						WP_011903998.1							WP_011903998.1									WP_011903998.1
WP_011903999.1	RNA polymerase subunit sigma-24	59	WP_011903999.1		WP_011903999.1	WP_011903999.1	WP_011903999.1	WP_011903999.1	WP_011903999.1	WP_011903999.1	WP_011903999.1				WP_011903999.1		WP_011903999.1	WP_011903999.1	WP_011903999.1			WP_011903999.1	WP_011903999.1	WP_011903999.1		WP_011903999.1	WP_011903999.1			WP_011903999.1			WP_011903999.1		WP_011903999.1			WP_011903999.1	WP_011903999.1	WP_011903999.1	WP_011903999.1	WP_011903999.1	WP_011903999.1			WP_011903999.1			WP_011903999.1
WP_011904000.1	aldehyde dehydrogenase	54	WP_011904000.1	WP_011904000.1	WP_011904000.1	WP_011904000.1	WP_011904000.1	WP_011904000.1	WP_011904000.1	WP_011904000.1	WP_011904000.1	WP_011904000.1	WP_011904000.1	WP_011904000.1	WP_011904000.1	WP_011904000.1	WP_011904000.1	WP_011904000.1	WP_011904000.1	WP_011904000.1	WP_011904000.1	WP_011904000.1	WP_011904000.1	WP_011904000.1	WP_011904000.1	WP_011904000.1	WP_011904000.1	WP_011904000.1	WP_011904000.1	WP_011904000.1	WP_011904000.1	WP_011904000.1	WP_011904000.1	WP_011904000.1	WP_011904000.1	WP_011904000.1	WP_011904000.1	WP_011904000.1	WP_011904000.1	WP_011904000.1	WP_011904000.1	WP_011904000.1	WP_011904000.1	WP_011904000.1	WP_011904000.1	WP_011904000.1	WP_011904000.1	WP_011904000.1	WP_011904000.1
WP_011904003.1	amidohydrolase	13	WP_011904003.1	WP_011904003.1	WP_011904003.1	WP_011904003.1	WP_011904003.1	WP_011904003.1	WP_011904003.1	WP_011904003.1	WP_011904003.1								WP_011904003.1	WP_011904003.1																	WP_011904003.1								WP_011904003.1
WP_011904005.1	alpha/beta hydrolase	92	WP_011904005.1	WP_011904005.1	WP_011904005.1	WP_011904005.1	WP_011904005.1	WP_011904005.1	WP_011904005.1	WP_011904005.1	WP_011904005.1	WP_011904005.1	WP_011904005.1	WP_011904005.1	WP_011904005.1	WP_011904005.1	WP_011904005.1	WP_011904005.1	WP_011904005.1	WP_011904005.1	WP_011904005.1	WP_011904005.1	WP_011904005.1	WP_011904005.1	WP_011904005.1	WP_011904005.1	WP_011904005.1	WP_011904005.1	WP_011904005.1	WP_011904005.1	WP_011904005.1	WP_011904005.1	WP_011904005.1	WP_011904005.1	WP_011904005.1	WP_011904005.1	WP_011904005.1	WP_011904005.1	WP_011904005.1	WP_011904005.1	WP_011904005.1	WP_011904005.1	WP_011904005.1	WP_011904005.1	WP_011904005.1	WP_011904005.1	WP_011904005.1	WP_011904005.1	WP_011904005.1
WP_011904006.1	GCN5 family acetyltransferase	92	WP_011904006.1	WP_011904006.1	WP_011904006.1	WP_011904006.1	WP_011904006.1	WP_011904006.1	WP_011904006.1	WP_011904006.1	WP_011904006.1	WP_011904006.1	WP_011904006.1	WP_011904006.1	WP_011904006.1	WP_011904006.1	WP_011904006.1	WP_011904006.1	WP_011904006.1	WP_011904006.1	WP_011904006.1	WP_011904006.1	WP_011904006.1	WP_011904006.1	WP_011904006.1	WP_011904006.1	WP_011904006.1	WP_011904006.1	WP_011904006.1	WP_011904006.1	WP_011904006.1	WP_011904006.1	WP_011904006.1	WP_011904006.1	WP_011904006.1	WP_011904006.1	WP_011904006.1	WP_011904006.1	WP_011904006.1	WP_011904006.1	WP_011904006.1	WP_011904006.1	WP_011904006.1	WP_011904006.1	WP_011904006.1	WP_011904006.1	WP_011904006.1	WP_011904006.1	WP_011904006.1
WP_011904007.1	luciferase	92	WP_011904007.1	WP_011904007.1	WP_011904007.1	WP_011904007.1	WP_011904007.1	WP_011904007.1	WP_011904007.1	WP_011904007.1	WP_011904007.1	WP_011904007.1	WP_011904007.1	WP_011904007.1	WP_011904007.1	WP_011904007.1	WP_011904007.1	WP_011904007.1	WP_011904007.1	WP_011904007.1	WP_011904007.1	WP_011904007.1	WP_011904007.1	WP_011904007.1	WP_011904007.1	WP_011904007.1	WP_011904007.1	WP_011904007.1	WP_011904007.1	WP_011904007.1	WP_011904007.1	WP_011904007.1	WP_011904007.1	WP_011904007.1	WP_011904007.1	WP_011904007.1	WP_011904007.1	WP_011904007.1	WP_011904007.1	WP_011904007.1	WP_011904007.1	WP_011904007.1	WP_011904007.1	WP_011904007.1	WP_011904007.1	WP_011904007.1	WP_011904007.1	WP_011904007.1	WP_011904007.1
WP_011904008.1	phosphoribosyltransferase	91	WP_011904008.1	WP_011904008.1	WP_011904008.1		WP_011904008.1	WP_011904008.1	WP_011904008.1	WP_011904008.1	WP_011904008.1	WP_011904008.1	WP_011904008.1	WP_011904008.1	WP_011904008.1	WP_011904008.1	WP_011904008.1	WP_011904008.1	WP_011904008.1	WP_011904008.1	WP_011904008.1	WP_011904008.1	WP_011904008.1	WP_011904008.1	WP_011904008.1	WP_011904008.1	WP_011904008.1	WP_011904008.1	WP_011904008.1	WP_011904008.1	WP_011904008.1	WP_011904008.1	WP_011904008.1	WP_011904008.1	WP_011904008.1	WP_011904008.1	WP_011904008.1	WP_011904008.1	WP_011904008.1	WP_011904008.1	WP_011904008.1	WP_011904008.1	WP_011904008.1	WP_011904008.1	WP_011904008.1	WP_011904008.1	WP_011904008.1	WP_011904008.1	WP_011904008.1
WP_011904009.1	rare lipoprotein A	90	WP_011904009.1	WP_011904009.1	WP_011904009.1	WP_011904009.1	WP_011904009.1	WP_011904009.1	WP_011904009.1	WP_011904009.1	WP_011904009.1	WP_011904009.1	WP_011904009.1	WP_011904009.1	WP_011904009.1	WP_011904009.1	WP_011904009.1	WP_011904009.1	WP_011904009.1	WP_011904009.1	WP_011904009.1	WP_011904009.1	WP_011904009.1	WP_011904009.1	WP_011904009.1	WP_011904009.1	WP_011904009.1	WP_011904009.1	WP_011904009.1	WP_011904009.1	WP_011904009.1	WP_011904009.1	WP_011904009.1	WP_011904009.1	WP_011904009.1	WP_011904009.1	WP_011904009.1	WP_011904009.1	WP_011904009.1	WP_011904009.1	WP_011904009.1	WP_011904009.1	WP_011904009.1	WP_011904009.1	WP_011904009.1	WP_011904009.1	WP_011904009.1	WP_011904009.1	WP_011904009.1
WP_011904010.1	stage II sporulation protein E	91	WP_011904010.1	WP_011904010.1	WP_011904010.1	WP_011904010.1	WP_011904010.1	WP_011904010.1	WP_011904010.1	WP_011904010.1	WP_011904010.1	WP_011904010.1	WP_011904010.1	WP_011904010.1	WP_011904010.1	WP_011904010.1	WP_011904010.1	WP_011904010.1	WP_011904010.1	WP_011904010.1	WP_011904010.1	WP_011904010.1	WP_011904010.1	WP_011904010.1	WP_011904010.1	WP_011904010.1	WP_011904010.1	WP_011904010.1	WP_011904010.1	WP_011904010.1	WP_011904010.1	WP_011904010.1	WP_011904010.1	WP_011904010.1	WP_011904010.1	WP_011904010.1	WP_011904010.1	WP_011904010.1	WP_011904010.1	WP_011904010.1	WP_011904010.1	WP_011904010.1	WP_011904010.1	WP_011904010.1	WP_011904010.1	WP_011904010.1	WP_011904010.1	WP_011904010.1	WP_011904010.1
WP_011904011.1	butyryl-CoA dehydrogenase	92	WP_011904011.1	WP_011904011.1	WP_011904011.1	WP_011904011.1	WP_011904011.1	WP_011904011.1	WP_011904011.1	WP_011904011.1	WP_011904011.1	WP_011904011.1	WP_011904011.1	WP_011904011.1	WP_011904011.1	WP_011904011.1	WP_011904011.1	WP_011904011.1	WP_011904011.1	WP_011904011.1	WP_011904011.1	WP_011904011.1	WP_011904011.1	WP_011904011.1	WP_011904011.1	WP_011904011.1	WP_011904011.1	WP_011904011.1	WP_011904011.1	WP_011904011.1	WP_011904011.1	WP_011904011.1	WP_011904011.1	WP_011904011.1	WP_011904011.1	WP_011904011.1	WP_011904011.1	WP_011904011.1	WP_011904011.1	WP_011904011.1	WP_011904011.1	WP_011904011.1	WP_011904011.1	WP_011904011.1	WP_011904011.1	WP_011904011.1	WP_011904011.1	WP_011904011.1	WP_011904011.1
WP_011904012.1	hypothetical protein	92	WP_011904012.1	WP_011904012.1	WP_011904012.1	WP_011904012.1	WP_011904012.1	WP_011904012.1	WP_011904012.1	WP_011904012.1	WP_011904012.1	WP_011904012.1	WP_011904012.1	WP_011904012.1	WP_011904012.1	WP_011904012.1	WP_011904012.1	WP_011904012.1	WP_011904012.1	WP_011904012.1	WP_011904012.1	WP_011904012.1	WP_011904012.1	WP_011904012.1	WP_011904012.1	WP_011904012.1	WP_011904012.1	WP_011904012.1	WP_011904012.1	WP_011904012.1	WP_011904012.1	WP_011904012.1	WP_011904012.1	WP_011904012.1	WP_011904012.1	WP_011904012.1	WP_011904012.1	WP_011904012.1	WP_011904012.1	WP_011904012.1	WP_011904012.1	WP_011904012.1	WP_011904012.1	WP_011904012.1	WP_011904012.1	WP_011904012.1	WP_011904012.1	WP_011904012.1	WP_011904012.1
WP_011904013.1	phosphohistidine phosphatase	90	WP_011904013.1	WP_011904013.1	WP_011904013.1	WP_011904013.1	WP_011904013.1	WP_011904013.1	WP_011904013.1	WP_011904013.1	WP_011904013.1	WP_011904013.1	WP_011904013.1	WP_011904013.1	WP_011904013.1	WP_011904013.1	WP_011904013.1	WP_011904013.1	WP_011904013.1	WP_011904013.1	WP_011904013.1	WP_011904013.1	WP_011904013.1	WP_011904013.1	WP_011904013.1	WP_011904013.1	WP_011904013.1	WP_011904013.1	WP_011904013.1	WP_011904013.1	WP_011904013.1	WP_011904013.1	WP_011904013.1	WP_011904013.1	WP_011904013.1	WP_011904013.1	WP_011904013.1	WP_011904013.1	WP_011904013.1	WP_011904013.1	WP_011904013.1	WP_011904013.1	WP_011904013.1	WP_011904013.1	WP_011904013.1	WP_011904013.1	WP_011904013.1	WP_011904013.1	WP_011904013.1
WP_011904014.1	AraC family transcriptional regulator	78	WP_011904014.1	WP_011904014.1	WP_011904014.1	WP_011904014.1	WP_011904014.1	WP_011904014.1	WP_011904014.1	WP_011904014.1	WP_011904014.1	WP_011904014.1	WP_011904014.1	WP_011904014.1	WP_011904014.1	WP_011904014.1	WP_011904014.1	WP_011904014.1	WP_011904014.1	WP_011904014.1	WP_011904014.1	WP_011904014.1	WP_011904014.1	WP_011904014.1	WP_011904014.1	WP_011904014.1	WP_011904014.1	WP_011904014.1	WP_011904014.1	WP_011904014.1	WP_011904014.1	WP_011904014.1	WP_011904014.1	WP_011904014.1	WP_011904014.1	WP_011904014.1	WP_011904014.1	WP_011904014.1	WP_011904014.1	WP_011904014.1	WP_011904014.1	WP_011904014.1	WP_011904014.1	WP_011904014.1	WP_011904014.1	WP_011904014.1	WP_011904014.1	WP_011904014.1	WP_011904014.1
WP_011904015.1	glutamine amidotransferase	78	WP_011904015.1	WP_011904015.1	WP_011904015.1	WP_011904015.1	WP_011904015.1	WP_011904015.1	WP_011904015.1	WP_011904015.1	WP_011904015.1	WP_011904015.1	WP_011904015.1	WP_011904015.1	WP_011904015.1	WP_011904015.1	WP_011904015.1	WP_011904015.1	WP_011904015.1	WP_011904015.1	WP_011904015.1	WP_011904015.1	WP_011904015.1	WP_011904015.1	WP_011904015.1	WP_011904015.1	WP_011904015.1	WP_011904015.1	WP_011904015.1	WP_011904015.1	WP_011904015.1	WP_011904015.1	WP_011904015.1	WP_011904015.1	WP_011904015.1	WP_011904015.1	WP_011904015.1	WP_011904015.1	WP_011904015.1	WP_011904015.1	WP_011904015.1	WP_011904015.1	WP_011904015.1	WP_011904015.1	WP_011904015.1	WP_011904015.1	WP_011904015.1	WP_011904015.1	WP_011904015.1
WP_011904016.1	membrane protein	75	WP_011904016.1	WP_011904016.1	WP_011904016.1	WP_011904016.1	WP_011904016.1	WP_011904016.1	WP_011904016.1	WP_011904016.1	WP_011904016.1	WP_011904016.1	WP_011904016.1	WP_011904016.1	WP_011904016.1	WP_011904016.1	WP_011904016.1	WP_011904016.1	WP_011904016.1	WP_011904016.1	WP_011904016.1	WP_011904016.1	WP_011904016.1	WP_011904016.1	WP_011904016.1	WP_011904016.1	WP_011904016.1	WP_011904016.1	WP_011904016.1	WP_011904016.1	WP_011904016.1	WP_011904016.1	WP_011904016.1	WP_011904016.1	WP_011904016.1	WP_011904016.1	WP_011904016.1	WP_011904016.1	WP_011904016.1	WP_011904016.1	WP_011904016.1	WP_011904016.1	WP_011904016.1	WP_011904016.1	WP_011904016.1	WP_011904016.1	WP_011904016.1	WP_011904016.1	WP_011904016.1
WP_011904017.1	hypothetical protein	72	WP_011904017.1	WP_011904017.1	WP_011904017.1	WP_011904017.1	WP_011904017.1	WP_011904017.1	WP_011904017.1	WP_011904017.1	WP_011904017.1	WP_011904017.1	WP_011904017.1	WP_011904017.1	WP_011904017.1	WP_011904017.1	WP_011904017.1	WP_011904017.1	WP_011904017.1	WP_011904017.1	WP_011904017.1	WP_011904017.1	WP_011904017.1	WP_011904017.1	WP_011904017.1	WP_011904017.1	WP_011904017.1	WP_011904017.1		WP_011904017.1	WP_011904017.1	WP_011904017.1	WP_011904017.1		WP_011904017.1	WP_011904017.1	WP_011904017.1	WP_011904017.1	WP_011904017.1	WP_011904017.1		WP_011904017.1	WP_011904017.1	WP_011904017.1	WP_011904017.1	WP_011904017.1	WP_011904017.1	WP_011904017.1	WP_011904017.1
WP_011904018.1	membrane protein	92	WP_011904018.1	WP_011904018.1	WP_011904018.1	WP_011904018.1	WP_011904018.1	WP_011904018.1	WP_011904018.1	WP_011904018.1	WP_011904018.1	WP_011904018.1	WP_011904018.1	WP_011904018.1	WP_011904018.1	WP_011904018.1	WP_011904018.1	WP_011904018.1	WP_011904018.1	WP_011904018.1	WP_011904018.1	WP_011904018.1	WP_011904018.1	WP_011904018.1	WP_011904018.1	WP_011904018.1	WP_011904018.1	WP_011904018.1	WP_011904018.1	WP_011904018.1	WP_011904018.1	WP_011904018.1	WP_011904018.1	WP_011904018.1	WP_011904018.1	WP_011904018.1	WP_011904018.1	WP_011904018.1	WP_011904018.1	WP_011904018.1	WP_011904018.1	WP_011904018.1	WP_011904018.1	WP_011904018.1	WP_011904018.1	WP_011904018.1	WP_011904018.1	WP_011904018.1	WP_011904018.1
WP_011904019.1	allophanate hydrolase	92	WP_011904019.1	WP_011904019.1	WP_011904019.1	WP_011904019.1	WP_011904019.1	WP_011904019.1	WP_011904019.1	WP_011904019.1	WP_011904019.1	WP_011904019.1	WP_011904019.1	WP_011904019.1	WP_011904019.1	WP_011904019.1	WP_011904019.1	WP_011904019.1	WP_011904019.1	WP_011904019.1	WP_011904019.1	WP_011904019.1	WP_011904019.1	WP_011904019.1	WP_011904019.1	WP_011904019.1	WP_011904019.1	WP_011904019.1	WP_011904019.1	WP_011904019.1	WP_011904019.1	WP_011904019.1	WP_011904019.1	WP_011904019.1	WP_011904019.1	WP_011904019.1	WP_011904019.1	WP_011904019.1	WP_011904019.1	WP_011904019.1	WP_011904019.1	WP_011904019.1	WP_011904019.1	WP_011904019.1	WP_011904019.1	WP_011904019.1	WP_011904019.1	WP_011904019.1	WP_011904019.1
WP_011904020.1	allophanate hydrolase	91	WP_011904020.1	WP_011904020.1	WP_011904020.1	WP_011904020.1	WP_011904020.1	WP_011904020.1	WP_011904020.1	WP_011904020.1	WP_011904020.1	WP_011904020.1	WP_011904020.1	WP_011904020.1	WP_011904020.1	WP_011904020.1	WP_011904020.1	WP_011904020.1	WP_011904020.1	WP_011904020.1	WP_011904020.1	WP_011904020.1	WP_011904020.1	WP_011904020.1	WP_011904020.1	WP_011904020.1	WP_011904020.1	WP_011904020.1	WP_011904020.1	WP_011904020.1	WP_011904020.1	WP_011904020.1	WP_011904020.1	WP_011904020.1	WP_011904020.1	WP_011904020.1	WP_011904020.1	WP_011904020.1	WP_011904020.1	WP_011904020.1	WP_011904020.1	WP_011904020.1	WP_011904020.1	WP_011904020.1	WP_011904020.1	WP_011904020.1	WP_011904020.1	WP_011904020.1	WP_011904020.1
WP_011904021.1	hypothetical protein	91	WP_011904021.1	WP_011904021.1	WP_011904021.1	WP_011904021.1	WP_011904021.1	WP_011904021.1	WP_011904021.1	WP_011904021.1	WP_011904021.1	WP_011904021.1	WP_011904021.1	WP_011904021.1	WP_011904021.1	WP_011904021.1	WP_011904021.1	WP_011904021.1	WP_011904021.1	WP_011904021.1	WP_011904021.1	WP_011904021.1	WP_011904021.1	WP_011904021.1	WP_011904021.1	WP_011904021.1	WP_011904021.1	WP_011904021.1	WP_011904021.1	WP_011904021.1	WP_011904021.1	WP_011904021.1	WP_011904021.1	WP_011904021.1	WP_011904021.1	WP_011904021.1	WP_011904021.1	WP_011904021.1	WP_011904021.1	WP_011904021.1	WP_011904021.1	WP_011904021.1	WP_011904021.1	WP_011904021.1	WP_011904021.1	WP_011904021.1	WP_011904021.1	WP_011904021.1	WP_011904021.1
WP_011904022.1	hypothetical protein	92	WP_011904022.1	WP_011904022.1	WP_011904022.1	WP_011904022.1	WP_011904022.1	WP_011904022.1	WP_011904022.1	WP_011904022.1	WP_011904022.1	WP_011904022.1	WP_011904022.1	WP_011904022.1	WP_011904022.1	WP_011904022.1	WP_011904022.1	WP_011904022.1	WP_011904022.1	WP_011904022.1	WP_011904022.1	WP_011904022.1	WP_011904022.1	WP_011904022.1	WP_011904022.1	WP_011904022.1	WP_011904022.1	WP_011904022.1	WP_011904022.1	WP_011904022.1	WP_011904022.1	WP_011904022.1	WP_011904022.1	WP_011904022.1	WP_011904022.1	WP_011904022.1	WP_011904022.1	WP_011904022.1	WP_011904022.1	WP_011904022.1	WP_011904022.1	WP_011904022.1	WP_011904022.1	WP_011904022.1	WP_011904022.1	WP_011904022.1	WP_011904022.1	WP_011904022.1	WP_011904022.1
WP_011904024.1	XRE family transcriptional regulator	80	WP_011904024.1	WP_011904024.1	WP_011904024.1	WP_011904024.1	WP_011904024.1	WP_011904024.1	WP_011904024.1	WP_011904024.1	WP_011904024.1	WP_011904024.1	WP_011904024.1	WP_011904024.1	WP_011904024.1	WP_011904024.1	WP_011904024.1	WP_011904024.1	WP_011904024.1	WP_011904024.1	WP_011904024.1	WP_011904024.1	WP_011904024.1	WP_011904024.1	WP_011904024.1	WP_011904024.1	WP_011904024.1		WP_011904024.1	WP_011904024.1	WP_011904024.1	WP_011904024.1	WP_011904024.1	WP_011904024.1	WP_011904024.1	WP_011904024.1	WP_011904024.1	WP_011904024.1	WP_011904024.1	WP_011904024.1	WP_011904024.1	WP_011904024.1	WP_011904024.1		WP_011904024.1	WP_011904024.1	WP_011904024.1	WP_011904024.1	WP_011904024.1
WP_011904025.1	hypothetical protein	85	WP_011904025.1	WP_011904025.1	WP_011904025.1	WP_011904025.1	WP_011904025.1	WP_011904025.1	WP_011904025.1	WP_011904025.1	WP_011904025.1	WP_011904025.1	WP_011904025.1	WP_011904025.1	WP_011904025.1	WP_011904025.1	WP_011904025.1	WP_011904025.1	WP_011904025.1	WP_011904025.1	WP_011904025.1	WP_011904025.1	WP_011904025.1	WP_011904025.1	WP_011904025.1	WP_011904025.1	WP_011904025.1		WP_011904025.1	WP_011904025.1	WP_011904025.1	WP_011904025.1	WP_011904025.1	WP_011904025.1	WP_011904025.1	WP_011904025.1	WP_011904025.1	WP_011904025.1	WP_011904025.1	WP_011904025.1	WP_011904025.1	WP_011904025.1	WP_011904025.1	WP_011904025.1	WP_011904025.1	WP_011904025.1	WP_011904025.1	WP_011904025.1	WP_011904025.1
WP_011904026.1	restriction endonuclease Eco57I	12	WP_011904026.1	WP_011904026.1	WP_011904026.1	WP_011904026.1	WP_011904026.1	WP_011904026.1	WP_011904026.1	WP_011904026.1	WP_011904026.1																										WP_011904026.1
WP_011904027.1	type II restriction endonuclease BsuBI	8		WP_011904027.1	WP_011904027.1	WP_011904027.1		WP_011904027.1	WP_011904027.1	WP_011904027.1	WP_011904027.1																										WP_011904027.1
WP_011904029.1	branched-chain alpha-keto acid dehydrogenase subunit E2	91	WP_011904029.1	WP_011904029.1	WP_011904029.1	WP_011904029.1	WP_011904029.1	WP_011904029.1	WP_011904029.1	WP_011904029.1	WP_011904029.1	WP_011904029.1	WP_011904029.1	WP_011904029.1	WP_011904029.1	WP_011904029.1	WP_011904029.1	WP_011904029.1	WP_011904029.1	WP_011904029.1	WP_011904029.1	WP_011904029.1	WP_011904029.1	WP_011904029.1	WP_011904029.1	WP_011904029.1	WP_011904029.1		WP_011904029.1	WP_011904029.1	WP_011904029.1	WP_011904029.1	WP_011904029.1	WP_011904029.1	WP_011904029.1	WP_011904029.1	WP_011904029.1	WP_011904029.1	WP_011904029.1	WP_011904029.1	WP_011904029.1	WP_011904029.1	WP_011904029.1	WP_011904029.1	WP_011904029.1	WP_011904029.1	WP_011904029.1	WP_011904029.1	WP_011904029.1
WP_011904030.1	2-oxoisovalerate dehydrogenase subunit beta	90	WP_011904030.1	WP_011904030.1	WP_011904030.1	WP_011904030.1	WP_011904030.1	WP_011904030.1	WP_011904030.1	WP_011904030.1	WP_011904030.1	WP_011904030.1	WP_011904030.1	WP_011904030.1	WP_011904030.1	WP_011904030.1	WP_011904030.1	WP_011904030.1	WP_011904030.1	WP_011904030.1	WP_011904030.1	WP_011904030.1	WP_011904030.1	WP_011904030.1	WP_011904030.1	WP_011904030.1	WP_011904030.1		WP_011904030.1	WP_011904030.1	WP_011904030.1	WP_011904030.1	WP_011904030.1	WP_011904030.1	WP_011904030.1	WP_011904030.1	WP_011904030.1	WP_011904030.1	WP_011904030.1	WP_011904030.1	WP_011904030.1	WP_011904030.1	WP_011904030.1	WP_011904030.1	WP_011904030.1	WP_011904030.1	WP_011904030.1	WP_011904030.1	WP_011904030.1
WP_011904031.1	pyruvate dehydrogenase E1 subunit alpha	91	WP_011904031.1	WP_011904031.1	WP_011904031.1	WP_011904031.1	WP_011904031.1	WP_011904031.1	WP_011904031.1	WP_011904031.1	WP_011904031.1	WP_011904031.1	WP_011904031.1	WP_011904031.1	WP_011904031.1	WP_011904031.1	WP_011904031.1	WP_011904031.1	WP_011904031.1	WP_011904031.1	WP_011904031.1	WP_011904031.1	WP_011904031.1	WP_011904031.1	WP_011904031.1	WP_011904031.1	WP_011904031.1		WP_011904031.1	WP_011904031.1	WP_011904031.1	WP_011904031.1	WP_011904031.1	WP_011904031.1	WP_011904031.1	WP_011904031.1	WP_011904031.1	WP_011904031.1	WP_011904031.1	WP_011904031.1	WP_011904031.1	WP_011904031.1	WP_011904031.1	WP_011904031.1	WP_011904031.1	WP_011904031.1	WP_011904031.1	WP_011904031.1	WP_011904031.1
WP_011904033.1	membrane protein	53	WP_011904033.1			WP_011904033.1		WP_011904033.1			WP_011904033.1	WP_011904033.1			WP_011904033.1		WP_011904033.1	WP_011904033.1	WP_011904033.1	WP_011904033.1	WP_011904033.1	WP_011904033.1		WP_011904033.1	WP_011904033.1	WP_011904033.1	WP_011904033.1	WP_011904033.1		WP_011904033.1					WP_011904033.1	WP_011904033.1		WP_011904033.1	WP_011904033.1	WP_011904033.1	WP_011904033.1	WP_011904033.1	WP_011904033.1		WP_011904033.1			WP_011904033.1	WP_011904033.1
WP_011904034.1	hypothetical protein	90	WP_011904034.1	WP_011904034.1	WP_011904034.1	WP_011904034.1	WP_011904034.1	WP_011904034.1	WP_011904034.1	WP_011904034.1	WP_011904034.1	WP_011904034.1	WP_011904034.1	WP_011904034.1	WP_011904034.1	WP_011904034.1	WP_011904034.1	WP_011904034.1	WP_011904034.1	WP_011904034.1	WP_011904034.1	WP_011904034.1	WP_011904034.1	WP_011904034.1	WP_011904034.1	WP_011904034.1	WP_011904034.1		WP_011904034.1	WP_011904034.1	WP_011904034.1	WP_011904034.1	WP_011904034.1	WP_011904034.1	WP_011904034.1	WP_011904034.1	WP_011904034.1	WP_011904034.1	WP_011904034.1	WP_011904034.1	WP_011904034.1	WP_011904034.1	WP_011904034.1	WP_011904034.1	WP_011904034.1	WP_011904034.1	WP_011904034.1	WP_011904034.1	WP_011904034.1
WP_011904035.1	molecular chaperone DnaK	91	WP_011904035.1	WP_011904035.1	WP_011904035.1	WP_011904035.1	WP_011904035.1	WP_011904035.1	WP_011904035.1	WP_011904035.1	WP_011904035.1	WP_011904035.1	WP_011904035.1	WP_011904035.1	WP_011904035.1	WP_011904035.1	WP_011904035.1	WP_011904035.1	WP_011904035.1	WP_011904035.1	WP_011904035.1	WP_011904035.1	WP_011904035.1	WP_011904035.1	WP_011904035.1	WP_011904035.1	WP_011904035.1		WP_011904035.1	WP_011904035.1	WP_011904035.1	WP_011904035.1	WP_011904035.1	WP_011904035.1	WP_011904035.1	WP_011904035.1	WP_011904035.1	WP_011904035.1	WP_011904035.1	WP_011904035.1	WP_011904035.1	WP_011904035.1	WP_011904035.1	WP_011904035.1	WP_011904035.1	WP_011904035.1	WP_011904035.1	WP_011904035.1	WP_011904035.1
WP_011904036.1	co-chaperone GrpE	90	WP_011904036.1	WP_011904036.1	WP_011904036.1	WP_011904036.1	WP_011904036.1	WP_011904036.1	WP_011904036.1	WP_011904036.1	WP_011904036.1	WP_011904036.1	WP_011904036.1	WP_011904036.1	WP_011904036.1	WP_011904036.1	WP_011904036.1	WP_011904036.1	WP_011904036.1	WP_011904036.1	WP_011904036.1	WP_011904036.1	WP_011904036.1	WP_011904036.1	WP_011904036.1	WP_011904036.1	WP_011904036.1		WP_011904036.1	WP_011904036.1	WP_011904036.1	WP_011904036.1	WP_011904036.1	WP_011904036.1	WP_011904036.1	WP_011904036.1	WP_011904036.1	WP_011904036.1	WP_011904036.1	WP_011904036.1	WP_011904036.1	WP_011904036.1	WP_011904036.1	WP_011904036.1	WP_011904036.1	WP_011904036.1	WP_011904036.1	WP_011904036.1	WP_011904036.1
WP_011904037.1	molecular chaperone DnaJ	91	WP_011904037.1	WP_011904037.1	WP_011904037.1	WP_011904037.1	WP_011904037.1	WP_011904037.1	WP_011904037.1	WP_011904037.1	WP_011904037.1	WP_011904037.1	WP_011904037.1	WP_011904037.1	WP_011904037.1	WP_011904037.1	WP_011904037.1	WP_011904037.1	WP_011904037.1	WP_011904037.1	WP_011904037.1	WP_011904037.1	WP_011904037.1	WP_011904037.1	WP_011904037.1	WP_011904037.1	WP_011904037.1		WP_011904037.1	WP_011904037.1	WP_011904037.1	WP_011904037.1	WP_011904037.1	WP_011904037.1	WP_011904037.1	WP_011904037.1	WP_011904037.1	WP_011904037.1	WP_011904037.1	WP_011904037.1	WP_011904037.1	WP_011904037.1	WP_011904037.1	WP_011904037.1	WP_011904037.1	WP_011904037.1	WP_011904037.1	WP_011904037.1	WP_011904037.1
WP_011904038.1	heat-shock protein HspR	91	WP_011904038.1	WP_011904038.1	WP_011904038.1	WP_011904038.1	WP_011904038.1	WP_011904038.1	WP_011904038.1	WP_011904038.1	WP_011904038.1	WP_011904038.1	WP_011904038.1	WP_011904038.1	WP_011904038.1	WP_011904038.1	WP_011904038.1	WP_011904038.1	WP_011904038.1	WP_011904038.1	WP_011904038.1	WP_011904038.1	WP_011904038.1	WP_011904038.1	WP_011904038.1	WP_011904038.1	WP_011904038.1		WP_011904038.1	WP_011904038.1	WP_011904038.1	WP_011904038.1	WP_011904038.1	WP_011904038.1	WP_011904038.1	WP_011904038.1	WP_011904038.1	WP_011904038.1	WP_011904038.1	WP_011904038.1	WP_011904038.1	WP_011904038.1	WP_011904038.1	WP_011904038.1	WP_011904038.1	WP_011904038.1	WP_011904038.1	WP_011904038.1	WP_011904038.1
WP_011904039.1	hypothetical protein	90	WP_011904039.1	WP_011904039.1	WP_011904039.1	WP_011904039.1	WP_011904039.1	WP_011904039.1	WP_011904039.1	WP_011904039.1	WP_011904039.1	WP_011904039.1	WP_011904039.1	WP_011904039.1	WP_011904039.1	WP_011904039.1	WP_011904039.1	WP_011904039.1	WP_011904039.1	WP_011904039.1	WP_011904039.1	WP_011904039.1	WP_011904039.1	WP_011904039.1	WP_011904039.1	WP_011904039.1	WP_011904039.1		WP_011904039.1	WP_011904039.1	WP_011904039.1	WP_011904039.1	WP_011904039.1	WP_011904039.1	WP_011904039.1	WP_011904039.1	WP_011904039.1	WP_011904039.1	WP_011904039.1	WP_011904039.1	WP_011904039.1	WP_011904039.1	WP_011904039.1	WP_011904039.1	WP_011904039.1	WP_011904039.1	WP_011904039.1	WP_011904039.1	WP_011904039.1
WP_011904040.1	hypothetical protein	89	WP_011904040.1	WP_011904040.1	WP_011904040.1	WP_011904040.1	WP_011904040.1	WP_011904040.1	WP_011904040.1	WP_011904040.1	WP_011904040.1	WP_011904040.1	WP_011904040.1	WP_011904040.1	WP_011904040.1	WP_011904040.1	WP_011904040.1	WP_011904040.1	WP_011904040.1	WP_011904040.1	WP_011904040.1	WP_011904040.1	WP_011904040.1	WP_011904040.1	WP_011904040.1	WP_011904040.1	WP_011904040.1			WP_011904040.1	WP_011904040.1	WP_011904040.1	WP_011904040.1		WP_011904040.1	WP_011904040.1	WP_011904040.1	WP_011904040.1	WP_011904040.1	WP_011904040.1	WP_011904040.1	WP_011904040.1	WP_011904040.1	WP_011904040.1	WP_011904040.1	WP_011904040.1	WP_011904040.1	WP_011904040.1	WP_011904040.1
WP_011904041.1	potassium transporter	91	WP_011904041.1	WP_011904041.1	WP_011904041.1	WP_011904041.1	WP_011904041.1	WP_011904041.1	WP_011904041.1	WP_011904041.1	WP_011904041.1	WP_011904041.1	WP_011904041.1	WP_011904041.1	WP_011904041.1	WP_011904041.1	WP_011904041.1	WP_011904041.1	WP_011904041.1	WP_011904041.1	WP_011904041.1	WP_011904041.1	WP_011904041.1	WP_011904041.1	WP_011904041.1	WP_011904041.1	WP_011904041.1		WP_011904041.1	WP_011904041.1	WP_011904041.1	WP_011904041.1	WP_011904041.1	WP_011904041.1	WP_011904041.1	WP_011904041.1	WP_011904041.1	WP_011904041.1	WP_011904041.1	WP_011904041.1	WP_011904041.1	WP_011904041.1	WP_011904041.1	WP_011904041.1	WP_011904041.1	WP_011904041.1	WP_011904041.1	WP_011904041.1	WP_011904041.1
WP_011904043.1	chaperone protein ClpB	91	WP_011904043.1	WP_011904043.1	WP_011904043.1	WP_011904043.1	WP_011904043.1	WP_011904043.1	WP_011904043.1	WP_011904043.1	WP_011904043.1	WP_011904043.1	WP_011904043.1	WP_011904043.1	WP_011904043.1	WP_011904043.1	WP_011904043.1	WP_011904043.1	WP_011904043.1	WP_011904043.1	WP_011904043.1	WP_011904043.1	WP_011904043.1	WP_011904043.1	WP_011904043.1	WP_011904043.1	WP_011904043.1		WP_011904043.1	WP_011904043.1	WP_011904043.1	WP_011904043.1	WP_011904043.1	WP_011904043.1	WP_011904043.1	WP_011904043.1	WP_011904043.1	WP_011904043.1	WP_011904043.1	WP_011904043.1	WP_011904043.1	WP_011904043.1	WP_011904043.1	WP_011904043.1	WP_011904043.1	WP_011904043.1	WP_011904043.1	WP_011904043.1	WP_011904043.1
WP_011904044.1	hypothetical protein	90	WP_011904044.1	WP_011904044.1	WP_011904044.1	WP_011904044.1	WP_011904044.1	WP_011904044.1	WP_011904044.1	WP_011904044.1	WP_011904044.1	WP_011904044.1	WP_011904044.1	WP_011904044.1	WP_011904044.1	WP_011904044.1	WP_011904044.1	WP_011904044.1	WP_011904044.1	WP_011904044.1	WP_011904044.1	WP_011904044.1	WP_011904044.1	WP_011904044.1	WP_011904044.1	WP_011904044.1	WP_011904044.1		WP_011904044.1	WP_011904044.1	WP_011904044.1	WP_011904044.1	WP_011904044.1	WP_011904044.1	WP_011904044.1	WP_011904044.1	WP_011904044.1	WP_011904044.1	WP_011904044.1	WP_011904044.1	WP_011904044.1	WP_011904044.1	WP_011904044.1	WP_011904044.1	WP_011904044.1	WP_011904044.1	WP_011904044.1	WP_011904044.1	WP_011904044.1
WP_011904045.1	hypothetical protein	89	WP_011904045.1	WP_011904045.1	WP_011904045.1	WP_011904045.1	WP_011904045.1	WP_011904045.1	WP_011904045.1	WP_011904045.1	WP_011904045.1	WP_011904045.1	WP_011904045.1	WP_011904045.1	WP_011904045.1	WP_011904045.1	WP_011904045.1	WP_011904045.1	WP_011904045.1	WP_011904045.1	WP_011904045.1	WP_011904045.1	WP_011904045.1	WP_011904045.1	WP_011904045.1	WP_011904045.1	WP_011904045.1		WP_011904045.1	WP_011904045.1	WP_011904045.1	WP_011904045.1	WP_011904045.1	WP_011904045.1	WP_011904045.1	WP_011904045.1	WP_011904045.1	WP_011904045.1	WP_011904045.1	WP_011904045.1	WP_011904045.1	WP_011904045.1	WP_011904045.1	WP_011904045.1	WP_011904045.1	WP_011904045.1	WP_011904045.1	WP_011904045.1	WP_011904045.1
WP_011904046.1	short-chain dehydrogenase	92	WP_011904046.1	WP_011904046.1	WP_011904046.1	WP_011904046.1	WP_011904046.1	WP_011904046.1	WP_011904046.1	WP_011904046.1	WP_011904046.1	WP_011904046.1	WP_011904046.1	WP_011904046.1	WP_011904046.1	WP_011904046.1	WP_011904046.1	WP_011904046.1	WP_011904046.1	WP_011904046.1	WP_011904046.1	WP_011904046.1	WP_011904046.1	WP_011904046.1	WP_011904046.1	WP_011904046.1	WP_011904046.1	WP_011904046.1	WP_011904046.1	WP_011904046.1	WP_011904046.1	WP_011904046.1	WP_011904046.1	WP_011904046.1	WP_011904046.1	WP_011904046.1	WP_011904046.1	WP_011904046.1	WP_011904046.1	WP_011904046.1	WP_011904046.1	WP_011904046.1	WP_011904046.1	WP_011904046.1	WP_011904046.1	WP_011904046.1	WP_011904046.1	WP_011904046.1	WP_011904046.1
WP_011904047.1	orotate phosphoribosyltransferase	91	WP_011904047.1	WP_011904047.1	WP_011904047.1	WP_011904047.1	WP_011904047.1	WP_011904047.1	WP_011904047.1	WP_011904047.1	WP_011904047.1	WP_011904047.1	WP_011904047.1	WP_011904047.1	WP_011904047.1	WP_011904047.1	WP_011904047.1	WP_011904047.1	WP_011904047.1	WP_011904047.1	WP_011904047.1	WP_011904047.1	WP_011904047.1	WP_011904047.1	WP_011904047.1	WP_011904047.1	WP_011904047.1		WP_011904047.1	WP_011904047.1	WP_011904047.1	WP_011904047.1	WP_011904047.1	WP_011904047.1	WP_011904047.1	WP_011904047.1	WP_011904047.1	WP_011904047.1	WP_011904047.1	WP_011904047.1	WP_011904047.1	WP_011904047.1	WP_011904047.1	WP_011904047.1	WP_011904047.1	WP_011904047.1	WP_011904047.1	WP_011904047.1	WP_011904047.1
WP_011904048.1	ArsR family transcriptional regulator	91	WP_011904048.1	WP_011904048.1	WP_011904048.1	WP_011904048.1	WP_011904048.1	WP_011904048.1	WP_011904048.1	WP_011904048.1	WP_011904048.1	WP_011904048.1	WP_011904048.1	WP_011904048.1	WP_011904048.1	WP_011904048.1	WP_011904048.1	WP_011904048.1	WP_011904048.1	WP_011904048.1	WP_011904048.1	WP_011904048.1	WP_011904048.1	WP_011904048.1	WP_011904048.1	WP_011904048.1	WP_011904048.1		WP_011904048.1	WP_011904048.1	WP_011904048.1	WP_011904048.1	WP_011904048.1	WP_011904048.1	WP_011904048.1	WP_011904048.1	WP_011904048.1	WP_011904048.1	WP_011904048.1	WP_011904048.1	WP_011904048.1	WP_011904048.1	WP_011904048.1	WP_011904048.1	WP_011904048.1	WP_011904048.1	WP_011904048.1	WP_011904048.1	WP_011904048.1
WP_011904049.1	membrane protein	91	WP_011904049.1	WP_011904049.1	WP_011904049.1	WP_011904049.1	WP_011904049.1	WP_011904049.1	WP_011904049.1	WP_011904049.1	WP_011904049.1	WP_011904049.1	WP_011904049.1	WP_011904049.1	WP_011904049.1	WP_011904049.1	WP_011904049.1	WP_011904049.1	WP_011904049.1	WP_011904049.1	WP_011904049.1	WP_011904049.1	WP_011904049.1	WP_011904049.1	WP_011904049.1	WP_011904049.1	WP_011904049.1		WP_011904049.1	WP_011904049.1	WP_011904049.1	WP_011904049.1	WP_011904049.1	WP_011904049.1	WP_011904049.1	WP_011904049.1	WP_011904049.1	WP_011904049.1	WP_011904049.1	WP_011904049.1	WP_011904049.1	WP_011904049.1	WP_011904049.1	WP_011904049.1	WP_011904049.1	WP_011904049.1	WP_011904049.1	WP_011904049.1	WP_011904049.1
WP_011904050.1	cell wall anchor domain-containing protein	32	WP_011904050.1	WP_011904050.1	WP_011904050.1	WP_011904050.1	WP_011904050.1	WP_011904050.1	WP_011904050.1	WP_011904050.1	WP_011904050.1																										WP_011904050.1
WP_011904051.1	hypothetical protein	90	WP_011904051.1	WP_011904051.1	WP_011904051.1	WP_011904051.1	WP_011904051.1	WP_011904051.1	WP_011904051.1	WP_011904051.1	WP_011904051.1	WP_011904051.1	WP_011904051.1	WP_011904051.1	WP_011904051.1	WP_011904051.1	WP_011904051.1	WP_011904051.1	WP_011904051.1	WP_011904051.1	WP_011904051.1	WP_011904051.1	WP_011904051.1	WP_011904051.1	WP_011904051.1	WP_011904051.1	WP_011904051.1		WP_011904051.1	WP_011904051.1	WP_011904051.1	WP_011904051.1	WP_011904051.1	WP_011904051.1	WP_011904051.1	WP_011904051.1	WP_011904051.1	WP_011904051.1	WP_011904051.1	WP_011904051.1	WP_011904051.1	WP_011904051.1	WP_011904051.1	WP_011904051.1	WP_011904051.1	WP_011904051.1	WP_011904051.1	WP_011904051.1	WP_011904051.1
WP_011904052.1	fructose-bisphosphate aldolase	91	WP_011904052.1	WP_011904052.1	WP_011904052.1	WP_011904052.1	WP_011904052.1	WP_011904052.1	WP_011904052.1	WP_011904052.1	WP_011904052.1	WP_011904052.1	WP_011904052.1	WP_011904052.1	WP_011904052.1	WP_011904052.1	WP_011904052.1	WP_011904052.1	WP_011904052.1	WP_011904052.1	WP_011904052.1	WP_011904052.1	WP_011904052.1	WP_011904052.1	WP_011904052.1	WP_011904052.1	WP_011904052.1		WP_011904052.1	WP_011904052.1	WP_011904052.1	WP_011904052.1	WP_011904052.1	WP_011904052.1	WP_011904052.1	WP_011904052.1	WP_011904052.1	WP_011904052.1	WP_011904052.1	WP_011904052.1	WP_011904052.1	WP_011904052.1	WP_011904052.1	WP_011904052.1	WP_011904052.1	WP_011904052.1	WP_011904052.1	WP_011904052.1	WP_011904052.1
WP_011904054.1	chromosome partitioning protein	92	WP_011904054.1	WP_011904054.1	WP_011904054.1	WP_011904054.1	WP_011904054.1	WP_011904054.1	WP_011904054.1	WP_011904054.1	WP_011904054.1	WP_011904054.1	WP_011904054.1	WP_011904054.1	WP_011904054.1	WP_011904054.1	WP_011904054.1	WP_011904054.1	WP_011904054.1	WP_011904054.1	WP_011904054.1	WP_011904054.1	WP_011904054.1	WP_011904054.1	WP_011904054.1	WP_011904054.1	WP_011904054.1	WP_011904054.1	WP_011904054.1	WP_011904054.1	WP_011904054.1	WP_011904054.1	WP_011904054.1	WP_011904054.1	WP_011904054.1	WP_011904054.1	WP_011904054.1	WP_011904054.1	WP_011904054.1	WP_011904054.1	WP_011904054.1	WP_011904054.1	WP_011904054.1	WP_011904054.1	WP_011904054.1	WP_011904054.1	WP_011904054.1	WP_011904054.1	WP_011904054.1
WP_011904056.1	phosphoribosylamine--glycine ligase	92	WP_011904056.1	WP_011904056.1	WP_011904056.1	WP_011904056.1	WP_011904056.1	WP_011904056.1	WP_011904056.1	WP_011904056.1	WP_011904056.1	WP_011904056.1	WP_011904056.1	WP_011904056.1	WP_011904056.1	WP_011904056.1	WP_011904056.1	WP_011904056.1	WP_011904056.1	WP_011904056.1	WP_011904056.1	WP_011904056.1	WP_011904056.1	WP_011904056.1	WP_011904056.1	WP_011904056.1	WP_011904056.1	WP_011904056.1	WP_011904056.1	WP_011904056.1	WP_011904056.1	WP_011904056.1	WP_011904056.1	WP_011904056.1	WP_011904056.1	WP_011904056.1	WP_011904056.1	WP_011904056.1	WP_011904056.1	WP_011904056.1	WP_011904056.1	WP_011904056.1	WP_011904056.1	WP_011904056.1	WP_011904056.1	WP_011904056.1	WP_011904056.1	WP_011904056.1	WP_011904056.1
WP_011904057.1	MFS transporter	91	WP_011904057.1	WP_011904057.1	WP_011904057.1	WP_011904057.1	WP_011904057.1	WP_011904057.1	WP_011904057.1	WP_011904057.1	WP_011904057.1	WP_011904057.1	WP_011904057.1	WP_011904057.1	WP_011904057.1	WP_011904057.1	WP_011904057.1	WP_011904057.1	WP_011904057.1	WP_011904057.1	WP_011904057.1	WP_011904057.1	WP_011904057.1	WP_011904057.1	WP_011904057.1	WP_011904057.1	WP_011904057.1	WP_011904057.1	WP_011904057.1	WP_011904057.1	WP_011904057.1	WP_011904057.1	WP_011904057.1	WP_011904057.1	WP_011904057.1	WP_011904057.1	WP_011904057.1	WP_011904057.1	WP_011904057.1	WP_011904057.1	WP_011904057.1	WP_011904057.1	WP_011904057.1	WP_011904057.1	WP_011904057.1	WP_011904057.1	WP_011904057.1	WP_011904057.1	WP_011904057.1
WP_011904058.1	acyl-CoA dehydrogenase	92	WP_011904058.1	WP_011904058.1	WP_011904058.1	WP_011904058.1	WP_011904058.1	WP_011904058.1	WP_011904058.1	WP_011904058.1	WP_011904058.1	WP_011904058.1	WP_011904058.1	WP_011904058.1	WP_011904058.1	WP_011904058.1	WP_011904058.1	WP_011904058.1	WP_011904058.1	WP_011904058.1	WP_011904058.1	WP_011904058.1	WP_011904058.1	WP_011904058.1	WP_011904058.1	WP_011904058.1	WP_011904058.1	WP_011904058.1	WP_011904058.1	WP_011904058.1	WP_011904058.1	WP_011904058.1	WP_011904058.1	WP_011904058.1	WP_011904058.1	WP_011904058.1	WP_011904058.1	WP_011904058.1	WP_011904058.1	WP_011904058.1	WP_011904058.1	WP_011904058.1	WP_011904058.1	WP_011904058.1	WP_011904058.1	WP_011904058.1	WP_011904058.1	WP_011904058.1	WP_011904058.1
WP_011904059.1	acyl-CoA synthase	92	WP_011904059.1	WP_011904059.1	WP_011904059.1	WP_011904059.1	WP_011904059.1	WP_011904059.1	WP_011904059.1	WP_011904059.1	WP_011904059.1	WP_011904059.1	WP_011904059.1	WP_011904059.1	WP_011904059.1	WP_011904059.1	WP_011904059.1	WP_011904059.1	WP_011904059.1	WP_011904059.1	WP_011904059.1	WP_011904059.1	WP_011904059.1	WP_011904059.1	WP_011904059.1	WP_011904059.1	WP_011904059.1	WP_011904059.1	WP_011904059.1	WP_011904059.1	WP_011904059.1	WP_011904059.1	WP_011904059.1	WP_011904059.1	WP_011904059.1	WP_011904059.1	WP_011904059.1	WP_011904059.1	WP_011904059.1	WP_011904059.1	WP_011904059.1	WP_011904059.1	WP_011904059.1	WP_011904059.1	WP_011904059.1	WP_011904059.1	WP_011904059.1	WP_011904059.1	WP_011904059.1
WP_011904061.1	hypothetical protein	92	WP_011904061.1	WP_011904061.1	WP_011904061.1	WP_011904061.1	WP_011904061.1	WP_011904061.1	WP_011904061.1	WP_011904061.1	WP_011904061.1	WP_011904061.1	WP_011904061.1	WP_011904061.1	WP_011904061.1	WP_011904061.1	WP_011904061.1	WP_011904061.1	WP_011904061.1	WP_011904061.1	WP_011904061.1	WP_011904061.1	WP_011904061.1	WP_011904061.1	WP_011904061.1	WP_011904061.1	WP_011904061.1	WP_011904061.1	WP_011904061.1	WP_011904061.1	WP_011904061.1	WP_011904061.1	WP_011904061.1	WP_011904061.1	WP_011904061.1	WP_011904061.1	WP_011904061.1	WP_011904061.1	WP_011904061.1	WP_011904061.1	WP_011904061.1	WP_011904061.1	WP_011904061.1	WP_011904061.1	WP_011904061.1	WP_011904061.1	WP_011904061.1	WP_011904061.1	WP_011904061.1
WP_011904062.1	dehydratase	92	WP_011904062.1	WP_011904062.1	WP_011904062.1	WP_011904062.1	WP_011904062.1	WP_011904062.1	WP_011904062.1	WP_011904062.1	WP_011904062.1	WP_011904062.1	WP_011904062.1	WP_011904062.1	WP_011904062.1	WP_011904062.1	WP_011904062.1	WP_011904062.1	WP_011904062.1	WP_011904062.1	WP_011904062.1	WP_011904062.1	WP_011904062.1	WP_011904062.1	WP_011904062.1	WP_011904062.1	WP_011904062.1	WP_011904062.1	WP_011904062.1	WP_011904062.1	WP_011904062.1	WP_011904062.1	WP_011904062.1	WP_011904062.1	WP_011904062.1	WP_011904062.1	WP_011904062.1	WP_011904062.1	WP_011904062.1	WP_011904062.1	WP_011904062.1	WP_011904062.1	WP_011904062.1	WP_011904062.1	WP_011904062.1	WP_011904062.1	WP_011904062.1	WP_011904062.1	WP_011904062.1
WP_011904063.1	3-ketoacyl-ACP reductase	91	WP_011904063.1	WP_011904063.1	WP_011904063.1	WP_011904063.1	WP_011904063.1	WP_011904063.1	WP_011904063.1	WP_011904063.1	WP_011904063.1	WP_011904063.1	WP_011904063.1	WP_011904063.1	WP_011904063.1	WP_011904063.1	WP_011904063.1	WP_011904063.1	WP_011904063.1	WP_011904063.1	WP_011904063.1	WP_011904063.1	WP_011904063.1	WP_011904063.1	WP_011904063.1	WP_011904063.1	WP_011904063.1	WP_011904063.1	WP_011904063.1	WP_011904063.1	WP_011904063.1	WP_011904063.1	WP_011904063.1	WP_011904063.1	WP_011904063.1	WP_011904063.1	WP_011904063.1	WP_011904063.1	WP_011904063.1	WP_011904063.1	WP_011904063.1	WP_011904063.1	WP_011904063.1	WP_011904063.1	WP_011904063.1	WP_011904063.1	WP_011904063.1	WP_011904063.1	WP_011904063.1
WP_011904064.1	acetyl-CoA acetyltransferase	92	WP_011904064.1	WP_011904064.1	WP_011904064.1	WP_011904064.1	WP_011904064.1	WP_011904064.1	WP_011904064.1	WP_011904064.1	WP_011904064.1	WP_011904064.1	WP_011904064.1	WP_011904064.1	WP_011904064.1	WP_011904064.1	WP_011904064.1	WP_011904064.1	WP_011904064.1	WP_011904064.1	WP_011904064.1	WP_011904064.1	WP_011904064.1	WP_011904064.1	WP_011904064.1	WP_011904064.1	WP_011904064.1	WP_011904064.1	WP_011904064.1	WP_011904064.1	WP_011904064.1	WP_011904064.1	WP_011904064.1	WP_011904064.1	WP_011904064.1	WP_011904064.1	WP_011904064.1	WP_011904064.1	WP_011904064.1	WP_011904064.1	WP_011904064.1	WP_011904064.1	WP_011904064.1	WP_011904064.1	WP_011904064.1	WP_011904064.1	WP_011904064.1	WP_011904064.1	WP_011904064.1
WP_011904066.1	UbiC family transcription regulator	36	WP_011904066.1	WP_011904066.1			WP_011904066.1		WP_011904066.1			WP_011904066.1						WP_011904066.1	WP_011904066.1	WP_011904066.1			WP_011904066.1	WP_011904066.1		WP_011904066.1						WP_011904066.1				WP_011904066.1	WP_011904066.1	WP_011904066.1		WP_011904066.1				WP_011904066.1	WP_011904066.1			WP_011904066.1
WP_011904067.1	GntR family transcriptional regulator	61	WP_011904067.1	WP_011904067.1	WP_011904067.1		WP_011904067.1	WP_011904067.1	WP_011904067.1			WP_011904067.1						WP_011904067.1	WP_011904067.1	WP_011904067.1			WP_011904067.1	WP_011904067.1		WP_011904067.1						WP_011904067.1	WP_011904067.1			WP_011904067.1	WP_011904067.1	WP_011904067.1		WP_011904067.1				WP_011904067.1	WP_011904067.1			WP_011904067.1
WP_011904068.1	arginyl-tRNA synthetase	61	WP_011904068.1	WP_011904068.1								WP_011904068.1	WP_011904068.1			WP_011904068.1		WP_011904068.1	WP_011904068.1	WP_011904068.1	WP_011904068.1		WP_011904068.1	WP_011904068.1		WP_011904068.1		WP_011904068.1	WP_011904068.1			WP_011904068.1		WP_011904068.1		WP_011904068.1	WP_011904068.1	WP_011904068.1		WP_011904068.1				WP_011904068.1	WP_011904068.1		WP_011904068.1	WP_011904068.1
WP_011904069.1	adenylosuccinate lyase	91	WP_011904069.1	WP_011904069.1	WP_011904069.1	WP_011904069.1	WP_011904069.1	WP_011904069.1	WP_011904069.1	WP_011904069.1	WP_011904069.1	WP_011904069.1	WP_011904069.1	WP_011904069.1	WP_011904069.1	WP_011904069.1	WP_011904069.1	WP_011904069.1	WP_011904069.1	WP_011904069.1	WP_011904069.1	WP_011904069.1	WP_011904069.1	WP_011904069.1	WP_011904069.1	WP_011904069.1	WP_011904069.1	WP_011904069.1	WP_011904069.1	WP_011904069.1	WP_011904069.1	WP_011904069.1	WP_011904069.1	WP_011904069.1	WP_011904069.1	WP_011904069.1	WP_011904069.1	WP_011904069.1	WP_011904069.1	WP_011904069.1	WP_011904069.1	WP_011904069.1	WP_011904069.1	WP_011904069.1	WP_011904069.1	WP_011904069.1	WP_011904069.1	WP_011904069.1	WP_011904069.1
WP_011904070.1	hypothetical protein	92	WP_011904070.1	WP_011904070.1	WP_011904070.1	WP_011904070.1	WP_011904070.1	WP_011904070.1	WP_011904070.1	WP_011904070.1	WP_011904070.1	WP_011904070.1	WP_011904070.1	WP_011904070.1	WP_011904070.1	WP_011904070.1	WP_011904070.1	WP_011904070.1	WP_011904070.1	WP_011904070.1	WP_011904070.1	WP_011904070.1	WP_011904070.1	WP_011904070.1	WP_011904070.1	WP_011904070.1	WP_011904070.1	WP_011904070.1	WP_011904070.1	WP_011904070.1	WP_011904070.1	WP_011904070.1	WP_011904070.1	WP_011904070.1	WP_011904070.1	WP_011904070.1	WP_011904070.1	WP_011904070.1	WP_011904070.1	WP_011904070.1	WP_011904070.1	WP_011904070.1	WP_011904070.1	WP_011904070.1	WP_011904070.1	WP_011904070.1	WP_011904070.1	WP_011904070.1	WP_011904070.1
WP_011904071.1	peptidase S1	54	WP_011904071.1	WP_011904071.1	WP_011904071.1	WP_011904071.1	WP_011904071.1	WP_011904071.1	WP_011904071.1	WP_011904071.1	WP_011904071.1	WP_011904071.1	WP_011904071.1	WP_011904071.1	WP_011904071.1	WP_011904071.1	WP_011904071.1	WP_011904071.1	WP_011904071.1	WP_011904071.1	WP_011904071.1	WP_011904071.1	WP_011904071.1	WP_011904071.1	WP_011904071.1	WP_011904071.1	WP_011904071.1	WP_011904071.1	WP_011904071.1	WP_011904071.1	WP_011904071.1	WP_011904071.1	WP_011904071.1	WP_011904071.1	WP_011904071.1	WP_011904071.1	WP_011904071.1	WP_011904071.1	WP_011904071.1	WP_011904071.1	WP_011904071.1	WP_011904071.1	WP_011904071.1	WP_011904071.1	WP_011904071.1	WP_011904071.1	WP_011904071.1	WP_011904071.1	WP_011904071.1
WP_011904073.1	phosphoribosylformylglycinamidine synthase	92	WP_011904073.1	WP_011904073.1	WP_011904073.1	WP_011904073.1	WP_011904073.1	WP_011904073.1	WP_011904073.1	WP_011904073.1	WP_011904073.1	WP_011904073.1	WP_011904073.1	WP_011904073.1	WP_011904073.1	WP_011904073.1	WP_011904073.1	WP_011904073.1	WP_011904073.1	WP_011904073.1	WP_011904073.1	WP_011904073.1	WP_011904073.1	WP_011904073.1	WP_011904073.1	WP_011904073.1	WP_011904073.1	WP_011904073.1	WP_011904073.1	WP_011904073.1	WP_011904073.1	WP_011904073.1	WP_011904073.1	WP_011904073.1	WP_011904073.1	WP_011904073.1	WP_011904073.1	WP_011904073.1	WP_011904073.1	WP_011904073.1	WP_011904073.1	WP_011904073.1	WP_011904073.1	WP_011904073.1	WP_011904073.1	WP_011904073.1	WP_011904073.1	WP_011904073.1	WP_011904073.1
WP_011904074.1	phosphoribosylglycinamide synthetase	90	WP_011904074.1	WP_011904074.1	WP_011904074.1	WP_011904074.1	WP_011904074.1	WP_011904074.1	WP_011904074.1	WP_011904074.1	WP_011904074.1	WP_011904074.1	WP_011904074.1	WP_011904074.1	WP_011904074.1	WP_011904074.1	WP_011904074.1	WP_011904074.1	WP_011904074.1	WP_011904074.1	WP_011904074.1	WP_011904074.1	WP_011904074.1	WP_011904074.1	WP_011904074.1	WP_011904074.1	WP_011904074.1	WP_011904074.1	WP_011904074.1	WP_011904074.1	WP_011904074.1	WP_011904074.1	WP_011904074.1	WP_011904074.1	WP_011904074.1	WP_011904074.1	WP_011904074.1	WP_011904074.1	WP_011904074.1	WP_011904074.1	WP_011904074.1	WP_011904074.1	WP_011904074.1	WP_011904074.1	WP_011904074.1	WP_011904074.1	WP_011904074.1	WP_011904074.1	WP_011904074.1
WP_011904076.1	amidophosphoribosyltransferase	92	WP_011904076.1	WP_011904076.1	WP_011904076.1	WP_011904076.1	WP_011904076.1	WP_011904076.1	WP_011904076.1	WP_011904076.1	WP_011904076.1	WP_011904076.1	WP_011904076.1	WP_011904076.1	WP_011904076.1	WP_011904076.1	WP_011904076.1	WP_011904076.1	WP_011904076.1	WP_011904076.1	WP_011904076.1	WP_011904076.1	WP_011904076.1	WP_011904076.1	WP_011904076.1	WP_011904076.1	WP_011904076.1	WP_011904076.1	WP_011904076.1	WP_011904076.1	WP_011904076.1	WP_011904076.1	WP_011904076.1	WP_011904076.1	WP_011904076.1	WP_011904076.1	WP_011904076.1	WP_011904076.1	WP_011904076.1	WP_011904076.1	WP_011904076.1	WP_011904076.1	WP_011904076.1	WP_011904076.1	WP_011904076.1	WP_011904076.1	WP_011904076.1	WP_011904076.1	WP_011904076.1
WP_011904077.1	phosphoribosylaminoimidazole synthetase	92	WP_011904077.1	WP_011904077.1	WP_011904077.1	WP_011904077.1	WP_011904077.1	WP_011904077.1	WP_011904077.1	WP_011904077.1	WP_011904077.1	WP_011904077.1	WP_011904077.1	WP_011904077.1	WP_011904077.1	WP_011904077.1	WP_011904077.1	WP_011904077.1	WP_011904077.1	WP_011904077.1	WP_011904077.1	WP_011904077.1	WP_011904077.1	WP_011904077.1	WP_011904077.1	WP_011904077.1	WP_011904077.1	WP_011904077.1	WP_011904077.1	WP_011904077.1	WP_011904077.1	WP_011904077.1	WP_011904077.1	WP_011904077.1	WP_011904077.1	WP_011904077.1	WP_011904077.1	WP_011904077.1	WP_011904077.1	WP_011904077.1	WP_011904077.1	WP_011904077.1	WP_011904077.1	WP_011904077.1	WP_011904077.1	WP_011904077.1	WP_011904077.1	WP_011904077.1	WP_011904077.1
WP_011904078.1	radical SAM protein	92	WP_011904078.1	WP_011904078.1	WP_011904078.1	WP_011904078.1	WP_011904078.1	WP_011904078.1	WP_011904078.1	WP_011904078.1	WP_011904078.1	WP_011904078.1	WP_011904078.1	WP_011904078.1	WP_011904078.1	WP_011904078.1	WP_011904078.1	WP_011904078.1	WP_011904078.1	WP_011904078.1	WP_011904078.1	WP_011904078.1	WP_011904078.1	WP_011904078.1	WP_011904078.1	WP_011904078.1	WP_011904078.1	WP_011904078.1	WP_011904078.1	WP_011904078.1	WP_011904078.1	WP_011904078.1	WP_011904078.1	WP_011904078.1	WP_011904078.1	WP_011904078.1	WP_011904078.1	WP_011904078.1	WP_011904078.1	WP_011904078.1	WP_011904078.1	WP_011904078.1	WP_011904078.1	WP_011904078.1	WP_011904078.1	WP_011904078.1	WP_011904078.1	WP_011904078.1	WP_011904078.1
WP_011904079.1	hypothetical protein	92	WP_011904079.1	WP_011904079.1	WP_011904079.1	WP_011904079.1	WP_011904079.1	WP_011904079.1	WP_011904079.1	WP_011904079.1	WP_011904079.1	WP_011904079.1	WP_011904079.1	WP_011904079.1	WP_011904079.1	WP_011904079.1	WP_011904079.1	WP_011904079.1	WP_011904079.1	WP_011904079.1	WP_011904079.1	WP_011904079.1	WP_011904079.1	WP_011904079.1	WP_011904079.1	WP_011904079.1	WP_011904079.1	WP_011904079.1	WP_011904079.1	WP_011904079.1	WP_011904079.1	WP_011904079.1	WP_011904079.1	WP_011904079.1	WP_011904079.1	WP_011904079.1	WP_011904079.1	WP_011904079.1	WP_011904079.1	WP_011904079.1	WP_011904079.1	WP_011904079.1	WP_011904079.1	WP_011904079.1	WP_011904079.1	WP_011904079.1	WP_011904079.1	WP_011904079.1	WP_011904079.1
WP_011904080.1	hypothetical protein	92	WP_011904080.1	WP_011904080.1	WP_011904080.1	WP_011904080.1	WP_011904080.1	WP_011904080.1	WP_011904080.1	WP_011904080.1	WP_011904080.1	WP_011904080.1	WP_011904080.1	WP_011904080.1	WP_011904080.1	WP_011904080.1	WP_011904080.1	WP_011904080.1	WP_011904080.1	WP_011904080.1	WP_011904080.1	WP_011904080.1	WP_011904080.1	WP_011904080.1	WP_011904080.1	WP_011904080.1	WP_011904080.1	WP_011904080.1	WP_011904080.1	WP_011904080.1	WP_011904080.1	WP_011904080.1	WP_011904080.1	WP_011904080.1	WP_011904080.1	WP_011904080.1	WP_011904080.1	WP_011904080.1	WP_011904080.1	WP_011904080.1	WP_011904080.1	WP_011904080.1	WP_011904080.1	WP_011904080.1	WP_011904080.1	WP_011904080.1	WP_011904080.1	WP_011904080.1	WP_011904080.1
WP_011904081.1	amino acid dehydrogenase	92	WP_011904081.1	WP_011904081.1	WP_011904081.1	WP_011904081.1	WP_011904081.1	WP_011904081.1	WP_011904081.1	WP_011904081.1	WP_011904081.1	WP_011904081.1	WP_011904081.1	WP_011904081.1	WP_011904081.1	WP_011904081.1	WP_011904081.1	WP_011904081.1	WP_011904081.1	WP_011904081.1	WP_011904081.1	WP_011904081.1	WP_011904081.1	WP_011904081.1	WP_011904081.1	WP_011904081.1	WP_011904081.1	WP_011904081.1	WP_011904081.1	WP_011904081.1	WP_011904081.1	WP_011904081.1	WP_011904081.1	WP_011904081.1	WP_011904081.1	WP_011904081.1	WP_011904081.1	WP_011904081.1	WP_011904081.1	WP_011904081.1	WP_011904081.1	WP_011904081.1	WP_011904081.1	WP_011904081.1	WP_011904081.1	WP_011904081.1	WP_011904081.1	WP_011904081.1	WP_011904081.1
WP_011904084.1	3-hydroxyacyl-CoA dehydrogenase	92	WP_011904084.1	WP_011904084.1	WP_011904084.1	WP_011904084.1	WP_011904084.1	WP_011904084.1	WP_011904084.1	WP_011904084.1	WP_011904084.1	WP_011904084.1	WP_011904084.1	WP_011904084.1	WP_011904084.1	WP_011904084.1	WP_011904084.1	WP_011904084.1	WP_011904084.1	WP_011904084.1	WP_011904084.1	WP_011904084.1	WP_011904084.1	WP_011904084.1	WP_011904084.1	WP_011904084.1	WP_011904084.1	WP_011904084.1	WP_011904084.1	WP_011904084.1	WP_011904084.1	WP_011904084.1	WP_011904084.1	WP_011904084.1	WP_011904084.1	WP_011904084.1	WP_011904084.1	WP_011904084.1	WP_011904084.1	WP_011904084.1	WP_011904084.1	WP_011904084.1	WP_011904084.1	WP_011904084.1	WP_011904084.1	WP_011904084.1	WP_011904084.1	WP_011904084.1	WP_011904084.1
WP_011904085.1	enoyl-CoA hydratase	92	WP_011904085.1	WP_011904085.1	WP_011904085.1	WP_011904085.1	WP_011904085.1	WP_011904085.1	WP_011904085.1	WP_011904085.1	WP_011904085.1	WP_011904085.1	WP_011904085.1	WP_011904085.1	WP_011904085.1	WP_011904085.1	WP_011904085.1	WP_011904085.1	WP_011904085.1	WP_011904085.1	WP_011904085.1	WP_011904085.1	WP_011904085.1	WP_011904085.1	WP_011904085.1	WP_011904085.1	WP_011904085.1	WP_011904085.1	WP_011904085.1	WP_011904085.1	WP_011904085.1	WP_011904085.1	WP_011904085.1	WP_011904085.1	WP_011904085.1	WP_011904085.1	WP_011904085.1	WP_011904085.1	WP_011904085.1	WP_011904085.1	WP_011904085.1	WP_011904085.1	WP_011904085.1	WP_011904085.1	WP_011904085.1	WP_011904085.1	WP_011904085.1	WP_011904085.1	WP_011904085.1
WP_011904086.1	branched-chain amino acid ABC transporter substrate-binding protein	91	WP_011904086.1	WP_011904086.1	WP_011904086.1	WP_011904086.1	WP_011904086.1	WP_011904086.1	WP_011904086.1	WP_011904086.1	WP_011904086.1	WP_011904086.1	WP_011904086.1	WP_011904086.1	WP_011904086.1	WP_011904086.1	WP_011904086.1	WP_011904086.1	WP_011904086.1	WP_011904086.1	WP_011904086.1	WP_011904086.1	WP_011904086.1	WP_011904086.1	WP_011904086.1	WP_011904086.1	WP_011904086.1	WP_011904086.1	WP_011904086.1	WP_011904086.1	WP_011904086.1	WP_011904086.1		WP_011904086.1	WP_011904086.1	WP_011904086.1	WP_011904086.1	WP_011904086.1	WP_011904086.1	WP_011904086.1	WP_011904086.1	WP_011904086.1	WP_011904086.1	WP_011904086.1	WP_011904086.1	WP_011904086.1	WP_011904086.1	WP_011904086.1	WP_011904086.1
WP_011904088.1	hypothetical protein	92	WP_011904088.1	WP_011904088.1	WP_011904088.1	WP_011904088.1	WP_011904088.1	WP_011904088.1	WP_011904088.1	WP_011904088.1	WP_011904088.1	WP_011904088.1	WP_011904088.1	WP_011904088.1	WP_011904088.1	WP_011904088.1	WP_011904088.1	WP_011904088.1	WP_011904088.1	WP_011904088.1	WP_011904088.1	WP_011904088.1	WP_011904088.1	WP_011904088.1	WP_011904088.1	WP_011904088.1	WP_011904088.1	WP_011904088.1	WP_011904088.1	WP_011904088.1	WP_011904088.1	WP_011904088.1	WP_011904088.1	WP_011904088.1	WP_011904088.1	WP_011904088.1	WP_011904088.1	WP_011904088.1	WP_011904088.1	WP_011904088.1	WP_011904088.1	WP_011904088.1	WP_011904088.1	WP_011904088.1	WP_011904088.1	WP_011904088.1	WP_011904088.1	WP_011904088.1	WP_011904088.1
WP_011904089.1	UDP-glucose--sterol glucosyltransferase	89	WP_011904089.1	WP_011904089.1	WP_011904089.1	WP_011904089.1	WP_011904089.1	WP_011904089.1	WP_011904089.1	WP_011904089.1	WP_011904089.1	WP_011904089.1	WP_011904089.1	WP_011904089.1	WP_011904089.1	WP_011904089.1	WP_011904089.1	WP_011904089.1	WP_011904089.1	WP_011904089.1	WP_011904089.1	WP_011904089.1	WP_011904089.1	WP_011904089.1	WP_011904089.1	WP_011904089.1	WP_011904089.1	WP_011904089.1	WP_011904089.1	WP_011904089.1	WP_011904089.1	WP_011904089.1	WP_011904089.1	WP_011904089.1	WP_011904089.1	WP_011904089.1	WP_011904089.1	WP_011904089.1	WP_011904089.1	WP_011904089.1	WP_011904089.1	WP_011904089.1	WP_011904089.1	WP_011904089.1	WP_011904089.1	WP_011904089.1	WP_011904089.1	WP_011904089.1	WP_011904089.1
WP_011904091.1	abortive infection protein	92	WP_011904091.1	WP_011904091.1	WP_011904091.1	WP_011904091.1	WP_011904091.1	WP_011904091.1	WP_011904091.1	WP_011904091.1	WP_011904091.1	WP_011904091.1	WP_011904091.1	WP_011904091.1	WP_011904091.1	WP_011904091.1	WP_011904091.1	WP_011904091.1	WP_011904091.1	WP_011904091.1	WP_011904091.1	WP_011904091.1	WP_011904091.1	WP_011904091.1	WP_011904091.1	WP_011904091.1	WP_011904091.1	WP_011904091.1	WP_011904091.1	WP_011904091.1	WP_011904091.1	WP_011904091.1	WP_011904091.1	WP_011904091.1	WP_011904091.1	WP_011904091.1	WP_011904091.1	WP_011904091.1	WP_011904091.1	WP_011904091.1	WP_011904091.1	WP_011904091.1	WP_011904091.1	WP_011904091.1	WP_011904091.1	WP_011904091.1	WP_011904091.1	WP_011904091.1	WP_011904091.1
WP_011904092.1	cation transporter	90	WP_011904092.1	WP_011904092.1		WP_011904092.1		WP_011904092.1	WP_011904092.1	WP_011904092.1	WP_011904092.1	WP_011904092.1	WP_011904092.1	WP_011904092.1	WP_011904092.1	WP_011904092.1	WP_011904092.1	WP_011904092.1	WP_011904092.1	WP_011904092.1	WP_011904092.1	WP_011904092.1	WP_011904092.1	WP_011904092.1	WP_011904092.1	WP_011904092.1	WP_011904092.1	WP_011904092.1	WP_011904092.1	WP_011904092.1	WP_011904092.1	WP_011904092.1	WP_011904092.1	WP_011904092.1	WP_011904092.1	WP_011904092.1	WP_011904092.1	WP_011904092.1	WP_011904092.1	WP_011904092.1	WP_011904092.1	WP_011904092.1	WP_011904092.1	WP_011904092.1	WP_011904092.1	WP_011904092.1	WP_011904092.1	WP_011904092.1	WP_011904092.1
WP_011904094.1	DSBA oxidoreductase	92	WP_011904094.1	WP_011904094.1	WP_011904094.1	WP_011904094.1	WP_011904094.1	WP_011904094.1	WP_011904094.1	WP_011904094.1	WP_011904094.1	WP_011904094.1	WP_011904094.1	WP_011904094.1	WP_011904094.1	WP_011904094.1	WP_011904094.1	WP_011904094.1	WP_011904094.1	WP_011904094.1	WP_011904094.1	WP_011904094.1	WP_011904094.1	WP_011904094.1	WP_011904094.1	WP_011904094.1	WP_011904094.1	WP_011904094.1	WP_011904094.1	WP_011904094.1	WP_011904094.1	WP_011904094.1	WP_011904094.1	WP_011904094.1	WP_011904094.1	WP_011904094.1	WP_011904094.1	WP_011904094.1	WP_011904094.1	WP_011904094.1	WP_011904094.1	WP_011904094.1	WP_011904094.1	WP_011904094.1	WP_011904094.1	WP_011904094.1	WP_011904094.1	WP_011904094.1	WP_011904094.1
WP_011904095.1	vitamin K epoxide reductase	92	WP_011904095.1	WP_011904095.1	WP_011904095.1	WP_011904095.1	WP_011904095.1	WP_011904095.1	WP_011904095.1	WP_011904095.1	WP_011904095.1	WP_011904095.1	WP_011904095.1	WP_011904095.1	WP_011904095.1	WP_011904095.1	WP_011904095.1	WP_011904095.1	WP_011904095.1	WP_011904095.1	WP_011904095.1	WP_011904095.1	WP_011904095.1	WP_011904095.1	WP_011904095.1	WP_011904095.1	WP_011904095.1	WP_011904095.1	WP_011904095.1	WP_011904095.1	WP_011904095.1	WP_011904095.1	WP_011904095.1	WP_011904095.1	WP_011904095.1	WP_011904095.1	WP_011904095.1	WP_011904095.1	WP_011904095.1	WP_011904095.1	WP_011904095.1	WP_011904095.1	WP_011904095.1	WP_011904095.1	WP_011904095.1	WP_011904095.1	WP_011904095.1	WP_011904095.1	WP_011904095.1
WP_011904096.1	MFS transporter	92	WP_011904096.1	WP_011904096.1	WP_011904096.1	WP_011904096.1	WP_011904096.1	WP_011904096.1	WP_011904096.1	WP_011904096.1	WP_011904096.1	WP_011904096.1	WP_011904096.1	WP_011904096.1	WP_011904096.1	WP_011904096.1	WP_011904096.1	WP_011904096.1	WP_011904096.1	WP_011904096.1	WP_011904096.1	WP_011904096.1	WP_011904096.1	WP_011904096.1	WP_011904096.1	WP_011904096.1	WP_011904096.1	WP_011904096.1	WP_011904096.1	WP_011904096.1	WP_011904096.1	WP_011904096.1	WP_011904096.1	WP_011904096.1	WP_011904096.1	WP_011904096.1	WP_011904096.1	WP_011904096.1	WP_011904096.1	WP_011904096.1	WP_011904096.1	WP_011904096.1	WP_011904096.1	WP_011904096.1	WP_011904096.1	WP_011904096.1	WP_011904096.1	WP_011904096.1	WP_011904096.1
WP_011904097.1	nitrate/nitrite transporter integral membrane protein	92	WP_011904097.1	WP_011904097.1	WP_011904097.1	WP_011904097.1	WP_011904097.1	WP_011904097.1	WP_011904097.1	WP_011904097.1	WP_011904097.1	WP_011904097.1	WP_011904097.1	WP_011904097.1	WP_011904097.1	WP_011904097.1	WP_011904097.1	WP_011904097.1	WP_011904097.1	WP_011904097.1	WP_011904097.1	WP_011904097.1	WP_011904097.1	WP_011904097.1	WP_011904097.1	WP_011904097.1	WP_011904097.1	WP_011904097.1	WP_011904097.1	WP_011904097.1	WP_011904097.1	WP_011904097.1	WP_011904097.1	WP_011904097.1	WP_011904097.1	WP_011904097.1	WP_011904097.1	WP_011904097.1	WP_011904097.1	WP_011904097.1	WP_011904097.1	WP_011904097.1	WP_011904097.1	WP_011904097.1	WP_011904097.1	WP_011904097.1	WP_011904097.1	WP_011904097.1	WP_011904097.1
WP_011904098.1	nitrate reductase A subunit alpha	92	WP_011904098.1	WP_011904098.1	WP_011904098.1	WP_011904098.1	WP_011904098.1	WP_011904098.1	WP_011904098.1	WP_011904098.1	WP_011904098.1	WP_011904098.1	WP_011904098.1	WP_011904098.1	WP_011904098.1	WP_011904098.1	WP_011904098.1	WP_011904098.1	WP_011904098.1	WP_011904098.1	WP_011904098.1	WP_011904098.1	WP_011904098.1	WP_011904098.1	WP_011904098.1	WP_011904098.1	WP_011904098.1	WP_011904098.1	WP_011904098.1	WP_011904098.1	WP_011904098.1	WP_011904098.1	WP_011904098.1	WP_011904098.1	WP_011904098.1	WP_011904098.1	WP_011904098.1	WP_011904098.1	WP_011904098.1	WP_011904098.1	WP_011904098.1	WP_011904098.1	WP_011904098.1	WP_011904098.1	WP_011904098.1	WP_011904098.1	WP_011904098.1	WP_011904098.1	WP_011904098.1
WP_011904099.1	nitrate reductase subunit beta	92	WP_011904099.1	WP_011904099.1	WP_011904099.1	WP_011904099.1	WP_011904099.1	WP_011904099.1	WP_011904099.1	WP_011904099.1	WP_011904099.1	WP_011904099.1	WP_011904099.1	WP_011904099.1	WP_011904099.1	WP_011904099.1	WP_011904099.1	WP_011904099.1	WP_011904099.1	WP_011904099.1	WP_011904099.1	WP_011904099.1	WP_011904099.1	WP_011904099.1	WP_011904099.1	WP_011904099.1	WP_011904099.1	WP_011904099.1	WP_011904099.1	WP_011904099.1	WP_011904099.1	WP_011904099.1	WP_011904099.1	WP_011904099.1	WP_011904099.1	WP_011904099.1	WP_011904099.1	WP_011904099.1	WP_011904099.1	WP_011904099.1	WP_011904099.1	WP_011904099.1	WP_011904099.1	WP_011904099.1	WP_011904099.1	WP_011904099.1	WP_011904099.1	WP_011904099.1	WP_011904099.1
WP_011904100.1	nitrate reductase	92	WP_011904100.1	WP_011904100.1	WP_011904100.1	WP_011904100.1	WP_011904100.1	WP_011904100.1	WP_011904100.1	WP_011904100.1	WP_011904100.1	WP_011904100.1	WP_011904100.1	WP_011904100.1	WP_011904100.1	WP_011904100.1	WP_011904100.1	WP_011904100.1	WP_011904100.1	WP_011904100.1	WP_011904100.1	WP_011904100.1	WP_011904100.1	WP_011904100.1	WP_011904100.1	WP_011904100.1	WP_011904100.1	WP_011904100.1	WP_011904100.1	WP_011904100.1	WP_011904100.1	WP_011904100.1	WP_011904100.1	WP_011904100.1	WP_011904100.1	WP_011904100.1	WP_011904100.1	WP_011904100.1	WP_011904100.1	WP_011904100.1	WP_011904100.1	WP_011904100.1	WP_011904100.1	WP_011904100.1	WP_011904100.1	WP_011904100.1	WP_011904100.1	WP_011904100.1	WP_011904100.1
WP_011904101.1	nitrate reductase subunit gamma	92	WP_011904101.1	WP_011904101.1	WP_011904101.1	WP_011904101.1	WP_011904101.1	WP_011904101.1	WP_011904101.1	WP_011904101.1	WP_011904101.1	WP_011904101.1	WP_011904101.1	WP_011904101.1	WP_011904101.1	WP_011904101.1	WP_011904101.1	WP_011904101.1	WP_011904101.1	WP_011904101.1	WP_011904101.1	WP_011904101.1	WP_011904101.1	WP_011904101.1	WP_011904101.1	WP_011904101.1	WP_011904101.1	WP_011904101.1	WP_011904101.1	WP_011904101.1	WP_011904101.1	WP_011904101.1	WP_011904101.1	WP_011904101.1	WP_011904101.1	WP_011904101.1	WP_011904101.1	WP_011904101.1	WP_011904101.1	WP_011904101.1	WP_011904101.1	WP_011904101.1	WP_011904101.1	WP_011904101.1	WP_011904101.1	WP_011904101.1	WP_011904101.1	WP_011904101.1	WP_011904101.1
WP_011904102.1	carboxymuconolactone decarboxylase	92	WP_011904102.1	WP_011904102.1	WP_011904102.1	WP_011904102.1	WP_011904102.1	WP_011904102.1	WP_011904102.1	WP_011904102.1	WP_011904102.1	WP_011904102.1	WP_011904102.1	WP_011904102.1	WP_011904102.1	WP_011904102.1	WP_011904102.1	WP_011904102.1	WP_011904102.1	WP_011904102.1	WP_011904102.1	WP_011904102.1	WP_011904102.1	WP_011904102.1	WP_011904102.1	WP_011904102.1	WP_011904102.1	WP_011904102.1	WP_011904102.1	WP_011904102.1	WP_011904102.1	WP_011904102.1	WP_011904102.1	WP_011904102.1	WP_011904102.1	WP_011904102.1	WP_011904102.1	WP_011904102.1	WP_011904102.1	WP_011904102.1	WP_011904102.1	WP_011904102.1	WP_011904102.1	WP_011904102.1	WP_011904102.1	WP_011904102.1	WP_011904102.1	WP_011904102.1	WP_011904102.1
WP_011904103.1	AraC family transcriptional regulator	92	WP_011904103.1	WP_011904103.1	WP_011904103.1	WP_011904103.1	WP_011904103.1	WP_011904103.1	WP_011904103.1	WP_011904103.1	WP_011904103.1	WP_011904103.1	WP_011904103.1	WP_011904103.1	WP_011904103.1	WP_011904103.1	WP_011904103.1	WP_011904103.1	WP_011904103.1	WP_011904103.1	WP_011904103.1	WP_011904103.1	WP_011904103.1	WP_011904103.1	WP_011904103.1	WP_011904103.1	WP_011904103.1	WP_011904103.1	WP_011904103.1	WP_011904103.1	WP_011904103.1	WP_011904103.1	WP_011904103.1	WP_011904103.1	WP_011904103.1	WP_011904103.1	WP_011904103.1	WP_011904103.1	WP_011904103.1	WP_011904103.1	WP_011904103.1	WP_011904103.1	WP_011904103.1	WP_011904103.1	WP_011904103.1	WP_011904103.1	WP_011904103.1	WP_011904103.1	WP_011904103.1
WP_011904104.1	type 11 methyltransferase	92	WP_011904104.1	WP_011904104.1	WP_011904104.1	WP_011904104.1	WP_011904104.1	WP_011904104.1	WP_011904104.1	WP_011904104.1	WP_011904104.1	WP_011904104.1	WP_011904104.1	WP_011904104.1	WP_011904104.1	WP_011904104.1	WP_011904104.1	WP_011904104.1	WP_011904104.1	WP_011904104.1	WP_011904104.1	WP_011904104.1	WP_011904104.1	WP_011904104.1	WP_011904104.1	WP_011904104.1	WP_011904104.1	WP_011904104.1	WP_011904104.1	WP_011904104.1	WP_011904104.1	WP_011904104.1	WP_011904104.1	WP_011904104.1	WP_011904104.1	WP_011904104.1	WP_011904104.1	WP_011904104.1	WP_011904104.1	WP_011904104.1	WP_011904104.1	WP_011904104.1	WP_011904104.1	WP_011904104.1	WP_011904104.1	WP_011904104.1	WP_011904104.1	WP_011904104.1	WP_011904104.1
WP_011904105.1	IMP dehydrogenase	15	WP_011904105.1	WP_011904105.1	WP_011904105.1	WP_011904105.1	WP_011904105.1	WP_011904105.1	WP_011904105.1	WP_011904105.1	WP_011904105.1			WP_011904105.1				WP_011904105.1																		WP_011904105.1	WP_011904105.1	WP_011904105.1
WP_011904106.1	IMP dehydrogenase	10	WP_011904106.1	WP_011904106.1	WP_011904106.1	WP_011904106.1	WP_011904106.1	WP_011904106.1	WP_011904106.1	WP_011904106.1	WP_011904106.1																										WP_011904106.1
WP_011904107.1	vanomycin resistance protein VanB	92	WP_011904107.1	WP_011904107.1	WP_011904107.1	WP_011904107.1	WP_011904107.1	WP_011904107.1	WP_011904107.1	WP_011904107.1	WP_011904107.1	WP_011904107.1	WP_011904107.1	WP_011904107.1	WP_011904107.1	WP_011904107.1	WP_011904107.1	WP_011904107.1	WP_011904107.1	WP_011904107.1	WP_011904107.1	WP_011904107.1	WP_011904107.1	WP_011904107.1	WP_011904107.1	WP_011904107.1	WP_011904107.1	WP_011904107.1	WP_011904107.1	WP_011904107.1	WP_011904107.1	WP_011904107.1	WP_011904107.1	WP_011904107.1	WP_011904107.1	WP_011904107.1	WP_011904107.1	WP_011904107.1	WP_011904107.1	WP_011904107.1	WP_011904107.1	WP_011904107.1	WP_011904107.1	WP_011904107.1	WP_011904107.1	WP_011904107.1	WP_011904107.1	WP_011904107.1	WP_011904107.1
WP_011904109.1	hypothetical protein	92	WP_011904109.1	WP_011904109.1	WP_011904109.1	WP_011904109.1	WP_011904109.1	WP_011904109.1	WP_011904109.1	WP_011904109.1	WP_011904109.1	WP_011904109.1	WP_011904109.1	WP_011904109.1	WP_011904109.1	WP_011904109.1	WP_011904109.1	WP_011904109.1	WP_011904109.1	WP_011904109.1	WP_011904109.1	WP_011904109.1	WP_011904109.1	WP_011904109.1	WP_011904109.1	WP_011904109.1	WP_011904109.1	WP_011904109.1	WP_011904109.1	WP_011904109.1	WP_011904109.1	WP_011904109.1	WP_011904109.1	WP_011904109.1	WP_011904109.1	WP_011904109.1	WP_011904109.1	WP_011904109.1	WP_011904109.1	WP_011904109.1	WP_011904109.1	WP_011904109.1	WP_011904109.1	WP_011904109.1	WP_011904109.1	WP_011904109.1	WP_011904109.1	WP_011904109.1	WP_011904109.1
WP_011904110.1	hypothetical protein	91	WP_011904110.1	WP_011904110.1	WP_011904110.1	WP_011904110.1	WP_011904110.1	WP_011904110.1	WP_011904110.1	WP_011904110.1	WP_011904110.1	WP_011904110.1	WP_011904110.1	WP_011904110.1	WP_011904110.1	WP_011904110.1	WP_011904110.1	WP_011904110.1	WP_011904110.1	WP_011904110.1	WP_011904110.1	WP_011904110.1	WP_011904110.1	WP_011904110.1	WP_011904110.1	WP_011904110.1	WP_011904110.1	WP_011904110.1	WP_011904110.1	WP_011904110.1	WP_011904110.1	WP_011904110.1	WP_011904110.1	WP_011904110.1	WP_011904110.1	WP_011904110.1	WP_011904110.1	WP_011904110.1	WP_011904110.1	WP_011904110.1	WP_011904110.1	WP_011904110.1	WP_011904110.1	WP_011904110.1	WP_011904110.1	WP_011904110.1	WP_011904110.1	WP_011904110.1	WP_011904110.1
WP_011904111.1	hypothetical protein	91	WP_011904111.1	WP_011904111.1	WP_011904111.1	WP_011904111.1	WP_011904111.1	WP_011904111.1	WP_011904111.1	WP_011904111.1	WP_011904111.1	WP_011904111.1	WP_011904111.1	WP_011904111.1	WP_011904111.1	WP_011904111.1	WP_011904111.1	WP_011904111.1	WP_011904111.1	WP_011904111.1	WP_011904111.1	WP_011904111.1	WP_011904111.1	WP_011904111.1	WP_011904111.1	WP_011904111.1	WP_011904111.1	WP_011904111.1	WP_011904111.1	WP_011904111.1	WP_011904111.1	WP_011904111.1	WP_011904111.1	WP_011904111.1	WP_011904111.1	WP_011904111.1	WP_011904111.1	WP_011904111.1	WP_011904111.1	WP_011904111.1	WP_011904111.1	WP_011904111.1	WP_011904111.1	WP_011904111.1	WP_011904111.1	WP_011904111.1	WP_011904111.1	WP_011904111.1	WP_011904111.1
WP_011904112.1	hypothetical protein	92	WP_011904112.1	WP_011904112.1	WP_011904112.1	WP_011904112.1	WP_011904112.1	WP_011904112.1	WP_011904112.1	WP_011904112.1	WP_011904112.1	WP_011904112.1	WP_011904112.1	WP_011904112.1	WP_011904112.1	WP_011904112.1	WP_011904112.1	WP_011904112.1	WP_011904112.1	WP_011904112.1	WP_011904112.1	WP_011904112.1	WP_011904112.1	WP_011904112.1	WP_011904112.1	WP_011904112.1	WP_011904112.1	WP_011904112.1	WP_011904112.1	WP_011904112.1	WP_011904112.1	WP_011904112.1	WP_011904112.1	WP_011904112.1	WP_011904112.1	WP_011904112.1	WP_011904112.1	WP_011904112.1	WP_011904112.1	WP_011904112.1	WP_011904112.1	WP_011904112.1	WP_011904112.1	WP_011904112.1	WP_011904112.1	WP_011904112.1	WP_011904112.1	WP_011904112.1	WP_011904112.1
WP_011904113.1	hypothetical protein	90	WP_011904113.1	WP_011904113.1	WP_011904113.1	WP_011904113.1	WP_011904113.1	WP_011904113.1	WP_011904113.1	WP_011904113.1	WP_011904113.1	WP_011904113.1	WP_011904113.1	WP_011904113.1	WP_011904113.1	WP_011904113.1	WP_011904113.1	WP_011904113.1	WP_011904113.1	WP_011904113.1	WP_011904113.1	WP_011904113.1	WP_011904113.1	WP_011904113.1	WP_011904113.1	WP_011904113.1	WP_011904113.1	WP_011904113.1	WP_011904113.1	WP_011904113.1	WP_011904113.1	WP_011904113.1	WP_011904113.1	WP_011904113.1	WP_011904113.1	WP_011904113.1	WP_011904113.1	WP_011904113.1	WP_011904113.1	WP_011904113.1	WP_011904113.1	WP_011904113.1	WP_011904113.1		WP_011904113.1	WP_011904113.1	WP_011904113.1	WP_011904113.1	WP_011904113.1
WP_011904114.1	glycosyl transferase family 1	90	WP_011904114.1	WP_011904114.1	WP_011904114.1	WP_011904114.1	WP_011904114.1	WP_011904114.1	WP_011904114.1	WP_011904114.1	WP_011904114.1	WP_011904114.1	WP_011904114.1	WP_011904114.1	WP_011904114.1	WP_011904114.1	WP_011904114.1	WP_011904114.1	WP_011904114.1	WP_011904114.1	WP_011904114.1	WP_011904114.1	WP_011904114.1	WP_011904114.1	WP_011904114.1	WP_011904114.1	WP_011904114.1	WP_011904114.1	WP_011904114.1	WP_011904114.1	WP_011904114.1	WP_011904114.1	WP_011904114.1	WP_011904114.1	WP_011904114.1	WP_011904114.1	WP_011904114.1	WP_011904114.1	WP_011904114.1	WP_011904114.1	WP_011904114.1	WP_011904114.1	WP_011904114.1		WP_011904114.1	WP_011904114.1	WP_011904114.1	WP_011904114.1	WP_011904114.1
WP_011904115.1	acyltransferase	92	WP_011904115.1	WP_011904115.1	WP_011904115.1	WP_011904115.1	WP_011904115.1	WP_011904115.1	WP_011904115.1	WP_011904115.1	WP_011904115.1	WP_011904115.1	WP_011904115.1	WP_011904115.1	WP_011904115.1	WP_011904115.1	WP_011904115.1	WP_011904115.1	WP_011904115.1	WP_011904115.1	WP_011904115.1	WP_011904115.1	WP_011904115.1	WP_011904115.1	WP_011904115.1	WP_011904115.1	WP_011904115.1	WP_011904115.1	WP_011904115.1	WP_011904115.1	WP_011904115.1	WP_011904115.1	WP_011904115.1	WP_011904115.1	WP_011904115.1	WP_011904115.1	WP_011904115.1	WP_011904115.1	WP_011904115.1	WP_011904115.1	WP_011904115.1	WP_011904115.1	WP_011904115.1	WP_011904115.1	WP_011904115.1	WP_011904115.1	WP_011904115.1	WP_011904115.1	WP_011904115.1
WP_011904116.1	hypothetical protein	91	WP_011904116.1	WP_011904116.1	WP_011904116.1	WP_011904116.1	WP_011904116.1	WP_011904116.1	WP_011904116.1	WP_011904116.1	WP_011904116.1	WP_011904116.1	WP_011904116.1	WP_011904116.1	WP_011904116.1	WP_011904116.1	WP_011904116.1	WP_011904116.1	WP_011904116.1	WP_011904116.1	WP_011904116.1	WP_011904116.1	WP_011904116.1	WP_011904116.1	WP_011904116.1	WP_011904116.1	WP_011904116.1	WP_011904116.1	WP_011904116.1	WP_011904116.1	WP_011904116.1	WP_011904116.1	WP_011904116.1	WP_011904116.1	WP_011904116.1	WP_011904116.1	WP_011904116.1	WP_011904116.1	WP_011904116.1	WP_011904116.1	WP_011904116.1	WP_011904116.1	WP_011904116.1	WP_011904116.1	WP_011904116.1	WP_011904116.1	WP_011904116.1	WP_011904116.1	WP_011904116.1
WP_011904117.1	hypothetical protein	92	WP_011904117.1	WP_011904117.1	WP_011904117.1	WP_011904117.1	WP_011904117.1	WP_011904117.1	WP_011904117.1	WP_011904117.1	WP_011904117.1	WP_011904117.1	WP_011904117.1	WP_011904117.1	WP_011904117.1	WP_011904117.1	WP_011904117.1	WP_011904117.1	WP_011904117.1	WP_011904117.1	WP_011904117.1	WP_011904117.1	WP_011904117.1	WP_011904117.1	WP_011904117.1	WP_011904117.1	WP_011904117.1	WP_011904117.1	WP_011904117.1	WP_011904117.1	WP_011904117.1	WP_011904117.1	WP_011904117.1	WP_011904117.1	WP_011904117.1	WP_011904117.1	WP_011904117.1	WP_011904117.1	WP_011904117.1	WP_011904117.1	WP_011904117.1	WP_011904117.1	WP_011904117.1	WP_011904117.1	WP_011904117.1	WP_011904117.1	WP_011904117.1	WP_011904117.1	WP_011904117.1
WP_011904119.1	hypothetical protein	51	WP_011904119.1	WP_011904119.1	WP_011904119.1	WP_011904119.1	WP_011904119.1	WP_011904119.1	WP_011904119.1	WP_011904119.1	WP_011904119.1																										WP_011904119.1							WP_011904119.1
WP_011904120.1	peptidase M23	90	WP_011904120.1	WP_011904120.1	WP_011904120.1	WP_011904120.1	WP_011904120.1	WP_011904120.1	WP_011904120.1	WP_011904120.1	WP_011904120.1	WP_011904120.1	WP_011904120.1	WP_011904120.1	WP_011904120.1	WP_011904120.1	WP_011904120.1	WP_011904120.1	WP_011904120.1	WP_011904120.1	WP_011904120.1	WP_011904120.1	WP_011904120.1	WP_011904120.1	WP_011904120.1	WP_011904120.1	WP_011904120.1	WP_011904120.1	WP_011904120.1	WP_011904120.1		WP_011904120.1	WP_011904120.1	WP_011904120.1	WP_011904120.1	WP_011904120.1	WP_011904120.1	WP_011904120.1	WP_011904120.1	WP_011904120.1	WP_011904120.1	WP_011904120.1	WP_011904120.1	WP_011904120.1	WP_011904120.1	WP_011904120.1	WP_011904120.1	WP_011904120.1	WP_011904120.1
WP_011904121.1	hypothetical protein	91	WP_011904121.1	WP_011904121.1	WP_011904121.1	WP_011904121.1	WP_011904121.1	WP_011904121.1	WP_011904121.1	WP_011904121.1	WP_011904121.1	WP_011904121.1	WP_011904121.1	WP_011904121.1	WP_011904121.1	WP_011904121.1	WP_011904121.1	WP_011904121.1	WP_011904121.1	WP_011904121.1	WP_011904121.1	WP_011904121.1	WP_011904121.1	WP_011904121.1	WP_011904121.1	WP_011904121.1	WP_011904121.1	WP_011904121.1	WP_011904121.1	WP_011904121.1		WP_011904121.1	WP_011904121.1	WP_011904121.1	WP_011904121.1	WP_011904121.1	WP_011904121.1	WP_011904121.1	WP_011904121.1	WP_011904121.1	WP_011904121.1	WP_011904121.1	WP_011904121.1	WP_011904121.1	WP_011904121.1	WP_011904121.1	WP_011904121.1	WP_011904121.1	WP_011904121.1
WP_011904122.1	hypothetical protein	91	WP_011904122.1	WP_011904122.1	WP_011904122.1	WP_011904122.1	WP_011904122.1	WP_011904122.1	WP_011904122.1	WP_011904122.1	WP_011904122.1	WP_011904122.1	WP_011904122.1	WP_011904122.1	WP_011904122.1	WP_011904122.1	WP_011904122.1	WP_011904122.1	WP_011904122.1	WP_011904122.1	WP_011904122.1	WP_011904122.1	WP_011904122.1	WP_011904122.1	WP_011904122.1	WP_011904122.1	WP_011904122.1	WP_011904122.1	WP_011904122.1	WP_011904122.1		WP_011904122.1	WP_011904122.1	WP_011904122.1	WP_011904122.1	WP_011904122.1	WP_011904122.1	WP_011904122.1	WP_011904122.1	WP_011904122.1	WP_011904122.1	WP_011904122.1	WP_011904122.1	WP_011904122.1	WP_011904122.1	WP_011904122.1	WP_011904122.1	WP_011904122.1	WP_011904122.1
WP_011904123.1	cytidine deaminase	91	WP_011904123.1	WP_011904123.1	WP_011904123.1	WP_011904123.1	WP_011904123.1	WP_011904123.1	WP_011904123.1	WP_011904123.1	WP_011904123.1	WP_011904123.1	WP_011904123.1	WP_011904123.1	WP_011904123.1	WP_011904123.1	WP_011904123.1	WP_011904123.1	WP_011904123.1	WP_011904123.1	WP_011904123.1	WP_011904123.1	WP_011904123.1	WP_011904123.1	WP_011904123.1	WP_011904123.1	WP_011904123.1	WP_011904123.1	WP_011904123.1	WP_011904123.1		WP_011904123.1	WP_011904123.1	WP_011904123.1	WP_011904123.1	WP_011904123.1	WP_011904123.1	WP_011904123.1	WP_011904123.1	WP_011904123.1	WP_011904123.1	WP_011904123.1	WP_011904123.1	WP_011904123.1	WP_011904123.1	WP_011904123.1	WP_011904123.1	WP_011904123.1	WP_011904123.1
WP_011904124.1	purine nucleoside phosphorylase	91	WP_011904124.1	WP_011904124.1	WP_011904124.1	WP_011904124.1	WP_011904124.1	WP_011904124.1	WP_011904124.1	WP_011904124.1	WP_011904124.1	WP_011904124.1	WP_011904124.1	WP_011904124.1	WP_011904124.1	WP_011904124.1	WP_011904124.1	WP_011904124.1	WP_011904124.1	WP_011904124.1	WP_011904124.1	WP_011904124.1	WP_011904124.1	WP_011904124.1	WP_011904124.1	WP_011904124.1	WP_011904124.1	WP_011904124.1	WP_011904124.1	WP_011904124.1		WP_011904124.1	WP_011904124.1	WP_011904124.1	WP_011904124.1	WP_011904124.1	WP_011904124.1	WP_011904124.1	WP_011904124.1	WP_011904124.1	WP_011904124.1	WP_011904124.1	WP_011904124.1	WP_011904124.1	WP_011904124.1	WP_011904124.1	WP_011904124.1	WP_011904124.1	WP_011904124.1
WP_011904125.1	O-methyltransferase	86	WP_011904125.1	WP_011904125.1	WP_011904125.1	WP_011904125.1	WP_011904125.1	WP_011904125.1	WP_011904125.1	WP_011904125.1	WP_011904125.1	WP_011904125.1	WP_011904125.1	WP_011904125.1	WP_011904125.1	WP_011904125.1	WP_011904125.1	WP_011904125.1	WP_011904125.1	WP_011904125.1	WP_011904125.1	WP_011904125.1	WP_011904125.1	WP_011904125.1	WP_011904125.1	WP_011904125.1	WP_011904125.1	WP_011904125.1	WP_011904125.1	WP_011904125.1	WP_011904125.1	WP_011904125.1	WP_011904125.1	WP_011904125.1		WP_011904125.1	WP_011904125.1	WP_011904125.1	WP_011904125.1	WP_011904125.1	WP_011904125.1	WP_011904125.1	WP_011904125.1	WP_011904125.1	WP_011904125.1	WP_011904125.1	WP_011904125.1	WP_011904125.1	WP_011904125.1
WP_011904127.1	hypothetical protein	92	WP_011904127.1	WP_011904127.1	WP_011904127.1	WP_011904127.1	WP_011904127.1	WP_011904127.1	WP_011904127.1	WP_011904127.1	WP_011904127.1	WP_011904127.1	WP_011904127.1	WP_011904127.1	WP_011904127.1	WP_011904127.1	WP_011904127.1	WP_011904127.1	WP_011904127.1	WP_011904127.1	WP_011904127.1	WP_011904127.1	WP_011904127.1	WP_011904127.1	WP_011904127.1	WP_011904127.1	WP_011904127.1	WP_011904127.1	WP_011904127.1	WP_011904127.1	WP_011904127.1	WP_011904127.1	WP_011904127.1	WP_011904127.1	WP_011904127.1	WP_011904127.1	WP_011904127.1	WP_011904127.1	WP_011904127.1	WP_011904127.1	WP_011904127.1	WP_011904127.1	WP_011904127.1	WP_011904127.1	WP_011904127.1	WP_011904127.1	WP_011904127.1	WP_011904127.1	WP_011904127.1
WP_011904130.1	aminoglycoside phosphotransferase	43	WP_011904130.1	WP_011904130.1	WP_011904130.1	WP_011904130.1	WP_011904130.1	WP_011904130.1	WP_011904130.1	WP_011904130.1	WP_011904130.1																										WP_011904130.1							WP_011904130.1		WP_011904130.1
WP_011904134.1	DNA polymerase III subunit gamma/tau	91	WP_011904134.1	WP_011904134.1	WP_011904134.1	WP_011904134.1	WP_011904134.1	WP_011904134.1	WP_011904134.1	WP_011904134.1	WP_011904134.1	WP_011904134.1	WP_011904134.1	WP_011904134.1	WP_011904134.1	WP_011904134.1	WP_011904134.1	WP_011904134.1	WP_011904134.1	WP_011904134.1	WP_011904134.1	WP_011904134.1	WP_011904134.1	WP_011904134.1	WP_011904134.1	WP_011904134.1	WP_011904134.1	WP_011904134.1	WP_011904134.1	WP_011904134.1	WP_011904134.1	WP_011904134.1	WP_011904134.1	WP_011904134.1	WP_011904134.1	WP_011904134.1	WP_011904134.1	WP_011904134.1	WP_011904134.1	WP_011904134.1	WP_011904134.1	WP_011904134.1	WP_011904134.1	WP_011904134.1	WP_011904134.1	WP_011904134.1	WP_011904134.1	WP_011904134.1	WP_011904134.1
WP_011904136.1	recombinase RecR	92	WP_011904136.1	WP_011904136.1	WP_011904136.1	WP_011904136.1	WP_011904136.1	WP_011904136.1	WP_011904136.1	WP_011904136.1	WP_011904136.1	WP_011904136.1	WP_011904136.1	WP_011904136.1	WP_011904136.1	WP_011904136.1	WP_011904136.1	WP_011904136.1	WP_011904136.1	WP_011904136.1	WP_011904136.1	WP_011904136.1	WP_011904136.1	WP_011904136.1	WP_011904136.1	WP_011904136.1	WP_011904136.1	WP_011904136.1	WP_011904136.1	WP_011904136.1	WP_011904136.1	WP_011904136.1	WP_011904136.1	WP_011904136.1	WP_011904136.1	WP_011904136.1	WP_011904136.1	WP_011904136.1	WP_011904136.1	WP_011904136.1	WP_011904136.1	WP_011904136.1	WP_011904136.1	WP_011904136.1	WP_011904136.1	WP_011904136.1	WP_011904136.1	WP_011904136.1	WP_011904136.1
WP_011904137.1	peptide ABC transporter substrate-binding protein	92	WP_011904137.1	WP_011904137.1	WP_011904137.1	WP_011904137.1	WP_011904137.1	WP_011904137.1	WP_011904137.1	WP_011904137.1	WP_011904137.1	WP_011904137.1	WP_011904137.1	WP_011904137.1	WP_011904137.1	WP_011904137.1	WP_011904137.1	WP_011904137.1	WP_011904137.1	WP_011904137.1	WP_011904137.1	WP_011904137.1	WP_011904137.1	WP_011904137.1	WP_011904137.1	WP_011904137.1	WP_011904137.1	WP_011904137.1	WP_011904137.1	WP_011904137.1	WP_011904137.1	WP_011904137.1	WP_011904137.1	WP_011904137.1	WP_011904137.1	WP_011904137.1	WP_011904137.1	WP_011904137.1	WP_011904137.1	WP_011904137.1	WP_011904137.1	WP_011904137.1	WP_011904137.1	WP_011904137.1	WP_011904137.1	WP_011904137.1	WP_011904137.1	WP_011904137.1	WP_011904137.1
WP_011904138.1	peptide ABC transporter permease	92	WP_011904138.1	WP_011904138.1	WP_011904138.1	WP_011904138.1	WP_011904138.1	WP_011904138.1	WP_011904138.1	WP_011904138.1	WP_011904138.1	WP_011904138.1	WP_011904138.1	WP_011904138.1	WP_011904138.1	WP_011904138.1	WP_011904138.1	WP_011904138.1	WP_011904138.1	WP_011904138.1	WP_011904138.1	WP_011904138.1	WP_011904138.1	WP_011904138.1	WP_011904138.1	WP_011904138.1	WP_011904138.1	WP_011904138.1	WP_011904138.1	WP_011904138.1	WP_011904138.1	WP_011904138.1	WP_011904138.1	WP_011904138.1	WP_011904138.1	WP_011904138.1	WP_011904138.1	WP_011904138.1	WP_011904138.1	WP_011904138.1	WP_011904138.1	WP_011904138.1	WP_011904138.1	WP_011904138.1	WP_011904138.1	WP_011904138.1	WP_011904138.1	WP_011904138.1	WP_011904138.1
WP_011904139.1	ABC transporter permease	92	WP_011904139.1	WP_011904139.1	WP_011904139.1	WP_011904139.1	WP_011904139.1	WP_011904139.1	WP_011904139.1	WP_011904139.1	WP_011904139.1	WP_011904139.1	WP_011904139.1	WP_011904139.1	WP_011904139.1	WP_011904139.1	WP_011904139.1	WP_011904139.1	WP_011904139.1	WP_011904139.1	WP_011904139.1	WP_011904139.1	WP_011904139.1	WP_011904139.1	WP_011904139.1	WP_011904139.1	WP_011904139.1	WP_011904139.1	WP_011904139.1	WP_011904139.1	WP_011904139.1	WP_011904139.1	WP_011904139.1	WP_011904139.1	WP_011904139.1	WP_011904139.1	WP_011904139.1	WP_011904139.1	WP_011904139.1	WP_011904139.1	WP_011904139.1	WP_011904139.1	WP_011904139.1	WP_011904139.1	WP_011904139.1	WP_011904139.1	WP_011904139.1	WP_011904139.1	WP_011904139.1
WP_011904140.1	dipeptide/oligopeptide/nickel ABC transporter ATP-binding protein	91	WP_011904140.1	WP_011904140.1	WP_011904140.1	WP_011904140.1	WP_011904140.1	WP_011904140.1	WP_011904140.1	WP_011904140.1	WP_011904140.1	WP_011904140.1	WP_011904140.1	WP_011904140.1	WP_011904140.1	WP_011904140.1	WP_011904140.1	WP_011904140.1	WP_011904140.1	WP_011904140.1	WP_011904140.1	WP_011904140.1	WP_011904140.1	WP_011904140.1	WP_011904140.1	WP_011904140.1	WP_011904140.1	WP_011904140.1	WP_011904140.1	WP_011904140.1	WP_011904140.1	WP_011904140.1	WP_011904140.1	WP_011904140.1	WP_011904140.1	WP_011904140.1	WP_011904140.1	WP_011904140.1	WP_011904140.1	WP_011904140.1	WP_011904140.1	WP_011904140.1	WP_011904140.1	WP_011904140.1	WP_011904140.1	WP_011904140.1	WP_011904140.1	WP_011904140.1	WP_011904140.1
WP_011904141.1	dipeptide/oligopeptide/nickel ABC transporter ATP-binding protein	92	WP_011904141.1	WP_011904141.1	WP_011904141.1	WP_011904141.1	WP_011904141.1	WP_011904141.1	WP_011904141.1	WP_011904141.1	WP_011904141.1	WP_011904141.1	WP_011904141.1	WP_011904141.1	WP_011904141.1	WP_011904141.1	WP_011904141.1	WP_011904141.1	WP_011904141.1	WP_011904141.1	WP_011904141.1	WP_011904141.1	WP_011904141.1	WP_011904141.1	WP_011904141.1	WP_011904141.1	WP_011904141.1	WP_011904141.1	WP_011904141.1	WP_011904141.1	WP_011904141.1	WP_011904141.1	WP_011904141.1	WP_011904141.1	WP_011904141.1	WP_011904141.1	WP_011904141.1	WP_011904141.1	WP_011904141.1	WP_011904141.1	WP_011904141.1	WP_011904141.1	WP_011904141.1	WP_011904141.1	WP_011904141.1	WP_011904141.1	WP_011904141.1	WP_011904141.1	WP_011904141.1
WP_011904142.1	hypothetical protein	92	WP_011904142.1	WP_011904142.1	WP_011904142.1	WP_011904142.1	WP_011904142.1	WP_011904142.1	WP_011904142.1	WP_011904142.1	WP_011904142.1	WP_011904142.1	WP_011904142.1	WP_011904142.1	WP_011904142.1	WP_011904142.1	WP_011904142.1	WP_011904142.1	WP_011904142.1	WP_011904142.1	WP_011904142.1	WP_011904142.1	WP_011904142.1	WP_011904142.1	WP_011904142.1	WP_011904142.1	WP_011904142.1	WP_011904142.1	WP_011904142.1	WP_011904142.1	WP_011904142.1	WP_011904142.1	WP_011904142.1	WP_011904142.1	WP_011904142.1	WP_011904142.1	WP_011904142.1	WP_011904142.1	WP_011904142.1	WP_011904142.1	WP_011904142.1	WP_011904142.1	WP_011904142.1	WP_011904142.1	WP_011904142.1	WP_011904142.1	WP_011904142.1	WP_011904142.1	WP_011904142.1
WP_011904144.1	MFS transporter	91	WP_011904144.1	WP_011904144.1	WP_011904144.1	WP_011904144.1	WP_011904144.1	WP_011904144.1	WP_011904144.1	WP_011904144.1	WP_011904144.1	WP_011904144.1	WP_011904144.1	WP_011904144.1	WP_011904144.1	WP_011904144.1	WP_011904144.1	WP_011904144.1	WP_011904144.1	WP_011904144.1	WP_011904144.1	WP_011904144.1	WP_011904144.1	WP_011904144.1	WP_011904144.1	WP_011904144.1	WP_011904144.1	WP_011904144.1	WP_011904144.1	WP_011904144.1	WP_011904144.1	WP_011904144.1	WP_011904144.1	WP_011904144.1	WP_011904144.1	WP_011904144.1	WP_011904144.1	WP_011904144.1	WP_011904144.1	WP_011904144.1	WP_011904144.1	WP_011904144.1	WP_011904144.1	WP_011904144.1	WP_011904144.1	WP_011904144.1	WP_011904144.1	WP_011904144.1	WP_011904144.1
WP_011904145.1	2-isopropylmalate synthase	92	WP_011904145.1	WP_011904145.1	WP_011904145.1	WP_011904145.1	WP_011904145.1	WP_011904145.1	WP_011904145.1	WP_011904145.1	WP_011904145.1	WP_011904145.1	WP_011904145.1	WP_011904145.1	WP_011904145.1	WP_011904145.1	WP_011904145.1	WP_011904145.1	WP_011904145.1	WP_011904145.1	WP_011904145.1	WP_011904145.1	WP_011904145.1	WP_011904145.1	WP_011904145.1	WP_011904145.1	WP_011904145.1	WP_011904145.1	WP_011904145.1	WP_011904145.1	WP_011904145.1	WP_011904145.1	WP_011904145.1	WP_011904145.1	WP_011904145.1	WP_011904145.1	WP_011904145.1	WP_011904145.1	WP_011904145.1	WP_011904145.1	WP_011904145.1	WP_011904145.1	WP_011904145.1	WP_011904145.1	WP_011904145.1	WP_011904145.1	WP_011904145.1	WP_011904145.1	WP_011904145.1
WP_011904146.1	nitroreductase	72	WP_011904146.1	WP_011904146.1	WP_011904146.1	WP_011904146.1	WP_011904146.1	WP_011904146.1	WP_011904146.1	WP_011904146.1	WP_011904146.1	WP_011904146.1	WP_011904146.1	WP_011904146.1	WP_011904146.1	WP_011904146.1	WP_011904146.1	WP_011904146.1	WP_011904146.1	WP_011904146.1	WP_011904146.1	WP_011904146.1	WP_011904146.1	WP_011904146.1	WP_011904146.1	WP_011904146.1	WP_011904146.1	WP_011904146.1	WP_011904146.1	WP_011904146.1	WP_011904146.1	WP_011904146.1	WP_011904146.1	WP_011904146.1	WP_011904146.1	WP_011904146.1	WP_011904146.1	WP_011904146.1	WP_011904146.1	WP_011904146.1	WP_011904146.1	WP_011904146.1	WP_011904146.1	WP_011904146.1	WP_011904146.1	WP_011904146.1	WP_011904146.1	WP_011904146.1	WP_011904146.1
WP_011904147.1	aspartokinase	92	WP_011904147.1	WP_011904147.1	WP_011904147.1	WP_011904147.1	WP_011904147.1	WP_011904147.1	WP_011904147.1	WP_011904147.1	WP_011904147.1	WP_011904147.1	WP_011904147.1	WP_011904147.1	WP_011904147.1	WP_011904147.1	WP_011904147.1	WP_011904147.1	WP_011904147.1	WP_011904147.1	WP_011904147.1	WP_011904147.1	WP_011904147.1	WP_011904147.1	WP_011904147.1	WP_011904147.1	WP_011904147.1	WP_011904147.1	WP_011904147.1	WP_011904147.1	WP_011904147.1	WP_011904147.1	WP_011904147.1	WP_011904147.1	WP_011904147.1	WP_011904147.1	WP_011904147.1	WP_011904147.1	WP_011904147.1	WP_011904147.1	WP_011904147.1	WP_011904147.1	WP_011904147.1	WP_011904147.1	WP_011904147.1	WP_011904147.1	WP_011904147.1	WP_011904147.1	WP_011904147.1
WP_011904148.1	aspartate-semialdehyde dehydrogenase	92	WP_011904148.1	WP_011904148.1	WP_011904148.1	WP_011904148.1	WP_011904148.1	WP_011904148.1	WP_011904148.1	WP_011904148.1	WP_011904148.1	WP_011904148.1	WP_011904148.1	WP_011904148.1	WP_011904148.1	WP_011904148.1	WP_011904148.1	WP_011904148.1	WP_011904148.1	WP_011904148.1	WP_011904148.1	WP_011904148.1	WP_011904148.1	WP_011904148.1	WP_011904148.1	WP_011904148.1	WP_011904148.1	WP_011904148.1	WP_011904148.1	WP_011904148.1	WP_011904148.1	WP_011904148.1	WP_011904148.1	WP_011904148.1	WP_011904148.1	WP_011904148.1	WP_011904148.1	WP_011904148.1	WP_011904148.1	WP_011904148.1	WP_011904148.1	WP_011904148.1	WP_011904148.1	WP_011904148.1	WP_011904148.1	WP_011904148.1	WP_011904148.1	WP_011904148.1	WP_011904148.1
WP_011904150.1	5'-nucleotidase	92	WP_011904150.1	WP_011904150.1	WP_011904150.1	WP_011904150.1	WP_011904150.1	WP_011904150.1	WP_011904150.1	WP_011904150.1	WP_011904150.1	WP_011904150.1	WP_011904150.1	WP_011904150.1	WP_011904150.1	WP_011904150.1	WP_011904150.1	WP_011904150.1	WP_011904150.1	WP_011904150.1	WP_011904150.1	WP_011904150.1	WP_011904150.1	WP_011904150.1	WP_011904150.1	WP_011904150.1	WP_011904150.1	WP_011904150.1	WP_011904150.1	WP_011904150.1	WP_011904150.1	WP_011904150.1	WP_011904150.1	WP_011904150.1	WP_011904150.1	WP_011904150.1	WP_011904150.1	WP_011904150.1	WP_011904150.1	WP_011904150.1	WP_011904150.1	WP_011904150.1	WP_011904150.1	WP_011904150.1	WP_011904150.1	WP_011904150.1	WP_011904150.1	WP_011904150.1	WP_011904150.1
WP_011904151.1	helicase	91	WP_011904151.1	WP_011904151.1	WP_011904151.1	WP_011904151.1	WP_011904151.1	WP_011904151.1	WP_011904151.1	WP_011904151.1	WP_011904151.1	WP_011904151.1	WP_011904151.1	WP_011904151.1	WP_011904151.1	WP_011904151.1	WP_011904151.1	WP_011904151.1	WP_011904151.1	WP_011904151.1	WP_011904151.1	WP_011904151.1	WP_011904151.1	WP_011904151.1	WP_011904151.1	WP_011904151.1	WP_011904151.1	WP_011904151.1	WP_011904151.1	WP_011904151.1	WP_011904151.1	WP_011904151.1	WP_011904151.1	WP_011904151.1	WP_011904151.1	WP_011904151.1	WP_011904151.1	WP_011904151.1	WP_011904151.1	WP_011904151.1	WP_011904151.1	WP_011904151.1	WP_011904151.1	WP_011904151.1	WP_011904151.1	WP_011904151.1	WP_011904151.1	WP_011904151.1	WP_011904151.1
WP_011904152.1	hypothetical protein	76	WP_011904152.1	WP_011904152.1	WP_011904152.1	WP_011904152.1	WP_011904152.1	WP_011904152.1	WP_011904152.1	WP_011904152.1	WP_011904152.1	WP_011904152.1	WP_011904152.1	WP_011904152.1	WP_011904152.1	WP_011904152.1	WP_011904152.1	WP_011904152.1	WP_011904152.1	WP_011904152.1	WP_011904152.1	WP_011904152.1	WP_011904152.1	WP_011904152.1	WP_011904152.1	WP_011904152.1	WP_011904152.1	WP_011904152.1	WP_011904152.1	WP_011904152.1	WP_011904152.1	WP_011904152.1	WP_011904152.1	WP_011904152.1	WP_011904152.1	WP_011904152.1	WP_011904152.1	WP_011904152.1	WP_011904152.1	WP_011904152.1	WP_011904152.1	WP_011904152.1	WP_011904152.1	WP_011904152.1	WP_011904152.1	WP_011904152.1	WP_011904152.1	WP_011904152.1	WP_011904152.1
WP_011904154.1	oxidoreductase	92	WP_011904154.1	WP_011904154.1	WP_011904154.1	WP_011904154.1	WP_011904154.1	WP_011904154.1	WP_011904154.1	WP_011904154.1	WP_011904154.1	WP_011904154.1	WP_011904154.1	WP_011904154.1	WP_011904154.1	WP_011904154.1	WP_011904154.1	WP_011904154.1	WP_011904154.1	WP_011904154.1	WP_011904154.1	WP_011904154.1	WP_011904154.1	WP_011904154.1	WP_011904154.1	WP_011904154.1	WP_011904154.1	WP_011904154.1	WP_011904154.1	WP_011904154.1	WP_011904154.1	WP_011904154.1	WP_011904154.1	WP_011904154.1	WP_011904154.1	WP_011904154.1	WP_011904154.1	WP_011904154.1	WP_011904154.1	WP_011904154.1	WP_011904154.1	WP_011904154.1	WP_011904154.1	WP_011904154.1	WP_011904154.1	WP_011904154.1	WP_011904154.1	WP_011904154.1	WP_011904154.1
WP_011904155.1	antibiotic biosynthesis monooxygenase	90	WP_011904155.1	WP_011904155.1	WP_011904155.1	WP_011904155.1	WP_011904155.1	WP_011904155.1	WP_011904155.1	WP_011904155.1	WP_011904155.1	WP_011904155.1	WP_011904155.1	WP_011904155.1	WP_011904155.1	WP_011904155.1	WP_011904155.1	WP_011904155.1	WP_011904155.1	WP_011904155.1	WP_011904155.1	WP_011904155.1	WP_011904155.1	WP_011904155.1	WP_011904155.1	WP_011904155.1	WP_011904155.1	WP_011904155.1		WP_011904155.1	WP_011904155.1	WP_011904155.1	WP_011904155.1		WP_011904155.1	WP_011904155.1	WP_011904155.1	WP_011904155.1	WP_011904155.1	WP_011904155.1	WP_011904155.1	WP_011904155.1	WP_011904155.1	WP_011904155.1	WP_011904155.1	WP_011904155.1	WP_011904155.1	WP_011904155.1	WP_011904155.1
WP_011904156.1	hypothetical protein	91	WP_011904156.1	WP_011904156.1	WP_011904156.1	WP_011904156.1	WP_011904156.1	WP_011904156.1	WP_011904156.1	WP_011904156.1	WP_011904156.1	WP_011904156.1	WP_011904156.1	WP_011904156.1	WP_011904156.1	WP_011904156.1	WP_011904156.1	WP_011904156.1	WP_011904156.1	WP_011904156.1	WP_011904156.1	WP_011904156.1	WP_011904156.1	WP_011904156.1	WP_011904156.1	WP_011904156.1	WP_011904156.1	WP_011904156.1	WP_011904156.1	WP_011904156.1	WP_011904156.1	WP_011904156.1	WP_011904156.1	WP_011904156.1	WP_011904156.1	WP_011904156.1	WP_011904156.1	WP_011904156.1	WP_011904156.1	WP_011904156.1	WP_011904156.1	WP_011904156.1	WP_011904156.1	WP_011904156.1	WP_011904156.1	WP_011904156.1	WP_011904156.1	WP_011904156.1	WP_011904156.1
WP_011904157.1	transcriptional regulator	89	WP_011904157.1	WP_011904157.1	WP_011904157.1	WP_011904157.1	WP_011904157.1	WP_011904157.1	WP_011904157.1	WP_011904157.1	WP_011904157.1	WP_011904157.1	WP_011904157.1	WP_011904157.1	WP_011904157.1	WP_011904157.1	WP_011904157.1	WP_011904157.1	WP_011904157.1	WP_011904157.1	WP_011904157.1	WP_011904157.1	WP_011904157.1	WP_011904157.1	WP_011904157.1	WP_011904157.1	WP_011904157.1	WP_011904157.1	WP_011904157.1	WP_011904157.1	WP_011904157.1	WP_011904157.1	WP_011904157.1	WP_011904157.1	WP_011904157.1	WP_011904157.1	WP_011904157.1	WP_011904157.1	WP_011904157.1	WP_011904157.1	WP_011904157.1	WP_011904157.1	WP_011904157.1	WP_011904157.1	WP_011904157.1	WP_011904157.1	WP_011904157.1	WP_011904157.1	WP_011904157.1
WP_011904158.1	transporter	90	WP_011904158.1	WP_011904158.1	WP_011904158.1	WP_011904158.1	WP_011904158.1	WP_011904158.1	WP_011904158.1	WP_011904158.1	WP_011904158.1	WP_011904158.1	WP_011904158.1	WP_011904158.1	WP_011904158.1	WP_011904158.1	WP_011904158.1	WP_011904158.1	WP_011904158.1	WP_011904158.1	WP_011904158.1	WP_011904158.1	WP_011904158.1	WP_011904158.1	WP_011904158.1	WP_011904158.1	WP_011904158.1	WP_011904158.1	WP_011904158.1	WP_011904158.1	WP_011904158.1	WP_011904158.1	WP_011904158.1	WP_011904158.1	WP_011904158.1	WP_011904158.1	WP_011904158.1	WP_011904158.1	WP_011904158.1	WP_011904158.1	WP_011904158.1	WP_011904158.1	WP_011904158.1	WP_011904158.1	WP_011904158.1	WP_011904158.1	WP_011904158.1	WP_011904158.1	WP_011904158.1
WP_011904159.1	UDP-diphospho-muramoylpentapeptide beta-N- acetylglucosaminyltransferase	91	WP_011904159.1	WP_011904159.1	WP_011904159.1	WP_011904159.1	WP_011904159.1	WP_011904159.1	WP_011904159.1	WP_011904159.1	WP_011904159.1	WP_011904159.1	WP_011904159.1	WP_011904159.1	WP_011904159.1	WP_011904159.1	WP_011904159.1	WP_011904159.1	WP_011904159.1	WP_011904159.1	WP_011904159.1	WP_011904159.1	WP_011904159.1	WP_011904159.1	WP_011904159.1		WP_011904159.1	WP_011904159.1	WP_011904159.1	WP_011904159.1	WP_011904159.1	WP_011904159.1	WP_011904159.1	WP_011904159.1	WP_011904159.1	WP_011904159.1	WP_011904159.1	WP_011904159.1	WP_011904159.1	WP_011904159.1	WP_011904159.1	WP_011904159.1	WP_011904159.1	WP_011904159.1	WP_011904159.1	WP_011904159.1	WP_011904159.1	WP_011904159.1	WP_011904159.1
WP_011904160.1	hypothetical protein	90	WP_011904160.1	WP_011904160.1	WP_011904160.1	WP_011904160.1	WP_011904160.1	WP_011904160.1	WP_011904160.1	WP_011904160.1	WP_011904160.1	WP_011904160.1	WP_011904160.1	WP_011904160.1	WP_011904160.1		WP_011904160.1	WP_011904160.1	WP_011904160.1	WP_011904160.1	WP_011904160.1	WP_011904160.1	WP_011904160.1	WP_011904160.1	WP_011904160.1	WP_011904160.1	WP_011904160.1	WP_011904160.1	WP_011904160.1	WP_011904160.1	WP_011904160.1	WP_011904160.1	WP_011904160.1	WP_011904160.1	WP_011904160.1	WP_011904160.1	WP_011904160.1	WP_011904160.1	WP_011904160.1	WP_011904160.1	WP_011904160.1	WP_011904160.1	WP_011904160.1	WP_011904160.1	WP_011904160.1	WP_011904160.1		WP_011904160.1	WP_011904160.1
WP_011904161.1	enoyl-CoA hydratase	91	WP_011904161.1	WP_011904161.1	WP_011904161.1	WP_011904161.1	WP_011904161.1	WP_011904161.1	WP_011904161.1	WP_011904161.1	WP_011904161.1	WP_011904161.1	WP_011904161.1	WP_011904161.1	WP_011904161.1	WP_011904161.1	WP_011904161.1	WP_011904161.1	WP_011904161.1	WP_011904161.1	WP_011904161.1	WP_011904161.1	WP_011904161.1	WP_011904161.1	WP_011904161.1	WP_011904161.1	WP_011904161.1	WP_011904161.1	WP_011904161.1	WP_011904161.1	WP_011904161.1	WP_011904161.1	WP_011904161.1	WP_011904161.1	WP_011904161.1	WP_011904161.1	WP_011904161.1	WP_011904161.1	WP_011904161.1	WP_011904161.1	WP_011904161.1	WP_011904161.1	WP_011904161.1	WP_011904161.1	WP_011904161.1	WP_011904161.1	WP_011904161.1	WP_011904161.1	WP_011904161.1
WP_011904162.1	amine oxidase	92	WP_011904162.1	WP_011904162.1	WP_011904162.1	WP_011904162.1	WP_011904162.1	WP_011904162.1	WP_011904162.1	WP_011904162.1	WP_011904162.1	WP_011904162.1	WP_011904162.1	WP_011904162.1	WP_011904162.1	WP_011904162.1	WP_011904162.1	WP_011904162.1	WP_011904162.1	WP_011904162.1	WP_011904162.1	WP_011904162.1	WP_011904162.1	WP_011904162.1	WP_011904162.1	WP_011904162.1	WP_011904162.1	WP_011904162.1	WP_011904162.1	WP_011904162.1	WP_011904162.1	WP_011904162.1	WP_011904162.1	WP_011904162.1	WP_011904162.1	WP_011904162.1	WP_011904162.1	WP_011904162.1	WP_011904162.1	WP_011904162.1	WP_011904162.1	WP_011904162.1	WP_011904162.1	WP_011904162.1	WP_011904162.1	WP_011904162.1	WP_011904162.1	WP_011904162.1	WP_011904162.1
WP_011904164.1	PA-phosphatase	85	WP_011904164.1	WP_011904164.1	WP_011904164.1	WP_011904164.1	WP_011904164.1	WP_011904164.1	WP_011904164.1	WP_011904164.1	WP_011904164.1		WP_011904164.1	WP_011904164.1		WP_011904164.1	WP_011904164.1		WP_011904164.1	WP_011904164.1	WP_011904164.1			WP_011904164.1	WP_011904164.1	WP_011904164.1	WP_011904164.1	WP_011904164.1	WP_011904164.1	WP_011904164.1	WP_011904164.1	WP_011904164.1	WP_011904164.1	WP_011904164.1	WP_011904164.1		WP_011904164.1	WP_011904164.1	WP_011904164.1	WP_011904164.1	WP_011904164.1	WP_011904164.1	WP_011904164.1	WP_011904164.1	WP_011904164.1		WP_011904164.1	WP_011904164.1	WP_011904164.1
WP_011904165.1	LPS kinase	92	WP_011904165.1	WP_011904165.1	WP_011904165.1	WP_011904165.1	WP_011904165.1	WP_011904165.1	WP_011904165.1	WP_011904165.1	WP_011904165.1	WP_011904165.1	WP_011904165.1	WP_011904165.1	WP_011904165.1	WP_011904165.1	WP_011904165.1	WP_011904165.1	WP_011904165.1	WP_011904165.1	WP_011904165.1	WP_011904165.1	WP_011904165.1	WP_011904165.1	WP_011904165.1	WP_011904165.1	WP_011904165.1	WP_011904165.1	WP_011904165.1	WP_011904165.1	WP_011904165.1	WP_011904165.1	WP_011904165.1	WP_011904165.1	WP_011904165.1	WP_011904165.1	WP_011904165.1	WP_011904165.1	WP_011904165.1	WP_011904165.1	WP_011904165.1	WP_011904165.1	WP_011904165.1	WP_011904165.1	WP_011904165.1	WP_011904165.1	WP_011904165.1	WP_011904165.1	WP_011904165.1
WP_011904166.1	N-acetylglucosamine-6-phosphate deacetylase	92	WP_011904166.1	WP_011904166.1	WP_011904166.1	WP_011904166.1	WP_011904166.1	WP_011904166.1	WP_011904166.1	WP_011904166.1	WP_011904166.1	WP_011904166.1	WP_011904166.1	WP_011904166.1	WP_011904166.1	WP_011904166.1	WP_011904166.1	WP_011904166.1	WP_011904166.1	WP_011904166.1	WP_011904166.1	WP_011904166.1	WP_011904166.1	WP_011904166.1	WP_011904166.1	WP_011904166.1	WP_011904166.1	WP_011904166.1	WP_011904166.1	WP_011904166.1	WP_011904166.1	WP_011904166.1	WP_011904166.1	WP_011904166.1	WP_011904166.1	WP_011904166.1	WP_011904166.1	WP_011904166.1	WP_011904166.1	WP_011904166.1	WP_011904166.1	WP_011904166.1	WP_011904166.1	WP_011904166.1	WP_011904166.1	WP_011904166.1	WP_011904166.1	WP_011904166.1	WP_011904166.1
WP_011904167.1	ROK family transcriptional regulator	91	WP_011904167.1	WP_011904167.1	WP_011904167.1	WP_011904167.1	WP_011904167.1	WP_011904167.1	WP_011904167.1	WP_011904167.1	WP_011904167.1	WP_011904167.1	WP_011904167.1	WP_011904167.1	WP_011904167.1	WP_011904167.1	WP_011904167.1	WP_011904167.1	WP_011904167.1	WP_011904167.1	WP_011904167.1	WP_011904167.1	WP_011904167.1	WP_011904167.1	WP_011904167.1	WP_011904167.1	WP_011904167.1	WP_011904167.1	WP_011904167.1	WP_011904167.1	WP_011904167.1	WP_011904167.1	WP_011904167.1	WP_011904167.1	WP_011904167.1	WP_011904167.1	WP_011904167.1	WP_011904167.1	WP_011904167.1	WP_011904167.1	WP_011904167.1	WP_011904167.1	WP_011904167.1	WP_011904167.1	WP_011904167.1	WP_011904167.1	WP_011904167.1	WP_011904167.1	WP_011904167.1
WP_011904168.1	sugar isomerase	92	WP_011904168.1	WP_011904168.1	WP_011904168.1	WP_011904168.1	WP_011904168.1	WP_011904168.1	WP_011904168.1	WP_011904168.1	WP_011904168.1	WP_011904168.1	WP_011904168.1	WP_011904168.1	WP_011904168.1	WP_011904168.1	WP_011904168.1	WP_011904168.1	WP_011904168.1	WP_011904168.1	WP_011904168.1	WP_011904168.1	WP_011904168.1	WP_011904168.1	WP_011904168.1	WP_011904168.1	WP_011904168.1	WP_011904168.1	WP_011904168.1	WP_011904168.1	WP_011904168.1	WP_011904168.1	WP_011904168.1	WP_011904168.1	WP_011904168.1	WP_011904168.1	WP_011904168.1	WP_011904168.1	WP_011904168.1	WP_011904168.1	WP_011904168.1	WP_011904168.1	WP_011904168.1	WP_011904168.1	WP_011904168.1	WP_011904168.1	WP_011904168.1	WP_011904168.1	WP_011904168.1
WP_011904169.1	alkaline phosphatase	91	WP_011904169.1	WP_011904169.1	WP_011904169.1	WP_011904169.1	WP_011904169.1	WP_011904169.1	WP_011904169.1	WP_011904169.1	WP_011904169.1	WP_011904169.1	WP_011904169.1	WP_011904169.1	WP_011904169.1	WP_011904169.1	WP_011904169.1	WP_011904169.1	WP_011904169.1	WP_011904169.1	WP_011904169.1	WP_011904169.1	WP_011904169.1	WP_011904169.1	WP_011904169.1	WP_011904169.1	WP_011904169.1	WP_011904169.1	WP_011904169.1	WP_011904169.1	WP_011904169.1	WP_011904169.1	WP_011904169.1	WP_011904169.1	WP_011904169.1	WP_011904169.1	WP_011904169.1	WP_011904169.1	WP_011904169.1	WP_011904169.1	WP_011904169.1	WP_011904169.1	WP_011904169.1	WP_011904169.1	WP_011904169.1	WP_011904169.1	WP_011904169.1	WP_011904169.1	WP_011904169.1
WP_011904170.1	ABC transporter	48	WP_011904170.1	WP_011904170.1	WP_011904170.1	WP_011904170.1	WP_011904170.1	WP_011904170.1	WP_011904170.1	WP_011904170.1	WP_011904170.1																										WP_011904170.1
WP_011904171.1	hypothetical protein	47	WP_011904171.1	WP_011904171.1	WP_011904171.1	WP_011904171.1	WP_011904171.1	WP_011904171.1	WP_011904171.1	WP_011904171.1	WP_011904171.1																										WP_011904171.1
WP_011904172.1	hypothetical protein	91	WP_011904172.1	WP_011904172.1	WP_011904172.1	WP_011904172.1	WP_011904172.1	WP_011904172.1	WP_011904172.1	WP_011904172.1	WP_011904172.1	WP_011904172.1	WP_011904172.1	WP_011904172.1	WP_011904172.1	WP_011904172.1	WP_011904172.1	WP_011904172.1	WP_011904172.1	WP_011904172.1	WP_011904172.1	WP_011904172.1	WP_011904172.1	WP_011904172.1	WP_011904172.1	WP_011904172.1	WP_011904172.1	WP_011904172.1	WP_011904172.1	WP_011904172.1	WP_011904172.1	WP_011904172.1	WP_011904172.1	WP_011904172.1	WP_011904172.1	WP_011904172.1	WP_011904172.1	WP_011904172.1	WP_011904172.1	WP_011904172.1	WP_011904172.1	WP_011904172.1	WP_011904172.1	WP_011904172.1	WP_011904172.1	WP_011904172.1	WP_011904172.1	WP_011904172.1	WP_011904172.1
WP_011904173.1	hypothetical protein	92	WP_011904173.1	WP_011904173.1	WP_011904173.1	WP_011904173.1	WP_011904173.1	WP_011904173.1	WP_011904173.1	WP_011904173.1	WP_011904173.1	WP_011904173.1	WP_011904173.1	WP_011904173.1	WP_011904173.1	WP_011904173.1	WP_011904173.1	WP_011904173.1	WP_011904173.1	WP_011904173.1	WP_011904173.1	WP_011904173.1	WP_011904173.1	WP_011904173.1	WP_011904173.1	WP_011904173.1	WP_011904173.1	WP_011904173.1	WP_011904173.1	WP_011904173.1	WP_011904173.1	WP_011904173.1	WP_011904173.1	WP_011904173.1	WP_011904173.1	WP_011904173.1	WP_011904173.1	WP_011904173.1	WP_011904173.1	WP_011904173.1	WP_011904173.1	WP_011904173.1	WP_011904173.1	WP_011904173.1	WP_011904173.1	WP_011904173.1	WP_011904173.1	WP_011904173.1	WP_011904173.1
WP_011904174.1	GCN5 family acetyltransferase	92	WP_011904174.1	WP_011904174.1	WP_011904174.1	WP_011904174.1	WP_011904174.1	WP_011904174.1	WP_011904174.1	WP_011904174.1	WP_011904174.1	WP_011904174.1	WP_011904174.1	WP_011904174.1	WP_011904174.1	WP_011904174.1	WP_011904174.1	WP_011904174.1	WP_011904174.1	WP_011904174.1	WP_011904174.1	WP_011904174.1	WP_011904174.1	WP_011904174.1	WP_011904174.1	WP_011904174.1	WP_011904174.1	WP_011904174.1	WP_011904174.1	WP_011904174.1	WP_011904174.1	WP_011904174.1	WP_011904174.1	WP_011904174.1	WP_011904174.1	WP_011904174.1	WP_011904174.1	WP_011904174.1	WP_011904174.1	WP_011904174.1	WP_011904174.1	WP_011904174.1	WP_011904174.1	WP_011904174.1	WP_011904174.1	WP_011904174.1	WP_011904174.1	WP_011904174.1	WP_011904174.1
WP_011904175.1	ATPase	91	WP_011904175.1	WP_011904175.1	WP_011904175.1	WP_011904175.1	WP_011904175.1	WP_011904175.1	WP_011904175.1	WP_011904175.1	WP_011904175.1	WP_011904175.1	WP_011904175.1	WP_011904175.1	WP_011904175.1	WP_011904175.1	WP_011904175.1	WP_011904175.1	WP_011904175.1	WP_011904175.1	WP_011904175.1	WP_011904175.1	WP_011904175.1	WP_011904175.1	WP_011904175.1	WP_011904175.1	WP_011904175.1	WP_011904175.1	WP_011904175.1	WP_011904175.1	WP_011904175.1	WP_011904175.1	WP_011904175.1	WP_011904175.1	WP_011904175.1	WP_011904175.1	WP_011904175.1	WP_011904175.1	WP_011904175.1	WP_011904175.1	WP_011904175.1	WP_011904175.1	WP_011904175.1	WP_011904175.1	WP_011904175.1	WP_011904175.1	WP_011904175.1	WP_011904175.1	WP_011904175.1
WP_011904176.1	type 12 methyltransferase	92	WP_011904176.1	WP_011904176.1	WP_011904176.1	WP_011904176.1	WP_011904176.1	WP_011904176.1	WP_011904176.1	WP_011904176.1	WP_011904176.1	WP_011904176.1	WP_011904176.1	WP_011904176.1	WP_011904176.1	WP_011904176.1	WP_011904176.1	WP_011904176.1	WP_011904176.1	WP_011904176.1	WP_011904176.1	WP_011904176.1	WP_011904176.1	WP_011904176.1	WP_011904176.1	WP_011904176.1	WP_011904176.1	WP_011904176.1	WP_011904176.1	WP_011904176.1	WP_011904176.1	WP_011904176.1	WP_011904176.1	WP_011904176.1	WP_011904176.1	WP_011904176.1	WP_011904176.1	WP_011904176.1	WP_011904176.1	WP_011904176.1	WP_011904176.1	WP_011904176.1	WP_011904176.1	WP_011904176.1	WP_011904176.1	WP_011904176.1	WP_011904176.1	WP_011904176.1	WP_011904176.1
WP_011904177.1	ABC transporter	91	WP_011904177.1	WP_011904177.1	WP_011904177.1	WP_011904177.1	WP_011904177.1	WP_011904177.1	WP_011904177.1	WP_011904177.1	WP_011904177.1	WP_011904177.1	WP_011904177.1	WP_011904177.1	WP_011904177.1	WP_011904177.1	WP_011904177.1	WP_011904177.1	WP_011904177.1	WP_011904177.1	WP_011904177.1	WP_011904177.1	WP_011904177.1	WP_011904177.1	WP_011904177.1	WP_011904177.1	WP_011904177.1	WP_011904177.1	WP_011904177.1	WP_011904177.1	WP_011904177.1	WP_011904177.1	WP_011904177.1	WP_011904177.1	WP_011904177.1	WP_011904177.1	WP_011904177.1	WP_011904177.1	WP_011904177.1	WP_011904177.1	WP_011904177.1	WP_011904177.1	WP_011904177.1	WP_011904177.1	WP_011904177.1	WP_011904177.1	WP_011904177.1	WP_011904177.1	WP_011904177.1
WP_011904178.1	ABC transporter permease	92	WP_011904178.1	WP_011904178.1	WP_011904178.1	WP_011904178.1	WP_011904178.1	WP_011904178.1	WP_011904178.1	WP_011904178.1	WP_011904178.1	WP_011904178.1	WP_011904178.1	WP_011904178.1	WP_011904178.1	WP_011904178.1	WP_011904178.1	WP_011904178.1	WP_011904178.1	WP_011904178.1	WP_011904178.1	WP_011904178.1	WP_011904178.1	WP_011904178.1	WP_011904178.1	WP_011904178.1	WP_011904178.1	WP_011904178.1	WP_011904178.1	WP_011904178.1	WP_011904178.1	WP_011904178.1	WP_011904178.1	WP_011904178.1	WP_011904178.1	WP_011904178.1	WP_011904178.1	WP_011904178.1	WP_011904178.1	WP_011904178.1	WP_011904178.1	WP_011904178.1	WP_011904178.1	WP_011904178.1	WP_011904178.1	WP_011904178.1	WP_011904178.1	WP_011904178.1	WP_011904178.1
WP_011904180.1	GntR family transcriptional regulator	24	WP_011904180.1		WP_011904180.1	WP_011904180.1	WP_011904180.1			WP_011904180.1	WP_011904180.1								WP_011904180.1	WP_011904180.1							WP_011904180.1				WP_011904180.1	WP_011904180.1												WP_011904180.1					WP_011904180.1
WP_011904181.1	cell wall anchor	39	WP_011904181.1	WP_011904181.1	WP_011904181.1	WP_011904181.1	WP_011904181.1	WP_011904181.1	WP_011904181.1	WP_011904181.1	WP_011904181.1																										WP_011904181.1							WP_011904181.1
WP_011904182.1	TetR family transcriptional regulator	74	WP_011904182.1	WP_011904182.1	WP_011904182.1	WP_011904182.1	WP_011904182.1	WP_011904182.1	WP_011904182.1	WP_011904182.1	WP_011904182.1	WP_011904182.1	WP_011904182.1	WP_011904182.1	WP_011904182.1	WP_011904182.1	WP_011904182.1	WP_011904182.1	WP_011904182.1	WP_011904182.1	WP_011904182.1	WP_011904182.1	WP_011904182.1	WP_011904182.1	WP_011904182.1	WP_011904182.1	WP_011904182.1	WP_011904182.1	WP_011904182.1	WP_011904182.1	WP_011904182.1	WP_011904182.1	WP_011904182.1	WP_011904182.1	WP_011904182.1	WP_011904182.1	WP_011904182.1	WP_011904182.1	WP_011904182.1	WP_011904182.1	WP_011904182.1	WP_011904182.1	WP_011904182.1	WP_011904182.1	WP_011904182.1	WP_011904182.1	WP_011904182.1	WP_011904182.1	WP_011904182.1
WP_011904183.1	acyltransferase	74	WP_011904183.1	WP_011904183.1	WP_011904183.1	WP_011904183.1	WP_011904183.1	WP_011904183.1	WP_011904183.1	WP_011904183.1	WP_011904183.1	WP_011904183.1	WP_011904183.1	WP_011904183.1	WP_011904183.1	WP_011904183.1	WP_011904183.1	WP_011904183.1	WP_011904183.1	WP_011904183.1	WP_011904183.1	WP_011904183.1	WP_011904183.1	WP_011904183.1	WP_011904183.1	WP_011904183.1	WP_011904183.1	WP_011904183.1	WP_011904183.1	WP_011904183.1	WP_011904183.1	WP_011904183.1	WP_011904183.1	WP_011904183.1	WP_011904183.1	WP_011904183.1	WP_011904183.1	WP_011904183.1	WP_011904183.1	WP_011904183.1	WP_011904183.1	WP_011904183.1	WP_011904183.1	WP_011904183.1	WP_011904183.1	WP_011904183.1	WP_011904183.1	WP_011904183.1	WP_011904183.1
WP_011904184.1	threonine synthase	92	WP_011904184.1	WP_011904184.1	WP_011904184.1	WP_011904184.1	WP_011904184.1	WP_011904184.1	WP_011904184.1	WP_011904184.1	WP_011904184.1	WP_011904184.1	WP_011904184.1	WP_011904184.1	WP_011904184.1	WP_011904184.1	WP_011904184.1	WP_011904184.1	WP_011904184.1	WP_011904184.1	WP_011904184.1	WP_011904184.1	WP_011904184.1	WP_011904184.1	WP_011904184.1	WP_011904184.1	WP_011904184.1	WP_011904184.1	WP_011904184.1	WP_011904184.1	WP_011904184.1	WP_011904184.1	WP_011904184.1	WP_011904184.1	WP_011904184.1	WP_011904184.1	WP_011904184.1	WP_011904184.1	WP_011904184.1	WP_011904184.1	WP_011904184.1	WP_011904184.1	WP_011904184.1	WP_011904184.1	WP_011904184.1	WP_011904184.1	WP_011904184.1	WP_011904184.1	WP_011904184.1
WP_011904185.1	GCN5 family acetyltransferase	91	WP_011904185.1	WP_011904185.1	WP_011904185.1	WP_011904185.1	WP_011904185.1	WP_011904185.1	WP_011904185.1	WP_011904185.1	WP_011904185.1	WP_011904185.1	WP_011904185.1	WP_011904185.1	WP_011904185.1	WP_011904185.1	WP_011904185.1	WP_011904185.1	WP_011904185.1	WP_011904185.1	WP_011904185.1	WP_011904185.1	WP_011904185.1	WP_011904185.1	WP_011904185.1	WP_011904185.1	WP_011904185.1	WP_011904185.1	WP_011904185.1	WP_011904185.1	WP_011904185.1	WP_011904185.1	WP_011904185.1	WP_011904185.1	WP_011904185.1	WP_011904185.1	WP_011904185.1	WP_011904185.1	WP_011904185.1	WP_011904185.1	WP_011904185.1	WP_011904185.1	WP_011904185.1	WP_011904185.1	WP_011904185.1	WP_011904185.1	WP_011904185.1	WP_011904185.1	WP_011904185.1
WP_011904186.1	aldehyde dehydrogenase	92	WP_011904186.1	WP_011904186.1	WP_011904186.1	WP_011904186.1	WP_011904186.1	WP_011904186.1	WP_011904186.1	WP_011904186.1	WP_011904186.1	WP_011904186.1	WP_011904186.1	WP_011904186.1	WP_011904186.1	WP_011904186.1	WP_011904186.1	WP_011904186.1	WP_011904186.1	WP_011904186.1	WP_011904186.1	WP_011904186.1	WP_011904186.1	WP_011904186.1	WP_011904186.1	WP_011904186.1	WP_011904186.1	WP_011904186.1	WP_011904186.1	WP_011904186.1	WP_011904186.1	WP_011904186.1	WP_011904186.1	WP_011904186.1	WP_011904186.1	WP_011904186.1	WP_011904186.1	WP_011904186.1	WP_011904186.1	WP_011904186.1	WP_011904186.1	WP_011904186.1	WP_011904186.1	WP_011904186.1	WP_011904186.1	WP_011904186.1	WP_011904186.1	WP_011904186.1	WP_011904186.1
WP_011904187.1	hypothetical protein	92	WP_011904187.1	WP_011904187.1	WP_011904187.1	WP_011904187.1	WP_011904187.1	WP_011904187.1	WP_011904187.1	WP_011904187.1	WP_011904187.1	WP_011904187.1	WP_011904187.1	WP_011904187.1	WP_011904187.1	WP_011904187.1	WP_011904187.1	WP_011904187.1	WP_011904187.1	WP_011904187.1	WP_011904187.1	WP_011904187.1	WP_011904187.1	WP_011904187.1	WP_011904187.1	WP_011904187.1	WP_011904187.1	WP_011904187.1	WP_011904187.1	WP_011904187.1	WP_011904187.1	WP_011904187.1	WP_011904187.1	WP_011904187.1	WP_011904187.1	WP_011904187.1	WP_011904187.1	WP_011904187.1	WP_011904187.1	WP_011904187.1	WP_011904187.1	WP_011904187.1	WP_011904187.1	WP_011904187.1	WP_011904187.1	WP_011904187.1	WP_011904187.1	WP_011904187.1	WP_011904187.1
WP_011904188.1	GCN5 family acetyltransferase	92	WP_011904188.1	WP_011904188.1	WP_011904188.1	WP_011904188.1	WP_011904188.1	WP_011904188.1	WP_011904188.1	WP_011904188.1	WP_011904188.1	WP_011904188.1	WP_011904188.1	WP_011904188.1	WP_011904188.1	WP_011904188.1	WP_011904188.1	WP_011904188.1	WP_011904188.1	WP_011904188.1	WP_011904188.1	WP_011904188.1	WP_011904188.1	WP_011904188.1	WP_011904188.1	WP_011904188.1	WP_011904188.1	WP_011904188.1	WP_011904188.1	WP_011904188.1	WP_011904188.1	WP_011904188.1	WP_011904188.1	WP_011904188.1	WP_011904188.1	WP_011904188.1	WP_011904188.1	WP_011904188.1	WP_011904188.1	WP_011904188.1	WP_011904188.1	WP_011904188.1	WP_011904188.1	WP_011904188.1	WP_011904188.1	WP_011904188.1	WP_011904188.1	WP_011904188.1	WP_011904188.1
WP_011904189.1	molecular chaperone GroEL	91	WP_011904189.1	WP_011904189.1	WP_011904189.1	WP_011904189.1	WP_011904189.1	WP_011904189.1	WP_011904189.1	WP_011904189.1	WP_011904189.1	WP_011904189.1	WP_011904189.1	WP_011904189.1	WP_011904189.1	WP_011904189.1	WP_011904189.1	WP_011904189.1	WP_011904189.1	WP_011904189.1	WP_011904189.1	WP_011904189.1	WP_011904189.1	WP_011904189.1	WP_011904189.1	WP_011904189.1	WP_011904189.1	WP_011904189.1	WP_011904189.1	WP_011904189.1	WP_011904189.1	WP_011904189.1	WP_011904189.1	WP_011904189.1	WP_011904189.1	WP_011904189.1	WP_011904189.1	WP_011904189.1	WP_011904189.1	WP_011904189.1	WP_011904189.1	WP_011904189.1	WP_011904189.1	WP_011904189.1	WP_011904189.1	WP_011904189.1	WP_011904189.1	WP_011904189.1	WP_011904189.1
WP_011904190.1	GCN5 family acetyltransferase	91	WP_011904190.1	WP_011904190.1	WP_011904190.1	WP_011904190.1	WP_011904190.1	WP_011904190.1	WP_011904190.1	WP_011904190.1	WP_011904190.1	WP_011904190.1	WP_011904190.1	WP_011904190.1	WP_011904190.1	WP_011904190.1	WP_011904190.1	WP_011904190.1	WP_011904190.1	WP_011904190.1	WP_011904190.1	WP_011904190.1	WP_011904190.1	WP_011904190.1	WP_011904190.1	WP_011904190.1	WP_011904190.1	WP_011904190.1	WP_011904190.1	WP_011904190.1	WP_011904190.1	WP_011904190.1	WP_011904190.1	WP_011904190.1	WP_011904190.1	WP_011904190.1	WP_011904190.1	WP_011904190.1	WP_011904190.1	WP_011904190.1	WP_011904190.1	WP_011904190.1	WP_011904190.1	WP_011904190.1	WP_011904190.1	WP_011904190.1	WP_011904190.1	WP_011904190.1	WP_011904190.1
WP_011904193.1	FAD-linked oxidase	91	WP_011904193.1	WP_011904193.1	WP_011904193.1	WP_011904193.1	WP_011904193.1	WP_011904193.1	WP_011904193.1	WP_011904193.1	WP_011904193.1	WP_011904193.1	WP_011904193.1	WP_011904193.1	WP_011904193.1	WP_011904193.1	WP_011904193.1	WP_011904193.1	WP_011904193.1	WP_011904193.1	WP_011904193.1	WP_011904193.1	WP_011904193.1	WP_011904193.1	WP_011904193.1	WP_011904193.1	WP_011904193.1	WP_011904193.1	WP_011904193.1	WP_011904193.1	WP_011904193.1	WP_011904193.1	WP_011904193.1	WP_011904193.1	WP_011904193.1	WP_011904193.1	WP_011904193.1	WP_011904193.1	WP_011904193.1	WP_011904193.1	WP_011904193.1	WP_011904193.1	WP_011904193.1	WP_011904193.1	WP_011904193.1	WP_011904193.1	WP_011904193.1	WP_011904193.1	WP_011904193.1
WP_011904194.1	membrane protein	91	WP_011904194.1	WP_011904194.1	WP_011904194.1	WP_011904194.1	WP_011904194.1	WP_011904194.1	WP_011904194.1	WP_011904194.1	WP_011904194.1	WP_011904194.1	WP_011904194.1	WP_011904194.1	WP_011904194.1	WP_011904194.1	WP_011904194.1	WP_011904194.1	WP_011904194.1	WP_011904194.1	WP_011904194.1	WP_011904194.1	WP_011904194.1	WP_011904194.1	WP_011904194.1	WP_011904194.1	WP_011904194.1	WP_011904194.1	WP_011904194.1	WP_011904194.1	WP_011904194.1	WP_011904194.1	WP_011904194.1	WP_011904194.1	WP_011904194.1	WP_011904194.1	WP_011904194.1	WP_011904194.1	WP_011904194.1	WP_011904194.1	WP_011904194.1	WP_011904194.1	WP_011904194.1	WP_011904194.1	WP_011904194.1	WP_011904194.1	WP_011904194.1	WP_011904194.1	WP_011904194.1
WP_011904195.1	cysteine desulfurase	91	WP_011904195.1	WP_011904195.1	WP_011904195.1	WP_011904195.1	WP_011904195.1	WP_011904195.1	WP_011904195.1	WP_011904195.1	WP_011904195.1	WP_011904195.1	WP_011904195.1	WP_011904195.1	WP_011904195.1	WP_011904195.1	WP_011904195.1	WP_011904195.1	WP_011904195.1	WP_011904195.1	WP_011904195.1	WP_011904195.1	WP_011904195.1	WP_011904195.1	WP_011904195.1	WP_011904195.1	WP_011904195.1	WP_011904195.1	WP_011904195.1	WP_011904195.1	WP_011904195.1	WP_011904195.1	WP_011904195.1	WP_011904195.1	WP_011904195.1	WP_011904195.1	WP_011904195.1	WP_011904195.1	WP_011904195.1	WP_011904195.1	WP_011904195.1	WP_011904195.1	WP_011904195.1	WP_011904195.1	WP_011904195.1	WP_011904195.1	WP_011904195.1	WP_011904195.1	WP_011904195.1
WP_011904196.1	membrane protein	92	WP_011904196.1	WP_011904196.1	WP_011904196.1	WP_011904196.1	WP_011904196.1	WP_011904196.1	WP_011904196.1	WP_011904196.1	WP_011904196.1	WP_011904196.1	WP_011904196.1	WP_011904196.1	WP_011904196.1	WP_011904196.1	WP_011904196.1	WP_011904196.1	WP_011904196.1	WP_011904196.1	WP_011904196.1	WP_011904196.1	WP_011904196.1	WP_011904196.1	WP_011904196.1	WP_011904196.1	WP_011904196.1	WP_011904196.1	WP_011904196.1	WP_011904196.1	WP_011904196.1	WP_011904196.1	WP_011904196.1	WP_011904196.1	WP_011904196.1	WP_011904196.1	WP_011904196.1	WP_011904196.1	WP_011904196.1	WP_011904196.1	WP_011904196.1	WP_011904196.1	WP_011904196.1	WP_011904196.1	WP_011904196.1	WP_011904196.1	WP_011904196.1	WP_011904196.1	WP_011904196.1
WP_011904198.1	chaperonin	92	WP_011904198.1	WP_011904198.1	WP_011904198.1	WP_011904198.1	WP_011904198.1	WP_011904198.1	WP_011904198.1	WP_011904198.1	WP_011904198.1	WP_011904198.1	WP_011904198.1	WP_011904198.1	WP_011904198.1	WP_011904198.1	WP_011904198.1	WP_011904198.1	WP_011904198.1	WP_011904198.1	WP_011904198.1	WP_011904198.1	WP_011904198.1	WP_011904198.1	WP_011904198.1	WP_011904198.1	WP_011904198.1	WP_011904198.1	WP_011904198.1	WP_011904198.1	WP_011904198.1	WP_011904198.1	WP_011904198.1	WP_011904198.1	WP_011904198.1	WP_011904198.1	WP_011904198.1	WP_011904198.1	WP_011904198.1	WP_011904198.1	WP_011904198.1	WP_011904198.1	WP_011904198.1	WP_011904198.1	WP_011904198.1	WP_011904198.1	WP_011904198.1	WP_011904198.1	WP_011904198.1
WP_011904199.1	hypothetical protein	92	WP_011904199.1	WP_011904199.1	WP_011904199.1	WP_011904199.1	WP_011904199.1	WP_011904199.1	WP_011904199.1	WP_011904199.1	WP_011904199.1	WP_011904199.1	WP_011904199.1	WP_011904199.1	WP_011904199.1	WP_011904199.1	WP_011904199.1	WP_011904199.1	WP_011904199.1	WP_011904199.1	WP_011904199.1	WP_011904199.1	WP_011904199.1	WP_011904199.1	WP_011904199.1	WP_011904199.1	WP_011904199.1	WP_011904199.1	WP_011904199.1	WP_011904199.1	WP_011904199.1	WP_011904199.1	WP_011904199.1	WP_011904199.1	WP_011904199.1	WP_011904199.1	WP_011904199.1	WP_011904199.1	WP_011904199.1	WP_011904199.1	WP_011904199.1	WP_011904199.1	WP_011904199.1	WP_011904199.1	WP_011904199.1	WP_011904199.1	WP_011904199.1	WP_011904199.1	WP_011904199.1
WP_011904200.1	ATP-dependent helicase	91	WP_011904200.1	WP_011904200.1	WP_011904200.1	WP_011904200.1	WP_011904200.1	WP_011904200.1	WP_011904200.1	WP_011904200.1	WP_011904200.1	WP_011904200.1	WP_011904200.1	WP_011904200.1	WP_011904200.1	WP_011904200.1	WP_011904200.1	WP_011904200.1	WP_011904200.1	WP_011904200.1	WP_011904200.1	WP_011904200.1	WP_011904200.1	WP_011904200.1	WP_011904200.1	WP_011904200.1	WP_011904200.1	WP_011904200.1	WP_011904200.1	WP_011904200.1	WP_011904200.1	WP_011904200.1	WP_011904200.1	WP_011904200.1	WP_011904200.1	WP_011904200.1	WP_011904200.1	WP_011904200.1	WP_011904200.1	WP_011904200.1	WP_011904200.1	WP_011904200.1	WP_011904200.1	WP_011904200.1	WP_011904200.1	WP_011904200.1	WP_011904200.1	WP_011904200.1	WP_011904200.1
WP_011904201.1	hypothetical protein	92	WP_011904201.1	WP_011904201.1	WP_011904201.1	WP_011904201.1	WP_011904201.1	WP_011904201.1	WP_011904201.1	WP_011904201.1	WP_011904201.1	WP_011904201.1	WP_011904201.1	WP_011904201.1	WP_011904201.1	WP_011904201.1	WP_011904201.1	WP_011904201.1	WP_011904201.1	WP_011904201.1	WP_011904201.1	WP_011904201.1	WP_011904201.1	WP_011904201.1	WP_011904201.1	WP_011904201.1	WP_011904201.1	WP_011904201.1	WP_011904201.1	WP_011904201.1	WP_011904201.1	WP_011904201.1	WP_011904201.1	WP_011904201.1	WP_011904201.1	WP_011904201.1	WP_011904201.1	WP_011904201.1	WP_011904201.1	WP_011904201.1	WP_011904201.1	WP_011904201.1	WP_011904201.1	WP_011904201.1	WP_011904201.1	WP_011904201.1	WP_011904201.1	WP_011904201.1	WP_011904201.1
WP_011904203.1	inorganic phosphate transporter	92	WP_011904203.1	WP_011904203.1	WP_011904203.1	WP_011904203.1	WP_011904203.1	WP_011904203.1	WP_011904203.1	WP_011904203.1	WP_011904203.1	WP_011904203.1	WP_011904203.1	WP_011904203.1	WP_011904203.1	WP_011904203.1	WP_011904203.1	WP_011904203.1	WP_011904203.1	WP_011904203.1	WP_011904203.1	WP_011904203.1	WP_011904203.1	WP_011904203.1	WP_011904203.1	WP_011904203.1	WP_011904203.1	WP_011904203.1	WP_011904203.1	WP_011904203.1	WP_011904203.1	WP_011904203.1	WP_011904203.1	WP_011904203.1	WP_011904203.1	WP_011904203.1	WP_011904203.1	WP_011904203.1	WP_011904203.1	WP_011904203.1	WP_011904203.1	WP_011904203.1	WP_011904203.1	WP_011904203.1	WP_011904203.1	WP_011904203.1	WP_011904203.1	WP_011904203.1	WP_011904203.1
WP_011904204.1	NUDIX hydrolase	92	WP_011904204.1	WP_011904204.1	WP_011904204.1	WP_011904204.1	WP_011904204.1	WP_011904204.1	WP_011904204.1	WP_011904204.1	WP_011904204.1	WP_011904204.1	WP_011904204.1	WP_011904204.1	WP_011904204.1	WP_011904204.1	WP_011904204.1	WP_011904204.1	WP_011904204.1	WP_011904204.1	WP_011904204.1	WP_011904204.1	WP_011904204.1	WP_011904204.1	WP_011904204.1	WP_011904204.1	WP_011904204.1	WP_011904204.1	WP_011904204.1	WP_011904204.1	WP_011904204.1	WP_011904204.1	WP_011904204.1	WP_011904204.1	WP_011904204.1	WP_011904204.1	WP_011904204.1	WP_011904204.1	WP_011904204.1	WP_011904204.1	WP_011904204.1	WP_011904204.1	WP_011904204.1	WP_011904204.1	WP_011904204.1	WP_011904204.1	WP_011904204.1	WP_011904204.1	WP_011904204.1
WP_011904205.1	PhoU family transcriptional regulator	92	WP_011904205.1	WP_011904205.1	WP_011904205.1	WP_011904205.1	WP_011904205.1	WP_011904205.1	WP_011904205.1	WP_011904205.1	WP_011904205.1	WP_011904205.1	WP_011904205.1	WP_011904205.1	WP_011904205.1	WP_011904205.1	WP_011904205.1	WP_011904205.1	WP_011904205.1	WP_011904205.1	WP_011904205.1	WP_011904205.1	WP_011904205.1	WP_011904205.1	WP_011904205.1	WP_011904205.1	WP_011904205.1	WP_011904205.1	WP_011904205.1	WP_011904205.1	WP_011904205.1	WP_011904205.1	WP_011904205.1	WP_011904205.1	WP_011904205.1	WP_011904205.1	WP_011904205.1	WP_011904205.1	WP_011904205.1	WP_011904205.1	WP_011904205.1	WP_011904205.1	WP_011904205.1	WP_011904205.1	WP_011904205.1	WP_011904205.1	WP_011904205.1	WP_011904205.1	WP_011904205.1
WP_011904207.1	phosphate ABC transporter permease	91	WP_011904207.1	WP_011904207.1	WP_011904207.1	WP_011904207.1	WP_011904207.1	WP_011904207.1	WP_011904207.1	WP_011904207.1	WP_011904207.1	WP_011904207.1	WP_011904207.1	WP_011904207.1	WP_011904207.1	WP_011904207.1	WP_011904207.1	WP_011904207.1	WP_011904207.1	WP_011904207.1	WP_011904207.1	WP_011904207.1	WP_011904207.1	WP_011904207.1	WP_011904207.1	WP_011904207.1	WP_011904207.1	WP_011904207.1	WP_011904207.1	WP_011904207.1	WP_011904207.1	WP_011904207.1	WP_011904207.1	WP_011904207.1	WP_011904207.1	WP_011904207.1	WP_011904207.1	WP_011904207.1	WP_011904207.1	WP_011904207.1	WP_011904207.1	WP_011904207.1	WP_011904207.1	WP_011904207.1	WP_011904207.1	WP_011904207.1	WP_011904207.1	WP_011904207.1	WP_011904207.1
WP_011904208.1	phosphate ABC transporter permease	92	WP_011904208.1	WP_011904208.1	WP_011904208.1	WP_011904208.1	WP_011904208.1	WP_011904208.1	WP_011904208.1	WP_011904208.1	WP_011904208.1	WP_011904208.1	WP_011904208.1	WP_011904208.1	WP_011904208.1	WP_011904208.1	WP_011904208.1	WP_011904208.1	WP_011904208.1	WP_011904208.1	WP_011904208.1	WP_011904208.1	WP_011904208.1	WP_011904208.1	WP_011904208.1	WP_011904208.1	WP_011904208.1	WP_011904208.1	WP_011904208.1	WP_011904208.1	WP_011904208.1	WP_011904208.1	WP_011904208.1	WP_011904208.1	WP_011904208.1	WP_011904208.1	WP_011904208.1	WP_011904208.1	WP_011904208.1	WP_011904208.1	WP_011904208.1	WP_011904208.1	WP_011904208.1	WP_011904208.1	WP_011904208.1	WP_011904208.1	WP_011904208.1	WP_011904208.1	WP_011904208.1
WP_011904209.1	phosphate ABC transporter ATP-binding protein	92	WP_011904209.1	WP_011904209.1	WP_011904209.1	WP_011904209.1	WP_011904209.1	WP_011904209.1	WP_011904209.1	WP_011904209.1	WP_011904209.1	WP_011904209.1	WP_011904209.1	WP_011904209.1	WP_011904209.1	WP_011904209.1	WP_011904209.1	WP_011904209.1	WP_011904209.1	WP_011904209.1	WP_011904209.1	WP_011904209.1	WP_011904209.1	WP_011904209.1	WP_011904209.1	WP_011904209.1	WP_011904209.1	WP_011904209.1	WP_011904209.1	WP_011904209.1	WP_011904209.1	WP_011904209.1	WP_011904209.1	WP_011904209.1	WP_011904209.1	WP_011904209.1	WP_011904209.1	WP_011904209.1	WP_011904209.1	WP_011904209.1	WP_011904209.1	WP_011904209.1	WP_011904209.1	WP_011904209.1	WP_011904209.1	WP_011904209.1	WP_011904209.1	WP_011904209.1	WP_011904209.1
WP_011904210.1	transcriptional regulator	92	WP_011904210.1	WP_011904210.1	WP_011904210.1	WP_011904210.1	WP_011904210.1	WP_011904210.1	WP_011904210.1	WP_011904210.1	WP_011904210.1	WP_011904210.1	WP_011904210.1	WP_011904210.1	WP_011904210.1	WP_011904210.1	WP_011904210.1	WP_011904210.1	WP_011904210.1	WP_011904210.1	WP_011904210.1	WP_011904210.1	WP_011904210.1	WP_011904210.1	WP_011904210.1	WP_011904210.1	WP_011904210.1	WP_011904210.1	WP_011904210.1	WP_011904210.1	WP_011904210.1	WP_011904210.1	WP_011904210.1	WP_011904210.1	WP_011904210.1	WP_011904210.1	WP_011904210.1	WP_011904210.1	WP_011904210.1	WP_011904210.1	WP_011904210.1	WP_011904210.1	WP_011904210.1	WP_011904210.1	WP_011904210.1	WP_011904210.1	WP_011904210.1	WP_011904210.1	WP_011904210.1
WP_011904211.1	mycothiol acetyltransferase	92	WP_011904211.1	WP_011904211.1	WP_011904211.1	WP_011904211.1	WP_011904211.1	WP_011904211.1	WP_011904211.1	WP_011904211.1	WP_011904211.1	WP_011904211.1	WP_011904211.1	WP_011904211.1	WP_011904211.1	WP_011904211.1	WP_011904211.1	WP_011904211.1	WP_011904211.1	WP_011904211.1	WP_011904211.1	WP_011904211.1	WP_011904211.1	WP_011904211.1	WP_011904211.1	WP_011904211.1	WP_011904211.1	WP_011904211.1	WP_011904211.1	WP_011904211.1	WP_011904211.1	WP_011904211.1	WP_011904211.1	WP_011904211.1	WP_011904211.1	WP_011904211.1	WP_011904211.1	WP_011904211.1	WP_011904211.1	WP_011904211.1	WP_011904211.1	WP_011904211.1	WP_011904211.1	WP_011904211.1	WP_011904211.1	WP_011904211.1	WP_011904211.1	WP_011904211.1	WP_011904211.1
WP_011904213.1	transcriptional regulator	92	WP_011904213.1	WP_011904213.1	WP_011904213.1	WP_011904213.1	WP_011904213.1	WP_011904213.1	WP_011904213.1	WP_011904213.1	WP_011904213.1	WP_011904213.1	WP_011904213.1	WP_011904213.1	WP_011904213.1	WP_011904213.1	WP_011904213.1	WP_011904213.1	WP_011904213.1	WP_011904213.1	WP_011904213.1	WP_011904213.1	WP_011904213.1	WP_011904213.1	WP_011904213.1	WP_011904213.1	WP_011904213.1	WP_011904213.1	WP_011904213.1	WP_011904213.1	WP_011904213.1	WP_011904213.1	WP_011904213.1	WP_011904213.1	WP_011904213.1	WP_011904213.1	WP_011904213.1	WP_011904213.1	WP_011904213.1	WP_011904213.1	WP_011904213.1	WP_011904213.1	WP_011904213.1	WP_011904213.1	WP_011904213.1	WP_011904213.1	WP_011904213.1	WP_011904213.1	WP_011904213.1
WP_011904214.1	hypothetical protein	91	WP_011904214.1	WP_011904214.1	WP_011904214.1	WP_011904214.1	WP_011904214.1	WP_011904214.1	WP_011904214.1	WP_011904214.1	WP_011904214.1	WP_011904214.1	WP_011904214.1	WP_011904214.1	WP_011904214.1	WP_011904214.1	WP_011904214.1	WP_011904214.1	WP_011904214.1	WP_011904214.1	WP_011904214.1	WP_011904214.1	WP_011904214.1	WP_011904214.1	WP_011904214.1	WP_011904214.1	WP_011904214.1	WP_011904214.1	WP_011904214.1	WP_011904214.1	WP_011904214.1	WP_011904214.1	WP_011904214.1	WP_011904214.1	WP_011904214.1	WP_011904214.1	WP_011904214.1	WP_011904214.1	WP_011904214.1	WP_011904214.1	WP_011904214.1	WP_011904214.1	WP_011904214.1	WP_011904214.1	WP_011904214.1	WP_011904214.1	WP_011904214.1	WP_011904214.1	WP_011904214.1
WP_011904215.1	hypothetical protein	92	WP_011904215.1	WP_011904215.1	WP_011904215.1	WP_011904215.1	WP_011904215.1	WP_011904215.1	WP_011904215.1	WP_011904215.1	WP_011904215.1	WP_011904215.1	WP_011904215.1	WP_011904215.1	WP_011904215.1	WP_011904215.1	WP_011904215.1	WP_011904215.1	WP_011904215.1	WP_011904215.1	WP_011904215.1	WP_011904215.1	WP_011904215.1	WP_011904215.1	WP_011904215.1	WP_011904215.1	WP_011904215.1	WP_011904215.1	WP_011904215.1	WP_011904215.1	WP_011904215.1	WP_011904215.1	WP_011904215.1	WP_011904215.1	WP_011904215.1	WP_011904215.1	WP_011904215.1	WP_011904215.1	WP_011904215.1	WP_011904215.1	WP_011904215.1	WP_011904215.1	WP_011904215.1	WP_011904215.1	WP_011904215.1	WP_011904215.1	WP_011904215.1	WP_011904215.1	WP_011904215.1
WP_011904217.1	hypothetical protein	92	WP_011904217.1	WP_011904217.1	WP_011904217.1	WP_011904217.1	WP_011904217.1	WP_011904217.1	WP_011904217.1	WP_011904217.1	WP_011904217.1	WP_011904217.1	WP_011904217.1	WP_011904217.1	WP_011904217.1	WP_011904217.1	WP_011904217.1	WP_011904217.1	WP_011904217.1	WP_011904217.1	WP_011904217.1	WP_011904217.1	WP_011904217.1	WP_011904217.1	WP_011904217.1	WP_011904217.1	WP_011904217.1	WP_011904217.1	WP_011904217.1	WP_011904217.1	WP_011904217.1	WP_011904217.1	WP_011904217.1	WP_011904217.1	WP_011904217.1	WP_011904217.1	WP_011904217.1	WP_011904217.1	WP_011904217.1	WP_011904217.1	WP_011904217.1	WP_011904217.1	WP_011904217.1	WP_011904217.1	WP_011904217.1	WP_011904217.1	WP_011904217.1	WP_011904217.1	WP_011904217.1
WP_011904219.1	GntR family transcriptional regulator	92	WP_011904219.1	WP_011904219.1	WP_011904219.1	WP_011904219.1	WP_011904219.1	WP_011904219.1	WP_011904219.1	WP_011904219.1	WP_011904219.1	WP_011904219.1	WP_011904219.1	WP_011904219.1	WP_011904219.1	WP_011904219.1	WP_011904219.1	WP_011904219.1	WP_011904219.1	WP_011904219.1	WP_011904219.1	WP_011904219.1	WP_011904219.1	WP_011904219.1	WP_011904219.1	WP_011904219.1	WP_011904219.1	WP_011904219.1	WP_011904219.1	WP_011904219.1	WP_011904219.1	WP_011904219.1	WP_011904219.1	WP_011904219.1	WP_011904219.1	WP_011904219.1	WP_011904219.1	WP_011904219.1	WP_011904219.1	WP_011904219.1	WP_011904219.1	WP_011904219.1	WP_011904219.1	WP_011904219.1	WP_011904219.1	WP_011904219.1	WP_011904219.1	WP_011904219.1	WP_011904219.1
WP_011904222.1	hypothetical protein	13					WP_011904222.1																						WP_011904222.1					WP_011904222.1
WP_011904223.1	hypothetical protein	6					WP_011904223.1																																		WP_011904223.1
WP_011904225.1	peptidase S8	92	WP_011904225.1	WP_011904225.1	WP_011904225.1	WP_011904225.1	WP_011904225.1	WP_011904225.1	WP_011904225.1	WP_011904225.1	WP_011904225.1	WP_011904225.1	WP_011904225.1	WP_011904225.1	WP_011904225.1	WP_011904225.1	WP_011904225.1	WP_011904225.1	WP_011904225.1	WP_011904225.1	WP_011904225.1	WP_011904225.1	WP_011904225.1	WP_011904225.1	WP_011904225.1	WP_011904225.1	WP_011904225.1	WP_011904225.1	WP_011904225.1	WP_011904225.1	WP_011904225.1	WP_011904225.1	WP_011904225.1	WP_011904225.1	WP_011904225.1	WP_011904225.1	WP_011904225.1	WP_011904225.1	WP_011904225.1	WP_011904225.1	WP_011904225.1	WP_011904225.1	WP_011904225.1	WP_011904225.1	WP_011904225.1	WP_011904225.1	WP_011904225.1	WP_011904225.1	WP_011904225.1
WP_011904227.1	hypothetical protein	91	WP_011904227.1	WP_011904227.1	WP_011904227.1	WP_011904227.1	WP_011904227.1	WP_011904227.1	WP_011904227.1	WP_011904227.1	WP_011904227.1	WP_011904227.1	WP_011904227.1	WP_011904227.1	WP_011904227.1	WP_011904227.1	WP_011904227.1	WP_011904227.1	WP_011904227.1	WP_011904227.1	WP_011904227.1	WP_011904227.1	WP_011904227.1	WP_011904227.1	WP_011904227.1	WP_011904227.1	WP_011904227.1	WP_011904227.1	WP_011904227.1	WP_011904227.1	WP_011904227.1	WP_011904227.1	WP_011904227.1	WP_011904227.1	WP_011904227.1	WP_011904227.1	WP_011904227.1	WP_011904227.1	WP_011904227.1	WP_011904227.1	WP_011904227.1	WP_011904227.1	WP_011904227.1	WP_011904227.1	WP_011904227.1	WP_011904227.1	WP_011904227.1	WP_011904227.1	WP_011904227.1
WP_011904228.1	MBL fold metallo-hydrolase	64	WP_011904228.1	WP_011904228.1	WP_011904228.1	WP_011904228.1	WP_011904228.1	WP_011904228.1	WP_011904228.1	WP_011904228.1	WP_011904228.1	WP_011904228.1	WP_011904228.1	WP_011904228.1	WP_011904228.1	WP_011904228.1	WP_011904228.1	WP_011904228.1	WP_011904228.1	WP_011904228.1		WP_011904228.1	WP_011904228.1	WP_011904228.1	WP_011904228.1	WP_011904228.1			WP_011904228.1	WP_011904228.1	WP_011904228.1	WP_011904228.1	WP_011904228.1	WP_011904228.1	WP_011904228.1	WP_011904228.1	WP_011904228.1	WP_011904228.1		WP_011904228.1	WP_011904228.1				WP_011904228.1	WP_011904228.1	WP_011904228.1		WP_011904228.1
WP_011904229.1	peroxiredoxins-like protein	92	WP_011904229.1	WP_011904229.1	WP_011904229.1	WP_011904229.1	WP_011904229.1	WP_011904229.1	WP_011904229.1	WP_011904229.1	WP_011904229.1	WP_011904229.1	WP_011904229.1	WP_011904229.1	WP_011904229.1	WP_011904229.1	WP_011904229.1	WP_011904229.1	WP_011904229.1	WP_011904229.1	WP_011904229.1	WP_011904229.1	WP_011904229.1	WP_011904229.1	WP_011904229.1	WP_011904229.1	WP_011904229.1	WP_011904229.1	WP_011904229.1	WP_011904229.1	WP_011904229.1	WP_011904229.1	WP_011904229.1	WP_011904229.1	WP_011904229.1	WP_011904229.1	WP_011904229.1	WP_011904229.1	WP_011904229.1	WP_011904229.1	WP_011904229.1	WP_011904229.1	WP_011904229.1	WP_011904229.1	WP_011904229.1	WP_011904229.1	WP_011904229.1	WP_011904229.1	WP_011904229.1
WP_011904230.1	fatty acid-binding protein	92	WP_011904230.1	WP_011904230.1	WP_011904230.1	WP_011904230.1	WP_011904230.1	WP_011904230.1	WP_011904230.1	WP_011904230.1	WP_011904230.1	WP_011904230.1	WP_011904230.1	WP_011904230.1	WP_011904230.1	WP_011904230.1	WP_011904230.1	WP_011904230.1	WP_011904230.1	WP_011904230.1	WP_011904230.1	WP_011904230.1	WP_011904230.1	WP_011904230.1	WP_011904230.1	WP_011904230.1	WP_011904230.1	WP_011904230.1	WP_011904230.1	WP_011904230.1	WP_011904230.1	WP_011904230.1	WP_011904230.1	WP_011904230.1	WP_011904230.1	WP_011904230.1	WP_011904230.1	WP_011904230.1	WP_011904230.1	WP_011904230.1	WP_011904230.1	WP_011904230.1	WP_011904230.1	WP_011904230.1	WP_011904230.1	WP_011904230.1	WP_011904230.1	WP_011904230.1	WP_011904230.1
WP_011904231.1	aminotransferase IV	91	WP_011904231.1	WP_011904231.1	WP_011904231.1	WP_011904231.1	WP_011904231.1	WP_011904231.1	WP_011904231.1	WP_011904231.1	WP_011904231.1	WP_011904231.1	WP_011904231.1	WP_011904231.1	WP_011904231.1	WP_011904231.1	WP_011904231.1	WP_011904231.1	WP_011904231.1	WP_011904231.1	WP_011904231.1	WP_011904231.1	WP_011904231.1	WP_011904231.1	WP_011904231.1	WP_011904231.1	WP_011904231.1	WP_011904231.1	WP_011904231.1	WP_011904231.1	WP_011904231.1	WP_011904231.1	WP_011904231.1	WP_011904231.1	WP_011904231.1	WP_011904231.1	WP_011904231.1	WP_011904231.1	WP_011904231.1	WP_011904231.1	WP_011904231.1	WP_011904231.1	WP_011904231.1	WP_011904231.1	WP_011904231.1	WP_011904231.1	WP_011904231.1	WP_011904231.1	WP_011904231.1
WP_011904233.1	glycine cleavage system protein T	91	WP_011904233.1	WP_011904233.1	WP_011904233.1	WP_011904233.1	WP_011904233.1	WP_011904233.1	WP_011904233.1	WP_011904233.1	WP_011904233.1	WP_011904233.1	WP_011904233.1	WP_011904233.1	WP_011904233.1	WP_011904233.1	WP_011904233.1	WP_011904233.1	WP_011904233.1	WP_011904233.1	WP_011904233.1	WP_011904233.1	WP_011904233.1	WP_011904233.1	WP_011904233.1	WP_011904233.1	WP_011904233.1	WP_011904233.1	WP_011904233.1	WP_011904233.1	WP_011904233.1	WP_011904233.1	WP_011904233.1	WP_011904233.1	WP_011904233.1	WP_011904233.1	WP_011904233.1	WP_011904233.1	WP_011904233.1	WP_011904233.1	WP_011904233.1	WP_011904233.1	WP_011904233.1	WP_011904233.1	WP_011904233.1	WP_011904233.1	WP_011904233.1	WP_011904233.1	WP_011904233.1
WP_011904234.1	hypothetical protein	92	WP_011904234.1	WP_011904234.1	WP_011904234.1	WP_011904234.1	WP_011904234.1	WP_011904234.1	WP_011904234.1	WP_011904234.1	WP_011904234.1	WP_011904234.1	WP_011904234.1	WP_011904234.1	WP_011904234.1	WP_011904234.1	WP_011904234.1	WP_011904234.1	WP_011904234.1	WP_011904234.1	WP_011904234.1	WP_011904234.1	WP_011904234.1	WP_011904234.1	WP_011904234.1	WP_011904234.1	WP_011904234.1	WP_011904234.1	WP_011904234.1	WP_011904234.1	WP_011904234.1	WP_011904234.1	WP_011904234.1	WP_011904234.1	WP_011904234.1	WP_011904234.1	WP_011904234.1	WP_011904234.1	WP_011904234.1	WP_011904234.1	WP_011904234.1	WP_011904234.1	WP_011904234.1	WP_011904234.1	WP_011904234.1	WP_011904234.1	WP_011904234.1	WP_011904234.1	WP_011904234.1
WP_011904235.1	asparaginase	92	WP_011904235.1	WP_011904235.1	WP_011904235.1	WP_011904235.1	WP_011904235.1	WP_011904235.1	WP_011904235.1	WP_011904235.1	WP_011904235.1	WP_011904235.1	WP_011904235.1	WP_011904235.1	WP_011904235.1	WP_011904235.1	WP_011904235.1	WP_011904235.1	WP_011904235.1	WP_011904235.1	WP_011904235.1	WP_011904235.1	WP_011904235.1	WP_011904235.1	WP_011904235.1	WP_011904235.1	WP_011904235.1	WP_011904235.1	WP_011904235.1	WP_011904235.1	WP_011904235.1	WP_011904235.1	WP_011904235.1	WP_011904235.1	WP_011904235.1	WP_011904235.1	WP_011904235.1	WP_011904235.1	WP_011904235.1	WP_011904235.1	WP_011904235.1	WP_011904235.1	WP_011904235.1	WP_011904235.1	WP_011904235.1	WP_011904235.1	WP_011904235.1	WP_011904235.1	WP_011904235.1
WP_011904236.1	XRE family transcriptional regulator	92	WP_011904236.1	WP_011904236.1	WP_011904236.1	WP_011904236.1	WP_011904236.1	WP_011904236.1	WP_011904236.1	WP_011904236.1	WP_011904236.1	WP_011904236.1	WP_011904236.1	WP_011904236.1	WP_011904236.1	WP_011904236.1	WP_011904236.1	WP_011904236.1	WP_011904236.1	WP_011904236.1	WP_011904236.1	WP_011904236.1	WP_011904236.1	WP_011904236.1	WP_011904236.1	WP_011904236.1	WP_011904236.1	WP_011904236.1	WP_011904236.1	WP_011904236.1	WP_011904236.1	WP_011904236.1	WP_011904236.1	WP_011904236.1	WP_011904236.1	WP_011904236.1	WP_011904236.1	WP_011904236.1	WP_011904236.1	WP_011904236.1	WP_011904236.1	WP_011904236.1	WP_011904236.1	WP_011904236.1	WP_011904236.1	WP_011904236.1	WP_011904236.1	WP_011904236.1	WP_011904236.1
WP_011904237.1	hypothetical protein	92	WP_011904237.1	WP_011904237.1	WP_011904237.1	WP_011904237.1	WP_011904237.1	WP_011904237.1	WP_011904237.1	WP_011904237.1	WP_011904237.1	WP_011904237.1	WP_011904237.1	WP_011904237.1	WP_011904237.1	WP_011904237.1	WP_011904237.1	WP_011904237.1	WP_011904237.1	WP_011904237.1	WP_011904237.1	WP_011904237.1	WP_011904237.1	WP_011904237.1	WP_011904237.1	WP_011904237.1	WP_011904237.1	WP_011904237.1	WP_011904237.1	WP_011904237.1	WP_011904237.1	WP_011904237.1	WP_011904237.1	WP_011904237.1	WP_011904237.1	WP_011904237.1	WP_011904237.1	WP_011904237.1	WP_011904237.1	WP_011904237.1	WP_011904237.1	WP_011904237.1	WP_011904237.1	WP_011904237.1	WP_011904237.1	WP_011904237.1	WP_011904237.1	WP_011904237.1	WP_011904237.1
WP_011904239.1	alpha/beta hydrolase	91	WP_011904239.1	WP_011904239.1	WP_011904239.1	WP_011904239.1	WP_011904239.1	WP_011904239.1	WP_011904239.1	WP_011904239.1	WP_011904239.1	WP_011904239.1	WP_011904239.1	WP_011904239.1	WP_011904239.1	WP_011904239.1	WP_011904239.1	WP_011904239.1	WP_011904239.1	WP_011904239.1	WP_011904239.1	WP_011904239.1	WP_011904239.1	WP_011904239.1	WP_011904239.1	WP_011904239.1	WP_011904239.1	WP_011904239.1	WP_011904239.1	WP_011904239.1	WP_011904239.1	WP_011904239.1	WP_011904239.1	WP_011904239.1	WP_011904239.1	WP_011904239.1	WP_011904239.1	WP_011904239.1	WP_011904239.1	WP_011904239.1	WP_011904239.1	WP_011904239.1	WP_011904239.1	WP_011904239.1	WP_011904239.1	WP_011904239.1	WP_011904239.1	WP_011904239.1	WP_011904239.1
WP_011904241.1	membrane protein	16	WP_011904241.1	WP_011904241.1	WP_011904241.1	WP_011904241.1	WP_011904241.1	WP_011904241.1		WP_011904241.1	WP_011904241.1																										WP_011904241.1
WP_011904244.1	enamine deaminase RidA	89	WP_011904244.1	WP_011904244.1	WP_011904244.1	WP_011904244.1	WP_011904244.1	WP_011904244.1	WP_011904244.1	WP_011904244.1	WP_011904244.1	WP_011904244.1	WP_011904244.1	WP_011904244.1	WP_011904244.1	WP_011904244.1	WP_011904244.1	WP_011904244.1	WP_011904244.1	WP_011904244.1	WP_011904244.1	WP_011904244.1	WP_011904244.1	WP_011904244.1	WP_011904244.1	WP_011904244.1	WP_011904244.1	WP_011904244.1	WP_011904244.1	WP_011904244.1	WP_011904244.1	WP_011904244.1	WP_011904244.1	WP_011904244.1	WP_011904244.1	WP_011904244.1	WP_011904244.1	WP_011904244.1	WP_011904244.1	WP_011904244.1	WP_011904244.1	WP_011904244.1	WP_011904244.1	WP_011904244.1	WP_011904244.1	WP_011904244.1	WP_011904244.1	WP_011904244.1	WP_011904244.1
WP_011904245.1	LacI family transcriptional regulator	91	WP_011904245.1	WP_011904245.1	WP_011904245.1	WP_011904245.1	WP_011904245.1	WP_011904245.1	WP_011904245.1	WP_011904245.1	WP_011904245.1	WP_011904245.1	WP_011904245.1	WP_011904245.1	WP_011904245.1	WP_011904245.1	WP_011904245.1	WP_011904245.1	WP_011904245.1	WP_011904245.1	WP_011904245.1	WP_011904245.1	WP_011904245.1	WP_011904245.1	WP_011904245.1	WP_011904245.1	WP_011904245.1	WP_011904245.1	WP_011904245.1	WP_011904245.1	WP_011904245.1	WP_011904245.1	WP_011904245.1	WP_011904245.1	WP_011904245.1	WP_011904245.1	WP_011904245.1	WP_011904245.1	WP_011904245.1	WP_011904245.1	WP_011904245.1	WP_011904245.1	WP_011904245.1	WP_011904245.1	WP_011904245.1	WP_011904245.1	WP_011904245.1	WP_011904245.1	WP_011904245.1
WP_011904246.1	beta-glucosidase	91	WP_011904246.1	WP_011904246.1	WP_011904246.1	WP_011904246.1	WP_011904246.1	WP_011904246.1	WP_011904246.1	WP_011904246.1	WP_011904246.1	WP_011904246.1	WP_011904246.1	WP_011904246.1	WP_011904246.1	WP_011904246.1	WP_011904246.1	WP_011904246.1	WP_011904246.1	WP_011904246.1	WP_011904246.1	WP_011904246.1	WP_011904246.1	WP_011904246.1	WP_011904246.1	WP_011904246.1	WP_011904246.1	WP_011904246.1	WP_011904246.1	WP_011904246.1	WP_011904246.1	WP_011904246.1	WP_011904246.1	WP_011904246.1	WP_011904246.1	WP_011904246.1	WP_011904246.1	WP_011904246.1	WP_011904246.1	WP_011904246.1	WP_011904246.1	WP_011904246.1	WP_011904246.1	WP_011904246.1	WP_011904246.1	WP_011904246.1	WP_011904246.1	WP_011904246.1	WP_011904246.1
WP_011904247.1	hypothetical protein	92	WP_011904247.1	WP_011904247.1	WP_011904247.1	WP_011904247.1	WP_011904247.1	WP_011904247.1	WP_011904247.1	WP_011904247.1	WP_011904247.1	WP_011904247.1	WP_011904247.1	WP_011904247.1	WP_011904247.1	WP_011904247.1	WP_011904247.1	WP_011904247.1	WP_011904247.1	WP_011904247.1	WP_011904247.1	WP_011904247.1	WP_011904247.1	WP_011904247.1	WP_011904247.1	WP_011904247.1	WP_011904247.1	WP_011904247.1	WP_011904247.1	WP_011904247.1	WP_011904247.1	WP_011904247.1	WP_011904247.1	WP_011904247.1	WP_011904247.1	WP_011904247.1	WP_011904247.1	WP_011904247.1	WP_011904247.1	WP_011904247.1	WP_011904247.1	WP_011904247.1	WP_011904247.1	WP_011904247.1	WP_011904247.1	WP_011904247.1	WP_011904247.1	WP_011904247.1	WP_011904247.1
WP_011904249.1	methylase	92	WP_011904249.1	WP_011904249.1	WP_011904249.1	WP_011904249.1	WP_011904249.1	WP_011904249.1	WP_011904249.1	WP_011904249.1	WP_011904249.1	WP_011904249.1	WP_011904249.1	WP_011904249.1	WP_011904249.1	WP_011904249.1	WP_011904249.1	WP_011904249.1	WP_011904249.1	WP_011904249.1	WP_011904249.1	WP_011904249.1	WP_011904249.1	WP_011904249.1	WP_011904249.1	WP_011904249.1	WP_011904249.1	WP_011904249.1	WP_011904249.1	WP_011904249.1	WP_011904249.1	WP_011904249.1	WP_011904249.1	WP_011904249.1	WP_011904249.1	WP_011904249.1	WP_011904249.1	WP_011904249.1	WP_011904249.1	WP_011904249.1	WP_011904249.1	WP_011904249.1	WP_011904249.1	WP_011904249.1	WP_011904249.1	WP_011904249.1	WP_011904249.1	WP_011904249.1	WP_011904249.1
WP_011904250.1	oxidoreductase	92	WP_011904250.1	WP_011904250.1	WP_011904250.1	WP_011904250.1	WP_011904250.1	WP_011904250.1	WP_011904250.1	WP_011904250.1	WP_011904250.1	WP_011904250.1	WP_011904250.1	WP_011904250.1	WP_011904250.1	WP_011904250.1	WP_011904250.1	WP_011904250.1	WP_011904250.1	WP_011904250.1	WP_011904250.1	WP_011904250.1	WP_011904250.1	WP_011904250.1	WP_011904250.1	WP_011904250.1	WP_011904250.1	WP_011904250.1	WP_011904250.1	WP_011904250.1	WP_011904250.1	WP_011904250.1	WP_011904250.1	WP_011904250.1	WP_011904250.1	WP_011904250.1	WP_011904250.1	WP_011904250.1	WP_011904250.1	WP_011904250.1	WP_011904250.1	WP_011904250.1	WP_011904250.1	WP_011904250.1	WP_011904250.1	WP_011904250.1	WP_011904250.1	WP_011904250.1	WP_011904250.1
WP_011904252.1	hypothetical protein	92	WP_011904252.1	WP_011904252.1	WP_011904252.1	WP_011904252.1	WP_011904252.1	WP_011904252.1	WP_011904252.1	WP_011904252.1	WP_011904252.1	WP_011904252.1	WP_011904252.1	WP_011904252.1	WP_011904252.1	WP_011904252.1	WP_011904252.1	WP_011904252.1	WP_011904252.1	WP_011904252.1	WP_011904252.1	WP_011904252.1	WP_011904252.1	WP_011904252.1	WP_011904252.1	WP_011904252.1	WP_011904252.1	WP_011904252.1	WP_011904252.1	WP_011904252.1	WP_011904252.1	WP_011904252.1	WP_011904252.1	WP_011904252.1	WP_011904252.1	WP_011904252.1	WP_011904252.1	WP_011904252.1	WP_011904252.1	WP_011904252.1	WP_011904252.1	WP_011904252.1	WP_011904252.1	WP_011904252.1	WP_011904252.1	WP_011904252.1	WP_011904252.1	WP_011904252.1	WP_011904252.1
WP_011904253.1	hypothetical protein	92	WP_011904253.1	WP_011904253.1	WP_011904253.1	WP_011904253.1	WP_011904253.1	WP_011904253.1	WP_011904253.1	WP_011904253.1	WP_011904253.1	WP_011904253.1	WP_011904253.1	WP_011904253.1	WP_011904253.1	WP_011904253.1	WP_011904253.1	WP_011904253.1	WP_011904253.1	WP_011904253.1	WP_011904253.1	WP_011904253.1	WP_011904253.1	WP_011904253.1	WP_011904253.1	WP_011904253.1	WP_011904253.1	WP_011904253.1	WP_011904253.1	WP_011904253.1	WP_011904253.1	WP_011904253.1	WP_011904253.1	WP_011904253.1	WP_011904253.1	WP_011904253.1	WP_011904253.1	WP_011904253.1	WP_011904253.1	WP_011904253.1	WP_011904253.1	WP_011904253.1	WP_011904253.1	WP_011904253.1	WP_011904253.1	WP_011904253.1	WP_011904253.1	WP_011904253.1	WP_011904253.1
WP_011904254.1	MFS transporter	92	WP_011904254.1	WP_011904254.1	WP_011904254.1	WP_011904254.1	WP_011904254.1	WP_011904254.1	WP_011904254.1	WP_011904254.1	WP_011904254.1	WP_011904254.1	WP_011904254.1	WP_011904254.1	WP_011904254.1	WP_011904254.1	WP_011904254.1	WP_011904254.1	WP_011904254.1	WP_011904254.1	WP_011904254.1	WP_011904254.1	WP_011904254.1	WP_011904254.1	WP_011904254.1	WP_011904254.1	WP_011904254.1	WP_011904254.1	WP_011904254.1	WP_011904254.1	WP_011904254.1	WP_011904254.1	WP_011904254.1	WP_011904254.1	WP_011904254.1	WP_011904254.1	WP_011904254.1	WP_011904254.1	WP_011904254.1	WP_011904254.1	WP_011904254.1	WP_011904254.1	WP_011904254.1	WP_011904254.1	WP_011904254.1	WP_011904254.1	WP_011904254.1	WP_011904254.1	WP_011904254.1
WP_011904257.1	two-component system response regulator	92	WP_011904257.1	WP_011904257.1	WP_011904257.1	WP_011904257.1	WP_011904257.1	WP_011904257.1	WP_011904257.1	WP_011904257.1	WP_011904257.1	WP_011904257.1	WP_011904257.1	WP_011904257.1	WP_011904257.1	WP_011904257.1	WP_011904257.1	WP_011904257.1	WP_011904257.1	WP_011904257.1	WP_011904257.1	WP_011904257.1	WP_011904257.1	WP_011904257.1	WP_011904257.1	WP_011904257.1	WP_011904257.1	WP_011904257.1	WP_011904257.1	WP_011904257.1	WP_011904257.1	WP_011904257.1	WP_011904257.1	WP_011904257.1	WP_011904257.1	WP_011904257.1	WP_011904257.1	WP_011904257.1	WP_011904257.1	WP_011904257.1	WP_011904257.1	WP_011904257.1	WP_011904257.1	WP_011904257.1	WP_011904257.1	WP_011904257.1	WP_011904257.1	WP_011904257.1	WP_011904257.1
WP_011904258.1	hypothetical protein	91	WP_011904258.1	WP_011904258.1	WP_011904258.1	WP_011904258.1	WP_011904258.1	WP_011904258.1	WP_011904258.1	WP_011904258.1	WP_011904258.1	WP_011904258.1	WP_011904258.1	WP_011904258.1	WP_011904258.1	WP_011904258.1	WP_011904258.1	WP_011904258.1	WP_011904258.1	WP_011904258.1	WP_011904258.1	WP_011904258.1	WP_011904258.1	WP_011904258.1	WP_011904258.1	WP_011904258.1	WP_011904258.1	WP_011904258.1	WP_011904258.1	WP_011904258.1	WP_011904258.1	WP_011904258.1	WP_011904258.1	WP_011904258.1	WP_011904258.1	WP_011904258.1	WP_011904258.1	WP_011904258.1	WP_011904258.1	WP_011904258.1	WP_011904258.1	WP_011904258.1	WP_011904258.1	WP_011904258.1	WP_011904258.1	WP_011904258.1	WP_011904258.1	WP_011904258.1	WP_011904258.1
WP_011904259.1	hypothetical protein	92	WP_011904259.1	WP_011904259.1	WP_011904259.1	WP_011904259.1	WP_011904259.1	WP_011904259.1	WP_011904259.1	WP_011904259.1	WP_011904259.1	WP_011904259.1	WP_011904259.1	WP_011904259.1	WP_011904259.1	WP_011904259.1	WP_011904259.1	WP_011904259.1	WP_011904259.1	WP_011904259.1	WP_011904259.1	WP_011904259.1	WP_011904259.1	WP_011904259.1	WP_011904259.1	WP_011904259.1	WP_011904259.1	WP_011904259.1	WP_011904259.1	WP_011904259.1	WP_011904259.1	WP_011904259.1	WP_011904259.1	WP_011904259.1	WP_011904259.1	WP_011904259.1	WP_011904259.1	WP_011904259.1	WP_011904259.1	WP_011904259.1	WP_011904259.1	WP_011904259.1	WP_011904259.1	WP_011904259.1	WP_011904259.1	WP_011904259.1	WP_011904259.1	WP_011904259.1	WP_011904259.1
WP_011904260.1	hypothetical protein	92	WP_011904260.1	WP_011904260.1	WP_011904260.1	WP_011904260.1	WP_011904260.1	WP_011904260.1	WP_011904260.1	WP_011904260.1	WP_011904260.1	WP_011904260.1	WP_011904260.1	WP_011904260.1	WP_011904260.1	WP_011904260.1	WP_011904260.1	WP_011904260.1	WP_011904260.1	WP_011904260.1	WP_011904260.1	WP_011904260.1	WP_011904260.1	WP_011904260.1	WP_011904260.1	WP_011904260.1	WP_011904260.1	WP_011904260.1	WP_011904260.1	WP_011904260.1	WP_011904260.1	WP_011904260.1	WP_011904260.1	WP_011904260.1	WP_011904260.1	WP_011904260.1	WP_011904260.1	WP_011904260.1	WP_011904260.1	WP_011904260.1	WP_011904260.1	WP_011904260.1	WP_011904260.1	WP_011904260.1	WP_011904260.1	WP_011904260.1	WP_011904260.1	WP_011904260.1	WP_011904260.1
WP_011904262.1	proline dehydrogenase	92	WP_011904262.1	WP_011904262.1	WP_011904262.1	WP_011904262.1	WP_011904262.1	WP_011904262.1	WP_011904262.1	WP_011904262.1	WP_011904262.1	WP_011904262.1	WP_011904262.1	WP_011904262.1	WP_011904262.1	WP_011904262.1	WP_011904262.1	WP_011904262.1	WP_011904262.1	WP_011904262.1	WP_011904262.1	WP_011904262.1	WP_011904262.1	WP_011904262.1	WP_011904262.1	WP_011904262.1	WP_011904262.1	WP_011904262.1	WP_011904262.1	WP_011904262.1	WP_011904262.1	WP_011904262.1	WP_011904262.1	WP_011904262.1	WP_011904262.1	WP_011904262.1	WP_011904262.1	WP_011904262.1	WP_011904262.1	WP_011904262.1	WP_011904262.1	WP_011904262.1	WP_011904262.1	WP_011904262.1	WP_011904262.1	WP_011904262.1	WP_011904262.1	WP_011904262.1	WP_011904262.1
WP_011904263.1	ethanolamine utilization protein EutA	92	WP_011904263.1	WP_011904263.1	WP_011904263.1	WP_011904263.1	WP_011904263.1	WP_011904263.1	WP_011904263.1	WP_011904263.1	WP_011904263.1	WP_011904263.1	WP_011904263.1	WP_011904263.1	WP_011904263.1	WP_011904263.1	WP_011904263.1	WP_011904263.1	WP_011904263.1	WP_011904263.1	WP_011904263.1	WP_011904263.1	WP_011904263.1	WP_011904263.1	WP_011904263.1	WP_011904263.1	WP_011904263.1	WP_011904263.1	WP_011904263.1	WP_011904263.1	WP_011904263.1	WP_011904263.1	WP_011904263.1	WP_011904263.1	WP_011904263.1	WP_011904263.1	WP_011904263.1	WP_011904263.1	WP_011904263.1	WP_011904263.1	WP_011904263.1	WP_011904263.1	WP_011904263.1	WP_011904263.1	WP_011904263.1	WP_011904263.1	WP_011904263.1	WP_011904263.1	WP_011904263.1
WP_011904264.1	hypothetical protein	91	WP_011904264.1	WP_011904264.1	WP_011904264.1	WP_011904264.1	WP_011904264.1	WP_011904264.1	WP_011904264.1	WP_011904264.1	WP_011904264.1	WP_011904264.1	WP_011904264.1	WP_011904264.1	WP_011904264.1	WP_011904264.1	WP_011904264.1	WP_011904264.1	WP_011904264.1	WP_011904264.1	WP_011904264.1	WP_011904264.1	WP_011904264.1	WP_011904264.1	WP_011904264.1	WP_011904264.1	WP_011904264.1	WP_011904264.1	WP_011904264.1	WP_011904264.1	WP_011904264.1	WP_011904264.1	WP_011904264.1	WP_011904264.1	WP_011904264.1	WP_011904264.1	WP_011904264.1	WP_011904264.1	WP_011904264.1	WP_011904264.1	WP_011904264.1	WP_011904264.1	WP_011904264.1	WP_011904264.1	WP_011904264.1	WP_011904264.1	WP_011904264.1	WP_011904264.1	WP_011904264.1
WP_011904265.1	hypothetical protein	92	WP_011904265.1	WP_011904265.1	WP_011904265.1	WP_011904265.1	WP_011904265.1	WP_011904265.1	WP_011904265.1	WP_011904265.1	WP_011904265.1	WP_011904265.1	WP_011904265.1	WP_011904265.1	WP_011904265.1	WP_011904265.1	WP_011904265.1	WP_011904265.1	WP_011904265.1	WP_011904265.1	WP_011904265.1	WP_011904265.1	WP_011904265.1	WP_011904265.1	WP_011904265.1	WP_011904265.1	WP_011904265.1	WP_011904265.1	WP_011904265.1	WP_011904265.1	WP_011904265.1	WP_011904265.1	WP_011904265.1	WP_011904265.1	WP_011904265.1	WP_011904265.1	WP_011904265.1	WP_011904265.1	WP_011904265.1	WP_011904265.1	WP_011904265.1	WP_011904265.1	WP_011904265.1	WP_011904265.1	WP_011904265.1	WP_011904265.1	WP_011904265.1	WP_011904265.1	WP_011904265.1
WP_011904266.1	antibiotic transporter	88	WP_011904266.1	WP_011904266.1	WP_011904266.1	WP_011904266.1	WP_011904266.1	WP_011904266.1	WP_011904266.1	WP_011904266.1	WP_011904266.1	WP_011904266.1	WP_011904266.1	WP_011904266.1	WP_011904266.1	WP_011904266.1	WP_011904266.1	WP_011904266.1	WP_011904266.1	WP_011904266.1	WP_011904266.1	WP_011904266.1	WP_011904266.1	WP_011904266.1	WP_011904266.1	WP_011904266.1	WP_011904266.1	WP_011904266.1	WP_011904266.1	WP_011904266.1	WP_011904266.1	WP_011904266.1	WP_011904266.1	WP_011904266.1	WP_011904266.1	WP_011904266.1	WP_011904266.1	WP_011904266.1	WP_011904266.1	WP_011904266.1	WP_011904266.1	WP_011904266.1	WP_011904266.1	WP_011904266.1	WP_011904266.1	WP_011904266.1	WP_011904266.1	WP_011904266.1	WP_011904266.1
WP_011904267.1	hydrolase	92	WP_011904267.1	WP_011904267.1	WP_011904267.1	WP_011904267.1	WP_011904267.1	WP_011904267.1	WP_011904267.1	WP_011904267.1	WP_011904267.1	WP_011904267.1	WP_011904267.1	WP_011904267.1	WP_011904267.1	WP_011904267.1	WP_011904267.1	WP_011904267.1	WP_011904267.1	WP_011904267.1	WP_011904267.1	WP_011904267.1	WP_011904267.1	WP_011904267.1	WP_011904267.1	WP_011904267.1	WP_011904267.1	WP_011904267.1	WP_011904267.1	WP_011904267.1	WP_011904267.1	WP_011904267.1	WP_011904267.1	WP_011904267.1	WP_011904267.1	WP_011904267.1	WP_011904267.1	WP_011904267.1	WP_011904267.1	WP_011904267.1	WP_011904267.1	WP_011904267.1	WP_011904267.1	WP_011904267.1	WP_011904267.1	WP_011904267.1	WP_011904267.1	WP_011904267.1	WP_011904267.1
WP_011904268.1	hypothetical protein	92	WP_011904268.1	WP_011904268.1	WP_011904268.1	WP_011904268.1	WP_011904268.1	WP_011904268.1	WP_011904268.1	WP_011904268.1	WP_011904268.1	WP_011904268.1	WP_011904268.1	WP_011904268.1	WP_011904268.1	WP_011904268.1	WP_011904268.1	WP_011904268.1	WP_011904268.1	WP_011904268.1	WP_011904268.1	WP_011904268.1	WP_011904268.1	WP_011904268.1	WP_011904268.1	WP_011904268.1	WP_011904268.1	WP_011904268.1	WP_011904268.1	WP_011904268.1	WP_011904268.1	WP_011904268.1	WP_011904268.1	WP_011904268.1	WP_011904268.1	WP_011904268.1	WP_011904268.1	WP_011904268.1	WP_011904268.1	WP_011904268.1	WP_011904268.1	WP_011904268.1	WP_011904268.1	WP_011904268.1	WP_011904268.1	WP_011904268.1	WP_011904268.1	WP_011904268.1	WP_011904268.1
WP_011904269.1	RNA polymerase subunit sigma-24	92	WP_011904269.1	WP_011904269.1	WP_011904269.1	WP_011904269.1	WP_011904269.1	WP_011904269.1	WP_011904269.1	WP_011904269.1	WP_011904269.1	WP_011904269.1	WP_011904269.1	WP_011904269.1	WP_011904269.1	WP_011904269.1	WP_011904269.1	WP_011904269.1	WP_011904269.1	WP_011904269.1	WP_011904269.1	WP_011904269.1	WP_011904269.1	WP_011904269.1	WP_011904269.1	WP_011904269.1	WP_011904269.1	WP_011904269.1	WP_011904269.1	WP_011904269.1	WP_011904269.1	WP_011904269.1	WP_011904269.1	WP_011904269.1	WP_011904269.1	WP_011904269.1	WP_011904269.1	WP_011904269.1	WP_011904269.1	WP_011904269.1	WP_011904269.1	WP_011904269.1	WP_011904269.1	WP_011904269.1	WP_011904269.1	WP_011904269.1	WP_011904269.1	WP_011904269.1	WP_011904269.1
WP_011904270.1	glutaredoxin	92	WP_011904270.1	WP_011904270.1	WP_011904270.1	WP_011904270.1	WP_011904270.1	WP_011904270.1	WP_011904270.1	WP_011904270.1	WP_011904270.1	WP_011904270.1	WP_011904270.1	WP_011904270.1	WP_011904270.1	WP_011904270.1	WP_011904270.1	WP_011904270.1	WP_011904270.1	WP_011904270.1	WP_011904270.1	WP_011904270.1	WP_011904270.1	WP_011904270.1	WP_011904270.1	WP_011904270.1	WP_011904270.1	WP_011904270.1	WP_011904270.1	WP_011904270.1	WP_011904270.1	WP_011904270.1	WP_011904270.1	WP_011904270.1	WP_011904270.1	WP_011904270.1	WP_011904270.1	WP_011904270.1	WP_011904270.1	WP_011904270.1	WP_011904270.1	WP_011904270.1	WP_011904270.1	WP_011904270.1	WP_011904270.1	WP_011904270.1	WP_011904270.1	WP_011904270.1	WP_011904270.1
WP_011904271.1	hydrolase	92	WP_011904271.1	WP_011904271.1	WP_011904271.1	WP_011904271.1	WP_011904271.1	WP_011904271.1	WP_011904271.1	WP_011904271.1	WP_011904271.1	WP_011904271.1	WP_011904271.1	WP_011904271.1	WP_011904271.1	WP_011904271.1	WP_011904271.1	WP_011904271.1	WP_011904271.1	WP_011904271.1	WP_011904271.1	WP_011904271.1	WP_011904271.1	WP_011904271.1	WP_011904271.1	WP_011904271.1	WP_011904271.1	WP_011904271.1	WP_011904271.1	WP_011904271.1	WP_011904271.1	WP_011904271.1	WP_011904271.1	WP_011904271.1	WP_011904271.1	WP_011904271.1	WP_011904271.1	WP_011904271.1	WP_011904271.1	WP_011904271.1	WP_011904271.1	WP_011904271.1	WP_011904271.1	WP_011904271.1	WP_011904271.1	WP_011904271.1	WP_011904271.1	WP_011904271.1	WP_011904271.1
WP_011904272.1	LuxR family transcriptional regulator	92	WP_011904272.1	WP_011904272.1	WP_011904272.1	WP_011904272.1	WP_011904272.1	WP_011904272.1	WP_011904272.1	WP_011904272.1	WP_011904272.1	WP_011904272.1	WP_011904272.1	WP_011904272.1	WP_011904272.1	WP_011904272.1	WP_011904272.1	WP_011904272.1	WP_011904272.1	WP_011904272.1	WP_011904272.1	WP_011904272.1	WP_011904272.1	WP_011904272.1	WP_011904272.1	WP_011904272.1	WP_011904272.1	WP_011904272.1	WP_011904272.1	WP_011904272.1	WP_011904272.1	WP_011904272.1	WP_011904272.1	WP_011904272.1	WP_011904272.1	WP_011904272.1	WP_011904272.1	WP_011904272.1	WP_011904272.1	WP_011904272.1	WP_011904272.1	WP_011904272.1	WP_011904272.1	WP_011904272.1	WP_011904272.1	WP_011904272.1	WP_011904272.1	WP_011904272.1	WP_011904272.1
WP_011904273.1	histidine kinase	92	WP_011904273.1	WP_011904273.1	WP_011904273.1	WP_011904273.1	WP_011904273.1	WP_011904273.1	WP_011904273.1	WP_011904273.1	WP_011904273.1	WP_011904273.1	WP_011904273.1	WP_011904273.1	WP_011904273.1	WP_011904273.1	WP_011904273.1	WP_011904273.1	WP_011904273.1	WP_011904273.1	WP_011904273.1	WP_011904273.1	WP_011904273.1	WP_011904273.1	WP_011904273.1	WP_011904273.1	WP_011904273.1	WP_011904273.1	WP_011904273.1	WP_011904273.1	WP_011904273.1	WP_011904273.1	WP_011904273.1	WP_011904273.1	WP_011904273.1	WP_011904273.1	WP_011904273.1	WP_011904273.1	WP_011904273.1	WP_011904273.1	WP_011904273.1	WP_011904273.1	WP_011904273.1	WP_011904273.1	WP_011904273.1	WP_011904273.1	WP_011904273.1	WP_011904273.1	WP_011904273.1
WP_011904274.1	REX family transcriptional regulator	92	WP_011904274.1	WP_011904274.1	WP_011904274.1	WP_011904274.1	WP_011904274.1	WP_011904274.1	WP_011904274.1	WP_011904274.1	WP_011904274.1	WP_011904274.1	WP_011904274.1	WP_011904274.1	WP_011904274.1	WP_011904274.1	WP_011904274.1	WP_011904274.1	WP_011904274.1	WP_011904274.1	WP_011904274.1	WP_011904274.1	WP_011904274.1	WP_011904274.1	WP_011904274.1	WP_011904274.1	WP_011904274.1	WP_011904274.1	WP_011904274.1	WP_011904274.1	WP_011904274.1	WP_011904274.1	WP_011904274.1	WP_011904274.1	WP_011904274.1	WP_011904274.1	WP_011904274.1	WP_011904274.1	WP_011904274.1	WP_011904274.1	WP_011904274.1	WP_011904274.1	WP_011904274.1	WP_011904274.1	WP_011904274.1	WP_011904274.1	WP_011904274.1	WP_011904274.1	WP_011904274.1
WP_011904275.1	glutamyl-tRNA reductase	92	WP_011904275.1	WP_011904275.1	WP_011904275.1	WP_011904275.1	WP_011904275.1	WP_011904275.1	WP_011904275.1	WP_011904275.1	WP_011904275.1	WP_011904275.1	WP_011904275.1	WP_011904275.1	WP_011904275.1	WP_011904275.1	WP_011904275.1	WP_011904275.1	WP_011904275.1	WP_011904275.1	WP_011904275.1	WP_011904275.1	WP_011904275.1	WP_011904275.1	WP_011904275.1	WP_011904275.1	WP_011904275.1	WP_011904275.1	WP_011904275.1	WP_011904275.1	WP_011904275.1	WP_011904275.1	WP_011904275.1	WP_011904275.1	WP_011904275.1	WP_011904275.1	WP_011904275.1	WP_011904275.1	WP_011904275.1	WP_011904275.1	WP_011904275.1	WP_011904275.1	WP_011904275.1	WP_011904275.1	WP_011904275.1	WP_011904275.1	WP_011904275.1	WP_011904275.1	WP_011904275.1
WP_011904276.1	porphobilinogen deaminase	90	WP_011904276.1	WP_011904276.1	WP_011904276.1	WP_011904276.1	WP_011904276.1	WP_011904276.1	WP_011904276.1	WP_011904276.1	WP_011904276.1	WP_011904276.1	WP_011904276.1	WP_011904276.1	WP_011904276.1	WP_011904276.1	WP_011904276.1	WP_011904276.1	WP_011904276.1	WP_011904276.1	WP_011904276.1	WP_011904276.1	WP_011904276.1	WP_011904276.1	WP_011904276.1	WP_011904276.1	WP_011904276.1	WP_011904276.1	WP_011904276.1	WP_011904276.1	WP_011904276.1	WP_011904276.1	WP_011904276.1	WP_011904276.1	WP_011904276.1	WP_011904276.1	WP_011904276.1	WP_011904276.1	WP_011904276.1	WP_011904276.1	WP_011904276.1	WP_011904276.1	WP_011904276.1	WP_011904276.1	WP_011904276.1	WP_011904276.1	WP_011904276.1	WP_011904276.1	WP_011904276.1
WP_011904277.1	uroporphyrin-III C-methyltransferase	91	WP_011904277.1	WP_011904277.1	WP_011904277.1	WP_011904277.1	WP_011904277.1	WP_011904277.1	WP_011904277.1	WP_011904277.1	WP_011904277.1	WP_011904277.1	WP_011904277.1	WP_011904277.1	WP_011904277.1	WP_011904277.1	WP_011904277.1	WP_011904277.1	WP_011904277.1	WP_011904277.1	WP_011904277.1	WP_011904277.1	WP_011904277.1	WP_011904277.1	WP_011904277.1	WP_011904277.1	WP_011904277.1	WP_011904277.1	WP_011904277.1	WP_011904277.1	WP_011904277.1	WP_011904277.1	WP_011904277.1	WP_011904277.1	WP_011904277.1	WP_011904277.1	WP_011904277.1	WP_011904277.1	WP_011904277.1	WP_011904277.1	WP_011904277.1	WP_011904277.1	WP_011904277.1	WP_011904277.1	WP_011904277.1	WP_011904277.1	WP_011904277.1	WP_011904277.1	WP_011904277.1
WP_011904278.1	delta-aminolevulinic acid dehydratase	92	WP_011904278.1	WP_011904278.1	WP_011904278.1	WP_011904278.1	WP_011904278.1	WP_011904278.1	WP_011904278.1	WP_011904278.1	WP_011904278.1	WP_011904278.1	WP_011904278.1	WP_011904278.1	WP_011904278.1	WP_011904278.1	WP_011904278.1	WP_011904278.1	WP_011904278.1	WP_011904278.1	WP_011904278.1	WP_011904278.1	WP_011904278.1	WP_011904278.1	WP_011904278.1	WP_011904278.1	WP_011904278.1	WP_011904278.1	WP_011904278.1	WP_011904278.1	WP_011904278.1	WP_011904278.1	WP_011904278.1	WP_011904278.1	WP_011904278.1	WP_011904278.1	WP_011904278.1	WP_011904278.1	WP_011904278.1	WP_011904278.1	WP_011904278.1	WP_011904278.1	WP_011904278.1	WP_011904278.1	WP_011904278.1	WP_011904278.1	WP_011904278.1	WP_011904278.1	WP_011904278.1
WP_011904279.1	endonuclease	91	WP_011904279.1	WP_011904279.1	WP_011904279.1	WP_011904279.1	WP_011904279.1	WP_011904279.1	WP_011904279.1	WP_011904279.1	WP_011904279.1	WP_011904279.1	WP_011904279.1	WP_011904279.1	WP_011904279.1	WP_011904279.1	WP_011904279.1	WP_011904279.1	WP_011904279.1	WP_011904279.1	WP_011904279.1	WP_011904279.1	WP_011904279.1	WP_011904279.1	WP_011904279.1	WP_011904279.1	WP_011904279.1	WP_011904279.1	WP_011904279.1	WP_011904279.1	WP_011904279.1	WP_011904279.1	WP_011904279.1	WP_011904279.1	WP_011904279.1	WP_011904279.1	WP_011904279.1	WP_011904279.1	WP_011904279.1	WP_011904279.1	WP_011904279.1	WP_011904279.1	WP_011904279.1	WP_011904279.1	WP_011904279.1	WP_011904279.1	WP_011904279.1	WP_011904279.1	WP_011904279.1
WP_011904280.1	GCN5 family acetyltransferase	92	WP_011904280.1	WP_011904280.1	WP_011904280.1	WP_011904280.1	WP_011904280.1	WP_011904280.1	WP_011904280.1	WP_011904280.1	WP_011904280.1	WP_011904280.1	WP_011904280.1	WP_011904280.1	WP_011904280.1	WP_011904280.1	WP_011904280.1	WP_011904280.1	WP_011904280.1	WP_011904280.1	WP_011904280.1	WP_011904280.1	WP_011904280.1	WP_011904280.1	WP_011904280.1	WP_011904280.1	WP_011904280.1	WP_011904280.1	WP_011904280.1	WP_011904280.1	WP_011904280.1	WP_011904280.1	WP_011904280.1	WP_011904280.1	WP_011904280.1	WP_011904280.1	WP_011904280.1	WP_011904280.1	WP_011904280.1	WP_011904280.1	WP_011904280.1	WP_011904280.1	WP_011904280.1	WP_011904280.1	WP_011904280.1	WP_011904280.1	WP_011904280.1	WP_011904280.1	WP_011904280.1
WP_011904281.1	murein transglycosylase	91	WP_011904281.1	WP_011904281.1	WP_011904281.1	WP_011904281.1	WP_011904281.1	WP_011904281.1	WP_011904281.1	WP_011904281.1	WP_011904281.1	WP_011904281.1	WP_011904281.1	WP_011904281.1	WP_011904281.1	WP_011904281.1	WP_011904281.1	WP_011904281.1	WP_011904281.1	WP_011904281.1	WP_011904281.1	WP_011904281.1	WP_011904281.1	WP_011904281.1	WP_011904281.1	WP_011904281.1	WP_011904281.1	WP_011904281.1	WP_011904281.1	WP_011904281.1	WP_011904281.1	WP_011904281.1	WP_011904281.1	WP_011904281.1	WP_011904281.1	WP_011904281.1	WP_011904281.1	WP_011904281.1	WP_011904281.1	WP_011904281.1	WP_011904281.1	WP_011904281.1	WP_011904281.1	WP_011904281.1	WP_011904281.1	WP_011904281.1	WP_011904281.1	WP_011904281.1	WP_011904281.1
WP_011904282.1	FmdB family transcriptional regulator	12	WP_011904282.1	WP_011904282.1	WP_011904282.1	WP_011904282.1	WP_011904282.1	WP_011904282.1	WP_011904282.1	WP_011904282.1	WP_011904282.1																										WP_011904282.1
WP_011904285.1	hypothetical protein	92	WP_011904285.1	WP_011904285.1	WP_011904285.1	WP_011904285.1	WP_011904285.1	WP_011904285.1	WP_011904285.1	WP_011904285.1	WP_011904285.1	WP_011904285.1	WP_011904285.1	WP_011904285.1	WP_011904285.1	WP_011904285.1	WP_011904285.1	WP_011904285.1	WP_011904285.1	WP_011904285.1	WP_011904285.1	WP_011904285.1	WP_011904285.1	WP_011904285.1	WP_011904285.1	WP_011904285.1	WP_011904285.1	WP_011904285.1	WP_011904285.1	WP_011904285.1	WP_011904285.1	WP_011904285.1	WP_011904285.1	WP_011904285.1	WP_011904285.1	WP_011904285.1	WP_011904285.1	WP_011904285.1	WP_011904285.1	WP_011904285.1	WP_011904285.1	WP_011904285.1	WP_011904285.1	WP_011904285.1	WP_011904285.1	WP_011904285.1	WP_011904285.1	WP_011904285.1	WP_011904285.1
WP_011904286.1	DNA mismatch repair protein MutS	92	WP_011904286.1	WP_011904286.1	WP_011904286.1	WP_011904286.1	WP_011904286.1	WP_011904286.1	WP_011904286.1	WP_011904286.1	WP_011904286.1	WP_011904286.1	WP_011904286.1	WP_011904286.1	WP_011904286.1	WP_011904286.1	WP_011904286.1	WP_011904286.1	WP_011904286.1	WP_011904286.1	WP_011904286.1	WP_011904286.1	WP_011904286.1	WP_011904286.1	WP_011904286.1	WP_011904286.1	WP_011904286.1	WP_011904286.1	WP_011904286.1	WP_011904286.1	WP_011904286.1	WP_011904286.1	WP_011904286.1	WP_011904286.1	WP_011904286.1	WP_011904286.1	WP_011904286.1	WP_011904286.1	WP_011904286.1	WP_011904286.1	WP_011904286.1	WP_011904286.1	WP_011904286.1	WP_011904286.1	WP_011904286.1	WP_011904286.1	WP_011904286.1	WP_011904286.1	WP_011904286.1
WP_011904288.1	inositol monophosphatase	92	WP_011904288.1	WP_011904288.1	WP_011904288.1	WP_011904288.1	WP_011904288.1	WP_011904288.1	WP_011904288.1	WP_011904288.1	WP_011904288.1	WP_011904288.1	WP_011904288.1	WP_011904288.1	WP_011904288.1	WP_011904288.1	WP_011904288.1	WP_011904288.1	WP_011904288.1	WP_011904288.1	WP_011904288.1	WP_011904288.1	WP_011904288.1	WP_011904288.1	WP_011904288.1	WP_011904288.1	WP_011904288.1	WP_011904288.1	WP_011904288.1	WP_011904288.1	WP_011904288.1	WP_011904288.1	WP_011904288.1	WP_011904288.1	WP_011904288.1	WP_011904288.1	WP_011904288.1	WP_011904288.1	WP_011904288.1	WP_011904288.1	WP_011904288.1	WP_011904288.1	WP_011904288.1	WP_011904288.1	WP_011904288.1	WP_011904288.1	WP_011904288.1	WP_011904288.1	WP_011904288.1
WP_011904289.1	hypothetical protein	92	WP_011904289.1	WP_011904289.1	WP_011904289.1	WP_011904289.1	WP_011904289.1	WP_011904289.1	WP_011904289.1	WP_011904289.1	WP_011904289.1	WP_011904289.1	WP_011904289.1	WP_011904289.1	WP_011904289.1	WP_011904289.1	WP_011904289.1	WP_011904289.1	WP_011904289.1	WP_011904289.1	WP_011904289.1	WP_011904289.1	WP_011904289.1	WP_011904289.1	WP_011904289.1	WP_011904289.1	WP_011904289.1	WP_011904289.1	WP_011904289.1	WP_011904289.1	WP_011904289.1	WP_011904289.1	WP_011904289.1	WP_011904289.1	WP_011904289.1	WP_011904289.1	WP_011904289.1	WP_011904289.1	WP_011904289.1	WP_011904289.1	WP_011904289.1	WP_011904289.1	WP_011904289.1	WP_011904289.1	WP_011904289.1	WP_011904289.1	WP_011904289.1	WP_011904289.1	WP_011904289.1
WP_011904290.1	hypothetical protein	92	WP_011904290.1	WP_011904290.1	WP_011904290.1	WP_011904290.1	WP_011904290.1	WP_011904290.1	WP_011904290.1	WP_011904290.1	WP_011904290.1	WP_011904290.1	WP_011904290.1	WP_011904290.1	WP_011904290.1	WP_011904290.1	WP_011904290.1	WP_011904290.1	WP_011904290.1	WP_011904290.1	WP_011904290.1	WP_011904290.1	WP_011904290.1	WP_011904290.1	WP_011904290.1	WP_011904290.1	WP_011904290.1	WP_011904290.1	WP_011904290.1	WP_011904290.1	WP_011904290.1	WP_011904290.1	WP_011904290.1	WP_011904290.1	WP_011904290.1	WP_011904290.1	WP_011904290.1	WP_011904290.1	WP_011904290.1	WP_011904290.1	WP_011904290.1	WP_011904290.1	WP_011904290.1	WP_011904290.1	WP_011904290.1	WP_011904290.1	WP_011904290.1	WP_011904290.1	WP_011904290.1
WP_011904291.1	potassium transporter	92	WP_011904291.1	WP_011904291.1	WP_011904291.1	WP_011904291.1	WP_011904291.1	WP_011904291.1	WP_011904291.1	WP_011904291.1	WP_011904291.1	WP_011904291.1	WP_011904291.1	WP_011904291.1	WP_011904291.1	WP_011904291.1	WP_011904291.1	WP_011904291.1	WP_011904291.1	WP_011904291.1	WP_011904291.1	WP_011904291.1	WP_011904291.1	WP_011904291.1	WP_011904291.1	WP_011904291.1	WP_011904291.1	WP_011904291.1	WP_011904291.1	WP_011904291.1	WP_011904291.1	WP_011904291.1	WP_011904291.1	WP_011904291.1	WP_011904291.1	WP_011904291.1	WP_011904291.1	WP_011904291.1	WP_011904291.1	WP_011904291.1	WP_011904291.1	WP_011904291.1	WP_011904291.1	WP_011904291.1	WP_011904291.1	WP_011904291.1	WP_011904291.1	WP_011904291.1	WP_011904291.1
WP_011904292.1	ATPase	92	WP_011904292.1	WP_011904292.1	WP_011904292.1	WP_011904292.1	WP_011904292.1	WP_011904292.1	WP_011904292.1	WP_011904292.1	WP_011904292.1	WP_011904292.1	WP_011904292.1	WP_011904292.1	WP_011904292.1	WP_011904292.1	WP_011904292.1	WP_011904292.1	WP_011904292.1	WP_011904292.1	WP_011904292.1	WP_011904292.1	WP_011904292.1	WP_011904292.1	WP_011904292.1	WP_011904292.1	WP_011904292.1	WP_011904292.1	WP_011904292.1	WP_011904292.1	WP_011904292.1	WP_011904292.1	WP_011904292.1	WP_011904292.1	WP_011904292.1	WP_011904292.1	WP_011904292.1	WP_011904292.1	WP_011904292.1	WP_011904292.1	WP_011904292.1	WP_011904292.1	WP_011904292.1	WP_011904292.1	WP_011904292.1	WP_011904292.1	WP_011904292.1	WP_011904292.1	WP_011904292.1
WP_011904294.1	hypothetical protein	92	WP_011904294.1	WP_011904294.1	WP_011904294.1	WP_011904294.1	WP_011904294.1	WP_011904294.1	WP_011904294.1	WP_011904294.1	WP_011904294.1	WP_011904294.1	WP_011904294.1	WP_011904294.1	WP_011904294.1	WP_011904294.1	WP_011904294.1	WP_011904294.1	WP_011904294.1	WP_011904294.1	WP_011904294.1	WP_011904294.1	WP_011904294.1	WP_011904294.1	WP_011904294.1	WP_011904294.1	WP_011904294.1	WP_011904294.1	WP_011904294.1	WP_011904294.1	WP_011904294.1	WP_011904294.1	WP_011904294.1	WP_011904294.1	WP_011904294.1	WP_011904294.1	WP_011904294.1	WP_011904294.1	WP_011904294.1	WP_011904294.1	WP_011904294.1	WP_011904294.1	WP_011904294.1	WP_011904294.1	WP_011904294.1	WP_011904294.1	WP_011904294.1	WP_011904294.1	WP_011904294.1
WP_011904295.1	ATP-dependent DNA helicase RecQ	92	WP_011904295.1	WP_011904295.1	WP_011904295.1	WP_011904295.1	WP_011904295.1	WP_011904295.1	WP_011904295.1	WP_011904295.1	WP_011904295.1	WP_011904295.1	WP_011904295.1	WP_011904295.1	WP_011904295.1	WP_011904295.1	WP_011904295.1	WP_011904295.1	WP_011904295.1	WP_011904295.1	WP_011904295.1	WP_011904295.1	WP_011904295.1	WP_011904295.1	WP_011904295.1	WP_011904295.1	WP_011904295.1	WP_011904295.1	WP_011904295.1	WP_011904295.1	WP_011904295.1	WP_011904295.1	WP_011904295.1	WP_011904295.1	WP_011904295.1	WP_011904295.1	WP_011904295.1	WP_011904295.1	WP_011904295.1	WP_011904295.1	WP_011904295.1	WP_011904295.1	WP_011904295.1	WP_011904295.1	WP_011904295.1	WP_011904295.1	WP_011904295.1	WP_011904295.1	WP_011904295.1
WP_011904296.1	XRE family transcriptional regulator	92	WP_011904296.1	WP_011904296.1	WP_011904296.1	WP_011904296.1	WP_011904296.1	WP_011904296.1	WP_011904296.1	WP_011904296.1	WP_011904296.1	WP_011904296.1	WP_011904296.1	WP_011904296.1	WP_011904296.1	WP_011904296.1	WP_011904296.1	WP_011904296.1	WP_011904296.1	WP_011904296.1	WP_011904296.1	WP_011904296.1	WP_011904296.1	WP_011904296.1	WP_011904296.1	WP_011904296.1	WP_011904296.1	WP_011904296.1	WP_011904296.1	WP_011904296.1	WP_011904296.1	WP_011904296.1	WP_011904296.1	WP_011904296.1	WP_011904296.1	WP_011904296.1	WP_011904296.1	WP_011904296.1	WP_011904296.1	WP_011904296.1	WP_011904296.1	WP_011904296.1	WP_011904296.1	WP_011904296.1	WP_011904296.1	WP_011904296.1	WP_011904296.1	WP_011904296.1	WP_011904296.1
WP_011904297.1	glutathione S-transferase	92	WP_011904297.1	WP_011904297.1	WP_011904297.1	WP_011904297.1	WP_011904297.1	WP_011904297.1	WP_011904297.1	WP_011904297.1	WP_011904297.1	WP_011904297.1	WP_011904297.1	WP_011904297.1	WP_011904297.1	WP_011904297.1	WP_011904297.1	WP_011904297.1	WP_011904297.1	WP_011904297.1	WP_011904297.1	WP_011904297.1	WP_011904297.1	WP_011904297.1	WP_011904297.1	WP_011904297.1	WP_011904297.1	WP_011904297.1	WP_011904297.1	WP_011904297.1	WP_011904297.1	WP_011904297.1	WP_011904297.1	WP_011904297.1	WP_011904297.1	WP_011904297.1	WP_011904297.1	WP_011904297.1	WP_011904297.1	WP_011904297.1	WP_011904297.1	WP_011904297.1	WP_011904297.1	WP_011904297.1	WP_011904297.1	WP_011904297.1	WP_011904297.1	WP_011904297.1	WP_011904297.1
WP_011904298.1	DEAD/DEAH box helicase	92	WP_011904298.1	WP_011904298.1	WP_011904298.1	WP_011904298.1	WP_011904298.1	WP_011904298.1	WP_011904298.1	WP_011904298.1	WP_011904298.1	WP_011904298.1	WP_011904298.1	WP_011904298.1	WP_011904298.1	WP_011904298.1	WP_011904298.1	WP_011904298.1	WP_011904298.1	WP_011904298.1	WP_011904298.1	WP_011904298.1	WP_011904298.1	WP_011904298.1	WP_011904298.1	WP_011904298.1	WP_011904298.1	WP_011904298.1	WP_011904298.1	WP_011904298.1	WP_011904298.1	WP_011904298.1	WP_011904298.1	WP_011904298.1	WP_011904298.1	WP_011904298.1	WP_011904298.1	WP_011904298.1	WP_011904298.1	WP_011904298.1	WP_011904298.1	WP_011904298.1	WP_011904298.1	WP_011904298.1	WP_011904298.1	WP_011904298.1	WP_011904298.1	WP_011904298.1	WP_011904298.1
WP_011904299.1	hypothetical protein	92	WP_011904299.1	WP_011904299.1	WP_011904299.1	WP_011904299.1	WP_011904299.1	WP_011904299.1	WP_011904299.1	WP_011904299.1	WP_011904299.1	WP_011904299.1	WP_011904299.1	WP_011904299.1	WP_011904299.1	WP_011904299.1	WP_011904299.1	WP_011904299.1	WP_011904299.1	WP_011904299.1	WP_011904299.1	WP_011904299.1	WP_011904299.1	WP_011904299.1	WP_011904299.1	WP_011904299.1	WP_011904299.1	WP_011904299.1	WP_011904299.1	WP_011904299.1	WP_011904299.1	WP_011904299.1	WP_011904299.1	WP_011904299.1	WP_011904299.1	WP_011904299.1	WP_011904299.1	WP_011904299.1	WP_011904299.1	WP_011904299.1	WP_011904299.1	WP_011904299.1	WP_011904299.1	WP_011904299.1	WP_011904299.1	WP_011904299.1	WP_011904299.1	WP_011904299.1	WP_011904299.1
WP_011904300.1	TetR family transcriptional regulator	92	WP_011904300.1	WP_011904300.1	WP_011904300.1	WP_011904300.1	WP_011904300.1	WP_011904300.1	WP_011904300.1	WP_011904300.1	WP_011904300.1	WP_011904300.1	WP_011904300.1	WP_011904300.1	WP_011904300.1	WP_011904300.1	WP_011904300.1	WP_011904300.1	WP_011904300.1	WP_011904300.1	WP_011904300.1	WP_011904300.1	WP_011904300.1	WP_011904300.1	WP_011904300.1	WP_011904300.1	WP_011904300.1	WP_011904300.1	WP_011904300.1	WP_011904300.1	WP_011904300.1	WP_011904300.1	WP_011904300.1	WP_011904300.1	WP_011904300.1	WP_011904300.1	WP_011904300.1	WP_011904300.1	WP_011904300.1	WP_011904300.1	WP_011904300.1	WP_011904300.1	WP_011904300.1	WP_011904300.1	WP_011904300.1	WP_011904300.1	WP_011904300.1	WP_011904300.1	WP_011904300.1
WP_011904302.1	molybdopterin biosynthesis protein MoeZ	92	WP_011904302.1	WP_011904302.1	WP_011904302.1	WP_011904302.1	WP_011904302.1	WP_011904302.1	WP_011904302.1	WP_011904302.1	WP_011904302.1	WP_011904302.1	WP_011904302.1	WP_011904302.1	WP_011904302.1	WP_011904302.1	WP_011904302.1	WP_011904302.1	WP_011904302.1	WP_011904302.1	WP_011904302.1	WP_011904302.1	WP_011904302.1	WP_011904302.1	WP_011904302.1	WP_011904302.1	WP_011904302.1	WP_011904302.1	WP_011904302.1	WP_011904302.1	WP_011904302.1	WP_011904302.1	WP_011904302.1	WP_011904302.1	WP_011904302.1	WP_011904302.1	WP_011904302.1	WP_011904302.1	WP_011904302.1	WP_011904302.1	WP_011904302.1	WP_011904302.1	WP_011904302.1	WP_011904302.1	WP_011904302.1	WP_011904302.1	WP_011904302.1	WP_011904302.1	WP_011904302.1
WP_011904304.1	gamma-glutamyl phosphate reductase	92	WP_011904304.1	WP_011904304.1	WP_011904304.1	WP_011904304.1	WP_011904304.1	WP_011904304.1	WP_011904304.1	WP_011904304.1	WP_011904304.1	WP_011904304.1	WP_011904304.1	WP_011904304.1	WP_011904304.1	WP_011904304.1	WP_011904304.1	WP_011904304.1	WP_011904304.1	WP_011904304.1	WP_011904304.1	WP_011904304.1	WP_011904304.1	WP_011904304.1	WP_011904304.1	WP_011904304.1	WP_011904304.1	WP_011904304.1	WP_011904304.1	WP_011904304.1	WP_011904304.1	WP_011904304.1	WP_011904304.1	WP_011904304.1	WP_011904304.1	WP_011904304.1	WP_011904304.1	WP_011904304.1	WP_011904304.1	WP_011904304.1	WP_011904304.1	WP_011904304.1	WP_011904304.1	WP_011904304.1	WP_011904304.1	WP_011904304.1	WP_011904304.1	WP_011904304.1	WP_011904304.1
WP_011904305.1	gamma-glutamyl kinase	91	WP_011904305.1	WP_011904305.1	WP_011904305.1	WP_011904305.1	WP_011904305.1	WP_011904305.1	WP_011904305.1	WP_011904305.1	WP_011904305.1	WP_011904305.1	WP_011904305.1	WP_011904305.1	WP_011904305.1	WP_011904305.1	WP_011904305.1	WP_011904305.1	WP_011904305.1	WP_011904305.1	WP_011904305.1	WP_011904305.1	WP_011904305.1	WP_011904305.1	WP_011904305.1	WP_011904305.1	WP_011904305.1	WP_011904305.1	WP_011904305.1	WP_011904305.1	WP_011904305.1	WP_011904305.1	WP_011904305.1	WP_011904305.1	WP_011904305.1	WP_011904305.1	WP_011904305.1	WP_011904305.1	WP_011904305.1	WP_011904305.1	WP_011904305.1	WP_011904305.1	WP_011904305.1	WP_011904305.1	WP_011904305.1	WP_011904305.1	WP_011904305.1	WP_011904305.1	WP_011904305.1
WP_011904307.1	MFS transporter	92	WP_011904307.1	WP_011904307.1	WP_011904307.1	WP_011904307.1	WP_011904307.1	WP_011904307.1	WP_011904307.1	WP_011904307.1	WP_011904307.1	WP_011904307.1	WP_011904307.1	WP_011904307.1	WP_011904307.1	WP_011904307.1	WP_011904307.1	WP_011904307.1	WP_011904307.1	WP_011904307.1	WP_011904307.1	WP_011904307.1	WP_011904307.1	WP_011904307.1	WP_011904307.1	WP_011904307.1	WP_011904307.1	WP_011904307.1	WP_011904307.1	WP_011904307.1	WP_011904307.1	WP_011904307.1	WP_011904307.1	WP_011904307.1	WP_011904307.1	WP_011904307.1	WP_011904307.1	WP_011904307.1	WP_011904307.1	WP_011904307.1	WP_011904307.1	WP_011904307.1	WP_011904307.1	WP_011904307.1	WP_011904307.1	WP_011904307.1	WP_011904307.1	WP_011904307.1	WP_011904307.1
WP_011904308.1	pyridoxal-dependent decarboxylase	91	WP_011904308.1	WP_011904308.1	WP_011904308.1	WP_011904308.1	WP_011904308.1	WP_011904308.1	WP_011904308.1	WP_011904308.1	WP_011904308.1	WP_011904308.1	WP_011904308.1	WP_011904308.1	WP_011904308.1	WP_011904308.1	WP_011904308.1	WP_011904308.1	WP_011904308.1	WP_011904308.1	WP_011904308.1	WP_011904308.1	WP_011904308.1	WP_011904308.1	WP_011904308.1	WP_011904308.1	WP_011904308.1	WP_011904308.1	WP_011904308.1	WP_011904308.1	WP_011904308.1	WP_011904308.1	WP_011904308.1	WP_011904308.1	WP_011904308.1	WP_011904308.1	WP_011904308.1	WP_011904308.1	WP_011904308.1	WP_011904308.1	WP_011904308.1	WP_011904308.1	WP_011904308.1	WP_011904308.1	WP_011904308.1	WP_011904308.1	WP_011904308.1	WP_011904308.1	WP_011904308.1
WP_011904309.1	NADH-quinone oxidoreductase subunit B 1	92	WP_011904309.1	WP_011904309.1	WP_011904309.1	WP_011904309.1	WP_011904309.1	WP_011904309.1	WP_011904309.1	WP_011904309.1	WP_011904309.1	WP_011904309.1	WP_011904309.1	WP_011904309.1	WP_011904309.1	WP_011904309.1	WP_011904309.1	WP_011904309.1	WP_011904309.1	WP_011904309.1	WP_011904309.1	WP_011904309.1	WP_011904309.1	WP_011904309.1	WP_011904309.1	WP_011904309.1	WP_011904309.1	WP_011904309.1	WP_011904309.1	WP_011904309.1	WP_011904309.1	WP_011904309.1	WP_011904309.1	WP_011904309.1	WP_011904309.1	WP_011904309.1	WP_011904309.1	WP_011904309.1	WP_011904309.1	WP_011904309.1	WP_011904309.1	WP_011904309.1	WP_011904309.1	WP_011904309.1	WP_011904309.1	WP_011904309.1	WP_011904309.1	WP_011904309.1	WP_011904309.1
WP_011904310.1	threonine dehydrogenase	87	WP_011904310.1	WP_011904310.1	WP_011904310.1	WP_011904310.1	WP_011904310.1	WP_011904310.1	WP_011904310.1	WP_011904310.1	WP_011904310.1	WP_011904310.1	WP_011904310.1	WP_011904310.1	WP_011904310.1		WP_011904310.1	WP_011904310.1	WP_011904310.1	WP_011904310.1	WP_011904310.1	WP_011904310.1	WP_011904310.1	WP_011904310.1	WP_011904310.1	WP_011904310.1	WP_011904310.1	WP_011904310.1	WP_011904310.1	WP_011904310.1	WP_011904310.1	WP_011904310.1	WP_011904310.1	WP_011904310.1	WP_011904310.1	WP_011904310.1	WP_011904310.1	WP_011904310.1	WP_011904310.1	WP_011904310.1	WP_011904310.1	WP_011904310.1	WP_011904310.1	WP_011904310.1	WP_011904310.1	WP_011904310.1		WP_011904310.1	WP_011904310.1
WP_011904311.1	NADH dehydrogenase	92	WP_011904311.1	WP_011904311.1	WP_011904311.1	WP_011904311.1	WP_011904311.1	WP_011904311.1	WP_011904311.1	WP_011904311.1	WP_011904311.1	WP_011904311.1	WP_011904311.1	WP_011904311.1	WP_011904311.1	WP_011904311.1	WP_011904311.1	WP_011904311.1	WP_011904311.1	WP_011904311.1	WP_011904311.1	WP_011904311.1	WP_011904311.1	WP_011904311.1	WP_011904311.1	WP_011904311.1	WP_011904311.1	WP_011904311.1	WP_011904311.1	WP_011904311.1	WP_011904311.1	WP_011904311.1	WP_011904311.1	WP_011904311.1	WP_011904311.1	WP_011904311.1	WP_011904311.1	WP_011904311.1	WP_011904311.1	WP_011904311.1	WP_011904311.1	WP_011904311.1	WP_011904311.1	WP_011904311.1	WP_011904311.1	WP_011904311.1	WP_011904311.1	WP_011904311.1	WP_011904311.1
WP_011904312.1	NADH dehydrogenase	92	WP_011904312.1	WP_011904312.1	WP_011904312.1	WP_011904312.1	WP_011904312.1	WP_011904312.1	WP_011904312.1	WP_011904312.1	WP_011904312.1	WP_011904312.1	WP_011904312.1	WP_011904312.1	WP_011904312.1	WP_011904312.1	WP_011904312.1	WP_011904312.1	WP_011904312.1	WP_011904312.1	WP_011904312.1	WP_011904312.1	WP_011904312.1	WP_011904312.1	WP_011904312.1	WP_011904312.1	WP_011904312.1	WP_011904312.1	WP_011904312.1	WP_011904312.1	WP_011904312.1	WP_011904312.1	WP_011904312.1	WP_011904312.1	WP_011904312.1	WP_011904312.1	WP_011904312.1	WP_011904312.1	WP_011904312.1	WP_011904312.1	WP_011904312.1	WP_011904312.1	WP_011904312.1	WP_011904312.1	WP_011904312.1	WP_011904312.1	WP_011904312.1	WP_011904312.1	WP_011904312.1
WP_011904313.1	protein rarD	91	WP_011904313.1	WP_011904313.1	WP_011904313.1	WP_011904313.1	WP_011904313.1	WP_011904313.1	WP_011904313.1	WP_011904313.1	WP_011904313.1	WP_011904313.1	WP_011904313.1	WP_011904313.1	WP_011904313.1	WP_011904313.1	WP_011904313.1	WP_011904313.1	WP_011904313.1	WP_011904313.1	WP_011904313.1	WP_011904313.1	WP_011904313.1	WP_011904313.1	WP_011904313.1	WP_011904313.1	WP_011904313.1	WP_011904313.1	WP_011904313.1	WP_011904313.1	WP_011904313.1	WP_011904313.1	WP_011904313.1	WP_011904313.1	WP_011904313.1	WP_011904313.1	WP_011904313.1	WP_011904313.1	WP_011904313.1	WP_011904313.1	WP_011904313.1	WP_011904313.1	WP_011904313.1	WP_011904313.1	WP_011904313.1	WP_011904313.1	WP_011904313.1	WP_011904313.1	WP_011904313.1
WP_011904315.1	histidine kinase	86	WP_011904315.1	WP_011904315.1	WP_011904315.1	WP_011904315.1	WP_011904315.1	WP_011904315.1	WP_011904315.1	WP_011904315.1	WP_011904315.1	WP_011904315.1	WP_011904315.1	WP_011904315.1	WP_011904315.1	WP_011904315.1	WP_011904315.1	WP_011904315.1	WP_011904315.1	WP_011904315.1	WP_011904315.1	WP_011904315.1		WP_011904315.1	WP_011904315.1	WP_011904315.1	WP_011904315.1	WP_011904315.1		WP_011904315.1	WP_011904315.1	WP_011904315.1	WP_011904315.1		WP_011904315.1	WP_011904315.1	WP_011904315.1	WP_011904315.1	WP_011904315.1	WP_011904315.1	WP_011904315.1	WP_011904315.1	WP_011904315.1		WP_011904315.1	WP_011904315.1	WP_011904315.1	WP_011904315.1	WP_011904315.1
WP_011904316.1	ABC transporter	70	WP_011904316.1	WP_011904316.1	WP_011904316.1	WP_011904316.1	WP_011904316.1	WP_011904316.1	WP_011904316.1	WP_011904316.1	WP_011904316.1	WP_011904316.1	WP_011904316.1	WP_011904316.1	WP_011904316.1	WP_011904316.1	WP_011904316.1	WP_011904316.1	WP_011904316.1	WP_011904316.1	WP_011904316.1	WP_011904316.1	WP_011904316.1	WP_011904316.1	WP_011904316.1	WP_011904316.1	WP_011904316.1	WP_011904316.1		WP_011904316.1		WP_011904316.1	WP_011904316.1		WP_011904316.1	WP_011904316.1	WP_011904316.1	WP_011904316.1	WP_011904316.1	WP_011904316.1	WP_011904316.1	WP_011904316.1	WP_011904316.1		WP_011904316.1	WP_011904316.1	WP_011904316.1	WP_011904316.1	WP_011904316.1
WP_011904317.1	hypothetical protein	71	WP_011904317.1	WP_011904317.1	WP_011904317.1	WP_011904317.1	WP_011904317.1	WP_011904317.1	WP_011904317.1	WP_011904317.1	WP_011904317.1	WP_011904317.1	WP_011904317.1	WP_011904317.1	WP_011904317.1	WP_011904317.1	WP_011904317.1	WP_011904317.1	WP_011904317.1	WP_011904317.1	WP_011904317.1	WP_011904317.1	WP_011904317.1	WP_011904317.1	WP_011904317.1	WP_011904317.1	WP_011904317.1	WP_011904317.1		WP_011904317.1		WP_011904317.1	WP_011904317.1		WP_011904317.1	WP_011904317.1	WP_011904317.1	WP_011904317.1	WP_011904317.1	WP_011904317.1	WP_011904317.1	WP_011904317.1	WP_011904317.1		WP_011904317.1	WP_011904317.1	WP_011904317.1	WP_011904317.1	WP_011904317.1
WP_011904318.1	glutathione S-transferase	92	WP_011904318.1	WP_011904318.1	WP_011904318.1	WP_011904318.1	WP_011904318.1	WP_011904318.1	WP_011904318.1	WP_011904318.1	WP_011904318.1	WP_011904318.1	WP_011904318.1	WP_011904318.1	WP_011904318.1	WP_011904318.1	WP_011904318.1	WP_011904318.1	WP_011904318.1	WP_011904318.1	WP_011904318.1	WP_011904318.1	WP_011904318.1	WP_011904318.1	WP_011904318.1	WP_011904318.1	WP_011904318.1	WP_011904318.1	WP_011904318.1	WP_011904318.1	WP_011904318.1	WP_011904318.1	WP_011904318.1	WP_011904318.1	WP_011904318.1	WP_011904318.1	WP_011904318.1	WP_011904318.1	WP_011904318.1	WP_011904318.1	WP_011904318.1	WP_011904318.1	WP_011904318.1	WP_011904318.1	WP_011904318.1	WP_011904318.1	WP_011904318.1	WP_011904318.1	WP_011904318.1
WP_011904319.1	NADH dehydrogenase	92	WP_011904319.1	WP_011904319.1	WP_011904319.1	WP_011904319.1	WP_011904319.1	WP_011904319.1	WP_011904319.1	WP_011904319.1	WP_011904319.1	WP_011904319.1	WP_011904319.1	WP_011904319.1	WP_011904319.1	WP_011904319.1	WP_011904319.1	WP_011904319.1	WP_011904319.1	WP_011904319.1	WP_011904319.1	WP_011904319.1	WP_011904319.1	WP_011904319.1	WP_011904319.1	WP_011904319.1	WP_011904319.1	WP_011904319.1	WP_011904319.1	WP_011904319.1	WP_011904319.1	WP_011904319.1	WP_011904319.1	WP_011904319.1	WP_011904319.1	WP_011904319.1	WP_011904319.1	WP_011904319.1	WP_011904319.1	WP_011904319.1	WP_011904319.1	WP_011904319.1	WP_011904319.1	WP_011904319.1	WP_011904319.1	WP_011904319.1	WP_011904319.1	WP_011904319.1	WP_011904319.1
WP_011904320.1	NADH-ubiquinone oxidoreductase subunit 6	92	WP_011904320.1	WP_011904320.1	WP_011904320.1	WP_011904320.1	WP_011904320.1	WP_011904320.1	WP_011904320.1	WP_011904320.1	WP_011904320.1	WP_011904320.1	WP_011904320.1	WP_011904320.1	WP_011904320.1	WP_011904320.1	WP_011904320.1	WP_011904320.1	WP_011904320.1	WP_011904320.1	WP_011904320.1	WP_011904320.1	WP_011904320.1	WP_011904320.1	WP_011904320.1	WP_011904320.1	WP_011904320.1	WP_011904320.1	WP_011904320.1	WP_011904320.1	WP_011904320.1	WP_011904320.1	WP_011904320.1	WP_011904320.1	WP_011904320.1	WP_011904320.1	WP_011904320.1	WP_011904320.1	WP_011904320.1	WP_011904320.1	WP_011904320.1	WP_011904320.1	WP_011904320.1	WP_011904320.1	WP_011904320.1	WP_011904320.1	WP_011904320.1	WP_011904320.1	WP_011904320.1
WP_011904321.1	NADH-ubiquinone oxidoreductase subunit 4L	91	WP_011904321.1	WP_011904321.1	WP_011904321.1	WP_011904321.1	WP_011904321.1	WP_011904321.1	WP_011904321.1	WP_011904321.1	WP_011904321.1	WP_011904321.1	WP_011904321.1	WP_011904321.1	WP_011904321.1	WP_011904321.1	WP_011904321.1	WP_011904321.1	WP_011904321.1	WP_011904321.1	WP_011904321.1	WP_011904321.1	WP_011904321.1	WP_011904321.1	WP_011904321.1	WP_011904321.1	WP_011904321.1	WP_011904321.1	WP_011904321.1	WP_011904321.1	WP_011904321.1	WP_011904321.1	WP_011904321.1	WP_011904321.1	WP_011904321.1	WP_011904321.1	WP_011904321.1	WP_011904321.1	WP_011904321.1	WP_011904321.1	WP_011904321.1	WP_011904321.1	WP_011904321.1	WP_011904321.1	WP_011904321.1	WP_011904321.1	WP_011904321.1	WP_011904321.1	WP_011904321.1
WP_011904322.1	NADH-quinone oxidoreductase subunit L	92	WP_011904322.1	WP_011904322.1	WP_011904322.1	WP_011904322.1	WP_011904322.1	WP_011904322.1	WP_011904322.1	WP_011904322.1	WP_011904322.1	WP_011904322.1	WP_011904322.1	WP_011904322.1	WP_011904322.1	WP_011904322.1	WP_011904322.1	WP_011904322.1	WP_011904322.1	WP_011904322.1	WP_011904322.1	WP_011904322.1	WP_011904322.1	WP_011904322.1	WP_011904322.1	WP_011904322.1	WP_011904322.1	WP_011904322.1	WP_011904322.1	WP_011904322.1	WP_011904322.1	WP_011904322.1	WP_011904322.1	WP_011904322.1	WP_011904322.1	WP_011904322.1	WP_011904322.1	WP_011904322.1	WP_011904322.1	WP_011904322.1	WP_011904322.1	WP_011904322.1	WP_011904322.1	WP_011904322.1	WP_011904322.1	WP_011904322.1	WP_011904322.1	WP_011904322.1	WP_011904322.1
WP_011904323.1	NADH-quinone oxidoreductase subunit M	91	WP_011904323.1	WP_011904323.1	WP_011904323.1	WP_011904323.1	WP_011904323.1	WP_011904323.1	WP_011904323.1	WP_011904323.1	WP_011904323.1	WP_011904323.1	WP_011904323.1	WP_011904323.1	WP_011904323.1	WP_011904323.1	WP_011904323.1	WP_011904323.1	WP_011904323.1	WP_011904323.1	WP_011904323.1	WP_011904323.1	WP_011904323.1	WP_011904323.1	WP_011904323.1	WP_011904323.1	WP_011904323.1		WP_011904323.1	WP_011904323.1	WP_011904323.1	WP_011904323.1	WP_011904323.1	WP_011904323.1	WP_011904323.1	WP_011904323.1	WP_011904323.1	WP_011904323.1	WP_011904323.1	WP_011904323.1	WP_011904323.1	WP_011904323.1	WP_011904323.1	WP_011904323.1	WP_011904323.1	WP_011904323.1	WP_011904323.1	WP_011904323.1	WP_011904323.1
WP_011904324.1	NADH-quinone oxidoreductase subunit N	92	WP_011904324.1	WP_011904324.1	WP_011904324.1	WP_011904324.1	WP_011904324.1	WP_011904324.1	WP_011904324.1	WP_011904324.1	WP_011904324.1	WP_011904324.1	WP_011904324.1	WP_011904324.1	WP_011904324.1	WP_011904324.1	WP_011904324.1	WP_011904324.1	WP_011904324.1	WP_011904324.1	WP_011904324.1	WP_011904324.1	WP_011904324.1	WP_011904324.1	WP_011904324.1	WP_011904324.1	WP_011904324.1	WP_011904324.1	WP_011904324.1	WP_011904324.1	WP_011904324.1	WP_011904324.1	WP_011904324.1	WP_011904324.1	WP_011904324.1	WP_011904324.1	WP_011904324.1	WP_011904324.1	WP_011904324.1	WP_011904324.1	WP_011904324.1	WP_011904324.1	WP_011904324.1	WP_011904324.1	WP_011904324.1	WP_011904324.1	WP_011904324.1	WP_011904324.1	WP_011904324.1
WP_011904326.1	hypothetical protein	91	WP_011904326.1	WP_011904326.1	WP_011904326.1	WP_011904326.1	WP_011904326.1	WP_011904326.1	WP_011904326.1	WP_011904326.1	WP_011904326.1	WP_011904326.1	WP_011904326.1	WP_011904326.1	WP_011904326.1	WP_011904326.1	WP_011904326.1	WP_011904326.1	WP_011904326.1	WP_011904326.1	WP_011904326.1	WP_011904326.1	WP_011904326.1	WP_011904326.1	WP_011904326.1	WP_011904326.1	WP_011904326.1	WP_011904326.1	WP_011904326.1	WP_011904326.1	WP_011904326.1	WP_011904326.1	WP_011904326.1	WP_011904326.1	WP_011904326.1	WP_011904326.1	WP_011904326.1	WP_011904326.1	WP_011904326.1	WP_011904326.1	WP_011904326.1	WP_011904326.1	WP_011904326.1	WP_011904326.1	WP_011904326.1	WP_011904326.1	WP_011904326.1	WP_011904326.1	WP_011904326.1
WP_011904328.1	hypothetical protein	92	WP_011904328.1	WP_011904328.1	WP_011904328.1	WP_011904328.1	WP_011904328.1	WP_011904328.1	WP_011904328.1	WP_011904328.1	WP_011904328.1	WP_011904328.1	WP_011904328.1	WP_011904328.1	WP_011904328.1	WP_011904328.1	WP_011904328.1	WP_011904328.1	WP_011904328.1	WP_011904328.1	WP_011904328.1	WP_011904328.1	WP_011904328.1	WP_011904328.1	WP_011904328.1	WP_011904328.1	WP_011904328.1	WP_011904328.1	WP_011904328.1	WP_011904328.1	WP_011904328.1	WP_011904328.1	WP_011904328.1	WP_011904328.1	WP_011904328.1	WP_011904328.1	WP_011904328.1	WP_011904328.1	WP_011904328.1	WP_011904328.1	WP_011904328.1	WP_011904328.1	WP_011904328.1	WP_011904328.1	WP_011904328.1	WP_011904328.1	WP_011904328.1	WP_011904328.1	WP_011904328.1
WP_011904331.1	hypothetical protein	91	WP_011904331.1	WP_011904331.1	WP_011904331.1	WP_011904331.1	WP_011904331.1	WP_011904331.1	WP_011904331.1	WP_011904331.1	WP_011904331.1	WP_011904331.1	WP_011904331.1	WP_011904331.1	WP_011904331.1	WP_011904331.1	WP_011904331.1	WP_011904331.1	WP_011904331.1	WP_011904331.1	WP_011904331.1	WP_011904331.1	WP_011904331.1	WP_011904331.1	WP_011904331.1	WP_011904331.1	WP_011904331.1	WP_011904331.1	WP_011904331.1	WP_011904331.1	WP_011904331.1	WP_011904331.1	WP_011904331.1	WP_011904331.1	WP_011904331.1	WP_011904331.1	WP_011904331.1	WP_011904331.1	WP_011904331.1	WP_011904331.1	WP_011904331.1	WP_011904331.1	WP_011904331.1	WP_011904331.1	WP_011904331.1	WP_011904331.1	WP_011904331.1	WP_011904331.1	WP_011904331.1
WP_011904333.1	hypothetical protein	92	WP_011904333.1	WP_011904333.1	WP_011904333.1	WP_011904333.1	WP_011904333.1	WP_011904333.1	WP_011904333.1	WP_011904333.1	WP_011904333.1	WP_011904333.1	WP_011904333.1	WP_011904333.1	WP_011904333.1	WP_011904333.1	WP_011904333.1	WP_011904333.1	WP_011904333.1	WP_011904333.1	WP_011904333.1	WP_011904333.1	WP_011904333.1	WP_011904333.1	WP_011904333.1	WP_011904333.1	WP_011904333.1	WP_011904333.1	WP_011904333.1	WP_011904333.1	WP_011904333.1	WP_011904333.1	WP_011904333.1	WP_011904333.1	WP_011904333.1	WP_011904333.1	WP_011904333.1	WP_011904333.1	WP_011904333.1	WP_011904333.1	WP_011904333.1	WP_011904333.1	WP_011904333.1	WP_011904333.1	WP_011904333.1	WP_011904333.1	WP_011904333.1	WP_011904333.1	WP_011904333.1
WP_011904334.1	hypothetical protein	92	WP_011904334.1	WP_011904334.1	WP_011904334.1	WP_011904334.1	WP_011904334.1	WP_011904334.1	WP_011904334.1	WP_011904334.1	WP_011904334.1	WP_011904334.1	WP_011904334.1	WP_011904334.1	WP_011904334.1	WP_011904334.1	WP_011904334.1	WP_011904334.1	WP_011904334.1	WP_011904334.1	WP_011904334.1	WP_011904334.1	WP_011904334.1	WP_011904334.1	WP_011904334.1	WP_011904334.1	WP_011904334.1	WP_011904334.1	WP_011904334.1	WP_011904334.1	WP_011904334.1	WP_011904334.1	WP_011904334.1	WP_011904334.1	WP_011904334.1	WP_011904334.1	WP_011904334.1	WP_011904334.1	WP_011904334.1	WP_011904334.1	WP_011904334.1	WP_011904334.1	WP_011904334.1	WP_011904334.1	WP_011904334.1	WP_011904334.1	WP_011904334.1	WP_011904334.1	WP_011904334.1
WP_011904336.1	MarR family transcriptional regulator	92	WP_011904336.1	WP_011904336.1	WP_011904336.1	WP_011904336.1	WP_011904336.1	WP_011904336.1	WP_011904336.1	WP_011904336.1	WP_011904336.1	WP_011904336.1	WP_011904336.1	WP_011904336.1	WP_011904336.1	WP_011904336.1	WP_011904336.1	WP_011904336.1	WP_011904336.1	WP_011904336.1	WP_011904336.1	WP_011904336.1	WP_011904336.1	WP_011904336.1	WP_011904336.1	WP_011904336.1	WP_011904336.1	WP_011904336.1	WP_011904336.1	WP_011904336.1	WP_011904336.1	WP_011904336.1	WP_011904336.1	WP_011904336.1	WP_011904336.1	WP_011904336.1	WP_011904336.1	WP_011904336.1	WP_011904336.1	WP_011904336.1	WP_011904336.1	WP_011904336.1	WP_011904336.1	WP_011904336.1	WP_011904336.1	WP_011904336.1	WP_011904336.1	WP_011904336.1	WP_011904336.1
WP_011904337.1	MFS transporter	92	WP_011904337.1	WP_011904337.1	WP_011904337.1	WP_011904337.1	WP_011904337.1	WP_011904337.1	WP_011904337.1	WP_011904337.1	WP_011904337.1	WP_011904337.1	WP_011904337.1	WP_011904337.1	WP_011904337.1	WP_011904337.1	WP_011904337.1	WP_011904337.1	WP_011904337.1	WP_011904337.1	WP_011904337.1	WP_011904337.1	WP_011904337.1	WP_011904337.1	WP_011904337.1	WP_011904337.1	WP_011904337.1	WP_011904337.1	WP_011904337.1	WP_011904337.1	WP_011904337.1	WP_011904337.1	WP_011904337.1	WP_011904337.1	WP_011904337.1	WP_011904337.1	WP_011904337.1	WP_011904337.1	WP_011904337.1	WP_011904337.1	WP_011904337.1	WP_011904337.1	WP_011904337.1	WP_011904337.1	WP_011904337.1	WP_011904337.1	WP_011904337.1	WP_011904337.1	WP_011904337.1
WP_011904339.1	2'-5' RNA ligase	88	WP_011904339.1	WP_011904339.1	WP_011904339.1	WP_011904339.1	WP_011904339.1	WP_011904339.1	WP_011904339.1	WP_011904339.1	WP_011904339.1	WP_011904339.1	WP_011904339.1	WP_011904339.1	WP_011904339.1			WP_011904339.1	WP_011904339.1	WP_011904339.1	WP_011904339.1	WP_011904339.1	WP_011904339.1	WP_011904339.1	WP_011904339.1	WP_011904339.1	WP_011904339.1	WP_011904339.1	WP_011904339.1	WP_011904339.1	WP_011904339.1	WP_011904339.1	WP_011904339.1	WP_011904339.1	WP_011904339.1	WP_011904339.1	WP_011904339.1	WP_011904339.1	WP_011904339.1	WP_011904339.1	WP_011904339.1	WP_011904339.1	WP_011904339.1	WP_011904339.1	WP_011904339.1	WP_011904339.1		WP_011904339.1	WP_011904339.1
WP_011904340.1	hypothetical protein	91	WP_011904340.1	WP_011904340.1	WP_011904340.1	WP_011904340.1	WP_011904340.1	WP_011904340.1	WP_011904340.1	WP_011904340.1	WP_011904340.1	WP_011904340.1	WP_011904340.1	WP_011904340.1	WP_011904340.1	WP_011904340.1	WP_011904340.1	WP_011904340.1	WP_011904340.1	WP_011904340.1	WP_011904340.1	WP_011904340.1	WP_011904340.1	WP_011904340.1	WP_011904340.1	WP_011904340.1	WP_011904340.1	WP_011904340.1	WP_011904340.1	WP_011904340.1	WP_011904340.1	WP_011904340.1	WP_011904340.1	WP_011904340.1	WP_011904340.1	WP_011904340.1	WP_011904340.1	WP_011904340.1	WP_011904340.1	WP_011904340.1	WP_011904340.1	WP_011904340.1	WP_011904340.1	WP_011904340.1	WP_011904340.1	WP_011904340.1	WP_011904340.1	WP_011904340.1	WP_011904340.1
WP_011904342.1	citrate synthase	92	WP_011904342.1	WP_011904342.1	WP_011904342.1	WP_011904342.1	WP_011904342.1	WP_011904342.1	WP_011904342.1	WP_011904342.1	WP_011904342.1	WP_011904342.1	WP_011904342.1	WP_011904342.1	WP_011904342.1	WP_011904342.1	WP_011904342.1	WP_011904342.1	WP_011904342.1	WP_011904342.1	WP_011904342.1	WP_011904342.1	WP_011904342.1	WP_011904342.1	WP_011904342.1	WP_011904342.1	WP_011904342.1	WP_011904342.1	WP_011904342.1	WP_011904342.1	WP_011904342.1	WP_011904342.1	WP_011904342.1	WP_011904342.1	WP_011904342.1	WP_011904342.1	WP_011904342.1	WP_011904342.1	WP_011904342.1	WP_011904342.1	WP_011904342.1	WP_011904342.1	WP_011904342.1	WP_011904342.1	WP_011904342.1	WP_011904342.1	WP_011904342.1	WP_011904342.1	WP_011904342.1
WP_011904344.1	MFS transporter permease	89	WP_011904344.1	WP_011904344.1	WP_011904344.1	WP_011904344.1	WP_011904344.1	WP_011904344.1	WP_011904344.1	WP_011904344.1	WP_011904344.1	WP_011904344.1	WP_011904344.1	WP_011904344.1	WP_011904344.1	WP_011904344.1	WP_011904344.1	WP_011904344.1	WP_011904344.1	WP_011904344.1	WP_011904344.1	WP_011904344.1	WP_011904344.1	WP_011904344.1	WP_011904344.1	WP_011904344.1	WP_011904344.1	WP_011904344.1	WP_011904344.1	WP_011904344.1	WP_011904344.1	WP_011904344.1	WP_011904344.1	WP_011904344.1	WP_011904344.1	WP_011904344.1	WP_011904344.1	WP_011904344.1	WP_011904344.1	WP_011904344.1	WP_011904344.1	WP_011904344.1	WP_011904344.1	WP_011904344.1	WP_011904344.1	WP_011904344.1	WP_011904344.1	WP_011904344.1	WP_011904344.1
WP_011904345.1	aldose 1-epimerase	92	WP_011904345.1	WP_011904345.1	WP_011904345.1	WP_011904345.1	WP_011904345.1	WP_011904345.1	WP_011904345.1	WP_011904345.1	WP_011904345.1	WP_011904345.1	WP_011904345.1	WP_011904345.1	WP_011904345.1	WP_011904345.1	WP_011904345.1	WP_011904345.1	WP_011904345.1	WP_011904345.1	WP_011904345.1	WP_011904345.1	WP_011904345.1	WP_011904345.1	WP_011904345.1	WP_011904345.1	WP_011904345.1	WP_011904345.1	WP_011904345.1	WP_011904345.1	WP_011904345.1	WP_011904345.1	WP_011904345.1	WP_011904345.1	WP_011904345.1	WP_011904345.1	WP_011904345.1	WP_011904345.1	WP_011904345.1	WP_011904345.1	WP_011904345.1	WP_011904345.1	WP_011904345.1	WP_011904345.1	WP_011904345.1	WP_011904345.1	WP_011904345.1	WP_011904345.1	WP_011904345.1
WP_011904346.1	nitroreductase	92	WP_011904346.1	WP_011904346.1	WP_011904346.1	WP_011904346.1	WP_011904346.1	WP_011904346.1	WP_011904346.1	WP_011904346.1	WP_011904346.1	WP_011904346.1	WP_011904346.1	WP_011904346.1	WP_011904346.1	WP_011904346.1	WP_011904346.1	WP_011904346.1	WP_011904346.1	WP_011904346.1	WP_011904346.1	WP_011904346.1	WP_011904346.1	WP_011904346.1	WP_011904346.1	WP_011904346.1	WP_011904346.1	WP_011904346.1	WP_011904346.1	WP_011904346.1	WP_011904346.1	WP_011904346.1	WP_011904346.1	WP_011904346.1	WP_011904346.1	WP_011904346.1	WP_011904346.1	WP_011904346.1	WP_011904346.1	WP_011904346.1	WP_011904346.1	WP_011904346.1	WP_011904346.1	WP_011904346.1	WP_011904346.1	WP_011904346.1	WP_011904346.1	WP_011904346.1	WP_011904346.1
WP_011904347.1	hypothetical protein	92	WP_011904347.1	WP_011904347.1	WP_011904347.1	WP_011904347.1	WP_011904347.1	WP_011904347.1	WP_011904347.1	WP_011904347.1	WP_011904347.1	WP_011904347.1	WP_011904347.1	WP_011904347.1	WP_011904347.1	WP_011904347.1	WP_011904347.1	WP_011904347.1	WP_011904347.1	WP_011904347.1	WP_011904347.1	WP_011904347.1	WP_011904347.1	WP_011904347.1	WP_011904347.1	WP_011904347.1	WP_011904347.1	WP_011904347.1	WP_011904347.1	WP_011904347.1	WP_011904347.1	WP_011904347.1	WP_011904347.1	WP_011904347.1	WP_011904347.1	WP_011904347.1	WP_011904347.1	WP_011904347.1	WP_011904347.1	WP_011904347.1	WP_011904347.1	WP_011904347.1	WP_011904347.1	WP_011904347.1	WP_011904347.1	WP_011904347.1	WP_011904347.1	WP_011904347.1	WP_011904347.1
WP_011904348.1	acyl-CoA dehydrogenase	92	WP_011904348.1	WP_011904348.1	WP_011904348.1	WP_011904348.1	WP_011904348.1	WP_011904348.1	WP_011904348.1	WP_011904348.1	WP_011904348.1	WP_011904348.1	WP_011904348.1	WP_011904348.1	WP_011904348.1	WP_011904348.1	WP_011904348.1	WP_011904348.1	WP_011904348.1	WP_011904348.1	WP_011904348.1	WP_011904348.1	WP_011904348.1	WP_011904348.1	WP_011904348.1	WP_011904348.1	WP_011904348.1	WP_011904348.1	WP_011904348.1	WP_011904348.1	WP_011904348.1	WP_011904348.1	WP_011904348.1	WP_011904348.1	WP_011904348.1	WP_011904348.1	WP_011904348.1	WP_011904348.1	WP_011904348.1	WP_011904348.1	WP_011904348.1	WP_011904348.1	WP_011904348.1	WP_011904348.1	WP_011904348.1	WP_011904348.1	WP_011904348.1	WP_011904348.1	WP_011904348.1
WP_011904349.1	serine dehydratase	92	WP_011904349.1	WP_011904349.1	WP_011904349.1	WP_011904349.1	WP_011904349.1	WP_011904349.1	WP_011904349.1	WP_011904349.1	WP_011904349.1	WP_011904349.1	WP_011904349.1	WP_011904349.1	WP_011904349.1	WP_011904349.1	WP_011904349.1	WP_011904349.1	WP_011904349.1	WP_011904349.1	WP_011904349.1	WP_011904349.1	WP_011904349.1	WP_011904349.1	WP_011904349.1	WP_011904349.1	WP_011904349.1	WP_011904349.1	WP_011904349.1	WP_011904349.1	WP_011904349.1	WP_011904349.1	WP_011904349.1	WP_011904349.1	WP_011904349.1	WP_011904349.1	WP_011904349.1	WP_011904349.1	WP_011904349.1	WP_011904349.1	WP_011904349.1	WP_011904349.1	WP_011904349.1	WP_011904349.1	WP_011904349.1	WP_011904349.1	WP_011904349.1	WP_011904349.1	WP_011904349.1
WP_011904350.1	ABC transporter	92	WP_011904350.1	WP_011904350.1	WP_011904350.1	WP_011904350.1	WP_011904350.1	WP_011904350.1	WP_011904350.1	WP_011904350.1	WP_011904350.1	WP_011904350.1	WP_011904350.1	WP_011904350.1	WP_011904350.1	WP_011904350.1	WP_011904350.1	WP_011904350.1	WP_011904350.1	WP_011904350.1	WP_011904350.1	WP_011904350.1	WP_011904350.1	WP_011904350.1	WP_011904350.1	WP_011904350.1	WP_011904350.1	WP_011904350.1	WP_011904350.1	WP_011904350.1	WP_011904350.1	WP_011904350.1	WP_011904350.1	WP_011904350.1	WP_011904350.1	WP_011904350.1	WP_011904350.1	WP_011904350.1	WP_011904350.1	WP_011904350.1	WP_011904350.1	WP_011904350.1	WP_011904350.1	WP_011904350.1	WP_011904350.1	WP_011904350.1	WP_011904350.1	WP_011904350.1	WP_011904350.1
WP_011904351.1	sugar ABC transporter	92	WP_011904351.1	WP_011904351.1	WP_011904351.1	WP_011904351.1	WP_011904351.1	WP_011904351.1	WP_011904351.1	WP_011904351.1	WP_011904351.1	WP_011904351.1	WP_011904351.1	WP_011904351.1	WP_011904351.1	WP_011904351.1	WP_011904351.1	WP_011904351.1	WP_011904351.1	WP_011904351.1	WP_011904351.1	WP_011904351.1	WP_011904351.1	WP_011904351.1	WP_011904351.1	WP_011904351.1	WP_011904351.1	WP_011904351.1	WP_011904351.1	WP_011904351.1	WP_011904351.1	WP_011904351.1	WP_011904351.1	WP_011904351.1	WP_011904351.1	WP_011904351.1	WP_011904351.1	WP_011904351.1	WP_011904351.1	WP_011904351.1	WP_011904351.1	WP_011904351.1	WP_011904351.1	WP_011904351.1	WP_011904351.1	WP_011904351.1	WP_011904351.1	WP_011904351.1	WP_011904351.1
WP_011904353.1	CDP-glycerol--glycerophosphate glycerophosphotransferase	91	WP_011904353.1	WP_011904353.1	WP_011904353.1	WP_011904353.1	WP_011904353.1	WP_011904353.1	WP_011904353.1	WP_011904353.1	WP_011904353.1	WP_011904353.1	WP_011904353.1	WP_011904353.1	WP_011904353.1	WP_011904353.1	WP_011904353.1	WP_011904353.1	WP_011904353.1	WP_011904353.1	WP_011904353.1	WP_011904353.1	WP_011904353.1	WP_011904353.1	WP_011904353.1	WP_011904353.1	WP_011904353.1	WP_011904353.1	WP_011904353.1	WP_011904353.1	WP_011904353.1	WP_011904353.1	WP_011904353.1	WP_011904353.1	WP_011904353.1	WP_011904353.1	WP_011904353.1	WP_011904353.1	WP_011904353.1	WP_011904353.1	WP_011904353.1	WP_011904353.1	WP_011904353.1	WP_011904353.1	WP_011904353.1	WP_011904353.1	WP_011904353.1	WP_011904353.1	WP_011904353.1
WP_011904357.1	glycosyl hydrolase	92	WP_011904357.1	WP_011904357.1	WP_011904357.1	WP_011904357.1	WP_011904357.1	WP_011904357.1	WP_011904357.1	WP_011904357.1	WP_011904357.1	WP_011904357.1	WP_011904357.1	WP_011904357.1	WP_011904357.1	WP_011904357.1	WP_011904357.1	WP_011904357.1	WP_011904357.1	WP_011904357.1	WP_011904357.1	WP_011904357.1	WP_011904357.1	WP_011904357.1	WP_011904357.1	WP_011904357.1	WP_011904357.1	WP_011904357.1	WP_011904357.1	WP_011904357.1	WP_011904357.1	WP_011904357.1	WP_011904357.1	WP_011904357.1	WP_011904357.1	WP_011904357.1	WP_011904357.1	WP_011904357.1	WP_011904357.1	WP_011904357.1	WP_011904357.1	WP_011904357.1	WP_011904357.1	WP_011904357.1	WP_011904357.1	WP_011904357.1	WP_011904357.1	WP_011904357.1	WP_011904357.1
WP_011904358.1	hydrolase	92	WP_011904358.1	WP_011904358.1	WP_011904358.1	WP_011904358.1	WP_011904358.1	WP_011904358.1	WP_011904358.1	WP_011904358.1	WP_011904358.1	WP_011904358.1	WP_011904358.1	WP_011904358.1	WP_011904358.1	WP_011904358.1	WP_011904358.1	WP_011904358.1	WP_011904358.1	WP_011904358.1	WP_011904358.1	WP_011904358.1	WP_011904358.1	WP_011904358.1	WP_011904358.1	WP_011904358.1	WP_011904358.1	WP_011904358.1	WP_011904358.1	WP_011904358.1	WP_011904358.1	WP_011904358.1	WP_011904358.1	WP_011904358.1	WP_011904358.1	WP_011904358.1	WP_011904358.1	WP_011904358.1	WP_011904358.1	WP_011904358.1	WP_011904358.1	WP_011904358.1	WP_011904358.1	WP_011904358.1	WP_011904358.1	WP_011904358.1	WP_011904358.1	WP_011904358.1	WP_011904358.1
WP_011904359.1	hypothetical protein	92	WP_011904359.1	WP_011904359.1	WP_011904359.1	WP_011904359.1	WP_011904359.1	WP_011904359.1	WP_011904359.1	WP_011904359.1	WP_011904359.1	WP_011904359.1	WP_011904359.1	WP_011904359.1	WP_011904359.1	WP_011904359.1	WP_011904359.1	WP_011904359.1	WP_011904359.1	WP_011904359.1	WP_011904359.1	WP_011904359.1	WP_011904359.1	WP_011904359.1	WP_011904359.1	WP_011904359.1	WP_011904359.1	WP_011904359.1	WP_011904359.1	WP_011904359.1	WP_011904359.1	WP_011904359.1	WP_011904359.1	WP_011904359.1	WP_011904359.1	WP_011904359.1	WP_011904359.1	WP_011904359.1	WP_011904359.1	WP_011904359.1	WP_011904359.1	WP_011904359.1	WP_011904359.1	WP_011904359.1	WP_011904359.1	WP_011904359.1	WP_011904359.1	WP_011904359.1	WP_011904359.1
WP_011904360.1	hypothetical protein	92	WP_011904360.1	WP_011904360.1	WP_011904360.1	WP_011904360.1	WP_011904360.1	WP_011904360.1	WP_011904360.1	WP_011904360.1	WP_011904360.1	WP_011904360.1	WP_011904360.1	WP_011904360.1	WP_011904360.1	WP_011904360.1	WP_011904360.1	WP_011904360.1	WP_011904360.1	WP_011904360.1	WP_011904360.1	WP_011904360.1	WP_011904360.1	WP_011904360.1	WP_011904360.1	WP_011904360.1	WP_011904360.1	WP_011904360.1	WP_011904360.1	WP_011904360.1	WP_011904360.1	WP_011904360.1	WP_011904360.1	WP_011904360.1	WP_011904360.1	WP_011904360.1	WP_011904360.1	WP_011904360.1	WP_011904360.1	WP_011904360.1	WP_011904360.1	WP_011904360.1	WP_011904360.1	WP_011904360.1	WP_011904360.1	WP_011904360.1	WP_011904360.1	WP_011904360.1	WP_011904360.1
WP_011904361.1	carbonic anhydrase	92	WP_011904361.1	WP_011904361.1	WP_011904361.1	WP_011904361.1	WP_011904361.1	WP_011904361.1	WP_011904361.1	WP_011904361.1	WP_011904361.1	WP_011904361.1	WP_011904361.1	WP_011904361.1	WP_011904361.1	WP_011904361.1	WP_011904361.1	WP_011904361.1	WP_011904361.1	WP_011904361.1	WP_011904361.1	WP_011904361.1	WP_011904361.1	WP_011904361.1	WP_011904361.1	WP_011904361.1	WP_011904361.1	WP_011904361.1	WP_011904361.1	WP_011904361.1	WP_011904361.1	WP_011904361.1	WP_011904361.1	WP_011904361.1	WP_011904361.1	WP_011904361.1	WP_011904361.1	WP_011904361.1	WP_011904361.1	WP_011904361.1	WP_011904361.1	WP_011904361.1	WP_011904361.1	WP_011904361.1	WP_011904361.1	WP_011904361.1	WP_011904361.1	WP_011904361.1	WP_011904361.1
WP_011904363.1	hypothetical protein	92	WP_011904363.1	WP_011904363.1	WP_011904363.1	WP_011904363.1	WP_011904363.1	WP_011904363.1	WP_011904363.1	WP_011904363.1	WP_011904363.1	WP_011904363.1	WP_011904363.1	WP_011904363.1	WP_011904363.1	WP_011904363.1	WP_011904363.1	WP_011904363.1	WP_011904363.1	WP_011904363.1	WP_011904363.1	WP_011904363.1	WP_011904363.1	WP_011904363.1	WP_011904363.1	WP_011904363.1	WP_011904363.1	WP_011904363.1	WP_011904363.1	WP_011904363.1	WP_011904363.1	WP_011904363.1	WP_011904363.1	WP_011904363.1	WP_011904363.1	WP_011904363.1	WP_011904363.1	WP_011904363.1	WP_011904363.1	WP_011904363.1	WP_011904363.1	WP_011904363.1	WP_011904363.1	WP_011904363.1	WP_011904363.1	WP_011904363.1	WP_011904363.1	WP_011904363.1	WP_011904363.1
WP_011904365.1	heavy metal transport/detoxification protein	92	WP_011904365.1	WP_011904365.1	WP_011904365.1	WP_011904365.1	WP_011904365.1	WP_011904365.1	WP_011904365.1	WP_011904365.1	WP_011904365.1	WP_011904365.1	WP_011904365.1	WP_011904365.1	WP_011904365.1	WP_011904365.1	WP_011904365.1	WP_011904365.1	WP_011904365.1	WP_011904365.1	WP_011904365.1	WP_011904365.1	WP_011904365.1	WP_011904365.1	WP_011904365.1	WP_011904365.1	WP_011904365.1	WP_011904365.1	WP_011904365.1	WP_011904365.1	WP_011904365.1	WP_011904365.1	WP_011904365.1	WP_011904365.1	WP_011904365.1	WP_011904365.1	WP_011904365.1	WP_011904365.1	WP_011904365.1	WP_011904365.1	WP_011904365.1	WP_011904365.1	WP_011904365.1	WP_011904365.1	WP_011904365.1	WP_011904365.1	WP_011904365.1	WP_011904365.1	WP_011904365.1
WP_011904366.1	hypothetical protein	52	WP_011904366.1	WP_011904366.1	WP_011904366.1	WP_011904366.1	WP_011904366.1	WP_011904366.1	WP_011904366.1	WP_011904366.1	WP_011904366.1															WP_011904366.1											WP_011904366.1							WP_011904366.1
WP_011904367.1	carbonate dehydratase	92	WP_011904367.1	WP_011904367.1	WP_011904367.1	WP_011904367.1	WP_011904367.1	WP_011904367.1	WP_011904367.1	WP_011904367.1	WP_011904367.1	WP_011904367.1	WP_011904367.1	WP_011904367.1	WP_011904367.1	WP_011904367.1	WP_011904367.1	WP_011904367.1	WP_011904367.1	WP_011904367.1	WP_011904367.1	WP_011904367.1	WP_011904367.1	WP_011904367.1	WP_011904367.1	WP_011904367.1	WP_011904367.1	WP_011904367.1	WP_011904367.1	WP_011904367.1	WP_011904367.1	WP_011904367.1	WP_011904367.1	WP_011904367.1	WP_011904367.1	WP_011904367.1	WP_011904367.1	WP_011904367.1	WP_011904367.1	WP_011904367.1	WP_011904367.1	WP_011904367.1	WP_011904367.1	WP_011904367.1	WP_011904367.1	WP_011904367.1	WP_011904367.1	WP_011904367.1	WP_011904367.1
WP_011904368.1	cation transporter	91	WP_011904368.1	WP_011904368.1	WP_011904368.1	WP_011904368.1	WP_011904368.1	WP_011904368.1	WP_011904368.1	WP_011904368.1	WP_011904368.1	WP_011904368.1	WP_011904368.1	WP_011904368.1	WP_011904368.1	WP_011904368.1	WP_011904368.1	WP_011904368.1	WP_011904368.1	WP_011904368.1	WP_011904368.1	WP_011904368.1	WP_011904368.1	WP_011904368.1	WP_011904368.1	WP_011904368.1	WP_011904368.1	WP_011904368.1	WP_011904368.1	WP_011904368.1	WP_011904368.1	WP_011904368.1	WP_011904368.1	WP_011904368.1	WP_011904368.1	WP_011904368.1	WP_011904368.1	WP_011904368.1	WP_011904368.1	WP_011904368.1	WP_011904368.1	WP_011904368.1	WP_011904368.1	WP_011904368.1	WP_011904368.1	WP_011904368.1	WP_011904368.1	WP_011904368.1	WP_011904368.1
WP_011904369.1	type 12 methyltransferase	89	WP_011904369.1	WP_011904369.1	WP_011904369.1	WP_011904369.1	WP_011904369.1	WP_011904369.1	WP_011904369.1	WP_011904369.1	WP_011904369.1	WP_011904369.1	WP_011904369.1	WP_011904369.1	WP_011904369.1	WP_011904369.1	WP_011904369.1	WP_011904369.1	WP_011904369.1	WP_011904369.1	WP_011904369.1	WP_011904369.1	WP_011904369.1	WP_011904369.1	WP_011904369.1	WP_011904369.1	WP_011904369.1	WP_011904369.1		WP_011904369.1	WP_011904369.1	WP_011904369.1	WP_011904369.1		WP_011904369.1	WP_011904369.1	WP_011904369.1	WP_011904369.1	WP_011904369.1	WP_011904369.1	WP_011904369.1	WP_011904369.1	WP_011904369.1	WP_011904369.1	WP_011904369.1	WP_011904369.1	WP_011904369.1	WP_011904369.1	WP_011904369.1
WP_011904370.1	spermidine synthase	92	WP_011904370.1	WP_011904370.1	WP_011904370.1	WP_011904370.1	WP_011904370.1	WP_011904370.1	WP_011904370.1	WP_011904370.1	WP_011904370.1	WP_011904370.1	WP_011904370.1	WP_011904370.1	WP_011904370.1	WP_011904370.1	WP_011904370.1	WP_011904370.1	WP_011904370.1	WP_011904370.1	WP_011904370.1	WP_011904370.1	WP_011904370.1	WP_011904370.1	WP_011904370.1	WP_011904370.1	WP_011904370.1	WP_011904370.1	WP_011904370.1	WP_011904370.1	WP_011904370.1	WP_011904370.1	WP_011904370.1	WP_011904370.1	WP_011904370.1	WP_011904370.1	WP_011904370.1	WP_011904370.1	WP_011904370.1	WP_011904370.1	WP_011904370.1	WP_011904370.1	WP_011904370.1	WP_011904370.1	WP_011904370.1	WP_011904370.1	WP_011904370.1	WP_011904370.1	WP_011904370.1
WP_011904371.1	RNA polymerase sigma24 factor	50	WP_011904371.1	WP_011904371.1	WP_011904371.1	WP_011904371.1	WP_011904371.1	WP_011904371.1	WP_011904371.1	WP_011904371.1	WP_011904371.1			WP_011904371.1				WP_011904371.1				WP_011904371.1	WP_011904371.1				WP_011904371.1		WP_011904371.1		WP_011904371.1	WP_011904371.1		WP_011904371.1			WP_011904371.1	WP_011904371.1								WP_011904371.1
WP_011904372.1	anti-sigma factor	50	WP_011904372.1	WP_011904372.1	WP_011904372.1	WP_011904372.1	WP_011904372.1	WP_011904372.1	WP_011904372.1	WP_011904372.1	WP_011904372.1			WP_011904372.1				WP_011904372.1				WP_011904372.1	WP_011904372.1				WP_011904372.1		WP_011904372.1		WP_011904372.1	WP_011904372.1		WP_011904372.1			WP_011904372.1	WP_011904372.1								WP_011904372.1
WP_011904373.1	multidrug ABC transporter ATP-binding protein	58	WP_011904373.1	WP_011904373.1	WP_011904373.1	WP_011904373.1	WP_011904373.1	WP_011904373.1	WP_011904373.1	WP_011904373.1	WP_011904373.1			WP_011904373.1	WP_011904373.1			WP_011904373.1				WP_011904373.1	WP_011904373.1				WP_011904373.1		WP_011904373.1		WP_011904373.1	WP_011904373.1		WP_011904373.1			WP_011904373.1	WP_011904373.1								WP_011904373.1
WP_011904374.1	hypothetical protein	49	WP_011904374.1	WP_011904374.1	WP_011904374.1	WP_011904374.1	WP_011904374.1	WP_011904374.1	WP_011904374.1	WP_011904374.1	WP_011904374.1			WP_011904374.1				WP_011904374.1				WP_011904374.1	WP_011904374.1				WP_011904374.1		WP_011904374.1		WP_011904374.1	WP_011904374.1		WP_011904374.1			WP_011904374.1	WP_011904374.1								WP_011904374.1
WP_011904375.1	hypothetical protein	40	WP_011904375.1	WP_011904375.1	WP_011904375.1	WP_011904375.1	WP_011904375.1	WP_011904375.1	WP_011904375.1	WP_011904375.1	WP_011904375.1																										WP_011904375.1
WP_011904377.1	hypothetical protein	51	WP_011904377.1	WP_011904377.1	WP_011904377.1	WP_011904377.1	WP_011904377.1	WP_011904377.1	WP_011904377.1	WP_011904377.1	WP_011904377.1					WP_011904377.1	WP_011904377.1								WP_011904377.1												WP_011904377.1										WP_011904377.1
WP_011904378.1	aldolase	51	WP_011904378.1	WP_011904378.1	WP_011904378.1	WP_011904378.1	WP_011904378.1	WP_011904378.1	WP_011904378.1	WP_011904378.1	WP_011904378.1					WP_011904378.1	WP_011904378.1								WP_011904378.1												WP_011904378.1										WP_011904378.1
WP_011904379.1	ornithine cyclodeaminase	51	WP_011904379.1	WP_011904379.1	WP_011904379.1	WP_011904379.1	WP_011904379.1	WP_011904379.1	WP_011904379.1	WP_011904379.1	WP_011904379.1					WP_011904379.1	WP_011904379.1								WP_011904379.1												WP_011904379.1										WP_011904379.1
WP_011904380.1	hypothetical protein	51	WP_011904380.1	WP_011904380.1	WP_011904380.1	WP_011904380.1	WP_011904380.1	WP_011904380.1	WP_011904380.1	WP_011904380.1	WP_011904380.1					WP_011904380.1	WP_011904380.1								WP_011904380.1												WP_011904380.1										WP_011904380.1
WP_011904381.1	molybdenum cofactor biosynthesis protein MoeC	51	WP_011904381.1	WP_011904381.1	WP_011904381.1	WP_011904381.1	WP_011904381.1	WP_011904381.1	WP_011904381.1	WP_011904381.1	WP_011904381.1					WP_011904381.1	WP_011904381.1								WP_011904381.1												WP_011904381.1										WP_011904381.1
WP_011904382.1	Xaa-Pro aminopeptidase	92	WP_011904382.1	WP_011904382.1	WP_011904382.1	WP_011904382.1	WP_011904382.1	WP_011904382.1	WP_011904382.1	WP_011904382.1	WP_011904382.1	WP_011904382.1	WP_011904382.1	WP_011904382.1	WP_011904382.1	WP_011904382.1	WP_011904382.1	WP_011904382.1	WP_011904382.1	WP_011904382.1	WP_011904382.1	WP_011904382.1	WP_011904382.1	WP_011904382.1	WP_011904382.1	WP_011904382.1	WP_011904382.1	WP_011904382.1	WP_011904382.1	WP_011904382.1	WP_011904382.1	WP_011904382.1	WP_011904382.1	WP_011904382.1	WP_011904382.1	WP_011904382.1	WP_011904382.1	WP_011904382.1	WP_011904382.1	WP_011904382.1	WP_011904382.1	WP_011904382.1	WP_011904382.1	WP_011904382.1	WP_011904382.1	WP_011904382.1	WP_011904382.1	WP_011904382.1	WP_011904382.1
WP_011904383.1	hypothetical protein	12	WP_011904383.1	WP_011904383.1	WP_011904383.1	WP_011904383.1		WP_011904383.1	WP_011904383.1	WP_011904383.1	WP_011904383.1																										WP_011904383.1
WP_011904384.1	hypothetical protein	47	WP_011904384.1	WP_011904384.1	WP_011904384.1	WP_011904384.1	WP_011904384.1	WP_011904384.1	WP_011904384.1	WP_011904384.1	WP_011904384.1																										WP_011904384.1
WP_011904386.1	ATPase	24	WP_011904386.1	WP_011904386.1	WP_011904386.1	WP_011904386.1	WP_011904386.1	WP_011904386.1	WP_011904386.1	WP_011904386.1	WP_011904386.1																										WP_011904386.1
WP_011904387.1	hypothetical protein	21	WP_011904387.1	WP_011904387.1	WP_011904387.1	WP_011904387.1	WP_011904387.1	WP_011904387.1	WP_011904387.1	WP_011904387.1	WP_011904387.1																										WP_011904387.1
WP_011904388.1	hypothetical protein	21	WP_011904388.1	WP_011904388.1	WP_011904388.1	WP_011904388.1	WP_011904388.1	WP_011904388.1	WP_011904388.1	WP_011904388.1	WP_011904388.1																										WP_011904388.1
WP_011904389.1	hypothetical protein	21	WP_011904389.1	WP_011904389.1	WP_011904389.1	WP_011904389.1	WP_011904389.1	WP_011904389.1	WP_011904389.1	WP_011904389.1	WP_011904389.1																										WP_011904389.1
WP_011904390.1	type VII secretion-associated serine protease	87	WP_011904390.1	WP_011904390.1	WP_011904390.1	WP_011904390.1	WP_011904390.1	WP_011904390.1	WP_011904390.1	WP_011904390.1	WP_011904390.1	WP_011904390.1	WP_011904390.1	WP_011904390.1	WP_011904390.1	WP_011904390.1	WP_011904390.1	WP_011904390.1	WP_011904390.1	WP_011904390.1	WP_011904390.1	WP_011904390.1	WP_011904390.1	WP_011904390.1	WP_011904390.1	WP_011904390.1	WP_011904390.1	WP_011904390.1	WP_011904390.1	WP_011904390.1	WP_011904390.1	WP_011904390.1	WP_011904390.1	WP_011904390.1	WP_011904390.1	WP_011904390.1	WP_011904390.1	WP_011904390.1	WP_011904390.1	WP_011904390.1	WP_011904390.1	WP_011904390.1	WP_011904390.1	WP_011904390.1	WP_011904390.1	WP_011904390.1	WP_011904390.1	WP_011904390.1	WP_011904390.1
WP_011904391.1	hypothetical protein	56	WP_011904391.1	WP_011904391.1	WP_011904391.1	WP_011904391.1	WP_011904391.1	WP_011904391.1	WP_011904391.1	WP_011904391.1	WP_011904391.1					WP_011904391.1	WP_011904391.1					WP_011904391.1		WP_011904391.1			WP_011904391.1		WP_011904391.1					WP_011904391.1	WP_011904391.1	WP_011904391.1	WP_011904391.1							WP_011904391.1		WP_011904391.1	WP_011904391.1
WP_011904393.1	type VII secretion protein EccC	85	WP_011904393.1	WP_011904393.1	WP_011904393.1	WP_011904393.1	WP_011904393.1	WP_011904393.1	WP_011904393.1	WP_011904393.1	WP_011904393.1	WP_011904393.1	WP_011904393.1	WP_011904393.1	WP_011904393.1		WP_011904393.1	WP_011904393.1	WP_011904393.1	WP_011904393.1	WP_011904393.1	WP_011904393.1	WP_011904393.1	WP_011904393.1	WP_011904393.1	WP_011904393.1	WP_011904393.1	WP_011904393.1	WP_011904393.1	WP_011904393.1	WP_011904393.1	WP_011904393.1	WP_011904393.1	WP_011904393.1	WP_011904393.1	WP_011904393.1	WP_011904393.1	WP_011904393.1	WP_011904393.1	WP_011904393.1	WP_011904393.1	WP_011904393.1	WP_011904393.1	WP_011904393.1		WP_011904393.1		WP_011904393.1
WP_011904394.1	type VII secretion integral membrane protein EccD	88	WP_011904394.1	WP_011904394.1	WP_011904394.1	WP_011904394.1	WP_011904394.1	WP_011904394.1	WP_011904394.1	WP_011904394.1	WP_011904394.1	WP_011904394.1	WP_011904394.1	WP_011904394.1	WP_011904394.1	WP_011904394.1	WP_011904394.1	WP_011904394.1	WP_011904394.1	WP_011904394.1	WP_011904394.1	WP_011904394.1	WP_011904394.1	WP_011904394.1	WP_011904394.1	WP_011904394.1	WP_011904394.1	WP_011904394.1	WP_011904394.1	WP_011904394.1	WP_011904394.1	WP_011904394.1	WP_011904394.1	WP_011904394.1	WP_011904394.1	WP_011904394.1	WP_011904394.1	WP_011904394.1	WP_011904394.1	WP_011904394.1	WP_011904394.1	WP_011904394.1	WP_011904394.1	WP_011904394.1	WP_011904394.1	WP_011904394.1	WP_011904394.1	WP_011904394.1	WP_011904394.1
WP_011904395.1	hypothetical protein	21	WP_011904395.1	WP_011904395.1	WP_011904395.1	WP_011904395.1	WP_011904395.1	WP_011904395.1	WP_011904395.1	WP_011904395.1	WP_011904395.1																										WP_011904395.1
WP_011904396.1	type VII secretion protein EccB	89	WP_011904396.1	WP_011904396.1	WP_011904396.1	WP_011904396.1	WP_011904396.1	WP_011904396.1	WP_011904396.1	WP_011904396.1	WP_011904396.1	WP_011904396.1	WP_011904396.1	WP_011904396.1	WP_011904396.1	WP_011904396.1	WP_011904396.1	WP_011904396.1	WP_011904396.1	WP_011904396.1	WP_011904396.1	WP_011904396.1	WP_011904396.1	WP_011904396.1	WP_011904396.1	WP_011904396.1	WP_011904396.1	WP_011904396.1	WP_011904396.1	WP_011904396.1	WP_011904396.1	WP_011904396.1	WP_011904396.1	WP_011904396.1	WP_011904396.1	WP_011904396.1	WP_011904396.1	WP_011904396.1	WP_011904396.1	WP_011904396.1	WP_011904396.1	WP_011904396.1	WP_011904396.1	WP_011904396.1	WP_011904396.1	WP_011904396.1	WP_011904396.1	WP_011904396.1	WP_011904396.1
WP_011904397.1	hypothetical protein	90	WP_011904397.1	WP_011904397.1	WP_011904397.1	WP_011904397.1	WP_011904397.1	WP_011904397.1	WP_011904397.1	WP_011904397.1	WP_011904397.1	WP_011904397.1	WP_011904397.1	WP_011904397.1	WP_011904397.1	WP_011904397.1	WP_011904397.1	WP_011904397.1	WP_011904397.1	WP_011904397.1	WP_011904397.1	WP_011904397.1	WP_011904397.1	WP_011904397.1	WP_011904397.1	WP_011904397.1	WP_011904397.1	WP_011904397.1	WP_011904397.1	WP_011904397.1	WP_011904397.1	WP_011904397.1	WP_011904397.1	WP_011904397.1	WP_011904397.1	WP_011904397.1	WP_011904397.1	WP_011904397.1	WP_011904397.1	WP_011904397.1	WP_011904397.1	WP_011904397.1	WP_011904397.1	WP_011904397.1	WP_011904397.1	WP_011904397.1	WP_011904397.1	WP_011904397.1	WP_011904397.1
WP_011904398.1	hypothetical protein	90	WP_011904398.1	WP_011904398.1	WP_011904398.1	WP_011904398.1	WP_011904398.1	WP_011904398.1	WP_011904398.1	WP_011904398.1	WP_011904398.1	WP_011904398.1	WP_011904398.1	WP_011904398.1	WP_011904398.1	WP_011904398.1	WP_011904398.1	WP_011904398.1	WP_011904398.1	WP_011904398.1	WP_011904398.1	WP_011904398.1	WP_011904398.1	WP_011904398.1	WP_011904398.1	WP_011904398.1	WP_011904398.1	WP_011904398.1	WP_011904398.1	WP_011904398.1	WP_011904398.1	WP_011904398.1	WP_011904398.1	WP_011904398.1	WP_011904398.1	WP_011904398.1	WP_011904398.1	WP_011904398.1	WP_011904398.1	WP_011904398.1	WP_011904398.1	WP_011904398.1	WP_011904398.1	WP_011904398.1	WP_011904398.1	WP_011904398.1	WP_011904398.1	WP_011904398.1	WP_011904398.1
WP_011904399.1	type VII secretion-associated serine protease	89	WP_011904399.1	WP_011904399.1	WP_011904399.1	WP_011904399.1	WP_011904399.1	WP_011904399.1	WP_011904399.1	WP_011904399.1	WP_011904399.1	WP_011904399.1	WP_011904399.1	WP_011904399.1	WP_011904399.1	WP_011904399.1	WP_011904399.1	WP_011904399.1	WP_011904399.1	WP_011904399.1	WP_011904399.1	WP_011904399.1	WP_011904399.1	WP_011904399.1	WP_011904399.1	WP_011904399.1	WP_011904399.1	WP_011904399.1	WP_011904399.1	WP_011904399.1	WP_011904399.1	WP_011904399.1	WP_011904399.1	WP_011904399.1	WP_011904399.1	WP_011904399.1	WP_011904399.1	WP_011904399.1	WP_011904399.1	WP_011904399.1	WP_011904399.1	WP_011904399.1	WP_011904399.1	WP_011904399.1	WP_011904399.1	WP_011904399.1	WP_011904399.1	WP_011904399.1	WP_011904399.1
WP_011904400.1	DNA-binding protein	78	WP_011904400.1	WP_011904400.1	WP_011904400.1	WP_011904400.1	WP_011904400.1	WP_011904400.1	WP_011904400.1	WP_011904400.1	WP_011904400.1	WP_011904400.1	WP_011904400.1	WP_011904400.1	WP_011904400.1	WP_011904400.1	WP_011904400.1	WP_011904400.1	WP_011904400.1	WP_011904400.1	WP_011904400.1	WP_011904400.1	WP_011904400.1	WP_011904400.1	WP_011904400.1	WP_011904400.1	WP_011904400.1	WP_011904400.1	WP_011904400.1	WP_011904400.1	WP_011904400.1	WP_011904400.1	WP_011904400.1	WP_011904400.1	WP_011904400.1	WP_011904400.1	WP_011904400.1	WP_011904400.1	WP_011904400.1	WP_011904400.1	WP_011904400.1	WP_011904400.1	WP_011904400.1	WP_011904400.1	WP_011904400.1	WP_011904400.1	WP_011904400.1	WP_011904400.1	WP_011904400.1
WP_011904401.1	hypothetical protein	21	WP_011904401.1	WP_011904401.1	WP_011904401.1	WP_011904401.1	WP_011904401.1	WP_011904401.1	WP_011904401.1	WP_011904401.1	WP_011904401.1																										WP_011904401.1
WP_011904402.1	hypothetical protein	9	WP_011904402.1	WP_011904402.1	WP_011904402.1	WP_011904402.1		WP_011904402.1	WP_011904402.1	WP_011904402.1	WP_011904402.1																										WP_011904402.1
WP_011904403.1	hypothetical protein	22	WP_011904403.1	WP_011904403.1	WP_011904403.1	WP_011904403.1	WP_011904403.1	WP_011904403.1	WP_011904403.1	WP_011904403.1	WP_011904403.1																										WP_011904403.1
WP_011904404.1	hypothetical protein	61	WP_011904404.1	WP_011904404.1	WP_011904404.1	WP_011904404.1	WP_011904404.1	WP_011904404.1	WP_011904404.1	WP_011904404.1	WP_011904404.1	WP_011904404.1	WP_011904404.1		WP_011904404.1			WP_011904404.1			WP_011904404.1	WP_011904404.1				WP_011904404.1		WP_011904404.1		WP_011904404.1			WP_011904404.1		WP_011904404.1	WP_011904404.1	WP_011904404.1	WP_011904404.1					WP_011904404.1		WP_011904404.1			WP_011904404.1
WP_011904405.1	hypothetical protein	23	WP_011904405.1	WP_011904405.1	WP_011904405.1	WP_011904405.1	WP_011904405.1	WP_011904405.1	WP_011904405.1	WP_011904405.1	WP_011904405.1																										WP_011904405.1
WP_011904406.1	hypothetical protein	90	WP_011904406.1	WP_011904406.1	WP_011904406.1	WP_011904406.1	WP_011904406.1	WP_011904406.1	WP_011904406.1	WP_011904406.1	WP_011904406.1	WP_011904406.1	WP_011904406.1	WP_011904406.1	WP_011904406.1	WP_011904406.1	WP_011904406.1	WP_011904406.1	WP_011904406.1	WP_011904406.1	WP_011904406.1	WP_011904406.1	WP_011904406.1	WP_011904406.1	WP_011904406.1	WP_011904406.1	WP_011904406.1	WP_011904406.1	WP_011904406.1	WP_011904406.1	WP_011904406.1	WP_011904406.1	WP_011904406.1	WP_011904406.1	WP_011904406.1	WP_011904406.1	WP_011904406.1	WP_011904406.1	WP_011904406.1	WP_011904406.1	WP_011904406.1	WP_011904406.1	WP_011904406.1	WP_011904406.1	WP_011904406.1	WP_011904406.1	WP_011904406.1	WP_011904406.1	WP_011904406.1
WP_011904407.1	hypothetical protein	8	WP_011904407.1	WP_011904407.1	WP_011904407.1	WP_011904407.1				WP_011904407.1	WP_011904407.1																										WP_011904407.1								WP_011904407.1
WP_011904408.1	hypothetical protein	26	WP_011904408.1	WP_011904408.1	WP_011904408.1	WP_011904408.1																															WP_011904408.1
WP_011904410.1	hypothetical protein	92	WP_011904410.1	WP_011904410.1	WP_011904410.1	WP_011904410.1	WP_011904410.1	WP_011904410.1	WP_011904410.1	WP_011904410.1	WP_011904410.1	WP_011904410.1	WP_011904410.1	WP_011904410.1	WP_011904410.1	WP_011904410.1	WP_011904410.1	WP_011904410.1	WP_011904410.1	WP_011904410.1	WP_011904410.1	WP_011904410.1	WP_011904410.1	WP_011904410.1	WP_011904410.1	WP_011904410.1	WP_011904410.1	WP_011904410.1	WP_011904410.1	WP_011904410.1	WP_011904410.1	WP_011904410.1	WP_011904410.1	WP_011904410.1	WP_011904410.1	WP_011904410.1	WP_011904410.1	WP_011904410.1	WP_011904410.1	WP_011904410.1	WP_011904410.1	WP_011904410.1	WP_011904410.1	WP_011904410.1	WP_011904410.1	WP_011904410.1	WP_011904410.1	WP_011904410.1	WP_011904410.1
WP_011904411.1	transcriptional regulator	87	WP_011904411.1		WP_011904411.1	WP_011904411.1	WP_011904411.1	WP_011904411.1	WP_011904411.1	WP_011904411.1	WP_011904411.1	WP_011904411.1	WP_011904411.1	WP_011904411.1	WP_011904411.1	WP_011904411.1	WP_011904411.1	WP_011904411.1	WP_011904411.1	WP_011904411.1	WP_011904411.1	WP_011904411.1	WP_011904411.1	WP_011904411.1	WP_011904411.1	WP_011904411.1	WP_011904411.1	WP_011904411.1	WP_011904411.1	WP_011904411.1	WP_011904411.1	WP_011904411.1	WP_011904411.1	WP_011904411.1	WP_011904411.1	WP_011904411.1		WP_011904411.1	WP_011904411.1	WP_011904411.1	WP_011904411.1	WP_011904411.1	WP_011904411.1	WP_011904411.1	WP_011904411.1	WP_011904411.1	WP_011904411.1	WP_011904411.1	WP_011904411.1
WP_011904412.1	FAD-dependent oxidoreductase	89	WP_011904412.1	WP_011904412.1	WP_011904412.1	WP_011904412.1	WP_011904412.1	WP_011904412.1	WP_011904412.1	WP_011904412.1	WP_011904412.1	WP_011904412.1	WP_011904412.1	WP_011904412.1	WP_011904412.1	WP_011904412.1	WP_011904412.1	WP_011904412.1	WP_011904412.1	WP_011904412.1	WP_011904412.1	WP_011904412.1	WP_011904412.1	WP_011904412.1	WP_011904412.1	WP_011904412.1	WP_011904412.1	WP_011904412.1	WP_011904412.1	WP_011904412.1	WP_011904412.1	WP_011904412.1	WP_011904412.1	WP_011904412.1	WP_011904412.1	WP_011904412.1	WP_011904412.1	WP_011904412.1	WP_011904412.1	WP_011904412.1	WP_011904412.1	WP_011904412.1	WP_011904412.1	WP_011904412.1	WP_011904412.1	WP_011904412.1	WP_011904412.1	WP_011904412.1	WP_011904412.1
WP_011904413.1	glycerol kinase	85	WP_011904413.1	WP_011904413.1					WP_011904413.1		WP_011904413.1	WP_011904413.1	WP_011904413.1	WP_011904413.1	WP_011904413.1	WP_011904413.1	WP_011904413.1	WP_011904413.1	WP_011904413.1	WP_011904413.1	WP_011904413.1	WP_011904413.1	WP_011904413.1	WP_011904413.1	WP_011904413.1	WP_011904413.1	WP_011904413.1	WP_011904413.1	WP_011904413.1	WP_011904413.1	WP_011904413.1	WP_011904413.1	WP_011904413.1	WP_011904413.1	WP_011904413.1	WP_011904413.1		WP_011904413.1		WP_011904413.1	WP_011904413.1	WP_011904413.1	WP_011904413.1	WP_011904413.1	WP_011904413.1	WP_011904413.1	WP_011904413.1	WP_011904413.1	WP_011904413.1
WP_011904414.1	MIP family channel protein	89	WP_011904414.1	WP_011904414.1	WP_011904414.1	WP_011904414.1	WP_011904414.1	WP_011904414.1	WP_011904414.1	WP_011904414.1	WP_011904414.1	WP_011904414.1	WP_011904414.1	WP_011904414.1	WP_011904414.1	WP_011904414.1	WP_011904414.1	WP_011904414.1	WP_011904414.1	WP_011904414.1	WP_011904414.1	WP_011904414.1	WP_011904414.1	WP_011904414.1	WP_011904414.1	WP_011904414.1	WP_011904414.1	WP_011904414.1	WP_011904414.1	WP_011904414.1	WP_011904414.1	WP_011904414.1	WP_011904414.1	WP_011904414.1	WP_011904414.1	WP_011904414.1	WP_011904414.1	WP_011904414.1	WP_011904414.1	WP_011904414.1	WP_011904414.1	WP_011904414.1	WP_011904414.1	WP_011904414.1	WP_011904414.1	WP_011904414.1	WP_011904414.1	WP_011904414.1	WP_011904414.1
WP_011904416.1	glycerol kinase	89	WP_011904416.1	WP_011904416.1	WP_011904416.1	WP_011904416.1	WP_011904416.1	WP_011904416.1	WP_011904416.1	WP_011904416.1	WP_011904416.1	WP_011904416.1	WP_011904416.1	WP_011904416.1	WP_011904416.1	WP_011904416.1	WP_011904416.1	WP_011904416.1	WP_011904416.1	WP_011904416.1	WP_011904416.1	WP_011904416.1	WP_011904416.1	WP_011904416.1	WP_011904416.1	WP_011904416.1	WP_011904416.1	WP_011904416.1	WP_011904416.1	WP_011904416.1	WP_011904416.1	WP_011904416.1	WP_011904416.1	WP_011904416.1	WP_011904416.1	WP_011904416.1	WP_011904416.1	WP_011904416.1	WP_011904416.1	WP_011904416.1	WP_011904416.1	WP_011904416.1	WP_011904416.1	WP_011904416.1	WP_011904416.1	WP_011904416.1	WP_011904416.1	WP_011904416.1	WP_011904416.1
WP_011904417.1	hypothetical protein	33	WP_011904417.1	WP_011904417.1	WP_011904417.1	WP_011904417.1	WP_011904417.1	WP_011904417.1	WP_011904417.1	WP_011904417.1	WP_011904417.1																										WP_011904417.1
WP_011904420.1	hypothetical protein	30	WP_011904420.1	WP_011904420.1	WP_011904420.1	WP_011904420.1	WP_011904420.1	WP_011904420.1	WP_011904420.1		WP_011904420.1															WP_011904420.1				WP_011904420.1							WP_011904420.1	WP_011904420.1						WP_011904420.1
WP_011904421.1	serine hydrolase	22	WP_011904421.1	WP_011904421.1	WP_011904421.1	WP_011904421.1	WP_011904421.1	WP_011904421.1	WP_011904421.1	WP_011904421.1	WP_011904421.1																										WP_011904421.1							WP_011904421.1
WP_011904422.1	ABC transporter-like protein	10	WP_011904422.1	WP_011904422.1	WP_011904422.1	WP_011904422.1	WP_011904422.1	WP_011904422.1	WP_011904422.1	WP_011904422.1	WP_011904422.1																										WP_011904422.1
WP_011904423.1	integrase	13		WP_011904423.1	WP_011904423.1		WP_011904423.1		WP_011904423.1	WP_011904423.1	WP_011904423.1																WP_011904423.1						WP_011904423.1				WP_011904423.1
WP_011904424.1	hypothetical protein	46	WP_011904424.1	WP_011904424.1	WP_011904424.1	WP_011904424.1	WP_011904424.1	WP_011904424.1	WP_011904424.1	WP_011904424.1	WP_011904424.1	WP_011904424.1	WP_011904424.1	WP_011904424.1		WP_011904424.1	WP_011904424.1		WP_011904424.1	WP_011904424.1	WP_011904424.1	WP_011904424.1	WP_011904424.1		WP_011904424.1	WP_011904424.1	WP_011904424.1	WP_011904424.1		WP_011904424.1	WP_011904424.1	WP_011904424.1	WP_011904424.1		WP_011904424.1		WP_011904424.1		WP_011904424.1	WP_011904424.1		WP_011904424.1	WP_011904424.1	WP_011904424.1	WP_011904424.1		WP_011904424.1		WP_011904424.1
WP_011904426.1	hypothetical protein	7									WP_011904426.1						WP_011904426.1
WP_011904428.1	hypothetical protein	42	WP_011904428.1								WP_011904428.1		WP_011904428.1		WP_011904428.1		WP_011904428.1				WP_011904428.1					WP_011904428.1		WP_011904428.1	WP_011904428.1	WP_011904428.1	WP_011904428.1	WP_011904428.1	WP_011904428.1	WP_011904428.1				WP_011904428.1					WP_011904428.1
WP_011904430.1	helix-turn-helix domain-containing protein	26	WP_011904430.1	WP_011904430.1			WP_011904430.1			WP_011904430.1	WP_011904430.1																										WP_011904430.1
WP_011904431.1	hypothetical protein	29	WP_011904431.1	WP_011904431.1			WP_011904431.1			WP_011904431.1	WP_011904431.1																										WP_011904431.1								WP_011904431.1
WP_011904432.1	hypothetical protein	1
WP_011904433.1	hypothetical protein	4																																											WP_011904433.1			WP_011904433.1
WP_011904434.1	hypothetical protein	1
WP_011904435.1	hypothetical protein	3																																											WP_011904435.1			WP_011904435.1
WP_011904436.1	hypothetical protein	1
WP_011904437.1	hypothetical protein	3
WP_011904439.1	hypothetical protein	4																																											WP_011904439.1			WP_011904439.1
WP_011904440.1	hypothetical protein	5																																											WP_011904440.1			WP_011904440.1
WP_011904441.1	hypothetical protein	4																																											WP_011904441.1			WP_011904441.1
WP_011904442.1	hypothetical protein	5																																											WP_011904442.1			WP_011904442.1
WP_011904443.1	hypothetical protein	1
WP_011904444.1	hypothetical protein	3
WP_011904445.1	hypothetical protein	1
WP_011904446.1	peptidoglycan binding domain-containing protein	43										WP_011904446.1	WP_011904446.1	WP_011904446.1		WP_011904446.1	WP_011904446.1			WP_011904446.1	WP_011904446.1	WP_011904446.1		WP_011904446.1			WP_011904446.1	WP_011904446.1		WP_011904446.1	WP_011904446.1					WP_011904446.1				WP_011904446.1	WP_011904446.1		WP_011904446.1			WP_011904446.1	WP_011904446.1		WP_011904446.1
WP_011904448.1	hypothetical protein	4											WP_011904448.1																																WP_011904448.1
WP_011904451.1	phage protein	12						WP_011904451.1										WP_011904451.1						WP_011904451.1																					WP_011904451.1			WP_011904451.1
WP_011904454.1	hypothetical protein	4																																											WP_011904454.1			WP_011904454.1
WP_011904457.1	hypothetical protein	4																																											WP_011904457.1			WP_011904457.1
WP_011904458.1	hypothetical protein	8	WP_011904458.1															WP_011904458.1						WP_011904458.1																					WP_011904458.1			WP_011904458.1
WP_011904459.1	hypothetical protein	4																																											WP_011904459.1			WP_011904459.1
WP_011904461.1	hypothetical protein	3																																											WP_011904461.1			WP_011904461.1
WP_011904463.1	hypothetical protein	4																																											WP_011904463.1			WP_011904463.1
WP_011904464.1	phage terminase large subunit-like protein	6																				WP_011904464.1	WP_011904464.1																						WP_011904464.1			WP_011904464.1
WP_011904465.1	hypothetical protein	4																																											WP_011904465.1			WP_011904465.1
WP_011904466.1	hypothetical protein	4																																											WP_011904466.1			WP_011904466.1
WP_011904468.1	hypothetical protein	3																																														WP_011904468.1
WP_011904475.1	integrase	38							WP_011904475.1					WP_011904475.1			WP_011904475.1	WP_011904475.1	WP_011904475.1	WP_011904475.1		WP_011904475.1	WP_011904475.1			WP_011904475.1	WP_011904475.1			WP_011904475.1	WP_011904475.1	WP_011904475.1	WP_011904475.1	WP_011904475.1	WP_011904475.1	WP_011904475.1		WP_011904475.1							WP_011904475.1	WP_011904475.1		WP_011904475.1	WP_011904475.1
WP_011904477.1	hypothetical protein	54	WP_011904477.1	WP_011904477.1	WP_011904477.1	WP_011904477.1	WP_011904477.1	WP_011904477.1	WP_011904477.1	WP_011904477.1	WP_011904477.1	WP_011904477.1	WP_011904477.1		WP_011904477.1	WP_011904477.1	WP_011904477.1			WP_011904477.1	WP_011904477.1					WP_011904477.1		WP_011904477.1			WP_011904477.1	WP_011904477.1	WP_011904477.1				WP_011904477.1				WP_011904477.1				WP_011904477.1		WP_011904477.1	WP_011904477.1
WP_011904478.1	hypothetical protein	52		WP_011904478.1	WP_011904478.1		WP_011904478.1	WP_011904478.1	WP_011904478.1	WP_011904478.1	WP_011904478.1	WP_011904478.1	WP_011904478.1		WP_011904478.1	WP_011904478.1	WP_011904478.1			WP_011904478.1						WP_011904478.1				WP_011904478.1	WP_011904478.1	WP_011904478.1	WP_011904478.1				WP_011904478.1				WP_011904478.1				WP_011904478.1		WP_011904478.1	WP_011904478.1
WP_011904479.1	hypothetical protein	3								WP_011904479.1					WP_011904479.1															WP_011904479.1
WP_011904480.1	hypothetical protein	1								WP_011904480.1
WP_011904483.1	DNA-cytosine methyltransferase	18			WP_011904483.1			WP_011904483.1	WP_011904483.1	WP_011904483.1				WP_011904483.1				WP_011904483.1				WP_011904483.1	WP_011904483.1													WP_011904483.1							WP_011904483.1	WP_011904483.1
WP_011904486.1	hypothetical protein	7								WP_011904486.1				WP_011904486.1																						WP_011904486.1								WP_011904486.1				WP_011904486.1
WP_011904487.1	histidine kinase	2			WP_011904487.1					WP_011904487.1
WP_011904488.1	hypothetical protein	5			WP_011904488.1					WP_011904488.1																																						WP_011904488.1
WP_011904489.1	hypothetical protein	5			WP_011904489.1					WP_011904489.1																																						WP_011904489.1
WP_011904490.1	hypothetical protein	27	WP_011904490.1		WP_011904490.1					WP_011904490.1						WP_011904490.1	WP_011904490.1				WP_011904490.1				WP_011904490.1			WP_011904490.1	WP_011904490.1					WP_011904490.1		WP_011904490.1								WP_011904490.1			WP_011904490.1
WP_011904494.1	hypothetical protein	14				WP_011904494.1															WP_011904494.1							WP_011904494.1
WP_011904495.1	hypothetical protein	41			WP_011904495.1	WP_011904495.1	WP_011904495.1		WP_011904495.1		WP_011904495.1	WP_011904495.1	WP_011904495.1		WP_011904495.1	WP_011904495.1	WP_011904495.1			WP_011904495.1						WP_011904495.1				WP_011904495.1			WP_011904495.1								WP_011904495.1				WP_011904495.1		WP_011904495.1	WP_011904495.1
WP_011904496.1	hypothetical protein	4	WP_011904496.1								WP_011904496.1
WP_011904497.1	selenophosphate synthase	17	WP_011904497.1			WP_011904497.1					WP_011904497.1																WP_011904497.1						WP_011904497.1						WP_011904497.1	WP_011904497.1		WP_011904497.1	WP_011904497.1		WP_011904497.1				WP_011904497.1
WP_011904498.1	L-seryl-tRNA(Sec) selenium transferase	17	WP_011904498.1			WP_011904498.1					WP_011904498.1																WP_011904498.1						WP_011904498.1						WP_011904498.1	WP_011904498.1		WP_011904498.1	WP_011904498.1		WP_011904498.1				WP_011904498.1
WP_011904499.1	selenocysteine-specific translation elongation factor	15	WP_011904499.1			WP_011904499.1					WP_011904499.1																WP_011904499.1						WP_011904499.1						WP_011904499.1	WP_011904499.1		WP_011904499.1	WP_011904499.1		WP_011904499.1				WP_011904499.1
WP_011904502.1	glyoxalase	9	WP_011904502.1			WP_011904502.1					WP_011904502.1
WP_011904503.1	nitroreductase	7	WP_011904503.1			WP_011904503.1					WP_011904503.1
WP_011904504.1	peptidase S9	7	WP_011904504.1			WP_011904504.1					WP_011904504.1
WP_011904505.1	type 11 methyltransferase	7	WP_011904505.1			WP_011904505.1					WP_011904505.1
WP_011904507.1	hypothetical protein	8	WP_011904507.1			WP_011904507.1					WP_011904507.1
WP_011904512.1	beta-ketoacyl synthase	8	WP_011904512.1			WP_011904512.1					WP_011904512.1
WP_011904513.1	4-hydroxybenzoyl-CoA thioesterase	8	WP_011904513.1			WP_011904513.1					WP_011904513.1
WP_011904514.1	DNA-binding protein	7	WP_011904514.1			WP_011904514.1					WP_011904514.1
WP_011904515.1	PBS lyase	8	WP_011904515.1			WP_011904515.1					WP_011904515.1
WP_011904516.1	ABC transporter	54	WP_011904516.1			WP_011904516.1					WP_011904516.1	WP_011904516.1	WP_011904516.1	WP_011904516.1	WP_011904516.1	WP_011904516.1	WP_011904516.1	WP_011904516.1	WP_011904516.1	WP_011904516.1	WP_011904516.1	WP_011904516.1	WP_011904516.1	WP_011904516.1	WP_011904516.1	WP_011904516.1	WP_011904516.1	WP_011904516.1	WP_011904516.1	WP_011904516.1	WP_011904516.1	WP_011904516.1	WP_011904516.1	WP_011904516.1	WP_011904516.1	WP_011904516.1		WP_011904516.1	WP_011904516.1	WP_011904516.1	WP_011904516.1	WP_011904516.1	WP_011904516.1	WP_011904516.1	WP_011904516.1	WP_011904516.1	WP_011904516.1	WP_011904516.1	WP_011904516.1
WP_011904517.1	cytochrome P450	15	WP_011904517.1			WP_011904517.1					WP_011904517.1	WP_011904517.1																										WP_011904517.1								WP_011904517.1
WP_011904518.1	type 11 methyltransferase	79	WP_011904518.1			WP_011904518.1					WP_011904518.1	WP_011904518.1	WP_011904518.1	WP_011904518.1	WP_011904518.1	WP_011904518.1	WP_011904518.1	WP_011904518.1	WP_011904518.1	WP_011904518.1	WP_011904518.1	WP_011904518.1	WP_011904518.1	WP_011904518.1	WP_011904518.1	WP_011904518.1	WP_011904518.1	WP_011904518.1	WP_011904518.1	WP_011904518.1	WP_011904518.1	WP_011904518.1	WP_011904518.1	WP_011904518.1	WP_011904518.1	WP_011904518.1		WP_011904518.1	WP_011904518.1	WP_011904518.1	WP_011904518.1	WP_011904518.1	WP_011904518.1	WP_011904518.1	WP_011904518.1	WP_011904518.1	WP_011904518.1	WP_011904518.1	WP_011904518.1
WP_011904519.1	glyoxalase	40	WP_011904519.1			WP_011904519.1					WP_011904519.1
WP_011904520.1	hypothetical protein	52	WP_011904520.1			WP_011904520.1					WP_011904520.1	WP_011904520.1	WP_011904520.1	WP_011904520.1	WP_011904520.1	WP_011904520.1	WP_011904520.1	WP_011904520.1	WP_011904520.1	WP_011904520.1	WP_011904520.1	WP_011904520.1	WP_011904520.1	WP_011904520.1	WP_011904520.1	WP_011904520.1	WP_011904520.1	WP_011904520.1	WP_011904520.1	WP_011904520.1	WP_011904520.1	WP_011904520.1	WP_011904520.1	WP_011904520.1	WP_011904520.1	WP_011904520.1		WP_011904520.1	WP_011904520.1	WP_011904520.1	WP_011904520.1	WP_011904520.1	WP_011904520.1	WP_011904520.1	WP_011904520.1	WP_011904520.1	WP_011904520.1	WP_011904520.1	WP_011904520.1
WP_011904523.1	hypothetical protein, partial	13	WP_011904523.1		WP_011904523.1	WP_011904523.1	WP_011904523.1	WP_011904523.1	WP_011904523.1	WP_011904523.1	WP_011904523.1										WP_011904523.1							WP_011904523.1																WP_011904523.1
WP_011904526.1	peptidase S9	7	WP_011904526.1			WP_011904526.1					WP_011904526.1
WP_011904527.1	hypothetical protein	7	WP_011904527.1			WP_011904527.1					WP_011904527.1
WP_011904528.1	phosphoesterase	7	WP_011904528.1			WP_011904528.1					WP_011904528.1
WP_011904529.1	PadR family transcriptional regulator	3	WP_011904529.1			WP_011904529.1					WP_011904529.1
WP_011904530.1	hypothetical protein	7	WP_011904530.1			WP_011904530.1					WP_011904530.1
WP_011904531.1	daunorubicin resistance protein DrrA family ABC transporter ATP-binding protein	59	WP_011904531.1		WP_011904531.1	WP_011904531.1	WP_011904531.1		WP_011904531.1	WP_011904531.1	WP_011904531.1		WP_011904531.1			WP_011904531.1	WP_011904531.1				WP_011904531.1				WP_011904531.1		WP_011904531.1	WP_011904531.1					WP_011904531.1						WP_011904531.1			WP_011904531.1	WP_011904531.1			WP_011904531.1	WP_011904531.1		WP_011904531.1
WP_011904532.1	ABC transporter	22	WP_011904532.1			WP_011904532.1			WP_011904532.1		WP_011904532.1																	WP_011904532.1																		WP_011904532.1
WP_011904533.1	hypothetical protein	7	WP_011904533.1			WP_011904533.1					WP_011904533.1
WP_011904535.1	alpha/beta hydrolase fold protein	65			WP_011904535.1		WP_011904535.1	WP_011904535.1			WP_011904535.1	WP_011904535.1	WP_011904535.1	WP_011904535.1	WP_011904535.1	WP_011904535.1	WP_011904535.1	WP_011904535.1	WP_011904535.1	WP_011904535.1	WP_011904535.1	WP_011904535.1	WP_011904535.1	WP_011904535.1	WP_011904535.1	WP_011904535.1	WP_011904535.1	WP_011904535.1	WP_011904535.1	WP_011904535.1	WP_011904535.1	WP_011904535.1	WP_011904535.1	WP_011904535.1	WP_011904535.1	WP_011904535.1		WP_011904535.1		WP_011904535.1	WP_011904535.1	WP_011904535.1	WP_011904535.1	WP_011904535.1		WP_011904535.1	WP_011904535.1	WP_011904535.1	WP_011904535.1
WP_011904536.1	two-component system sensor histidine kinase	72	WP_011904536.1	WP_011904536.1	WP_011904536.1	WP_011904536.1	WP_011904536.1	WP_011904536.1	WP_011904536.1	WP_011904536.1	WP_011904536.1	WP_011904536.1		WP_011904536.1				WP_011904536.1	WP_011904536.1	WP_011904536.1	WP_011904536.1	WP_011904536.1	WP_011904536.1	WP_011904536.1	WP_011904536.1	WP_011904536.1		WP_011904536.1		WP_011904536.1	WP_011904536.1	WP_011904536.1	WP_011904536.1		WP_011904536.1	WP_011904536.1	WP_011904536.1	WP_011904536.1	WP_011904536.1	WP_011904536.1		WP_011904536.1	WP_011904536.1		WP_011904536.1	WP_011904536.1		WP_011904536.1	WP_011904536.1
WP_011904537.1	two-component system response regulator	70	WP_011904537.1	WP_011904537.1	WP_011904537.1	WP_011904537.1	WP_011904537.1	WP_011904537.1	WP_011904537.1	WP_011904537.1	WP_011904537.1	WP_011904537.1		WP_011904537.1	WP_011904537.1			WP_011904537.1	WP_011904537.1	WP_011904537.1	WP_011904537.1	WP_011904537.1	WP_011904537.1	WP_011904537.1	WP_011904537.1	WP_011904537.1		WP_011904537.1		WP_011904537.1	WP_011904537.1	WP_011904537.1	WP_011904537.1		WP_011904537.1	WP_011904537.1	WP_011904537.1	WP_011904537.1	WP_011904537.1	WP_011904537.1		WP_011904537.1	WP_011904537.1		WP_011904537.1	WP_011904537.1		WP_011904537.1	WP_011904537.1
WP_011904538.1	glycosyl hydrolase	71	WP_011904538.1	WP_011904538.1	WP_011904538.1	WP_011904538.1	WP_011904538.1	WP_011904538.1	WP_011904538.1	WP_011904538.1	WP_011904538.1	WP_011904538.1		WP_011904538.1	WP_011904538.1			WP_011904538.1	WP_011904538.1	WP_011904538.1	WP_011904538.1	WP_011904538.1	WP_011904538.1	WP_011904538.1	WP_011904538.1	WP_011904538.1		WP_011904538.1		WP_011904538.1	WP_011904538.1	WP_011904538.1	WP_011904538.1		WP_011904538.1	WP_011904538.1	WP_011904538.1	WP_011904538.1	WP_011904538.1	WP_011904538.1		WP_011904538.1	WP_011904538.1		WP_011904538.1	WP_011904538.1		WP_011904538.1	WP_011904538.1
WP_011904539.1	copper oxidase	69	WP_011904539.1	WP_011904539.1	WP_011904539.1	WP_011904539.1	WP_011904539.1	WP_011904539.1	WP_011904539.1	WP_011904539.1	WP_011904539.1			WP_011904539.1	WP_011904539.1			WP_011904539.1	WP_011904539.1	WP_011904539.1	WP_011904539.1	WP_011904539.1	WP_011904539.1	WP_011904539.1	WP_011904539.1	WP_011904539.1		WP_011904539.1		WP_011904539.1	WP_011904539.1	WP_011904539.1			WP_011904539.1	WP_011904539.1	WP_011904539.1	WP_011904539.1	WP_011904539.1	WP_011904539.1		WP_011904539.1	WP_011904539.1		WP_011904539.1	WP_011904539.1		WP_011904539.1	WP_011904539.1
WP_011904540.1	hypothetical protein	10	WP_011904540.1	WP_011904540.1	WP_011904540.1	WP_011904540.1	WP_011904540.1	WP_011904540.1	WP_011904540.1	WP_011904540.1	WP_011904540.1																										WP_011904540.1
WP_011904541.1	cold-shock protein	57	WP_011904541.1	WP_011904541.1	WP_011904541.1	WP_011904541.1	WP_011904541.1	WP_011904541.1	WP_011904541.1	WP_011904541.1	WP_011904541.1	WP_011904541.1	WP_011904541.1	WP_011904541.1	WP_011904541.1	WP_011904541.1	WP_011904541.1	WP_011904541.1	WP_011904541.1	WP_011904541.1	WP_011904541.1	WP_011904541.1	WP_011904541.1	WP_011904541.1	WP_011904541.1	WP_011904541.1	WP_011904541.1	WP_011904541.1	WP_011904541.1	WP_011904541.1	WP_011904541.1	WP_011904541.1	WP_011904541.1	WP_011904541.1	WP_011904541.1	WP_011904541.1	WP_011904541.1	WP_011904541.1	WP_011904541.1	WP_011904541.1	WP_011904541.1	WP_011904541.1	WP_011904541.1	WP_011904541.1	WP_011904541.1	WP_011904541.1	WP_011904541.1	WP_011904541.1	WP_011904541.1
WP_011904543.1	hypothetical protein	10	WP_011904543.1			WP_011904543.1	WP_011904543.1				WP_011904543.1
WP_011904546.1	flavoprotein	47	WP_011904546.1	WP_011904546.1	WP_011904546.1	WP_011904546.1	WP_011904546.1	WP_011904546.1	WP_011904546.1	WP_011904546.1	WP_011904546.1	WP_011904546.1	WP_011904546.1	WP_011904546.1	WP_011904546.1	WP_011904546.1	WP_011904546.1	WP_011904546.1			WP_011904546.1	WP_011904546.1	WP_011904546.1	WP_011904546.1	WP_011904546.1	WP_011904546.1	WP_011904546.1	WP_011904546.1	WP_011904546.1	WP_011904546.1	WP_011904546.1	WP_011904546.1	WP_011904546.1	WP_011904546.1	WP_011904546.1	WP_011904546.1	WP_011904546.1	WP_011904546.1	WP_011904546.1		WP_011904546.1	WP_011904546.1	WP_011904546.1	WP_011904546.1		WP_011904546.1	WP_011904546.1		WP_011904546.1
WP_011904548.1	serine hydrolase	31	WP_011904548.1	WP_011904548.1	WP_011904548.1	WP_011904548.1	WP_011904548.1	WP_011904548.1	WP_011904548.1	WP_011904548.1	WP_011904548.1			WP_011904548.1				WP_011904548.1	WP_011904548.1	WP_011904548.1		WP_011904548.1	WP_011904548.1	WP_011904548.1		WP_011904548.1	WP_011904548.1			WP_011904548.1	WP_011904548.1	WP_011904548.1					WP_011904548.1									WP_011904548.1
WP_011904549.1	GntR family transcriptional regulator	7		WP_011904549.1	WP_011904549.1	WP_011904549.1	WP_011904549.1		WP_011904549.1	WP_011904549.1																											WP_011904549.1
WP_011904551.1	hypothetical protein	41	WP_011904551.1	WP_011904551.1	WP_011904551.1	WP_011904551.1	WP_011904551.1	WP_011904551.1	WP_011904551.1	WP_011904551.1	WP_011904551.1																										WP_011904551.1
WP_011904552.1	hypothetical protein	82	WP_011904552.1	WP_011904552.1	WP_011904552.1	WP_011904552.1	WP_011904552.1	WP_011904552.1	WP_011904552.1	WP_011904552.1	WP_011904552.1		WP_011904552.1	WP_011904552.1	WP_011904552.1	WP_011904552.1	WP_011904552.1			WP_011904552.1	WP_011904552.1		WP_011904552.1	WP_011904552.1	WP_011904552.1	WP_011904552.1	WP_011904552.1	WP_011904552.1	WP_011904552.1	WP_011904552.1	WP_011904552.1	WP_011904552.1	WP_011904552.1	WP_011904552.1	WP_011904552.1		WP_011904552.1		WP_011904552.1	WP_011904552.1	WP_011904552.1	WP_011904552.1	WP_011904552.1	WP_011904552.1			WP_011904552.1	WP_011904552.1	WP_011904552.1
WP_011904553.1	hypothetical protein	31	WP_011904553.1	WP_011904553.1	WP_011904553.1	WP_011904553.1	WP_011904553.1	WP_011904553.1	WP_011904553.1	WP_011904553.1	WP_011904553.1										WP_011904553.1							WP_011904553.1									WP_011904553.1	WP_011904553.1
WP_011904554.1	aminoglycoside phosphotransferase	34	WP_011904554.1	WP_011904554.1	WP_011904554.1	WP_011904554.1	WP_011904554.1	WP_011904554.1	WP_011904554.1	WP_011904554.1	WP_011904554.1										WP_011904554.1							WP_011904554.1									WP_011904554.1
WP_011904555.1	methyltransferase type 11	42	WP_011904555.1	WP_011904555.1	WP_011904555.1	WP_011904555.1	WP_011904555.1	WP_011904555.1	WP_011904555.1	WP_011904555.1	WP_011904555.1																										WP_011904555.1
WP_011904556.1	hypothetical protein	31			WP_011904556.1	WP_011904556.1		WP_011904556.1	WP_011904556.1												WP_011904556.1																								WP_011904556.1
WP_011904557.1	DNA-binding protein	41	WP_011904557.1		WP_011904557.1	WP_011904557.1		WP_011904557.1	WP_011904557.1	WP_011904557.1				WP_011904557.1	WP_011904557.1	WP_011904557.1		WP_011904557.1	WP_011904557.1	WP_011904557.1		WP_011904557.1	WP_011904557.1	WP_011904557.1		WP_011904557.1						WP_011904557.1			WP_011904557.1									WP_011904557.1	WP_011904557.1		WP_011904557.1	WP_011904557.1
WP_011904558.1	polysaccharide deacetylase	92	WP_011904558.1	WP_011904558.1	WP_011904558.1	WP_011904558.1	WP_011904558.1	WP_011904558.1	WP_011904558.1	WP_011904558.1	WP_011904558.1	WP_011904558.1	WP_011904558.1	WP_011904558.1	WP_011904558.1	WP_011904558.1	WP_011904558.1	WP_011904558.1	WP_011904558.1	WP_011904558.1	WP_011904558.1	WP_011904558.1	WP_011904558.1	WP_011904558.1	WP_011904558.1	WP_011904558.1	WP_011904558.1	WP_011904558.1	WP_011904558.1	WP_011904558.1	WP_011904558.1	WP_011904558.1	WP_011904558.1	WP_011904558.1	WP_011904558.1	WP_011904558.1	WP_011904558.1	WP_011904558.1	WP_011904558.1	WP_011904558.1	WP_011904558.1	WP_011904558.1	WP_011904558.1	WP_011904558.1	WP_011904558.1	WP_011904558.1	WP_011904558.1	WP_011904558.1	WP_011904558.1
WP_011904559.1	UDP-N-acetylglucosamine--LPS N-acetylglucosamine transferase	92	WP_011904559.1	WP_011904559.1	WP_011904559.1	WP_011904559.1	WP_011904559.1	WP_011904559.1	WP_011904559.1	WP_011904559.1	WP_011904559.1	WP_011904559.1	WP_011904559.1	WP_011904559.1	WP_011904559.1	WP_011904559.1	WP_011904559.1	WP_011904559.1	WP_011904559.1	WP_011904559.1	WP_011904559.1	WP_011904559.1	WP_011904559.1	WP_011904559.1	WP_011904559.1	WP_011904559.1	WP_011904559.1	WP_011904559.1	WP_011904559.1	WP_011904559.1	WP_011904559.1	WP_011904559.1	WP_011904559.1	WP_011904559.1	WP_011904559.1	WP_011904559.1	WP_011904559.1	WP_011904559.1	WP_011904559.1	WP_011904559.1	WP_011904559.1	WP_011904559.1	WP_011904559.1	WP_011904559.1	WP_011904559.1	WP_011904559.1	WP_011904559.1	WP_011904559.1	WP_011904559.1
WP_011904562.1	hypothetical protein	2
WP_011904564.1	hypothetical protein	10														WP_011904564.1											WP_011904564.1		WP_011904564.1				WP_011904564.1	WP_011904564.1						WP_011904564.1							WP_011904564.1
WP_011904565.1	quorum-sensing autoinducer 2 (AI-2), LuxS	92	WP_011904565.1	WP_011904565.1	WP_011904565.1	WP_011904565.1	WP_011904565.1	WP_011904565.1	WP_011904565.1	WP_011904565.1	WP_011904565.1	WP_011904565.1	WP_011904565.1	WP_011904565.1	WP_011904565.1	WP_011904565.1	WP_011904565.1	WP_011904565.1	WP_011904565.1	WP_011904565.1	WP_011904565.1	WP_011904565.1	WP_011904565.1	WP_011904565.1	WP_011904565.1	WP_011904565.1	WP_011904565.1	WP_011904565.1	WP_011904565.1	WP_011904565.1	WP_011904565.1	WP_011904565.1	WP_011904565.1	WP_011904565.1	WP_011904565.1	WP_011904565.1	WP_011904565.1	WP_011904565.1	WP_011904565.1	WP_011904565.1	WP_011904565.1	WP_011904565.1	WP_011904565.1	WP_011904565.1	WP_011904565.1	WP_011904565.1	WP_011904565.1	WP_011904565.1	WP_011904565.1
WP_011904566.1	hypothetical protein	90	WP_011904566.1	WP_011904566.1	WP_011904566.1	WP_011904566.1	WP_011904566.1	WP_011904566.1	WP_011904566.1	WP_011904566.1	WP_011904566.1	WP_011904566.1	WP_011904566.1	WP_011904566.1	WP_011904566.1	WP_011904566.1	WP_011904566.1	WP_011904566.1	WP_011904566.1	WP_011904566.1	WP_011904566.1	WP_011904566.1	WP_011904566.1	WP_011904566.1	WP_011904566.1	WP_011904566.1	WP_011904566.1	WP_011904566.1	WP_011904566.1	WP_011904566.1	WP_011904566.1	WP_011904566.1	WP_011904566.1	WP_011904566.1	WP_011904566.1	WP_011904566.1	WP_011904566.1	WP_011904566.1	WP_011904566.1	WP_011904566.1	WP_011904566.1	WP_011904566.1	WP_011904566.1	WP_011904566.1	WP_011904566.1	WP_011904566.1	WP_011904566.1	WP_011904566.1	WP_011904566.1
WP_011904567.1	MFS transporter	82	WP_011904567.1	WP_011904567.1	WP_011904567.1	WP_011904567.1	WP_011904567.1	WP_011904567.1	WP_011904567.1	WP_011904567.1	WP_011904567.1	WP_011904567.1		WP_011904567.1	WP_011904567.1	WP_011904567.1	WP_011904567.1	WP_011904567.1	WP_011904567.1	WP_011904567.1	WP_011904567.1	WP_011904567.1	WP_011904567.1	WP_011904567.1	WP_011904567.1	WP_011904567.1		WP_011904567.1		WP_011904567.1	WP_011904567.1	WP_011904567.1	WP_011904567.1		WP_011904567.1	WP_011904567.1	WP_011904567.1	WP_011904567.1		WP_011904567.1	WP_011904567.1		WP_011904567.1	WP_011904567.1	WP_011904567.1	WP_011904567.1	WP_011904567.1	WP_011904567.1
WP_011904568.1	AsnC family transcriptional regulator	90	WP_011904568.1	WP_011904568.1	WP_011904568.1	WP_011904568.1	WP_011904568.1	WP_011904568.1	WP_011904568.1	WP_011904568.1	WP_011904568.1	WP_011904568.1	WP_011904568.1	WP_011904568.1	WP_011904568.1	WP_011904568.1	WP_011904568.1	WP_011904568.1	WP_011904568.1	WP_011904568.1	WP_011904568.1	WP_011904568.1	WP_011904568.1	WP_011904568.1	WP_011904568.1	WP_011904568.1	WP_011904568.1	WP_011904568.1	WP_011904568.1	WP_011904568.1	WP_011904568.1	WP_011904568.1	WP_011904568.1	WP_011904568.1	WP_011904568.1	WP_011904568.1	WP_011904568.1	WP_011904568.1	WP_011904568.1	WP_011904568.1	WP_011904568.1	WP_011904568.1	WP_011904568.1	WP_011904568.1	WP_011904568.1	WP_011904568.1	WP_011904568.1	WP_011904568.1	WP_011904568.1
WP_011904569.1	gluconolactonase	90	WP_011904569.1	WP_011904569.1	WP_011904569.1	WP_011904569.1	WP_011904569.1	WP_011904569.1	WP_011904569.1	WP_011904569.1	WP_011904569.1	WP_011904569.1	WP_011904569.1	WP_011904569.1	WP_011904569.1	WP_011904569.1	WP_011904569.1	WP_011904569.1	WP_011904569.1	WP_011904569.1	WP_011904569.1	WP_011904569.1	WP_011904569.1	WP_011904569.1	WP_011904569.1	WP_011904569.1	WP_011904569.1	WP_011904569.1	WP_011904569.1	WP_011904569.1	WP_011904569.1	WP_011904569.1	WP_011904569.1	WP_011904569.1	WP_011904569.1	WP_011904569.1	WP_011904569.1	WP_011904569.1	WP_011904569.1	WP_011904569.1	WP_011904569.1	WP_011904569.1	WP_011904569.1	WP_011904569.1	WP_011904569.1	WP_011904569.1	WP_011904569.1	WP_011904569.1	WP_011904569.1
WP_011904572.1	glucose 1-dehydrogenase	91	WP_011904572.1	WP_011904572.1	WP_011904572.1	WP_011904572.1	WP_011904572.1	WP_011904572.1	WP_011904572.1	WP_011904572.1	WP_011904572.1	WP_011904572.1	WP_011904572.1	WP_011904572.1	WP_011904572.1	WP_011904572.1	WP_011904572.1	WP_011904572.1	WP_011904572.1	WP_011904572.1	WP_011904572.1	WP_011904572.1	WP_011904572.1	WP_011904572.1	WP_011904572.1	WP_011904572.1	WP_011904572.1	WP_011904572.1	WP_011904572.1	WP_011904572.1	WP_011904572.1	WP_011904572.1	WP_011904572.1	WP_011904572.1	WP_011904572.1	WP_011904572.1	WP_011904572.1	WP_011904572.1	WP_011904572.1	WP_011904572.1	WP_011904572.1	WP_011904572.1	WP_011904572.1	WP_011904572.1	WP_011904572.1	WP_011904572.1	WP_011904572.1	WP_011904572.1	WP_011904572.1
WP_011904573.1	glycoside hydrolase family 15	92	WP_011904573.1	WP_011904573.1	WP_011904573.1	WP_011904573.1	WP_011904573.1	WP_011904573.1	WP_011904573.1	WP_011904573.1	WP_011904573.1	WP_011904573.1	WP_011904573.1	WP_011904573.1	WP_011904573.1	WP_011904573.1	WP_011904573.1	WP_011904573.1	WP_011904573.1	WP_011904573.1	WP_011904573.1	WP_011904573.1	WP_011904573.1	WP_011904573.1	WP_011904573.1	WP_011904573.1	WP_011904573.1	WP_011904573.1	WP_011904573.1	WP_011904573.1	WP_011904573.1	WP_011904573.1	WP_011904573.1	WP_011904573.1	WP_011904573.1	WP_011904573.1	WP_011904573.1	WP_011904573.1	WP_011904573.1	WP_011904573.1	WP_011904573.1	WP_011904573.1	WP_011904573.1	WP_011904573.1	WP_011904573.1	WP_011904573.1	WP_011904573.1	WP_011904573.1	WP_011904573.1
WP_011904574.1	NADPH:quinone reductase	75	WP_011904574.1	WP_011904574.1	WP_011904574.1	WP_011904574.1	WP_011904574.1	WP_011904574.1	WP_011904574.1	WP_011904574.1	WP_011904574.1	WP_011904574.1	WP_011904574.1	WP_011904574.1	WP_011904574.1	WP_011904574.1	WP_011904574.1	WP_011904574.1	WP_011904574.1	WP_011904574.1	WP_011904574.1	WP_011904574.1	WP_011904574.1	WP_011904574.1	WP_011904574.1	WP_011904574.1	WP_011904574.1	WP_011904574.1	WP_011904574.1	WP_011904574.1	WP_011904574.1	WP_011904574.1	WP_011904574.1	WP_011904574.1	WP_011904574.1	WP_011904574.1	WP_011904574.1	WP_011904574.1	WP_011904574.1	WP_011904574.1	WP_011904574.1	WP_011904574.1	WP_011904574.1	WP_011904574.1	WP_011904574.1	WP_011904574.1	WP_011904574.1	WP_011904574.1
WP_011904575.1	TetR family transcriptional regulator	80	WP_011904575.1	WP_011904575.1	WP_011904575.1	WP_011904575.1	WP_011904575.1	WP_011904575.1	WP_011904575.1	WP_011904575.1	WP_011904575.1	WP_011904575.1	WP_011904575.1	WP_011904575.1	WP_011904575.1	WP_011904575.1	WP_011904575.1	WP_011904575.1	WP_011904575.1	WP_011904575.1	WP_011904575.1	WP_011904575.1	WP_011904575.1	WP_011904575.1	WP_011904575.1	WP_011904575.1	WP_011904575.1	WP_011904575.1	WP_011904575.1	WP_011904575.1	WP_011904575.1	WP_011904575.1	WP_011904575.1	WP_011904575.1	WP_011904575.1	WP_011904575.1	WP_011904575.1	WP_011904575.1	WP_011904575.1	WP_011904575.1	WP_011904575.1	WP_011904575.1	WP_011904575.1	WP_011904575.1	WP_011904575.1	WP_011904575.1	WP_011904575.1	WP_011904575.1	WP_011904575.1
WP_011904577.1	antibiotic biosynthesis monooxygenase	92	WP_011904577.1	WP_011904577.1	WP_011904577.1	WP_011904577.1	WP_011904577.1	WP_011904577.1	WP_011904577.1	WP_011904577.1	WP_011904577.1	WP_011904577.1	WP_011904577.1	WP_011904577.1	WP_011904577.1	WP_011904577.1	WP_011904577.1	WP_011904577.1	WP_011904577.1	WP_011904577.1	WP_011904577.1	WP_011904577.1	WP_011904577.1	WP_011904577.1	WP_011904577.1	WP_011904577.1	WP_011904577.1	WP_011904577.1	WP_011904577.1	WP_011904577.1	WP_011904577.1	WP_011904577.1	WP_011904577.1	WP_011904577.1	WP_011904577.1	WP_011904577.1	WP_011904577.1	WP_011904577.1	WP_011904577.1	WP_011904577.1	WP_011904577.1	WP_011904577.1	WP_011904577.1	WP_011904577.1	WP_011904577.1	WP_011904577.1	WP_011904577.1	WP_011904577.1	WP_011904577.1
WP_011904578.1	hypothetical protein	9	WP_011904578.1	WP_011904578.1	WP_011904578.1	WP_011904578.1		WP_011904578.1	WP_011904578.1	WP_011904578.1	WP_011904578.1																										WP_011904578.1
WP_011904579.1	enamine deaminase RidA	30	WP_011904579.1	WP_011904579.1	WP_011904579.1	WP_011904579.1		WP_011904579.1	WP_011904579.1	WP_011904579.1	WP_011904579.1					WP_011904579.1	WP_011904579.1																				WP_011904579.1										WP_011904579.1
WP_011904580.1	SARP family transcriptional regulator	15	WP_011904580.1	WP_011904580.1	WP_011904580.1	WP_011904580.1		WP_011904580.1	WP_011904580.1	WP_011904580.1	WP_011904580.1					WP_011904580.1	WP_011904580.1																				WP_011904580.1										WP_011904580.1
WP_011904581.1	thioester reductase	22	WP_011904581.1	WP_011904581.1	WP_011904581.1	WP_011904581.1		WP_011904581.1	WP_011904581.1	WP_011904581.1	WP_011904581.1	WP_011904581.1				WP_011904581.1	WP_011904581.1						WP_011904581.1													WP_011904581.1	WP_011904581.1		WP_011904581.1			WP_011904581.1					WP_011904581.1
WP_011904582.1	MFS transporter	15	WP_011904582.1	WP_011904582.1	WP_011904582.1	WP_011904582.1		WP_011904582.1	WP_011904582.1	WP_011904582.1	WP_011904582.1					WP_011904582.1	WP_011904582.1																				WP_011904582.1										WP_011904582.1
WP_011904583.1	hypothetical protein	15	WP_011904583.1	WP_011904583.1	WP_011904583.1	WP_011904583.1		WP_011904583.1	WP_011904583.1	WP_011904583.1	WP_011904583.1					WP_011904583.1	WP_011904583.1																				WP_011904583.1										WP_011904583.1
WP_011904584.1	non-ribosomal peptide synthetase	15	WP_011904584.1	WP_011904584.1	WP_011904584.1	WP_011904584.1		WP_011904584.1	WP_011904584.1	WP_011904584.1	WP_011904584.1					WP_011904584.1	WP_011904584.1																				WP_011904584.1										WP_011904584.1
WP_011904585.1	thioesterase	21	WP_011904585.1	WP_011904585.1	WP_011904585.1	WP_011904585.1		WP_011904585.1	WP_011904585.1	WP_011904585.1	WP_011904585.1	WP_011904585.1				WP_011904585.1	WP_011904585.1						WP_011904585.1													WP_011904585.1	WP_011904585.1		WP_011904585.1			WP_011904585.1					WP_011904585.1
WP_011904586.1	short-chain dehydrogenase	15	WP_011904586.1	WP_011904586.1	WP_011904586.1	WP_011904586.1		WP_011904586.1	WP_011904586.1	WP_011904586.1	WP_011904586.1					WP_011904586.1	WP_011904586.1																				WP_011904586.1										WP_011904586.1
WP_011904587.1	glutamate-5-semialdehyde dehydrogenase	15	WP_011904587.1	WP_011904587.1	WP_011904587.1	WP_011904587.1		WP_011904587.1	WP_011904587.1	WP_011904587.1	WP_011904587.1					WP_011904587.1	WP_011904587.1																				WP_011904587.1										WP_011904587.1
WP_011904588.1	acyl carrier protein	21	WP_011904588.1	WP_011904588.1	WP_011904588.1	WP_011904588.1		WP_011904588.1	WP_011904588.1	WP_011904588.1	WP_011904588.1	WP_011904588.1				WP_011904588.1	WP_011904588.1						WP_011904588.1													WP_011904588.1	WP_011904588.1		WP_011904588.1			WP_011904588.1					WP_011904588.1
WP_011904589.1	tryptophan synthase subunit beta	24	WP_011904589.1	WP_011904589.1	WP_011904589.1	WP_011904589.1		WP_011904589.1	WP_011904589.1	WP_011904589.1	WP_011904589.1	WP_011904589.1				WP_011904589.1	WP_011904589.1						WP_011904589.1													WP_011904589.1	WP_011904589.1		WP_011904589.1			WP_011904589.1					WP_011904589.1
WP_011904590.1	hypothetical protein	22	WP_011904590.1	WP_011904590.1	WP_011904590.1	WP_011904590.1		WP_011904590.1	WP_011904590.1	WP_011904590.1	WP_011904590.1	WP_011904590.1				WP_011904590.1	WP_011904590.1						WP_011904590.1							WP_011904590.1						WP_011904590.1	WP_011904590.1		WP_011904590.1			WP_011904590.1					WP_011904590.1
WP_011904591.1	AMP-dependent synthetase	22	WP_011904591.1	WP_011904591.1	WP_011904591.1	WP_011904591.1		WP_011904591.1	WP_011904591.1	WP_011904591.1	WP_011904591.1	WP_011904591.1				WP_011904591.1	WP_011904591.1						WP_011904591.1													WP_011904591.1	WP_011904591.1		WP_011904591.1			WP_011904591.1					WP_011904591.1
WP_011904592.1	decarboxylase	57	WP_011904592.1	WP_011904592.1	WP_011904592.1	WP_011904592.1		WP_011904592.1	WP_011904592.1	WP_011904592.1	WP_011904592.1	WP_011904592.1		WP_011904592.1	WP_011904592.1	WP_011904592.1	WP_011904592.1	WP_011904592.1	WP_011904592.1	WP_011904592.1		WP_011904592.1	WP_011904592.1	WP_011904592.1		WP_011904592.1			WP_011904592.1	WP_011904592.1	WP_011904592.1	WP_011904592.1		WP_011904592.1	WP_011904592.1	WP_011904592.1	WP_011904592.1	WP_011904592.1	WP_011904592.1	WP_011904592.1	WP_011904592.1	WP_011904592.1		WP_011904592.1	WP_011904592.1	WP_011904592.1	WP_011904592.1	WP_011904592.1
WP_011904593.1	phosphopantetheine-binding protein	21	WP_011904593.1	WP_011904593.1	WP_011904593.1	WP_011904593.1		WP_011904593.1	WP_011904593.1	WP_011904593.1	WP_011904593.1	WP_011904593.1				WP_011904593.1	WP_011904593.1						WP_011904593.1													WP_011904593.1	WP_011904593.1		WP_011904593.1			WP_011904593.1					WP_011904593.1
WP_011904594.1	acyl-CoA dehydrogenase	21	WP_011904594.1	WP_011904594.1	WP_011904594.1	WP_011904594.1		WP_011904594.1	WP_011904594.1	WP_011904594.1	WP_011904594.1	WP_011904594.1				WP_011904594.1	WP_011904594.1						WP_011904594.1													WP_011904594.1	WP_011904594.1		WP_011904594.1			WP_011904594.1					WP_011904594.1
WP_011904597.1	hypothetical protein	21	WP_011904597.1	WP_011904597.1	WP_011904597.1	WP_011904597.1		WP_011904597.1	WP_011904597.1	WP_011904597.1	WP_011904597.1	WP_011904597.1				WP_011904597.1	WP_011904597.1						WP_011904597.1													WP_011904597.1	WP_011904597.1		WP_011904597.1			WP_011904597.1					WP_011904597.1
WP_011904598.1	amino acid adenylation domain-containing protein	15	WP_011904598.1	WP_011904598.1	WP_011904598.1	WP_011904598.1		WP_011904598.1	WP_011904598.1	WP_011904598.1	WP_011904598.1					WP_011904598.1	WP_011904598.1																				WP_011904598.1										WP_011904598.1
WP_011904599.1	condensation domain-containing protein	15	WP_011904599.1	WP_011904599.1	WP_011904599.1	WP_011904599.1		WP_011904599.1	WP_011904599.1	WP_011904599.1	WP_011904599.1					WP_011904599.1	WP_011904599.1																				WP_011904599.1										WP_011904599.1
WP_011904600.1	hypothetical protein	15	WP_011904600.1	WP_011904600.1	WP_011904600.1	WP_011904600.1		WP_011904600.1	WP_011904600.1	WP_011904600.1	WP_011904600.1					WP_011904600.1	WP_011904600.1																				WP_011904600.1										WP_011904600.1
WP_011904601.1	argininosuccinate synthase	15	WP_011904601.1	WP_011904601.1	WP_011904601.1	WP_011904601.1		WP_011904601.1	WP_011904601.1	WP_011904601.1	WP_011904601.1					WP_011904601.1	WP_011904601.1																				WP_011904601.1										WP_011904601.1
WP_011904602.1	formyl transferase	35	WP_011904602.1	WP_011904602.1	WP_011904602.1	WP_011904602.1		WP_011904602.1	WP_011904602.1	WP_011904602.1	WP_011904602.1					WP_011904602.1	WP_011904602.1		WP_011904602.1	WP_011904602.1																	WP_011904602.1			WP_011904602.1					WP_011904602.1		WP_011904602.1	WP_011904602.1
WP_011904603.1	glyoxalase	33	WP_011904603.1	WP_011904603.1	WP_011904603.1	WP_011904603.1		WP_011904603.1	WP_011904603.1	WP_011904603.1	WP_011904603.1					WP_011904603.1	WP_011904603.1													WP_011904603.1					WP_011904603.1		WP_011904603.1										WP_011904603.1
WP_011904604.1	flavin reductase	10	WP_011904604.1	WP_011904604.1	WP_011904604.1	WP_011904604.1		WP_011904604.1	WP_011904604.1	WP_011904604.1	WP_011904604.1																										WP_011904604.1
WP_011904605.1	transporter	42	WP_011904605.1	WP_011904605.1	WP_011904605.1	WP_011904605.1	WP_011904605.1	WP_011904605.1	WP_011904605.1		WP_011904605.1																										WP_011904605.1
WP_011904606.1	ATP-dependent Clp protease ClpP	92	WP_011904606.1	WP_011904606.1	WP_011904606.1	WP_011904606.1	WP_011904606.1	WP_011904606.1	WP_011904606.1	WP_011904606.1	WP_011904606.1	WP_011904606.1	WP_011904606.1	WP_011904606.1	WP_011904606.1	WP_011904606.1	WP_011904606.1	WP_011904606.1	WP_011904606.1	WP_011904606.1	WP_011904606.1	WP_011904606.1	WP_011904606.1	WP_011904606.1	WP_011904606.1	WP_011904606.1	WP_011904606.1	WP_011904606.1	WP_011904606.1	WP_011904606.1	WP_011904606.1	WP_011904606.1	WP_011904606.1	WP_011904606.1	WP_011904606.1	WP_011904606.1	WP_011904606.1	WP_011904606.1	WP_011904606.1	WP_011904606.1	WP_011904606.1	WP_011904606.1	WP_011904606.1	WP_011904606.1	WP_011904606.1	WP_011904606.1	WP_011904606.1	WP_011904606.1	WP_011904606.1
WP_011904609.1	2-oxoacid ferredoxin oxidoreductase subunit beta	92	WP_011904609.1	WP_011904609.1	WP_011904609.1	WP_011904609.1	WP_011904609.1	WP_011904609.1	WP_011904609.1	WP_011904609.1	WP_011904609.1	WP_011904609.1	WP_011904609.1	WP_011904609.1	WP_011904609.1	WP_011904609.1	WP_011904609.1	WP_011904609.1	WP_011904609.1	WP_011904609.1	WP_011904609.1	WP_011904609.1	WP_011904609.1	WP_011904609.1	WP_011904609.1	WP_011904609.1	WP_011904609.1	WP_011904609.1	WP_011904609.1	WP_011904609.1	WP_011904609.1	WP_011904609.1	WP_011904609.1	WP_011904609.1	WP_011904609.1	WP_011904609.1	WP_011904609.1	WP_011904609.1	WP_011904609.1	WP_011904609.1	WP_011904609.1	WP_011904609.1	WP_011904609.1	WP_011904609.1	WP_011904609.1	WP_011904609.1	WP_011904609.1	WP_011904609.1	WP_011904609.1
WP_011904612.1	NADH-ubiquinone oxidoreductase subunit 3	91	WP_011904612.1	WP_011904612.1	WP_011904612.1	WP_011904612.1	WP_011904612.1	WP_011904612.1	WP_011904612.1	WP_011904612.1	WP_011904612.1	WP_011904612.1	WP_011904612.1	WP_011904612.1	WP_011904612.1	WP_011904612.1	WP_011904612.1	WP_011904612.1	WP_011904612.1	WP_011904612.1	WP_011904612.1	WP_011904612.1	WP_011904612.1	WP_011904612.1	WP_011904612.1	WP_011904612.1	WP_011904612.1	WP_011904612.1	WP_011904612.1	WP_011904612.1	WP_011904612.1	WP_011904612.1	WP_011904612.1	WP_011904612.1	WP_011904612.1	WP_011904612.1	WP_011904612.1	WP_011904612.1	WP_011904612.1	WP_011904612.1	WP_011904612.1	WP_011904612.1	WP_011904612.1	WP_011904612.1	WP_011904612.1	WP_011904612.1	WP_011904612.1	WP_011904612.1	WP_011904612.1
WP_011904613.1	dihydropteroate synthase	91	WP_011904613.1	WP_011904613.1	WP_011904613.1	WP_011904613.1	WP_011904613.1	WP_011904613.1	WP_011904613.1	WP_011904613.1	WP_011904613.1	WP_011904613.1	WP_011904613.1	WP_011904613.1	WP_011904613.1	WP_011904613.1	WP_011904613.1	WP_011904613.1	WP_011904613.1	WP_011904613.1	WP_011904613.1	WP_011904613.1	WP_011904613.1	WP_011904613.1	WP_011904613.1	WP_011904613.1	WP_011904613.1	WP_011904613.1	WP_011904613.1	WP_011904613.1	WP_011904613.1	WP_011904613.1	WP_011904613.1	WP_011904613.1	WP_011904613.1	WP_011904613.1	WP_011904613.1	WP_011904613.1	WP_011904613.1	WP_011904613.1	WP_011904613.1	WP_011904613.1	WP_011904613.1	WP_011904613.1	WP_011904613.1	WP_011904613.1	WP_011904613.1	WP_011904613.1	WP_011904613.1
WP_011904614.1	hypothetical protein	91	WP_011904614.1	WP_011904614.1	WP_011904614.1	WP_011904614.1	WP_011904614.1	WP_011904614.1	WP_011904614.1	WP_011904614.1	WP_011904614.1	WP_011904614.1	WP_011904614.1	WP_011904614.1	WP_011904614.1	WP_011904614.1	WP_011904614.1	WP_011904614.1	WP_011904614.1	WP_011904614.1	WP_011904614.1	WP_011904614.1	WP_011904614.1	WP_011904614.1	WP_011904614.1	WP_011904614.1	WP_011904614.1	WP_011904614.1	WP_011904614.1	WP_011904614.1	WP_011904614.1	WP_011904614.1	WP_011904614.1	WP_011904614.1	WP_011904614.1	WP_011904614.1	WP_011904614.1	WP_011904614.1	WP_011904614.1	WP_011904614.1	WP_011904614.1	WP_011904614.1	WP_011904614.1	WP_011904614.1	WP_011904614.1	WP_011904614.1	WP_011904614.1	WP_011904614.1	WP_011904614.1
WP_011904615.1	polyketide cyclase	92	WP_011904615.1	WP_011904615.1	WP_011904615.1	WP_011904615.1	WP_011904615.1	WP_011904615.1	WP_011904615.1	WP_011904615.1	WP_011904615.1	WP_011904615.1	WP_011904615.1	WP_011904615.1	WP_011904615.1	WP_011904615.1	WP_011904615.1	WP_011904615.1	WP_011904615.1	WP_011904615.1	WP_011904615.1	WP_011904615.1	WP_011904615.1	WP_011904615.1	WP_011904615.1	WP_011904615.1	WP_011904615.1	WP_011904615.1	WP_011904615.1	WP_011904615.1	WP_011904615.1	WP_011904615.1	WP_011904615.1	WP_011904615.1	WP_011904615.1	WP_011904615.1	WP_011904615.1	WP_011904615.1	WP_011904615.1	WP_011904615.1	WP_011904615.1	WP_011904615.1	WP_011904615.1	WP_011904615.1	WP_011904615.1	WP_011904615.1	WP_011904615.1	WP_011904615.1	WP_011904615.1
WP_011904617.1	hypothetical protein	91	WP_011904617.1	WP_011904617.1	WP_011904617.1	WP_011904617.1	WP_011904617.1	WP_011904617.1	WP_011904617.1	WP_011904617.1	WP_011904617.1	WP_011904617.1	WP_011904617.1	WP_011904617.1	WP_011904617.1	WP_011904617.1	WP_011904617.1	WP_011904617.1	WP_011904617.1	WP_011904617.1	WP_011904617.1	WP_011904617.1	WP_011904617.1	WP_011904617.1	WP_011904617.1	WP_011904617.1	WP_011904617.1	WP_011904617.1	WP_011904617.1	WP_011904617.1	WP_011904617.1	WP_011904617.1	WP_011904617.1	WP_011904617.1	WP_011904617.1	WP_011904617.1	WP_011904617.1	WP_011904617.1	WP_011904617.1	WP_011904617.1	WP_011904617.1	WP_011904617.1	WP_011904617.1	WP_011904617.1	WP_011904617.1	WP_011904617.1	WP_011904617.1	WP_011904617.1	WP_011904617.1
WP_011904618.1	enoyl-CoA hydratase	92	WP_011904618.1	WP_011904618.1	WP_011904618.1	WP_011904618.1	WP_011904618.1	WP_011904618.1	WP_011904618.1	WP_011904618.1	WP_011904618.1	WP_011904618.1	WP_011904618.1	WP_011904618.1	WP_011904618.1	WP_011904618.1	WP_011904618.1	WP_011904618.1	WP_011904618.1	WP_011904618.1	WP_011904618.1	WP_011904618.1	WP_011904618.1	WP_011904618.1	WP_011904618.1	WP_011904618.1	WP_011904618.1	WP_011904618.1	WP_011904618.1	WP_011904618.1	WP_011904618.1	WP_011904618.1	WP_011904618.1	WP_011904618.1	WP_011904618.1	WP_011904618.1	WP_011904618.1	WP_011904618.1	WP_011904618.1	WP_011904618.1	WP_011904618.1	WP_011904618.1	WP_011904618.1	WP_011904618.1	WP_011904618.1	WP_011904618.1	WP_011904618.1	WP_011904618.1	WP_011904618.1
WP_011904619.1	PaaX family transcriptional regulator	92	WP_011904619.1	WP_011904619.1	WP_011904619.1	WP_011904619.1	WP_011904619.1	WP_011904619.1	WP_011904619.1	WP_011904619.1	WP_011904619.1	WP_011904619.1	WP_011904619.1	WP_011904619.1	WP_011904619.1	WP_011904619.1	WP_011904619.1	WP_011904619.1	WP_011904619.1	WP_011904619.1	WP_011904619.1	WP_011904619.1	WP_011904619.1	WP_011904619.1	WP_011904619.1	WP_011904619.1	WP_011904619.1	WP_011904619.1	WP_011904619.1	WP_011904619.1	WP_011904619.1	WP_011904619.1	WP_011904619.1	WP_011904619.1	WP_011904619.1	WP_011904619.1	WP_011904619.1	WP_011904619.1	WP_011904619.1	WP_011904619.1	WP_011904619.1	WP_011904619.1	WP_011904619.1	WP_011904619.1	WP_011904619.1	WP_011904619.1	WP_011904619.1	WP_011904619.1	WP_011904619.1
WP_011904621.1	peptidase M17	92	WP_011904621.1	WP_011904621.1	WP_011904621.1	WP_011904621.1	WP_011904621.1	WP_011904621.1	WP_011904621.1	WP_011904621.1	WP_011904621.1	WP_011904621.1	WP_011904621.1	WP_011904621.1	WP_011904621.1	WP_011904621.1	WP_011904621.1	WP_011904621.1	WP_011904621.1	WP_011904621.1	WP_011904621.1	WP_011904621.1	WP_011904621.1	WP_011904621.1	WP_011904621.1	WP_011904621.1	WP_011904621.1	WP_011904621.1	WP_011904621.1	WP_011904621.1	WP_011904621.1	WP_011904621.1	WP_011904621.1	WP_011904621.1	WP_011904621.1	WP_011904621.1	WP_011904621.1	WP_011904621.1	WP_011904621.1	WP_011904621.1	WP_011904621.1	WP_011904621.1	WP_011904621.1	WP_011904621.1	WP_011904621.1	WP_011904621.1	WP_011904621.1	WP_011904621.1	WP_011904621.1
WP_011904622.1	O-methyltransferase	92	WP_011904622.1	WP_011904622.1	WP_011904622.1	WP_011904622.1	WP_011904622.1	WP_011904622.1	WP_011904622.1	WP_011904622.1	WP_011904622.1	WP_011904622.1	WP_011904622.1	WP_011904622.1	WP_011904622.1	WP_011904622.1	WP_011904622.1	WP_011904622.1	WP_011904622.1	WP_011904622.1	WP_011904622.1	WP_011904622.1	WP_011904622.1	WP_011904622.1	WP_011904622.1	WP_011904622.1	WP_011904622.1	WP_011904622.1	WP_011904622.1	WP_011904622.1	WP_011904622.1	WP_011904622.1	WP_011904622.1	WP_011904622.1	WP_011904622.1	WP_011904622.1	WP_011904622.1	WP_011904622.1	WP_011904622.1	WP_011904622.1	WP_011904622.1	WP_011904622.1	WP_011904622.1	WP_011904622.1	WP_011904622.1	WP_011904622.1	WP_011904622.1	WP_011904622.1	WP_011904622.1
WP_011904624.1	sec-independent protein translocase TatB	92	WP_011904624.1	WP_011904624.1	WP_011904624.1	WP_011904624.1	WP_011904624.1	WP_011904624.1	WP_011904624.1	WP_011904624.1	WP_011904624.1	WP_011904624.1	WP_011904624.1	WP_011904624.1	WP_011904624.1	WP_011904624.1	WP_011904624.1	WP_011904624.1	WP_011904624.1	WP_011904624.1	WP_011904624.1	WP_011904624.1	WP_011904624.1	WP_011904624.1	WP_011904624.1	WP_011904624.1	WP_011904624.1	WP_011904624.1	WP_011904624.1	WP_011904624.1	WP_011904624.1	WP_011904624.1	WP_011904624.1	WP_011904624.1	WP_011904624.1	WP_011904624.1	WP_011904624.1	WP_011904624.1	WP_011904624.1	WP_011904624.1	WP_011904624.1	WP_011904624.1	WP_011904624.1	WP_011904624.1	WP_011904624.1	WP_011904624.1	WP_011904624.1	WP_011904624.1	WP_011904624.1
WP_011904625.1	protein-tyrosine phosphatase	82	WP_011904625.1	WP_011904625.1	WP_011904625.1	WP_011904625.1	WP_011904625.1	WP_011904625.1	WP_011904625.1	WP_011904625.1	WP_011904625.1	WP_011904625.1	WP_011904625.1		WP_011904625.1	WP_011904625.1	WP_011904625.1	WP_011904625.1			WP_011904625.1	WP_011904625.1		WP_011904625.1	WP_011904625.1	WP_011904625.1	WP_011904625.1	WP_011904625.1	WP_011904625.1		WP_011904625.1	WP_011904625.1	WP_011904625.1	WP_011904625.1	WP_011904625.1	WP_011904625.1	WP_011904625.1	WP_011904625.1	WP_011904625.1			WP_011904625.1	WP_011904625.1	WP_011904625.1	WP_011904625.1	WP_011904625.1	WP_011904625.1	WP_011904625.1	WP_011904625.1
WP_011904627.1	hypothetical protein	91	WP_011904627.1	WP_011904627.1	WP_011904627.1	WP_011904627.1	WP_011904627.1	WP_011904627.1	WP_011904627.1	WP_011904627.1	WP_011904627.1	WP_011904627.1	WP_011904627.1	WP_011904627.1	WP_011904627.1	WP_011904627.1	WP_011904627.1	WP_011904627.1	WP_011904627.1	WP_011904627.1	WP_011904627.1	WP_011904627.1	WP_011904627.1	WP_011904627.1	WP_011904627.1	WP_011904627.1	WP_011904627.1	WP_011904627.1	WP_011904627.1	WP_011904627.1	WP_011904627.1	WP_011904627.1	WP_011904627.1	WP_011904627.1	WP_011904627.1	WP_011904627.1	WP_011904627.1	WP_011904627.1	WP_011904627.1	WP_011904627.1	WP_011904627.1	WP_011904627.1	WP_011904627.1	WP_011904627.1	WP_011904627.1	WP_011904627.1	WP_011904627.1	WP_011904627.1	WP_011904627.1
WP_011904628.1	magnesium transporter	92	WP_011904628.1	WP_011904628.1	WP_011904628.1	WP_011904628.1	WP_011904628.1	WP_011904628.1	WP_011904628.1	WP_011904628.1	WP_011904628.1	WP_011904628.1	WP_011904628.1	WP_011904628.1	WP_011904628.1	WP_011904628.1	WP_011904628.1	WP_011904628.1	WP_011904628.1	WP_011904628.1	WP_011904628.1	WP_011904628.1	WP_011904628.1	WP_011904628.1	WP_011904628.1	WP_011904628.1	WP_011904628.1	WP_011904628.1	WP_011904628.1	WP_011904628.1	WP_011904628.1	WP_011904628.1	WP_011904628.1	WP_011904628.1	WP_011904628.1	WP_011904628.1	WP_011904628.1	WP_011904628.1	WP_011904628.1	WP_011904628.1	WP_011904628.1	WP_011904628.1	WP_011904628.1	WP_011904628.1	WP_011904628.1	WP_011904628.1	WP_011904628.1	WP_011904628.1	WP_011904628.1
WP_011904629.1	phenazine biosynthesis protein PhzF	91	WP_011904629.1	WP_011904629.1	WP_011904629.1	WP_011904629.1	WP_011904629.1	WP_011904629.1	WP_011904629.1	WP_011904629.1	WP_011904629.1	WP_011904629.1	WP_011904629.1	WP_011904629.1	WP_011904629.1	WP_011904629.1	WP_011904629.1	WP_011904629.1	WP_011904629.1	WP_011904629.1	WP_011904629.1	WP_011904629.1	WP_011904629.1	WP_011904629.1	WP_011904629.1	WP_011904629.1	WP_011904629.1	WP_011904629.1	WP_011904629.1	WP_011904629.1	WP_011904629.1	WP_011904629.1	WP_011904629.1	WP_011904629.1	WP_011904629.1	WP_011904629.1	WP_011904629.1	WP_011904629.1	WP_011904629.1	WP_011904629.1	WP_011904629.1	WP_011904629.1	WP_011904629.1	WP_011904629.1	WP_011904629.1	WP_011904629.1	WP_011904629.1	WP_011904629.1	WP_011904629.1
WP_011904631.1	haloacid dehalogenase	15	WP_011904631.1	WP_011904631.1	WP_011904631.1	WP_011904631.1	WP_011904631.1	WP_011904631.1	WP_011904631.1	WP_011904631.1	WP_011904631.1																										WP_011904631.1
WP_011904632.1	hypothetical protein	92	WP_011904632.1	WP_011904632.1	WP_011904632.1	WP_011904632.1	WP_011904632.1	WP_011904632.1	WP_011904632.1	WP_011904632.1	WP_011904632.1	WP_011904632.1	WP_011904632.1	WP_011904632.1	WP_011904632.1	WP_011904632.1	WP_011904632.1	WP_011904632.1	WP_011904632.1	WP_011904632.1	WP_011904632.1	WP_011904632.1	WP_011904632.1	WP_011904632.1	WP_011904632.1	WP_011904632.1	WP_011904632.1	WP_011904632.1	WP_011904632.1	WP_011904632.1	WP_011904632.1	WP_011904632.1	WP_011904632.1	WP_011904632.1	WP_011904632.1	WP_011904632.1	WP_011904632.1	WP_011904632.1	WP_011904632.1	WP_011904632.1	WP_011904632.1	WP_011904632.1	WP_011904632.1	WP_011904632.1	WP_011904632.1	WP_011904632.1	WP_011904632.1	WP_011904632.1	WP_011904632.1
WP_011904633.1	short-chain dehydrogenase	92	WP_011904633.1	WP_011904633.1	WP_011904633.1	WP_011904633.1	WP_011904633.1	WP_011904633.1	WP_011904633.1	WP_011904633.1	WP_011904633.1	WP_011904633.1	WP_011904633.1	WP_011904633.1	WP_011904633.1	WP_011904633.1	WP_011904633.1	WP_011904633.1	WP_011904633.1	WP_011904633.1	WP_011904633.1	WP_011904633.1	WP_011904633.1	WP_011904633.1	WP_011904633.1	WP_011904633.1	WP_011904633.1	WP_011904633.1	WP_011904633.1	WP_011904633.1	WP_011904633.1	WP_011904633.1	WP_011904633.1	WP_011904633.1	WP_011904633.1	WP_011904633.1	WP_011904633.1	WP_011904633.1	WP_011904633.1	WP_011904633.1	WP_011904633.1	WP_011904633.1	WP_011904633.1	WP_011904633.1	WP_011904633.1	WP_011904633.1	WP_011904633.1	WP_011904633.1	WP_011904633.1
WP_011904634.1	citryl-CoA lyase	92	WP_011904634.1	WP_011904634.1	WP_011904634.1	WP_011904634.1	WP_011904634.1	WP_011904634.1	WP_011904634.1	WP_011904634.1	WP_011904634.1	WP_011904634.1	WP_011904634.1	WP_011904634.1	WP_011904634.1	WP_011904634.1	WP_011904634.1	WP_011904634.1	WP_011904634.1	WP_011904634.1	WP_011904634.1	WP_011904634.1	WP_011904634.1	WP_011904634.1	WP_011904634.1	WP_011904634.1	WP_011904634.1	WP_011904634.1	WP_011904634.1	WP_011904634.1	WP_011904634.1	WP_011904634.1	WP_011904634.1	WP_011904634.1	WP_011904634.1	WP_011904634.1	WP_011904634.1	WP_011904634.1	WP_011904634.1	WP_011904634.1	WP_011904634.1	WP_011904634.1	WP_011904634.1	WP_011904634.1	WP_011904634.1	WP_011904634.1	WP_011904634.1	WP_011904634.1	WP_011904634.1
WP_011904635.1	hypothetical protein	85	WP_011904635.1	WP_011904635.1	WP_011904635.1	WP_011904635.1	WP_011904635.1	WP_011904635.1	WP_011904635.1	WP_011904635.1	WP_011904635.1	WP_011904635.1	WP_011904635.1	WP_011904635.1	WP_011904635.1	WP_011904635.1	WP_011904635.1	WP_011904635.1	WP_011904635.1	WP_011904635.1	WP_011904635.1	WP_011904635.1	WP_011904635.1	WP_011904635.1	WP_011904635.1	WP_011904635.1	WP_011904635.1	WP_011904635.1	WP_011904635.1	WP_011904635.1	WP_011904635.1	WP_011904635.1	WP_011904635.1	WP_011904635.1	WP_011904635.1	WP_011904635.1	WP_011904635.1	WP_011904635.1	WP_011904635.1	WP_011904635.1	WP_011904635.1	WP_011904635.1	WP_011904635.1	WP_011904635.1	WP_011904635.1	WP_011904635.1	WP_011904635.1	WP_011904635.1	WP_011904635.1
WP_011904636.1	short-chain dehydrogenase	92	WP_011904636.1	WP_011904636.1	WP_011904636.1	WP_011904636.1	WP_011904636.1	WP_011904636.1	WP_011904636.1	WP_011904636.1	WP_011904636.1	WP_011904636.1	WP_011904636.1	WP_011904636.1	WP_011904636.1	WP_011904636.1	WP_011904636.1	WP_011904636.1	WP_011904636.1	WP_011904636.1	WP_011904636.1	WP_011904636.1	WP_011904636.1	WP_011904636.1	WP_011904636.1	WP_011904636.1	WP_011904636.1	WP_011904636.1	WP_011904636.1	WP_011904636.1	WP_011904636.1	WP_011904636.1	WP_011904636.1	WP_011904636.1	WP_011904636.1	WP_011904636.1	WP_011904636.1	WP_011904636.1	WP_011904636.1	WP_011904636.1	WP_011904636.1	WP_011904636.1	WP_011904636.1	WP_011904636.1	WP_011904636.1	WP_011904636.1	WP_011904636.1	WP_011904636.1	WP_011904636.1
WP_011904638.1	acyl-CoA dehydrogenase	92	WP_011904638.1	WP_011904638.1	WP_011904638.1	WP_011904638.1	WP_011904638.1	WP_011904638.1	WP_011904638.1	WP_011904638.1	WP_011904638.1	WP_011904638.1	WP_011904638.1	WP_011904638.1	WP_011904638.1	WP_011904638.1	WP_011904638.1	WP_011904638.1	WP_011904638.1	WP_011904638.1	WP_011904638.1	WP_011904638.1	WP_011904638.1	WP_011904638.1	WP_011904638.1	WP_011904638.1	WP_011904638.1	WP_011904638.1	WP_011904638.1	WP_011904638.1	WP_011904638.1	WP_011904638.1	WP_011904638.1	WP_011904638.1	WP_011904638.1	WP_011904638.1	WP_011904638.1	WP_011904638.1	WP_011904638.1	WP_011904638.1	WP_011904638.1	WP_011904638.1	WP_011904638.1	WP_011904638.1	WP_011904638.1	WP_011904638.1	WP_011904638.1	WP_011904638.1	WP_011904638.1
WP_011904639.1	succinyl-CoA ligase subunit alpha	42	WP_011904639.1	WP_011904639.1	WP_011904639.1	WP_011904639.1	WP_011904639.1	WP_011904639.1	WP_011904639.1	WP_011904639.1	WP_011904639.1																										WP_011904639.1
WP_011904640.1	hypothetical protein	45	WP_011904640.1	WP_011904640.1	WP_011904640.1	WP_011904640.1	WP_011904640.1	WP_011904640.1	WP_011904640.1	WP_011904640.1	WP_011904640.1																										WP_011904640.1
WP_011904641.1	thioredoxin	92	WP_011904641.1	WP_011904641.1	WP_011904641.1	WP_011904641.1	WP_011904641.1	WP_011904641.1	WP_011904641.1	WP_011904641.1	WP_011904641.1	WP_011904641.1	WP_011904641.1	WP_011904641.1	WP_011904641.1	WP_011904641.1	WP_011904641.1	WP_011904641.1	WP_011904641.1	WP_011904641.1	WP_011904641.1	WP_011904641.1	WP_011904641.1	WP_011904641.1	WP_011904641.1	WP_011904641.1	WP_011904641.1	WP_011904641.1	WP_011904641.1	WP_011904641.1	WP_011904641.1	WP_011904641.1	WP_011904641.1	WP_011904641.1	WP_011904641.1	WP_011904641.1	WP_011904641.1	WP_011904641.1	WP_011904641.1	WP_011904641.1	WP_011904641.1	WP_011904641.1	WP_011904641.1	WP_011904641.1	WP_011904641.1	WP_011904641.1	WP_011904641.1	WP_011904641.1	WP_011904641.1
WP_011904642.1	MaoC family dehydratase	92	WP_011904642.1	WP_011904642.1	WP_011904642.1	WP_011904642.1	WP_011904642.1	WP_011904642.1	WP_011904642.1	WP_011904642.1	WP_011904642.1	WP_011904642.1	WP_011904642.1	WP_011904642.1	WP_011904642.1	WP_011904642.1	WP_011904642.1	WP_011904642.1	WP_011904642.1	WP_011904642.1	WP_011904642.1	WP_011904642.1	WP_011904642.1	WP_011904642.1	WP_011904642.1	WP_011904642.1	WP_011904642.1	WP_011904642.1	WP_011904642.1	WP_011904642.1	WP_011904642.1	WP_011904642.1	WP_011904642.1	WP_011904642.1	WP_011904642.1	WP_011904642.1	WP_011904642.1	WP_011904642.1	WP_011904642.1	WP_011904642.1	WP_011904642.1	WP_011904642.1	WP_011904642.1	WP_011904642.1	WP_011904642.1	WP_011904642.1	WP_011904642.1	WP_011904642.1	WP_011904642.1
WP_011904644.1	rRNA methyltransferase	92	WP_011904644.1	WP_011904644.1	WP_011904644.1	WP_011904644.1	WP_011904644.1	WP_011904644.1	WP_011904644.1	WP_011904644.1	WP_011904644.1	WP_011904644.1	WP_011904644.1	WP_011904644.1	WP_011904644.1	WP_011904644.1	WP_011904644.1	WP_011904644.1	WP_011904644.1	WP_011904644.1	WP_011904644.1	WP_011904644.1	WP_011904644.1	WP_011904644.1	WP_011904644.1	WP_011904644.1	WP_011904644.1	WP_011904644.1	WP_011904644.1	WP_011904644.1	WP_011904644.1	WP_011904644.1	WP_011904644.1	WP_011904644.1	WP_011904644.1	WP_011904644.1	WP_011904644.1	WP_011904644.1	WP_011904644.1	WP_011904644.1	WP_011904644.1	WP_011904644.1	WP_011904644.1	WP_011904644.1	WP_011904644.1	WP_011904644.1	WP_011904644.1	WP_011904644.1	WP_011904644.1
WP_011904645.1	membrane protein	91	WP_011904645.1	WP_011904645.1	WP_011904645.1	WP_011904645.1	WP_011904645.1	WP_011904645.1	WP_011904645.1	WP_011904645.1	WP_011904645.1	WP_011904645.1	WP_011904645.1	WP_011904645.1	WP_011904645.1	WP_011904645.1	WP_011904645.1	WP_011904645.1	WP_011904645.1	WP_011904645.1	WP_011904645.1	WP_011904645.1	WP_011904645.1	WP_011904645.1	WP_011904645.1	WP_011904645.1	WP_011904645.1	WP_011904645.1	WP_011904645.1	WP_011904645.1	WP_011904645.1	WP_011904645.1	WP_011904645.1	WP_011904645.1	WP_011904645.1	WP_011904645.1	WP_011904645.1	WP_011904645.1	WP_011904645.1	WP_011904645.1	WP_011904645.1	WP_011904645.1	WP_011904645.1	WP_011904645.1	WP_011904645.1	WP_011904645.1	WP_011904645.1	WP_011904645.1	WP_011904645.1
WP_011904646.1	phosphoesterase	71	WP_011904646.1	WP_011904646.1	WP_011904646.1	WP_011904646.1	WP_011904646.1	WP_011904646.1	WP_011904646.1	WP_011904646.1	WP_011904646.1	WP_011904646.1	WP_011904646.1	WP_011904646.1	WP_011904646.1	WP_011904646.1	WP_011904646.1	WP_011904646.1	WP_011904646.1	WP_011904646.1	WP_011904646.1	WP_011904646.1	WP_011904646.1	WP_011904646.1	WP_011904646.1	WP_011904646.1	WP_011904646.1	WP_011904646.1	WP_011904646.1	WP_011904646.1	WP_011904646.1	WP_011904646.1	WP_011904646.1	WP_011904646.1	WP_011904646.1	WP_011904646.1	WP_011904646.1	WP_011904646.1	WP_011904646.1	WP_011904646.1	WP_011904646.1	WP_011904646.1	WP_011904646.1	WP_011904646.1	WP_011904646.1	WP_011904646.1	WP_011904646.1	WP_011904646.1	WP_011904646.1
WP_011904647.1	antibiotic resistance protein MarC	92	WP_011904647.1	WP_011904647.1	WP_011904647.1	WP_011904647.1	WP_011904647.1	WP_011904647.1	WP_011904647.1	WP_011904647.1	WP_011904647.1	WP_011904647.1	WP_011904647.1	WP_011904647.1	WP_011904647.1	WP_011904647.1	WP_011904647.1	WP_011904647.1	WP_011904647.1	WP_011904647.1	WP_011904647.1	WP_011904647.1	WP_011904647.1	WP_011904647.1	WP_011904647.1	WP_011904647.1	WP_011904647.1	WP_011904647.1	WP_011904647.1	WP_011904647.1	WP_011904647.1	WP_011904647.1	WP_011904647.1	WP_011904647.1	WP_011904647.1	WP_011904647.1	WP_011904647.1	WP_011904647.1	WP_011904647.1	WP_011904647.1	WP_011904647.1	WP_011904647.1	WP_011904647.1	WP_011904647.1	WP_011904647.1	WP_011904647.1	WP_011904647.1	WP_011904647.1	WP_011904647.1
WP_011904648.1	hypothetical protein	92	WP_011904648.1	WP_011904648.1	WP_011904648.1	WP_011904648.1	WP_011904648.1	WP_011904648.1	WP_011904648.1	WP_011904648.1	WP_011904648.1	WP_011904648.1	WP_011904648.1	WP_011904648.1	WP_011904648.1	WP_011904648.1	WP_011904648.1	WP_011904648.1	WP_011904648.1	WP_011904648.1	WP_011904648.1	WP_011904648.1	WP_011904648.1	WP_011904648.1	WP_011904648.1	WP_011904648.1	WP_011904648.1	WP_011904648.1	WP_011904648.1	WP_011904648.1	WP_011904648.1	WP_011904648.1	WP_011904648.1	WP_011904648.1	WP_011904648.1	WP_011904648.1	WP_011904648.1	WP_011904648.1	WP_011904648.1	WP_011904648.1	WP_011904648.1	WP_011904648.1	WP_011904648.1	WP_011904648.1	WP_011904648.1	WP_011904648.1	WP_011904648.1	WP_011904648.1	WP_011904648.1
WP_011904649.1	Fur family transcriptional regulator	92	WP_011904649.1	WP_011904649.1	WP_011904649.1	WP_011904649.1	WP_011904649.1	WP_011904649.1	WP_011904649.1	WP_011904649.1	WP_011904649.1	WP_011904649.1	WP_011904649.1	WP_011904649.1	WP_011904649.1	WP_011904649.1	WP_011904649.1	WP_011904649.1	WP_011904649.1	WP_011904649.1	WP_011904649.1	WP_011904649.1	WP_011904649.1	WP_011904649.1	WP_011904649.1	WP_011904649.1	WP_011904649.1	WP_011904649.1	WP_011904649.1	WP_011904649.1	WP_011904649.1	WP_011904649.1	WP_011904649.1	WP_011904649.1	WP_011904649.1	WP_011904649.1	WP_011904649.1	WP_011904649.1	WP_011904649.1	WP_011904649.1	WP_011904649.1	WP_011904649.1	WP_011904649.1	WP_011904649.1	WP_011904649.1	WP_011904649.1	WP_011904649.1	WP_011904649.1	WP_011904649.1
WP_011904650.1	hypothetical protein	92	WP_011904650.1	WP_011904650.1	WP_011904650.1	WP_011904650.1	WP_011904650.1	WP_011904650.1	WP_011904650.1	WP_011904650.1	WP_011904650.1	WP_011904650.1	WP_011904650.1	WP_011904650.1	WP_011904650.1	WP_011904650.1	WP_011904650.1	WP_011904650.1	WP_011904650.1	WP_011904650.1	WP_011904650.1	WP_011904650.1	WP_011904650.1	WP_011904650.1	WP_011904650.1	WP_011904650.1	WP_011904650.1	WP_011904650.1	WP_011904650.1	WP_011904650.1	WP_011904650.1	WP_011904650.1	WP_011904650.1	WP_011904650.1	WP_011904650.1	WP_011904650.1	WP_011904650.1	WP_011904650.1	WP_011904650.1	WP_011904650.1	WP_011904650.1	WP_011904650.1	WP_011904650.1	WP_011904650.1	WP_011904650.1	WP_011904650.1	WP_011904650.1	WP_011904650.1	WP_011904650.1
WP_011904654.1	5-formyltetrahydrofolate cyclo-ligase	92	WP_011904654.1	WP_011904654.1	WP_011904654.1	WP_011904654.1	WP_011904654.1	WP_011904654.1	WP_011904654.1	WP_011904654.1	WP_011904654.1	WP_011904654.1	WP_011904654.1	WP_011904654.1	WP_011904654.1	WP_011904654.1	WP_011904654.1	WP_011904654.1	WP_011904654.1	WP_011904654.1	WP_011904654.1	WP_011904654.1	WP_011904654.1	WP_011904654.1	WP_011904654.1	WP_011904654.1	WP_011904654.1	WP_011904654.1	WP_011904654.1	WP_011904654.1	WP_011904654.1	WP_011904654.1	WP_011904654.1	WP_011904654.1	WP_011904654.1	WP_011904654.1	WP_011904654.1	WP_011904654.1	WP_011904654.1	WP_011904654.1	WP_011904654.1	WP_011904654.1	WP_011904654.1	WP_011904654.1	WP_011904654.1	WP_011904654.1	WP_011904654.1	WP_011904654.1	WP_011904654.1
WP_011904655.1	diguanylate cyclase	92	WP_011904655.1	WP_011904655.1	WP_011904655.1	WP_011904655.1	WP_011904655.1	WP_011904655.1	WP_011904655.1	WP_011904655.1	WP_011904655.1	WP_011904655.1	WP_011904655.1	WP_011904655.1	WP_011904655.1	WP_011904655.1	WP_011904655.1	WP_011904655.1	WP_011904655.1	WP_011904655.1	WP_011904655.1	WP_011904655.1	WP_011904655.1	WP_011904655.1	WP_011904655.1	WP_011904655.1	WP_011904655.1	WP_011904655.1	WP_011904655.1	WP_011904655.1	WP_011904655.1	WP_011904655.1	WP_011904655.1	WP_011904655.1	WP_011904655.1	WP_011904655.1	WP_011904655.1	WP_011904655.1	WP_011904655.1	WP_011904655.1	WP_011904655.1	WP_011904655.1	WP_011904655.1	WP_011904655.1	WP_011904655.1	WP_011904655.1	WP_011904655.1	WP_011904655.1	WP_011904655.1
WP_011904656.1	UTP--glucose-1-phosphate uridylyltransferase	91	WP_011904656.1	WP_011904656.1	WP_011904656.1	WP_011904656.1	WP_011904656.1	WP_011904656.1	WP_011904656.1	WP_011904656.1	WP_011904656.1	WP_011904656.1	WP_011904656.1	WP_011904656.1	WP_011904656.1	WP_011904656.1	WP_011904656.1	WP_011904656.1	WP_011904656.1	WP_011904656.1	WP_011904656.1	WP_011904656.1	WP_011904656.1	WP_011904656.1	WP_011904656.1	WP_011904656.1	WP_011904656.1	WP_011904656.1	WP_011904656.1	WP_011904656.1	WP_011904656.1	WP_011904656.1	WP_011904656.1	WP_011904656.1	WP_011904656.1	WP_011904656.1	WP_011904656.1	WP_011904656.1	WP_011904656.1	WP_011904656.1	WP_011904656.1	WP_011904656.1	WP_011904656.1	WP_011904656.1	WP_011904656.1	WP_011904656.1	WP_011904656.1	WP_011904656.1	WP_011904656.1
WP_011904657.1	molybdenum cofactor biosynthesis protein	92	WP_011904657.1	WP_011904657.1	WP_011904657.1	WP_011904657.1	WP_011904657.1	WP_011904657.1	WP_011904657.1	WP_011904657.1	WP_011904657.1	WP_011904657.1	WP_011904657.1	WP_011904657.1	WP_011904657.1	WP_011904657.1	WP_011904657.1	WP_011904657.1	WP_011904657.1	WP_011904657.1	WP_011904657.1	WP_011904657.1	WP_011904657.1	WP_011904657.1	WP_011904657.1	WP_011904657.1	WP_011904657.1	WP_011904657.1	WP_011904657.1	WP_011904657.1	WP_011904657.1	WP_011904657.1	WP_011904657.1	WP_011904657.1	WP_011904657.1	WP_011904657.1	WP_011904657.1	WP_011904657.1	WP_011904657.1	WP_011904657.1	WP_011904657.1	WP_011904657.1	WP_011904657.1	WP_011904657.1	WP_011904657.1	WP_011904657.1	WP_011904657.1	WP_011904657.1	WP_011904657.1
WP_011904658.1	N-acetyltransferase GCN5	92	WP_011904658.1	WP_011904658.1	WP_011904658.1	WP_011904658.1	WP_011904658.1	WP_011904658.1	WP_011904658.1	WP_011904658.1	WP_011904658.1	WP_011904658.1	WP_011904658.1	WP_011904658.1	WP_011904658.1	WP_011904658.1	WP_011904658.1	WP_011904658.1	WP_011904658.1	WP_011904658.1	WP_011904658.1	WP_011904658.1	WP_011904658.1	WP_011904658.1	WP_011904658.1	WP_011904658.1	WP_011904658.1	WP_011904658.1	WP_011904658.1	WP_011904658.1	WP_011904658.1	WP_011904658.1	WP_011904658.1	WP_011904658.1	WP_011904658.1	WP_011904658.1	WP_011904658.1	WP_011904658.1	WP_011904658.1	WP_011904658.1	WP_011904658.1	WP_011904658.1	WP_011904658.1	WP_011904658.1	WP_011904658.1	WP_011904658.1	WP_011904658.1	WP_011904658.1	WP_011904658.1
WP_011904659.1	hypothetical protein	91	WP_011904659.1	WP_011904659.1	WP_011904659.1	WP_011904659.1	WP_011904659.1	WP_011904659.1	WP_011904659.1	WP_011904659.1	WP_011904659.1	WP_011904659.1	WP_011904659.1	WP_011904659.1	WP_011904659.1	WP_011904659.1	WP_011904659.1	WP_011904659.1	WP_011904659.1	WP_011904659.1	WP_011904659.1	WP_011904659.1	WP_011904659.1	WP_011904659.1	WP_011904659.1	WP_011904659.1	WP_011904659.1	WP_011904659.1	WP_011904659.1	WP_011904659.1	WP_011904659.1	WP_011904659.1	WP_011904659.1	WP_011904659.1	WP_011904659.1	WP_011904659.1	WP_011904659.1	WP_011904659.1	WP_011904659.1	WP_011904659.1	WP_011904659.1	WP_011904659.1	WP_011904659.1	WP_011904659.1	WP_011904659.1	WP_011904659.1	WP_011904659.1	WP_011904659.1	WP_011904659.1
WP_011904661.1	antibiotic ABC transporter ATP-binding protein	42	WP_011904661.1	WP_011904661.1	WP_011904661.1	WP_011904661.1	WP_011904661.1	WP_011904661.1	WP_011904661.1	WP_011904661.1	WP_011904661.1																										WP_011904661.1
WP_011904662.1	ABC transporter ATPase	6	WP_011904662.1	WP_011904662.1		WP_011904662.1		WP_011904662.1			WP_011904662.1																										WP_011904662.1
WP_011904663.1	ornithine cyclodeaminase	6	WP_011904663.1	WP_011904663.1		WP_011904663.1		WP_011904663.1			WP_011904663.1																										WP_011904663.1
WP_011904664.1	hypothetical protein	17	WP_011904664.1	WP_011904664.1		WP_011904664.1		WP_011904664.1			WP_011904664.1				WP_011904664.1																						WP_011904664.1
WP_011904665.1	hypothetical protein	16	WP_011904665.1	WP_011904665.1		WP_011904665.1		WP_011904665.1			WP_011904665.1																										WP_011904665.1
WP_011904666.1	haloacid dehalogenase	69	WP_011904666.1	WP_011904666.1		WP_011904666.1		WP_011904666.1			WP_011904666.1	WP_011904666.1	WP_011904666.1	WP_011904666.1	WP_011904666.1	WP_011904666.1	WP_011904666.1	WP_011904666.1	WP_011904666.1	WP_011904666.1	WP_011904666.1	WP_011904666.1	WP_011904666.1	WP_011904666.1	WP_011904666.1	WP_011904666.1	WP_011904666.1	WP_011904666.1	WP_011904666.1	WP_011904666.1	WP_011904666.1	WP_011904666.1	WP_011904666.1	WP_011904666.1	WP_011904666.1	WP_011904666.1	WP_011904666.1	WP_011904666.1	WP_011904666.1	WP_011904666.1	WP_011904666.1	WP_011904666.1	WP_011904666.1	WP_011904666.1	WP_011904666.1	WP_011904666.1	WP_011904666.1	WP_011904666.1	WP_011904666.1
WP_011904667.1	hypothetical protein	35	WP_011904667.1	WP_011904667.1		WP_011904667.1		WP_011904667.1			WP_011904667.1																										WP_011904667.1
WP_011904669.1	dynein regulation protein LC7	59	WP_011904669.1	WP_011904669.1	WP_011904669.1	WP_011904669.1	WP_011904669.1	WP_011904669.1	WP_011904669.1	WP_011904669.1	WP_011904669.1	WP_011904669.1	WP_011904669.1	WP_011904669.1	WP_011904669.1	WP_011904669.1	WP_011904669.1	WP_011904669.1	WP_011904669.1	WP_011904669.1	WP_011904669.1	WP_011904669.1	WP_011904669.1	WP_011904669.1	WP_011904669.1	WP_011904669.1	WP_011904669.1	WP_011904669.1	WP_011904669.1	WP_011904669.1	WP_011904669.1	WP_011904669.1	WP_011904669.1	WP_011904669.1	WP_011904669.1	WP_011904669.1	WP_011904669.1	WP_011904669.1	WP_011904669.1	WP_011904669.1	WP_011904669.1	WP_011904669.1	WP_011904669.1	WP_011904669.1	WP_011904669.1	WP_011904669.1	WP_011904669.1	WP_011904669.1	WP_011904669.1
WP_011904670.1	ABC transporter substrate-binding protein	59	WP_011904670.1	WP_011904670.1	WP_011904670.1	WP_011904670.1	WP_011904670.1	WP_011904670.1	WP_011904670.1	WP_011904670.1	WP_011904670.1	WP_011904670.1	WP_011904670.1	WP_011904670.1	WP_011904670.1	WP_011904670.1	WP_011904670.1	WP_011904670.1	WP_011904670.1	WP_011904670.1	WP_011904670.1	WP_011904670.1	WP_011904670.1	WP_011904670.1	WP_011904670.1	WP_011904670.1	WP_011904670.1	WP_011904670.1	WP_011904670.1	WP_011904670.1	WP_011904670.1	WP_011904670.1	WP_011904670.1	WP_011904670.1	WP_011904670.1	WP_011904670.1	WP_011904670.1	WP_011904670.1	WP_011904670.1	WP_011904670.1	WP_011904670.1	WP_011904670.1	WP_011904670.1	WP_011904670.1	WP_011904670.1	WP_011904670.1	WP_011904670.1	WP_011904670.1	WP_011904670.1
WP_011904671.1	fibrillarin-like rRNA methylase	62	WP_011904671.1	WP_011904671.1	WP_011904671.1	WP_011904671.1	WP_011904671.1	WP_011904671.1	WP_011904671.1	WP_011904671.1	WP_011904671.1	WP_011904671.1	WP_011904671.1	WP_011904671.1	WP_011904671.1	WP_011904671.1	WP_011904671.1	WP_011904671.1	WP_011904671.1	WP_011904671.1	WP_011904671.1	WP_011904671.1	WP_011904671.1	WP_011904671.1	WP_011904671.1	WP_011904671.1	WP_011904671.1	WP_011904671.1	WP_011904671.1	WP_011904671.1	WP_011904671.1	WP_011904671.1	WP_011904671.1	WP_011904671.1	WP_011904671.1	WP_011904671.1	WP_011904671.1	WP_011904671.1	WP_011904671.1	WP_011904671.1	WP_011904671.1	WP_011904671.1	WP_011904671.1	WP_011904671.1	WP_011904671.1	WP_011904671.1	WP_011904671.1	WP_011904671.1	WP_011904671.1
WP_011904672.1	ABC transporter permease	59	WP_011904672.1	WP_011904672.1	WP_011904672.1	WP_011904672.1	WP_011904672.1	WP_011904672.1	WP_011904672.1	WP_011904672.1	WP_011904672.1	WP_011904672.1	WP_011904672.1	WP_011904672.1	WP_011904672.1	WP_011904672.1	WP_011904672.1	WP_011904672.1	WP_011904672.1	WP_011904672.1	WP_011904672.1	WP_011904672.1	WP_011904672.1	WP_011904672.1	WP_011904672.1	WP_011904672.1	WP_011904672.1	WP_011904672.1	WP_011904672.1	WP_011904672.1	WP_011904672.1	WP_011904672.1	WP_011904672.1	WP_011904672.1	WP_011904672.1	WP_011904672.1	WP_011904672.1	WP_011904672.1	WP_011904672.1	WP_011904672.1	WP_011904672.1	WP_011904672.1	WP_011904672.1	WP_011904672.1	WP_011904672.1	WP_011904672.1	WP_011904672.1	WP_011904672.1	WP_011904672.1
WP_011904673.1	ABC transporter permease	59	WP_011904673.1	WP_011904673.1	WP_011904673.1	WP_011904673.1	WP_011904673.1	WP_011904673.1	WP_011904673.1	WP_011904673.1	WP_011904673.1	WP_011904673.1	WP_011904673.1	WP_011904673.1	WP_011904673.1	WP_011904673.1	WP_011904673.1	WP_011904673.1	WP_011904673.1	WP_011904673.1	WP_011904673.1	WP_011904673.1	WP_011904673.1	WP_011904673.1	WP_011904673.1	WP_011904673.1	WP_011904673.1	WP_011904673.1	WP_011904673.1	WP_011904673.1	WP_011904673.1	WP_011904673.1	WP_011904673.1	WP_011904673.1	WP_011904673.1	WP_011904673.1	WP_011904673.1	WP_011904673.1	WP_011904673.1	WP_011904673.1	WP_011904673.1	WP_011904673.1	WP_011904673.1	WP_011904673.1	WP_011904673.1	WP_011904673.1	WP_011904673.1	WP_011904673.1	WP_011904673.1
WP_011904674.1	ABC transporter	58	WP_011904674.1	WP_011904674.1	WP_011904674.1	WP_011904674.1	WP_011904674.1	WP_011904674.1	WP_011904674.1	WP_011904674.1	WP_011904674.1	WP_011904674.1	WP_011904674.1		WP_011904674.1	WP_011904674.1	WP_011904674.1	WP_011904674.1	WP_011904674.1	WP_011904674.1	WP_011904674.1	WP_011904674.1	WP_011904674.1	WP_011904674.1	WP_011904674.1	WP_011904674.1	WP_011904674.1	WP_011904674.1	WP_011904674.1	WP_011904674.1	WP_011904674.1	WP_011904674.1	WP_011904674.1	WP_011904674.1	WP_011904674.1	WP_011904674.1	WP_011904674.1	WP_011904674.1	WP_011904674.1	WP_011904674.1	WP_011904674.1	WP_011904674.1	WP_011904674.1	WP_011904674.1	WP_011904674.1	WP_011904674.1	WP_011904674.1	WP_011904674.1	WP_011904674.1
WP_011904675.1	lipase	91	WP_011904675.1	WP_011904675.1	WP_011904675.1	WP_011904675.1	WP_011904675.1	WP_011904675.1	WP_011904675.1	WP_011904675.1	WP_011904675.1	WP_011904675.1	WP_011904675.1	WP_011904675.1	WP_011904675.1	WP_011904675.1	WP_011904675.1	WP_011904675.1	WP_011904675.1	WP_011904675.1	WP_011904675.1	WP_011904675.1	WP_011904675.1	WP_011904675.1	WP_011904675.1	WP_011904675.1	WP_011904675.1	WP_011904675.1	WP_011904675.1	WP_011904675.1	WP_011904675.1	WP_011904675.1	WP_011904675.1	WP_011904675.1	WP_011904675.1	WP_011904675.1	WP_011904675.1	WP_011904675.1	WP_011904675.1	WP_011904675.1	WP_011904675.1	WP_011904675.1	WP_011904675.1	WP_011904675.1	WP_011904675.1	WP_011904675.1	WP_011904675.1	WP_011904675.1	WP_011904675.1
WP_011904676.1	alkaline phosphatase	84	WP_011904676.1	WP_011904676.1	WP_011904676.1	WP_011904676.1	WP_011904676.1	WP_011904676.1	WP_011904676.1	WP_011904676.1	WP_011904676.1	WP_011904676.1	WP_011904676.1	WP_011904676.1	WP_011904676.1		WP_011904676.1	WP_011904676.1	WP_011904676.1	WP_011904676.1	WP_011904676.1	WP_011904676.1	WP_011904676.1	WP_011904676.1	WP_011904676.1	WP_011904676.1	WP_011904676.1	WP_011904676.1	WP_011904676.1	WP_011904676.1	WP_011904676.1	WP_011904676.1	WP_011904676.1	WP_011904676.1	WP_011904676.1	WP_011904676.1	WP_011904676.1	WP_011904676.1	WP_011904676.1	WP_011904676.1	WP_011904676.1	WP_011904676.1	WP_011904676.1	WP_011904676.1	WP_011904676.1	WP_011904676.1		WP_011904676.1	WP_011904676.1
WP_011904677.1	NADH-quinone oxidoreductase subunit I	92	WP_011904677.1	WP_011904677.1	WP_011904677.1	WP_011904677.1	WP_011904677.1	WP_011904677.1	WP_011904677.1	WP_011904677.1	WP_011904677.1	WP_011904677.1	WP_011904677.1	WP_011904677.1	WP_011904677.1	WP_011904677.1	WP_011904677.1	WP_011904677.1	WP_011904677.1	WP_011904677.1	WP_011904677.1	WP_011904677.1	WP_011904677.1	WP_011904677.1	WP_011904677.1	WP_011904677.1	WP_011904677.1	WP_011904677.1	WP_011904677.1	WP_011904677.1	WP_011904677.1	WP_011904677.1	WP_011904677.1	WP_011904677.1	WP_011904677.1	WP_011904677.1	WP_011904677.1	WP_011904677.1	WP_011904677.1	WP_011904677.1	WP_011904677.1	WP_011904677.1	WP_011904677.1	WP_011904677.1	WP_011904677.1	WP_011904677.1	WP_011904677.1	WP_011904677.1	WP_011904677.1
WP_011904678.1	hypothetical protein	91	WP_011904678.1	WP_011904678.1	WP_011904678.1	WP_011904678.1	WP_011904678.1	WP_011904678.1	WP_011904678.1	WP_011904678.1	WP_011904678.1	WP_011904678.1	WP_011904678.1	WP_011904678.1	WP_011904678.1	WP_011904678.1	WP_011904678.1	WP_011904678.1	WP_011904678.1	WP_011904678.1	WP_011904678.1	WP_011904678.1	WP_011904678.1	WP_011904678.1	WP_011904678.1	WP_011904678.1	WP_011904678.1	WP_011904678.1	WP_011904678.1	WP_011904678.1	WP_011904678.1	WP_011904678.1	WP_011904678.1	WP_011904678.1	WP_011904678.1	WP_011904678.1	WP_011904678.1	WP_011904678.1	WP_011904678.1	WP_011904678.1	WP_011904678.1	WP_011904678.1	WP_011904678.1	WP_011904678.1	WP_011904678.1	WP_011904678.1	WP_011904678.1	WP_011904678.1	WP_011904678.1
WP_011904679.1	NADH dehydrogenase subunit 1	91	WP_011904679.1	WP_011904679.1	WP_011904679.1	WP_011904679.1	WP_011904679.1	WP_011904679.1	WP_011904679.1	WP_011904679.1	WP_011904679.1	WP_011904679.1	WP_011904679.1	WP_011904679.1	WP_011904679.1	WP_011904679.1	WP_011904679.1	WP_011904679.1	WP_011904679.1	WP_011904679.1	WP_011904679.1	WP_011904679.1	WP_011904679.1	WP_011904679.1	WP_011904679.1	WP_011904679.1	WP_011904679.1	WP_011904679.1	WP_011904679.1	WP_011904679.1	WP_011904679.1	WP_011904679.1	WP_011904679.1	WP_011904679.1	WP_011904679.1	WP_011904679.1	WP_011904679.1	WP_011904679.1	WP_011904679.1	WP_011904679.1	WP_011904679.1	WP_011904679.1	WP_011904679.1	WP_011904679.1	WP_011904679.1	WP_011904679.1	WP_011904679.1	WP_011904679.1	WP_011904679.1
WP_011904680.1	hypothetical protein	92	WP_011904680.1	WP_011904680.1	WP_011904680.1	WP_011904680.1	WP_011904680.1	WP_011904680.1	WP_011904680.1	WP_011904680.1	WP_011904680.1	WP_011904680.1	WP_011904680.1	WP_011904680.1	WP_011904680.1	WP_011904680.1	WP_011904680.1	WP_011904680.1	WP_011904680.1	WP_011904680.1	WP_011904680.1	WP_011904680.1	WP_011904680.1	WP_011904680.1	WP_011904680.1	WP_011904680.1	WP_011904680.1	WP_011904680.1	WP_011904680.1	WP_011904680.1	WP_011904680.1	WP_011904680.1	WP_011904680.1	WP_011904680.1	WP_011904680.1	WP_011904680.1	WP_011904680.1	WP_011904680.1	WP_011904680.1	WP_011904680.1	WP_011904680.1	WP_011904680.1	WP_011904680.1	WP_011904680.1	WP_011904680.1	WP_011904680.1	WP_011904680.1	WP_011904680.1	WP_011904680.1
WP_011904681.1	NADH-ubiquinone oxidoreductase	92	WP_011904681.1	WP_011904681.1	WP_011904681.1	WP_011904681.1	WP_011904681.1	WP_011904681.1	WP_011904681.1	WP_011904681.1	WP_011904681.1	WP_011904681.1	WP_011904681.1	WP_011904681.1	WP_011904681.1	WP_011904681.1	WP_011904681.1	WP_011904681.1	WP_011904681.1	WP_011904681.1	WP_011904681.1	WP_011904681.1	WP_011904681.1	WP_011904681.1	WP_011904681.1	WP_011904681.1	WP_011904681.1	WP_011904681.1	WP_011904681.1	WP_011904681.1	WP_011904681.1	WP_011904681.1	WP_011904681.1	WP_011904681.1	WP_011904681.1	WP_011904681.1	WP_011904681.1	WP_011904681.1	WP_011904681.1	WP_011904681.1	WP_011904681.1	WP_011904681.1	WP_011904681.1	WP_011904681.1	WP_011904681.1	WP_011904681.1	WP_011904681.1	WP_011904681.1	WP_011904681.1
WP_011904682.1	NADH dehydrogenase	91	WP_011904682.1	WP_011904682.1	WP_011904682.1	WP_011904682.1	WP_011904682.1	WP_011904682.1	WP_011904682.1	WP_011904682.1	WP_011904682.1	WP_011904682.1	WP_011904682.1	WP_011904682.1	WP_011904682.1	WP_011904682.1	WP_011904682.1	WP_011904682.1	WP_011904682.1	WP_011904682.1	WP_011904682.1	WP_011904682.1	WP_011904682.1	WP_011904682.1	WP_011904682.1	WP_011904682.1	WP_011904682.1	WP_011904682.1	WP_011904682.1	WP_011904682.1	WP_011904682.1	WP_011904682.1	WP_011904682.1	WP_011904682.1	WP_011904682.1	WP_011904682.1	WP_011904682.1	WP_011904682.1	WP_011904682.1	WP_011904682.1	WP_011904682.1	WP_011904682.1	WP_011904682.1	WP_011904682.1	WP_011904682.1	WP_011904682.1	WP_011904682.1	WP_011904682.1	WP_011904682.1
WP_011904683.1	oxidoreductase	92	WP_011904683.1	WP_011904683.1	WP_011904683.1	WP_011904683.1	WP_011904683.1	WP_011904683.1	WP_011904683.1	WP_011904683.1	WP_011904683.1	WP_011904683.1	WP_011904683.1	WP_011904683.1	WP_011904683.1	WP_011904683.1	WP_011904683.1	WP_011904683.1	WP_011904683.1	WP_011904683.1	WP_011904683.1	WP_011904683.1	WP_011904683.1	WP_011904683.1	WP_011904683.1	WP_011904683.1	WP_011904683.1	WP_011904683.1	WP_011904683.1	WP_011904683.1	WP_011904683.1	WP_011904683.1	WP_011904683.1	WP_011904683.1	WP_011904683.1	WP_011904683.1	WP_011904683.1	WP_011904683.1	WP_011904683.1	WP_011904683.1	WP_011904683.1	WP_011904683.1	WP_011904683.1	WP_011904683.1	WP_011904683.1	WP_011904683.1	WP_011904683.1	WP_011904683.1	WP_011904683.1
WP_011904684.1	NADH-quinone oxidoreductase subunit N	91	WP_011904684.1	WP_011904684.1	WP_011904684.1	WP_011904684.1	WP_011904684.1	WP_011904684.1	WP_011904684.1	WP_011904684.1	WP_011904684.1	WP_011904684.1	WP_011904684.1	WP_011904684.1	WP_011904684.1	WP_011904684.1	WP_011904684.1	WP_011904684.1	WP_011904684.1	WP_011904684.1	WP_011904684.1	WP_011904684.1	WP_011904684.1	WP_011904684.1	WP_011904684.1	WP_011904684.1	WP_011904684.1	WP_011904684.1	WP_011904684.1	WP_011904684.1	WP_011904684.1	WP_011904684.1	WP_011904684.1	WP_011904684.1	WP_011904684.1	WP_011904684.1	WP_011904684.1	WP_011904684.1	WP_011904684.1	WP_011904684.1	WP_011904684.1	WP_011904684.1	WP_011904684.1	WP_011904684.1	WP_011904684.1	WP_011904684.1	WP_011904684.1	WP_011904684.1	WP_011904684.1
WP_011904685.1	enoyl-CoA hydratase	89	WP_011904685.1	WP_011904685.1	WP_011904685.1	WP_011904685.1	WP_011904685.1	WP_011904685.1	WP_011904685.1	WP_011904685.1	WP_011904685.1	WP_011904685.1	WP_011904685.1	WP_011904685.1	WP_011904685.1	WP_011904685.1	WP_011904685.1	WP_011904685.1	WP_011904685.1	WP_011904685.1	WP_011904685.1	WP_011904685.1	WP_011904685.1	WP_011904685.1	WP_011904685.1	WP_011904685.1	WP_011904685.1	WP_011904685.1	WP_011904685.1	WP_011904685.1	WP_011904685.1	WP_011904685.1	WP_011904685.1	WP_011904685.1	WP_011904685.1	WP_011904685.1	WP_011904685.1	WP_011904685.1	WP_011904685.1	WP_011904685.1	WP_011904685.1	WP_011904685.1	WP_011904685.1	WP_011904685.1	WP_011904685.1	WP_011904685.1	WP_011904685.1	WP_011904685.1	WP_011904685.1
WP_011904686.1	membrane protein	89	WP_011904686.1	WP_011904686.1	WP_011904686.1	WP_011904686.1	WP_011904686.1	WP_011904686.1	WP_011904686.1	WP_011904686.1	WP_011904686.1	WP_011904686.1	WP_011904686.1	WP_011904686.1	WP_011904686.1	WP_011904686.1	WP_011904686.1	WP_011904686.1	WP_011904686.1	WP_011904686.1	WP_011904686.1	WP_011904686.1	WP_011904686.1	WP_011904686.1	WP_011904686.1	WP_011904686.1	WP_011904686.1	WP_011904686.1	WP_011904686.1	WP_011904686.1	WP_011904686.1	WP_011904686.1	WP_011904686.1	WP_011904686.1	WP_011904686.1	WP_011904686.1	WP_011904686.1	WP_011904686.1	WP_011904686.1	WP_011904686.1	WP_011904686.1	WP_011904686.1	WP_011904686.1	WP_011904686.1	WP_011904686.1	WP_011904686.1	WP_011904686.1	WP_011904686.1	WP_011904686.1
WP_011904687.1	peptide synthetase	89	WP_011904687.1	WP_011904687.1	WP_011904687.1	WP_011904687.1	WP_011904687.1	WP_011904687.1	WP_011904687.1	WP_011904687.1	WP_011904687.1	WP_011904687.1	WP_011904687.1	WP_011904687.1	WP_011904687.1	WP_011904687.1	WP_011904687.1	WP_011904687.1	WP_011904687.1	WP_011904687.1	WP_011904687.1	WP_011904687.1	WP_011904687.1	WP_011904687.1	WP_011904687.1	WP_011904687.1	WP_011904687.1	WP_011904687.1	WP_011904687.1	WP_011904687.1	WP_011904687.1	WP_011904687.1	WP_011904687.1	WP_011904687.1	WP_011904687.1	WP_011904687.1	WP_011904687.1	WP_011904687.1	WP_011904687.1	WP_011904687.1	WP_011904687.1	WP_011904687.1	WP_011904687.1	WP_011904687.1	WP_011904687.1	WP_011904687.1	WP_011904687.1	WP_011904687.1	WP_011904687.1
WP_011904688.1	4'-phosphopantetheinyl transferase	92	WP_011904688.1	WP_011904688.1	WP_011904688.1	WP_011904688.1	WP_011904688.1	WP_011904688.1	WP_011904688.1	WP_011904688.1	WP_011904688.1	WP_011904688.1	WP_011904688.1	WP_011904688.1	WP_011904688.1	WP_011904688.1	WP_011904688.1	WP_011904688.1	WP_011904688.1	WP_011904688.1	WP_011904688.1	WP_011904688.1	WP_011904688.1	WP_011904688.1	WP_011904688.1	WP_011904688.1	WP_011904688.1	WP_011904688.1	WP_011904688.1	WP_011904688.1	WP_011904688.1	WP_011904688.1	WP_011904688.1	WP_011904688.1	WP_011904688.1	WP_011904688.1	WP_011904688.1	WP_011904688.1	WP_011904688.1	WP_011904688.1	WP_011904688.1	WP_011904688.1	WP_011904688.1	WP_011904688.1	WP_011904688.1	WP_011904688.1	WP_011904688.1	WP_011904688.1	WP_011904688.1
WP_011904690.1	16S rRNA (cytidine(1402)-2'-O)-methyltransferase	91	WP_011904690.1	WP_011904690.1	WP_011904690.1	WP_011904690.1	WP_011904690.1	WP_011904690.1	WP_011904690.1	WP_011904690.1	WP_011904690.1	WP_011904690.1	WP_011904690.1	WP_011904690.1	WP_011904690.1	WP_011904690.1	WP_011904690.1	WP_011904690.1	WP_011904690.1	WP_011904690.1	WP_011904690.1	WP_011904690.1	WP_011904690.1	WP_011904690.1	WP_011904690.1	WP_011904690.1	WP_011904690.1	WP_011904690.1	WP_011904690.1	WP_011904690.1	WP_011904690.1	WP_011904690.1	WP_011904690.1	WP_011904690.1	WP_011904690.1	WP_011904690.1	WP_011904690.1	WP_011904690.1	WP_011904690.1	WP_011904690.1	WP_011904690.1	WP_011904690.1	WP_011904690.1	WP_011904690.1	WP_011904690.1	WP_011904690.1	WP_011904690.1	WP_011904690.1	WP_011904690.1
WP_011904693.1	dimethyladenosine transferase	91	WP_011904693.1	WP_011904693.1	WP_011904693.1	WP_011904693.1	WP_011904693.1	WP_011904693.1	WP_011904693.1	WP_011904693.1	WP_011904693.1	WP_011904693.1	WP_011904693.1	WP_011904693.1	WP_011904693.1	WP_011904693.1	WP_011904693.1	WP_011904693.1	WP_011904693.1	WP_011904693.1	WP_011904693.1	WP_011904693.1	WP_011904693.1	WP_011904693.1	WP_011904693.1	WP_011904693.1	WP_011904693.1	WP_011904693.1	WP_011904693.1	WP_011904693.1	WP_011904693.1	WP_011904693.1	WP_011904693.1	WP_011904693.1	WP_011904693.1	WP_011904693.1	WP_011904693.1	WP_011904693.1	WP_011904693.1	WP_011904693.1	WP_011904693.1	WP_011904693.1	WP_011904693.1	WP_011904693.1	WP_011904693.1	WP_011904693.1	WP_011904693.1	WP_011904693.1	WP_011904693.1
WP_011904694.1	4-diphosphocytidyl-2-C-methyl-D-erythritol kinase	91	WP_011904694.1	WP_011904694.1	WP_011904694.1	WP_011904694.1	WP_011904694.1	WP_011904694.1	WP_011904694.1	WP_011904694.1	WP_011904694.1	WP_011904694.1	WP_011904694.1	WP_011904694.1	WP_011904694.1	WP_011904694.1	WP_011904694.1	WP_011904694.1	WP_011904694.1	WP_011904694.1	WP_011904694.1	WP_011904694.1	WP_011904694.1	WP_011904694.1	WP_011904694.1	WP_011904694.1	WP_011904694.1	WP_011904694.1	WP_011904694.1	WP_011904694.1	WP_011904694.1	WP_011904694.1	WP_011904694.1	WP_011904694.1	WP_011904694.1	WP_011904694.1	WP_011904694.1	WP_011904694.1	WP_011904694.1	WP_011904694.1	WP_011904694.1	WP_011904694.1	WP_011904694.1	WP_011904694.1	WP_011904694.1	WP_011904694.1	WP_011904694.1	WP_011904694.1	WP_011904694.1
WP_011904695.1	glycerophosphoryl diester phosphodiesterase	91	WP_011904695.1	WP_011904695.1	WP_011904695.1	WP_011904695.1	WP_011904695.1	WP_011904695.1	WP_011904695.1	WP_011904695.1	WP_011904695.1	WP_011904695.1	WP_011904695.1	WP_011904695.1	WP_011904695.1	WP_011904695.1	WP_011904695.1	WP_011904695.1	WP_011904695.1	WP_011904695.1	WP_011904695.1	WP_011904695.1	WP_011904695.1	WP_011904695.1	WP_011904695.1	WP_011904695.1	WP_011904695.1	WP_011904695.1	WP_011904695.1	WP_011904695.1	WP_011904695.1	WP_011904695.1	WP_011904695.1	WP_011904695.1	WP_011904695.1	WP_011904695.1	WP_011904695.1	WP_011904695.1	WP_011904695.1	WP_011904695.1	WP_011904695.1	WP_011904695.1	WP_011904695.1	WP_011904695.1	WP_011904695.1	WP_011904695.1	WP_011904695.1	WP_011904695.1	WP_011904695.1
WP_011904696.1	hypothetical protein	92	WP_011904696.1	WP_011904696.1	WP_011904696.1	WP_011904696.1	WP_011904696.1	WP_011904696.1	WP_011904696.1	WP_011904696.1	WP_011904696.1	WP_011904696.1	WP_011904696.1	WP_011904696.1	WP_011904696.1	WP_011904696.1	WP_011904696.1	WP_011904696.1	WP_011904696.1	WP_011904696.1	WP_011904696.1	WP_011904696.1	WP_011904696.1	WP_011904696.1	WP_011904696.1	WP_011904696.1	WP_011904696.1	WP_011904696.1	WP_011904696.1	WP_011904696.1	WP_011904696.1	WP_011904696.1	WP_011904696.1	WP_011904696.1	WP_011904696.1	WP_011904696.1	WP_011904696.1	WP_011904696.1	WP_011904696.1	WP_011904696.1	WP_011904696.1	WP_011904696.1	WP_011904696.1	WP_011904696.1	WP_011904696.1	WP_011904696.1	WP_011904696.1	WP_011904696.1	WP_011904696.1
WP_011904697.1	hypothetical protein	92	WP_011904697.1	WP_011904697.1	WP_011904697.1	WP_011904697.1	WP_011904697.1	WP_011904697.1	WP_011904697.1	WP_011904697.1	WP_011904697.1	WP_011904697.1	WP_011904697.1	WP_011904697.1	WP_011904697.1	WP_011904697.1	WP_011904697.1	WP_011904697.1	WP_011904697.1	WP_011904697.1	WP_011904697.1	WP_011904697.1	WP_011904697.1	WP_011904697.1	WP_011904697.1	WP_011904697.1	WP_011904697.1	WP_011904697.1	WP_011904697.1	WP_011904697.1	WP_011904697.1	WP_011904697.1	WP_011904697.1	WP_011904697.1	WP_011904697.1	WP_011904697.1	WP_011904697.1	WP_011904697.1	WP_011904697.1	WP_011904697.1	WP_011904697.1	WP_011904697.1	WP_011904697.1	WP_011904697.1	WP_011904697.1	WP_011904697.1	WP_011904697.1	WP_011904697.1	WP_011904697.1
WP_011904698.1	TetR family transcriptional regulator	91	WP_011904698.1	WP_011904698.1	WP_011904698.1	WP_011904698.1	WP_011904698.1	WP_011904698.1	WP_011904698.1	WP_011904698.1	WP_011904698.1	WP_011904698.1	WP_011904698.1	WP_011904698.1	WP_011904698.1	WP_011904698.1	WP_011904698.1	WP_011904698.1	WP_011904698.1	WP_011904698.1	WP_011904698.1	WP_011904698.1	WP_011904698.1	WP_011904698.1	WP_011904698.1	WP_011904698.1	WP_011904698.1	WP_011904698.1	WP_011904698.1	WP_011904698.1	WP_011904698.1	WP_011904698.1	WP_011904698.1	WP_011904698.1	WP_011904698.1	WP_011904698.1	WP_011904698.1	WP_011904698.1	WP_011904698.1	WP_011904698.1	WP_011904698.1	WP_011904698.1	WP_011904698.1	WP_011904698.1	WP_011904698.1	WP_011904698.1	WP_011904698.1	WP_011904698.1	WP_011904698.1
WP_011904700.1	ribose-phosphate pyrophosphokinase	92	WP_011904700.1	WP_011904700.1	WP_011904700.1	WP_011904700.1	WP_011904700.1	WP_011904700.1	WP_011904700.1	WP_011904700.1	WP_011904700.1	WP_011904700.1	WP_011904700.1	WP_011904700.1	WP_011904700.1	WP_011904700.1	WP_011904700.1	WP_011904700.1	WP_011904700.1	WP_011904700.1	WP_011904700.1	WP_011904700.1	WP_011904700.1	WP_011904700.1	WP_011904700.1	WP_011904700.1	WP_011904700.1	WP_011904700.1	WP_011904700.1	WP_011904700.1	WP_011904700.1	WP_011904700.1	WP_011904700.1	WP_011904700.1	WP_011904700.1	WP_011904700.1	WP_011904700.1	WP_011904700.1	WP_011904700.1	WP_011904700.1	WP_011904700.1	WP_011904700.1	WP_011904700.1	WP_011904700.1	WP_011904700.1	WP_011904700.1	WP_011904700.1	WP_011904700.1	WP_011904700.1
WP_011904701.1	50S ribosomal protein L25	92	WP_011904701.1	WP_011904701.1	WP_011904701.1	WP_011904701.1	WP_011904701.1	WP_011904701.1	WP_011904701.1	WP_011904701.1	WP_011904701.1	WP_011904701.1	WP_011904701.1	WP_011904701.1	WP_011904701.1	WP_011904701.1	WP_011904701.1	WP_011904701.1	WP_011904701.1	WP_011904701.1	WP_011904701.1	WP_011904701.1	WP_011904701.1	WP_011904701.1	WP_011904701.1	WP_011904701.1	WP_011904701.1	WP_011904701.1	WP_011904701.1	WP_011904701.1	WP_011904701.1	WP_011904701.1	WP_011904701.1	WP_011904701.1	WP_011904701.1	WP_011904701.1	WP_011904701.1	WP_011904701.1	WP_011904701.1	WP_011904701.1	WP_011904701.1	WP_011904701.1	WP_011904701.1	WP_011904701.1	WP_011904701.1	WP_011904701.1	WP_011904701.1	WP_011904701.1	WP_011904701.1
WP_011904702.1	peptidyl-tRNA hydrolase	92	WP_011904702.1	WP_011904702.1	WP_011904702.1	WP_011904702.1	WP_011904702.1	WP_011904702.1	WP_011904702.1	WP_011904702.1	WP_011904702.1	WP_011904702.1	WP_011904702.1	WP_011904702.1	WP_011904702.1	WP_011904702.1	WP_011904702.1	WP_011904702.1	WP_011904702.1	WP_011904702.1	WP_011904702.1	WP_011904702.1	WP_011904702.1	WP_011904702.1	WP_011904702.1	WP_011904702.1	WP_011904702.1	WP_011904702.1	WP_011904702.1	WP_011904702.1	WP_011904702.1	WP_011904702.1	WP_011904702.1	WP_011904702.1	WP_011904702.1	WP_011904702.1	WP_011904702.1	WP_011904702.1	WP_011904702.1	WP_011904702.1	WP_011904702.1	WP_011904702.1	WP_011904702.1	WP_011904702.1	WP_011904702.1	WP_011904702.1	WP_011904702.1	WP_011904702.1	WP_011904702.1
WP_011904703.1	MFS transporter	92	WP_011904703.1	WP_011904703.1	WP_011904703.1	WP_011904703.1	WP_011904703.1	WP_011904703.1	WP_011904703.1	WP_011904703.1	WP_011904703.1	WP_011904703.1	WP_011904703.1	WP_011904703.1	WP_011904703.1	WP_011904703.1	WP_011904703.1	WP_011904703.1	WP_011904703.1	WP_011904703.1	WP_011904703.1	WP_011904703.1	WP_011904703.1	WP_011904703.1	WP_011904703.1	WP_011904703.1	WP_011904703.1	WP_011904703.1	WP_011904703.1	WP_011904703.1	WP_011904703.1	WP_011904703.1	WP_011904703.1	WP_011904703.1	WP_011904703.1	WP_011904703.1	WP_011904703.1	WP_011904703.1	WP_011904703.1	WP_011904703.1	WP_011904703.1	WP_011904703.1	WP_011904703.1	WP_011904703.1	WP_011904703.1	WP_011904703.1	WP_011904703.1	WP_011904703.1	WP_011904703.1
WP_011904704.1	sulfate adenylyltransferase subunit 2	92	WP_011904704.1	WP_011904704.1	WP_011904704.1	WP_011904704.1	WP_011904704.1	WP_011904704.1	WP_011904704.1	WP_011904704.1	WP_011904704.1	WP_011904704.1	WP_011904704.1	WP_011904704.1	WP_011904704.1	WP_011904704.1	WP_011904704.1	WP_011904704.1	WP_011904704.1	WP_011904704.1	WP_011904704.1	WP_011904704.1	WP_011904704.1	WP_011904704.1	WP_011904704.1	WP_011904704.1	WP_011904704.1	WP_011904704.1	WP_011904704.1	WP_011904704.1	WP_011904704.1	WP_011904704.1	WP_011904704.1	WP_011904704.1	WP_011904704.1	WP_011904704.1	WP_011904704.1	WP_011904704.1	WP_011904704.1	WP_011904704.1	WP_011904704.1	WP_011904704.1	WP_011904704.1	WP_011904704.1	WP_011904704.1	WP_011904704.1	WP_011904704.1	WP_011904704.1	WP_011904704.1
WP_011904705.1	sulfate adenylyltransferase	92	WP_011904705.1	WP_011904705.1	WP_011904705.1	WP_011904705.1	WP_011904705.1	WP_011904705.1	WP_011904705.1	WP_011904705.1	WP_011904705.1	WP_011904705.1	WP_011904705.1	WP_011904705.1	WP_011904705.1	WP_011904705.1	WP_011904705.1	WP_011904705.1	WP_011904705.1	WP_011904705.1	WP_011904705.1	WP_011904705.1	WP_011904705.1	WP_011904705.1	WP_011904705.1	WP_011904705.1	WP_011904705.1	WP_011904705.1	WP_011904705.1	WP_011904705.1	WP_011904705.1	WP_011904705.1	WP_011904705.1	WP_011904705.1	WP_011904705.1	WP_011904705.1	WP_011904705.1	WP_011904705.1	WP_011904705.1	WP_011904705.1	WP_011904705.1	WP_011904705.1	WP_011904705.1	WP_011904705.1	WP_011904705.1	WP_011904705.1	WP_011904705.1	WP_011904705.1	WP_011904705.1
WP_011904706.1	UDP-glucose 4-epimerase	92	WP_011904706.1	WP_011904706.1	WP_011904706.1	WP_011904706.1	WP_011904706.1	WP_011904706.1	WP_011904706.1	WP_011904706.1	WP_011904706.1	WP_011904706.1	WP_011904706.1	WP_011904706.1	WP_011904706.1	WP_011904706.1	WP_011904706.1	WP_011904706.1	WP_011904706.1	WP_011904706.1	WP_011904706.1	WP_011904706.1	WP_011904706.1	WP_011904706.1	WP_011904706.1	WP_011904706.1	WP_011904706.1	WP_011904706.1	WP_011904706.1	WP_011904706.1	WP_011904706.1	WP_011904706.1	WP_011904706.1	WP_011904706.1	WP_011904706.1	WP_011904706.1	WP_011904706.1	WP_011904706.1	WP_011904706.1	WP_011904706.1	WP_011904706.1	WP_011904706.1	WP_011904706.1	WP_011904706.1	WP_011904706.1	WP_011904706.1	WP_011904706.1	WP_011904706.1	WP_011904706.1
WP_011904707.1	hypothetical protein	92	WP_011904707.1	WP_011904707.1	WP_011904707.1	WP_011904707.1	WP_011904707.1	WP_011904707.1	WP_011904707.1	WP_011904707.1	WP_011904707.1	WP_011904707.1	WP_011904707.1	WP_011904707.1	WP_011904707.1	WP_011904707.1	WP_011904707.1	WP_011904707.1	WP_011904707.1	WP_011904707.1	WP_011904707.1	WP_011904707.1	WP_011904707.1	WP_011904707.1	WP_011904707.1	WP_011904707.1	WP_011904707.1	WP_011904707.1	WP_011904707.1	WP_011904707.1	WP_011904707.1	WP_011904707.1	WP_011904707.1	WP_011904707.1	WP_011904707.1	WP_011904707.1	WP_011904707.1	WP_011904707.1	WP_011904707.1	WP_011904707.1	WP_011904707.1	WP_011904707.1	WP_011904707.1	WP_011904707.1	WP_011904707.1	WP_011904707.1	WP_011904707.1	WP_011904707.1	WP_011904707.1
WP_011904711.1	hypothetical protein	92	WP_011904711.1	WP_011904711.1	WP_011904711.1	WP_011904711.1	WP_011904711.1	WP_011904711.1	WP_011904711.1	WP_011904711.1	WP_011904711.1	WP_011904711.1	WP_011904711.1	WP_011904711.1	WP_011904711.1	WP_011904711.1	WP_011904711.1	WP_011904711.1	WP_011904711.1	WP_011904711.1	WP_011904711.1	WP_011904711.1	WP_011904711.1	WP_011904711.1	WP_011904711.1	WP_011904711.1	WP_011904711.1	WP_011904711.1	WP_011904711.1	WP_011904711.1	WP_011904711.1	WP_011904711.1	WP_011904711.1	WP_011904711.1	WP_011904711.1	WP_011904711.1	WP_011904711.1	WP_011904711.1	WP_011904711.1	WP_011904711.1	WP_011904711.1	WP_011904711.1	WP_011904711.1	WP_011904711.1	WP_011904711.1	WP_011904711.1	WP_011904711.1	WP_011904711.1	WP_011904711.1
WP_011904712.1	alpha-amylase	92	WP_011904712.1	WP_011904712.1	WP_011904712.1	WP_011904712.1	WP_011904712.1	WP_011904712.1	WP_011904712.1	WP_011904712.1	WP_011904712.1	WP_011904712.1	WP_011904712.1	WP_011904712.1	WP_011904712.1	WP_011904712.1	WP_011904712.1	WP_011904712.1	WP_011904712.1	WP_011904712.1	WP_011904712.1	WP_011904712.1	WP_011904712.1	WP_011904712.1	WP_011904712.1	WP_011904712.1	WP_011904712.1	WP_011904712.1	WP_011904712.1	WP_011904712.1	WP_011904712.1	WP_011904712.1	WP_011904712.1	WP_011904712.1	WP_011904712.1	WP_011904712.1	WP_011904712.1	WP_011904712.1	WP_011904712.1	WP_011904712.1	WP_011904712.1	WP_011904712.1	WP_011904712.1	WP_011904712.1	WP_011904712.1	WP_011904712.1	WP_011904712.1	WP_011904712.1	WP_011904712.1
WP_011904713.1	LacI family transcriptional regulator	92	WP_011904713.1	WP_011904713.1	WP_011904713.1	WP_011904713.1	WP_011904713.1	WP_011904713.1	WP_011904713.1	WP_011904713.1	WP_011904713.1	WP_011904713.1	WP_011904713.1	WP_011904713.1	WP_011904713.1	WP_011904713.1	WP_011904713.1	WP_011904713.1	WP_011904713.1	WP_011904713.1	WP_011904713.1	WP_011904713.1	WP_011904713.1	WP_011904713.1	WP_011904713.1	WP_011904713.1	WP_011904713.1	WP_011904713.1	WP_011904713.1	WP_011904713.1	WP_011904713.1	WP_011904713.1	WP_011904713.1	WP_011904713.1	WP_011904713.1	WP_011904713.1	WP_011904713.1	WP_011904713.1	WP_011904713.1	WP_011904713.1	WP_011904713.1	WP_011904713.1	WP_011904713.1	WP_011904713.1	WP_011904713.1	WP_011904713.1	WP_011904713.1	WP_011904713.1	WP_011904713.1
WP_011904714.1	sugar ABC transporter substrate-binding protein	91	WP_011904714.1	WP_011904714.1	WP_011904714.1	WP_011904714.1	WP_011904714.1	WP_011904714.1	WP_011904714.1	WP_011904714.1	WP_011904714.1	WP_011904714.1	WP_011904714.1	WP_011904714.1	WP_011904714.1	WP_011904714.1	WP_011904714.1	WP_011904714.1	WP_011904714.1	WP_011904714.1	WP_011904714.1	WP_011904714.1	WP_011904714.1	WP_011904714.1	WP_011904714.1	WP_011904714.1	WP_011904714.1	WP_011904714.1	WP_011904714.1	WP_011904714.1	WP_011904714.1	WP_011904714.1	WP_011904714.1	WP_011904714.1	WP_011904714.1	WP_011904714.1	WP_011904714.1	WP_011904714.1	WP_011904714.1	WP_011904714.1	WP_011904714.1	WP_011904714.1	WP_011904714.1	WP_011904714.1	WP_011904714.1	WP_011904714.1	WP_011904714.1	WP_011904714.1	WP_011904714.1
WP_011904715.1	ABC transporter permease	92	WP_011904715.1	WP_011904715.1	WP_011904715.1	WP_011904715.1	WP_011904715.1	WP_011904715.1	WP_011904715.1	WP_011904715.1	WP_011904715.1	WP_011904715.1	WP_011904715.1	WP_011904715.1	WP_011904715.1	WP_011904715.1	WP_011904715.1	WP_011904715.1	WP_011904715.1	WP_011904715.1	WP_011904715.1	WP_011904715.1	WP_011904715.1	WP_011904715.1	WP_011904715.1	WP_011904715.1	WP_011904715.1	WP_011904715.1	WP_011904715.1	WP_011904715.1	WP_011904715.1	WP_011904715.1	WP_011904715.1	WP_011904715.1	WP_011904715.1	WP_011904715.1	WP_011904715.1	WP_011904715.1	WP_011904715.1	WP_011904715.1	WP_011904715.1	WP_011904715.1	WP_011904715.1	WP_011904715.1	WP_011904715.1	WP_011904715.1	WP_011904715.1	WP_011904715.1	WP_011904715.1
WP_011904716.1	ABC transporter permease	91	WP_011904716.1	WP_011904716.1	WP_011904716.1	WP_011904716.1	WP_011904716.1	WP_011904716.1	WP_011904716.1	WP_011904716.1	WP_011904716.1	WP_011904716.1	WP_011904716.1	WP_011904716.1	WP_011904716.1	WP_011904716.1	WP_011904716.1	WP_011904716.1	WP_011904716.1	WP_011904716.1	WP_011904716.1	WP_011904716.1	WP_011904716.1	WP_011904716.1	WP_011904716.1	WP_011904716.1	WP_011904716.1	WP_011904716.1	WP_011904716.1	WP_011904716.1	WP_011904716.1	WP_011904716.1	WP_011904716.1	WP_011904716.1	WP_011904716.1	WP_011904716.1	WP_011904716.1	WP_011904716.1	WP_011904716.1	WP_011904716.1	WP_011904716.1	WP_011904716.1	WP_011904716.1	WP_011904716.1	WP_011904716.1	WP_011904716.1	WP_011904716.1	WP_011904716.1	WP_011904716.1
WP_011904717.1	hypothetical protein	92	WP_011904717.1	WP_011904717.1	WP_011904717.1	WP_011904717.1	WP_011904717.1	WP_011904717.1	WP_011904717.1	WP_011904717.1	WP_011904717.1	WP_011904717.1	WP_011904717.1	WP_011904717.1	WP_011904717.1	WP_011904717.1	WP_011904717.1	WP_011904717.1	WP_011904717.1	WP_011904717.1	WP_011904717.1	WP_011904717.1	WP_011904717.1	WP_011904717.1	WP_011904717.1	WP_011904717.1	WP_011904717.1	WP_011904717.1	WP_011904717.1	WP_011904717.1	WP_011904717.1	WP_011904717.1	WP_011904717.1	WP_011904717.1	WP_011904717.1	WP_011904717.1	WP_011904717.1	WP_011904717.1	WP_011904717.1	WP_011904717.1	WP_011904717.1	WP_011904717.1	WP_011904717.1	WP_011904717.1	WP_011904717.1	WP_011904717.1	WP_011904717.1	WP_011904717.1	WP_011904717.1
WP_011904719.1	ABC transporter	92	WP_011904719.1	WP_011904719.1	WP_011904719.1	WP_011904719.1	WP_011904719.1	WP_011904719.1	WP_011904719.1	WP_011904719.1	WP_011904719.1	WP_011904719.1	WP_011904719.1	WP_011904719.1	WP_011904719.1	WP_011904719.1	WP_011904719.1	WP_011904719.1	WP_011904719.1	WP_011904719.1	WP_011904719.1	WP_011904719.1	WP_011904719.1	WP_011904719.1	WP_011904719.1	WP_011904719.1	WP_011904719.1	WP_011904719.1	WP_011904719.1	WP_011904719.1	WP_011904719.1	WP_011904719.1	WP_011904719.1	WP_011904719.1	WP_011904719.1	WP_011904719.1	WP_011904719.1	WP_011904719.1	WP_011904719.1	WP_011904719.1	WP_011904719.1	WP_011904719.1	WP_011904719.1	WP_011904719.1	WP_011904719.1	WP_011904719.1	WP_011904719.1	WP_011904719.1	WP_011904719.1
WP_011904720.1	ABC transporter permease	92	WP_011904720.1	WP_011904720.1	WP_011904720.1	WP_011904720.1	WP_011904720.1	WP_011904720.1	WP_011904720.1	WP_011904720.1	WP_011904720.1	WP_011904720.1	WP_011904720.1	WP_011904720.1	WP_011904720.1	WP_011904720.1	WP_011904720.1	WP_011904720.1	WP_011904720.1	WP_011904720.1	WP_011904720.1	WP_011904720.1	WP_011904720.1	WP_011904720.1	WP_011904720.1	WP_011904720.1	WP_011904720.1	WP_011904720.1	WP_011904720.1	WP_011904720.1	WP_011904720.1	WP_011904720.1	WP_011904720.1	WP_011904720.1	WP_011904720.1	WP_011904720.1	WP_011904720.1	WP_011904720.1	WP_011904720.1	WP_011904720.1	WP_011904720.1	WP_011904720.1	WP_011904720.1	WP_011904720.1	WP_011904720.1	WP_011904720.1	WP_011904720.1	WP_011904720.1	WP_011904720.1
WP_011904721.1	ABC transporter permease	92	WP_011904721.1	WP_011904721.1	WP_011904721.1	WP_011904721.1	WP_011904721.1	WP_011904721.1	WP_011904721.1	WP_011904721.1	WP_011904721.1	WP_011904721.1	WP_011904721.1	WP_011904721.1	WP_011904721.1	WP_011904721.1	WP_011904721.1	WP_011904721.1	WP_011904721.1	WP_011904721.1	WP_011904721.1	WP_011904721.1	WP_011904721.1	WP_011904721.1	WP_011904721.1	WP_011904721.1	WP_011904721.1	WP_011904721.1	WP_011904721.1	WP_011904721.1	WP_011904721.1	WP_011904721.1	WP_011904721.1	WP_011904721.1	WP_011904721.1	WP_011904721.1	WP_011904721.1	WP_011904721.1	WP_011904721.1	WP_011904721.1	WP_011904721.1	WP_011904721.1	WP_011904721.1	WP_011904721.1	WP_011904721.1	WP_011904721.1	WP_011904721.1	WP_011904721.1	WP_011904721.1
WP_011904722.1	cytidine deaminase	92	WP_011904722.1	WP_011904722.1	WP_011904722.1	WP_011904722.1	WP_011904722.1	WP_011904722.1	WP_011904722.1	WP_011904722.1	WP_011904722.1	WP_011904722.1	WP_011904722.1	WP_011904722.1	WP_011904722.1	WP_011904722.1	WP_011904722.1	WP_011904722.1	WP_011904722.1	WP_011904722.1	WP_011904722.1	WP_011904722.1	WP_011904722.1	WP_011904722.1	WP_011904722.1	WP_011904722.1	WP_011904722.1	WP_011904722.1	WP_011904722.1	WP_011904722.1	WP_011904722.1	WP_011904722.1	WP_011904722.1	WP_011904722.1	WP_011904722.1	WP_011904722.1	WP_011904722.1	WP_011904722.1	WP_011904722.1	WP_011904722.1	WP_011904722.1	WP_011904722.1	WP_011904722.1	WP_011904722.1	WP_011904722.1	WP_011904722.1	WP_011904722.1	WP_011904722.1	WP_011904722.1
WP_011904723.1	pyrimidine-nucleoside phosphorylase	92	WP_011904723.1	WP_011904723.1	WP_011904723.1	WP_011904723.1	WP_011904723.1	WP_011904723.1	WP_011904723.1	WP_011904723.1	WP_011904723.1	WP_011904723.1	WP_011904723.1	WP_011904723.1	WP_011904723.1	WP_011904723.1	WP_011904723.1	WP_011904723.1	WP_011904723.1	WP_011904723.1	WP_011904723.1	WP_011904723.1	WP_011904723.1	WP_011904723.1	WP_011904723.1	WP_011904723.1	WP_011904723.1	WP_011904723.1	WP_011904723.1	WP_011904723.1	WP_011904723.1	WP_011904723.1	WP_011904723.1	WP_011904723.1	WP_011904723.1	WP_011904723.1	WP_011904723.1	WP_011904723.1	WP_011904723.1	WP_011904723.1	WP_011904723.1	WP_011904723.1	WP_011904723.1	WP_011904723.1	WP_011904723.1	WP_011904723.1	WP_011904723.1	WP_011904723.1	WP_011904723.1
WP_011904725.1	type 11 methyltransferase	91	WP_011904725.1	WP_011904725.1	WP_011904725.1	WP_011904725.1	WP_011904725.1	WP_011904725.1	WP_011904725.1	WP_011904725.1	WP_011904725.1	WP_011904725.1	WP_011904725.1	WP_011904725.1	WP_011904725.1	WP_011904725.1	WP_011904725.1	WP_011904725.1	WP_011904725.1	WP_011904725.1	WP_011904725.1	WP_011904725.1	WP_011904725.1	WP_011904725.1	WP_011904725.1	WP_011904725.1	WP_011904725.1	WP_011904725.1	WP_011904725.1	WP_011904725.1	WP_011904725.1	WP_011904725.1	WP_011904725.1	WP_011904725.1	WP_011904725.1	WP_011904725.1	WP_011904725.1	WP_011904725.1	WP_011904725.1	WP_011904725.1	WP_011904725.1	WP_011904725.1	WP_011904725.1	WP_011904725.1	WP_011904725.1	WP_011904725.1	WP_011904725.1	WP_011904725.1	WP_011904725.1
WP_011904726.1	adenosine deaminase	91	WP_011904726.1	WP_011904726.1	WP_011904726.1	WP_011904726.1	WP_011904726.1	WP_011904726.1	WP_011904726.1	WP_011904726.1	WP_011904726.1	WP_011904726.1	WP_011904726.1	WP_011904726.1	WP_011904726.1	WP_011904726.1	WP_011904726.1	WP_011904726.1	WP_011904726.1	WP_011904726.1	WP_011904726.1	WP_011904726.1	WP_011904726.1	WP_011904726.1	WP_011904726.1	WP_011904726.1	WP_011904726.1	WP_011904726.1	WP_011904726.1	WP_011904726.1	WP_011904726.1	WP_011904726.1	WP_011904726.1	WP_011904726.1	WP_011904726.1	WP_011904726.1	WP_011904726.1	WP_011904726.1	WP_011904726.1	WP_011904726.1	WP_011904726.1	WP_011904726.1	WP_011904726.1	WP_011904726.1	WP_011904726.1	WP_011904726.1	WP_011904726.1	WP_011904726.1	WP_011904726.1
WP_011904727.1	ATPase	92	WP_011904727.1	WP_011904727.1	WP_011904727.1	WP_011904727.1	WP_011904727.1	WP_011904727.1	WP_011904727.1	WP_011904727.1	WP_011904727.1	WP_011904727.1	WP_011904727.1	WP_011904727.1	WP_011904727.1	WP_011904727.1	WP_011904727.1	WP_011904727.1	WP_011904727.1	WP_011904727.1	WP_011904727.1	WP_011904727.1	WP_011904727.1	WP_011904727.1	WP_011904727.1	WP_011904727.1	WP_011904727.1	WP_011904727.1	WP_011904727.1	WP_011904727.1	WP_011904727.1	WP_011904727.1	WP_011904727.1	WP_011904727.1	WP_011904727.1	WP_011904727.1	WP_011904727.1	WP_011904727.1	WP_011904727.1	WP_011904727.1	WP_011904727.1	WP_011904727.1	WP_011904727.1	WP_011904727.1	WP_011904727.1	WP_011904727.1	WP_011904727.1	WP_011904727.1	WP_011904727.1
WP_011904728.1	dynein regulation protein LC7	92	WP_011904728.1	WP_011904728.1	WP_011904728.1	WP_011904728.1	WP_011904728.1	WP_011904728.1	WP_011904728.1	WP_011904728.1	WP_011904728.1	WP_011904728.1	WP_011904728.1	WP_011904728.1	WP_011904728.1	WP_011904728.1	WP_011904728.1	WP_011904728.1	WP_011904728.1	WP_011904728.1	WP_011904728.1	WP_011904728.1	WP_011904728.1	WP_011904728.1	WP_011904728.1	WP_011904728.1	WP_011904728.1	WP_011904728.1	WP_011904728.1	WP_011904728.1	WP_011904728.1	WP_011904728.1	WP_011904728.1	WP_011904728.1	WP_011904728.1	WP_011904728.1	WP_011904728.1	WP_011904728.1	WP_011904728.1	WP_011904728.1	WP_011904728.1	WP_011904728.1	WP_011904728.1	WP_011904728.1	WP_011904728.1	WP_011904728.1	WP_011904728.1	WP_011904728.1	WP_011904728.1
WP_011904729.1	hypothetical protein	92	WP_011904729.1	WP_011904729.1	WP_011904729.1	WP_011904729.1	WP_011904729.1	WP_011904729.1	WP_011904729.1	WP_011904729.1	WP_011904729.1	WP_011904729.1	WP_011904729.1	WP_011904729.1	WP_011904729.1	WP_011904729.1	WP_011904729.1	WP_011904729.1	WP_011904729.1	WP_011904729.1	WP_011904729.1	WP_011904729.1	WP_011904729.1	WP_011904729.1	WP_011904729.1	WP_011904729.1	WP_011904729.1	WP_011904729.1	WP_011904729.1	WP_011904729.1	WP_011904729.1	WP_011904729.1	WP_011904729.1	WP_011904729.1	WP_011904729.1	WP_011904729.1	WP_011904729.1	WP_011904729.1	WP_011904729.1	WP_011904729.1	WP_011904729.1	WP_011904729.1	WP_011904729.1	WP_011904729.1	WP_011904729.1	WP_011904729.1	WP_011904729.1	WP_011904729.1	WP_011904729.1
WP_011904733.1	ABC transporter permease	91	WP_011904733.1	WP_011904733.1	WP_011904733.1	WP_011904733.1	WP_011904733.1	WP_011904733.1	WP_011904733.1	WP_011904733.1	WP_011904733.1	WP_011904733.1	WP_011904733.1	WP_011904733.1	WP_011904733.1	WP_011904733.1	WP_011904733.1	WP_011904733.1	WP_011904733.1	WP_011904733.1	WP_011904733.1	WP_011904733.1	WP_011904733.1	WP_011904733.1	WP_011904733.1	WP_011904733.1	WP_011904733.1	WP_011904733.1	WP_011904733.1	WP_011904733.1	WP_011904733.1	WP_011904733.1	WP_011904733.1	WP_011904733.1	WP_011904733.1	WP_011904733.1	WP_011904733.1	WP_011904733.1	WP_011904733.1	WP_011904733.1	WP_011904733.1	WP_011904733.1	WP_011904733.1	WP_011904733.1	WP_011904733.1	WP_011904733.1	WP_011904733.1	WP_011904733.1	WP_011904733.1
WP_011904734.1	glutathione/cysteine ABC transporter ATP-binding protein	91	WP_011904734.1	WP_011904734.1	WP_011904734.1	WP_011904734.1	WP_011904734.1	WP_011904734.1	WP_011904734.1	WP_011904734.1	WP_011904734.1	WP_011904734.1	WP_011904734.1	WP_011904734.1	WP_011904734.1	WP_011904734.1	WP_011904734.1	WP_011904734.1	WP_011904734.1	WP_011904734.1	WP_011904734.1	WP_011904734.1	WP_011904734.1	WP_011904734.1	WP_011904734.1	WP_011904734.1	WP_011904734.1	WP_011904734.1	WP_011904734.1	WP_011904734.1	WP_011904734.1	WP_011904734.1	WP_011904734.1	WP_011904734.1	WP_011904734.1	WP_011904734.1	WP_011904734.1	WP_011904734.1	WP_011904734.1	WP_011904734.1	WP_011904734.1	WP_011904734.1	WP_011904734.1	WP_011904734.1	WP_011904734.1	WP_011904734.1	WP_011904734.1	WP_011904734.1	WP_011904734.1
WP_011904735.1	peptidase M48	92	WP_011904735.1	WP_011904735.1	WP_011904735.1	WP_011904735.1	WP_011904735.1	WP_011904735.1	WP_011904735.1	WP_011904735.1	WP_011904735.1	WP_011904735.1	WP_011904735.1	WP_011904735.1	WP_011904735.1	WP_011904735.1	WP_011904735.1	WP_011904735.1	WP_011904735.1	WP_011904735.1	WP_011904735.1	WP_011904735.1	WP_011904735.1	WP_011904735.1	WP_011904735.1	WP_011904735.1	WP_011904735.1	WP_011904735.1	WP_011904735.1	WP_011904735.1	WP_011904735.1	WP_011904735.1	WP_011904735.1	WP_011904735.1	WP_011904735.1	WP_011904735.1	WP_011904735.1	WP_011904735.1	WP_011904735.1	WP_011904735.1	WP_011904735.1	WP_011904735.1	WP_011904735.1	WP_011904735.1	WP_011904735.1	WP_011904735.1	WP_011904735.1	WP_011904735.1	WP_011904735.1
WP_011904736.1	penicillinase repressor	90	WP_011904736.1	WP_011904736.1	WP_011904736.1	WP_011904736.1	WP_011904736.1	WP_011904736.1	WP_011904736.1	WP_011904736.1	WP_011904736.1	WP_011904736.1	WP_011904736.1	WP_011904736.1	WP_011904736.1	WP_011904736.1	WP_011904736.1	WP_011904736.1	WP_011904736.1	WP_011904736.1	WP_011904736.1	WP_011904736.1	WP_011904736.1	WP_011904736.1	WP_011904736.1	WP_011904736.1	WP_011904736.1	WP_011904736.1	WP_011904736.1	WP_011904736.1	WP_011904736.1	WP_011904736.1	WP_011904736.1	WP_011904736.1	WP_011904736.1	WP_011904736.1	WP_011904736.1	WP_011904736.1	WP_011904736.1	WP_011904736.1	WP_011904736.1	WP_011904736.1	WP_011904736.1	WP_011904736.1	WP_011904736.1	WP_011904736.1	WP_011904736.1	WP_011904736.1	WP_011904736.1
WP_011904737.1	aldehyde dehydrogenase	92	WP_011904737.1	WP_011904737.1	WP_011904737.1	WP_011904737.1	WP_011904737.1	WP_011904737.1	WP_011904737.1	WP_011904737.1	WP_011904737.1	WP_011904737.1	WP_011904737.1	WP_011904737.1	WP_011904737.1	WP_011904737.1	WP_011904737.1	WP_011904737.1	WP_011904737.1	WP_011904737.1	WP_011904737.1	WP_011904737.1	WP_011904737.1	WP_011904737.1	WP_011904737.1	WP_011904737.1	WP_011904737.1	WP_011904737.1	WP_011904737.1	WP_011904737.1	WP_011904737.1	WP_011904737.1	WP_011904737.1	WP_011904737.1	WP_011904737.1	WP_011904737.1	WP_011904737.1	WP_011904737.1	WP_011904737.1	WP_011904737.1	WP_011904737.1	WP_011904737.1	WP_011904737.1	WP_011904737.1	WP_011904737.1	WP_011904737.1	WP_011904737.1	WP_011904737.1	WP_011904737.1
WP_011904738.1	betaine-aldehyde dehydrogenase	92	WP_011904738.1	WP_011904738.1	WP_011904738.1	WP_011904738.1	WP_011904738.1	WP_011904738.1	WP_011904738.1	WP_011904738.1	WP_011904738.1	WP_011904738.1	WP_011904738.1	WP_011904738.1	WP_011904738.1	WP_011904738.1	WP_011904738.1	WP_011904738.1	WP_011904738.1	WP_011904738.1	WP_011904738.1	WP_011904738.1	WP_011904738.1	WP_011904738.1	WP_011904738.1	WP_011904738.1	WP_011904738.1	WP_011904738.1	WP_011904738.1	WP_011904738.1	WP_011904738.1	WP_011904738.1	WP_011904738.1	WP_011904738.1	WP_011904738.1	WP_011904738.1	WP_011904738.1	WP_011904738.1	WP_011904738.1	WP_011904738.1	WP_011904738.1	WP_011904738.1	WP_011904738.1	WP_011904738.1	WP_011904738.1	WP_011904738.1	WP_011904738.1	WP_011904738.1	WP_011904738.1
WP_011904739.1	deoxyribose-phosphate aldolase	92	WP_011904739.1	WP_011904739.1	WP_011904739.1	WP_011904739.1	WP_011904739.1	WP_011904739.1	WP_011904739.1	WP_011904739.1	WP_011904739.1	WP_011904739.1	WP_011904739.1	WP_011904739.1	WP_011904739.1	WP_011904739.1	WP_011904739.1	WP_011904739.1	WP_011904739.1	WP_011904739.1	WP_011904739.1	WP_011904739.1	WP_011904739.1	WP_011904739.1	WP_011904739.1	WP_011904739.1	WP_011904739.1	WP_011904739.1	WP_011904739.1	WP_011904739.1	WP_011904739.1	WP_011904739.1	WP_011904739.1	WP_011904739.1	WP_011904739.1	WP_011904739.1	WP_011904739.1	WP_011904739.1	WP_011904739.1	WP_011904739.1	WP_011904739.1	WP_011904739.1	WP_011904739.1	WP_011904739.1	WP_011904739.1	WP_011904739.1	WP_011904739.1	WP_011904739.1	WP_011904739.1
WP_011904740.1	uracil phosphoribosyltransferase	92	WP_011904740.1	WP_011904740.1	WP_011904740.1	WP_011904740.1	WP_011904740.1	WP_011904740.1	WP_011904740.1	WP_011904740.1	WP_011904740.1	WP_011904740.1	WP_011904740.1	WP_011904740.1	WP_011904740.1	WP_011904740.1	WP_011904740.1	WP_011904740.1	WP_011904740.1	WP_011904740.1	WP_011904740.1	WP_011904740.1	WP_011904740.1	WP_011904740.1	WP_011904740.1	WP_011904740.1	WP_011904740.1	WP_011904740.1	WP_011904740.1	WP_011904740.1	WP_011904740.1	WP_011904740.1	WP_011904740.1	WP_011904740.1	WP_011904740.1	WP_011904740.1	WP_011904740.1	WP_011904740.1	WP_011904740.1	WP_011904740.1	WP_011904740.1	WP_011904740.1	WP_011904740.1	WP_011904740.1	WP_011904740.1	WP_011904740.1	WP_011904740.1	WP_011904740.1	WP_011904740.1
WP_011904742.1	protein kinase	91	WP_011904742.1	WP_011904742.1	WP_011904742.1	WP_011904742.1	WP_011904742.1	WP_011904742.1	WP_011904742.1	WP_011904742.1	WP_011904742.1	WP_011904742.1	WP_011904742.1	WP_011904742.1	WP_011904742.1	WP_011904742.1	WP_011904742.1	WP_011904742.1	WP_011904742.1	WP_011904742.1	WP_011904742.1	WP_011904742.1	WP_011904742.1	WP_011904742.1	WP_011904742.1	WP_011904742.1	WP_011904742.1	WP_011904742.1	WP_011904742.1	WP_011904742.1	WP_011904742.1	WP_011904742.1	WP_011904742.1	WP_011904742.1	WP_011904742.1	WP_011904742.1	WP_011904742.1	WP_011904742.1	WP_011904742.1	WP_011904742.1	WP_011904742.1	WP_011904742.1	WP_011904742.1	WP_011904742.1	WP_011904742.1	WP_011904742.1	WP_011904742.1	WP_011904742.1	WP_011904742.1
WP_011904745.1	MBL fold metallo-hydrolase	92	WP_011904745.1	WP_011904745.1	WP_011904745.1	WP_011904745.1	WP_011904745.1	WP_011904745.1	WP_011904745.1	WP_011904745.1	WP_011904745.1	WP_011904745.1	WP_011904745.1	WP_011904745.1	WP_011904745.1	WP_011904745.1	WP_011904745.1	WP_011904745.1	WP_011904745.1	WP_011904745.1	WP_011904745.1	WP_011904745.1	WP_011904745.1	WP_011904745.1	WP_011904745.1	WP_011904745.1	WP_011904745.1	WP_011904745.1	WP_011904745.1	WP_011904745.1	WP_011904745.1	WP_011904745.1	WP_011904745.1	WP_011904745.1	WP_011904745.1	WP_011904745.1	WP_011904745.1	WP_011904745.1	WP_011904745.1	WP_011904745.1	WP_011904745.1	WP_011904745.1	WP_011904745.1	WP_011904745.1	WP_011904745.1	WP_011904745.1	WP_011904745.1	WP_011904745.1	WP_011904745.1
WP_011904746.1	hypothetical protein	91	WP_011904746.1	WP_011904746.1	WP_011904746.1	WP_011904746.1	WP_011904746.1	WP_011904746.1	WP_011904746.1	WP_011904746.1	WP_011904746.1	WP_011904746.1	WP_011904746.1	WP_011904746.1		WP_011904746.1	WP_011904746.1	WP_011904746.1	WP_011904746.1	WP_011904746.1	WP_011904746.1	WP_011904746.1	WP_011904746.1	WP_011904746.1	WP_011904746.1	WP_011904746.1	WP_011904746.1	WP_011904746.1	WP_011904746.1	WP_011904746.1	WP_011904746.1	WP_011904746.1	WP_011904746.1	WP_011904746.1	WP_011904746.1	WP_011904746.1	WP_011904746.1	WP_011904746.1	WP_011904746.1	WP_011904746.1	WP_011904746.1	WP_011904746.1	WP_011904746.1	WP_011904746.1	WP_011904746.1	WP_011904746.1	WP_011904746.1	WP_011904746.1	WP_011904746.1
WP_011904747.1	gamma-glutamyl cyclotransferase	92	WP_011904747.1	WP_011904747.1	WP_011904747.1	WP_011904747.1	WP_011904747.1	WP_011904747.1	WP_011904747.1	WP_011904747.1	WP_011904747.1	WP_011904747.1	WP_011904747.1	WP_011904747.1	WP_011904747.1	WP_011904747.1	WP_011904747.1	WP_011904747.1	WP_011904747.1	WP_011904747.1	WP_011904747.1	WP_011904747.1	WP_011904747.1	WP_011904747.1	WP_011904747.1	WP_011904747.1	WP_011904747.1	WP_011904747.1	WP_011904747.1	WP_011904747.1	WP_011904747.1	WP_011904747.1	WP_011904747.1	WP_011904747.1	WP_011904747.1	WP_011904747.1	WP_011904747.1	WP_011904747.1	WP_011904747.1	WP_011904747.1	WP_011904747.1	WP_011904747.1	WP_011904747.1	WP_011904747.1	WP_011904747.1	WP_011904747.1	WP_011904747.1	WP_011904747.1	WP_011904747.1
WP_011904748.1	pyridine nucleotide-disulfide oxidoreductase	92	WP_011904748.1	WP_011904748.1	WP_011904748.1	WP_011904748.1	WP_011904748.1	WP_011904748.1	WP_011904748.1	WP_011904748.1	WP_011904748.1	WP_011904748.1	WP_011904748.1	WP_011904748.1	WP_011904748.1	WP_011904748.1	WP_011904748.1	WP_011904748.1	WP_011904748.1	WP_011904748.1	WP_011904748.1	WP_011904748.1	WP_011904748.1	WP_011904748.1	WP_011904748.1	WP_011904748.1	WP_011904748.1	WP_011904748.1	WP_011904748.1	WP_011904748.1	WP_011904748.1	WP_011904748.1	WP_011904748.1	WP_011904748.1	WP_011904748.1	WP_011904748.1	WP_011904748.1	WP_011904748.1	WP_011904748.1	WP_011904748.1	WP_011904748.1	WP_011904748.1	WP_011904748.1	WP_011904748.1	WP_011904748.1	WP_011904748.1	WP_011904748.1	WP_011904748.1	WP_011904748.1
WP_011904750.1	GCN5 family acetyltransferase	91	WP_011904750.1	WP_011904750.1	WP_011904750.1	WP_011904750.1		WP_011904750.1	WP_011904750.1	WP_011904750.1	WP_011904750.1	WP_011904750.1	WP_011904750.1	WP_011904750.1	WP_011904750.1	WP_011904750.1	WP_011904750.1	WP_011904750.1	WP_011904750.1	WP_011904750.1	WP_011904750.1	WP_011904750.1	WP_011904750.1	WP_011904750.1	WP_011904750.1	WP_011904750.1	WP_011904750.1	WP_011904750.1	WP_011904750.1	WP_011904750.1	WP_011904750.1	WP_011904750.1	WP_011904750.1	WP_011904750.1	WP_011904750.1	WP_011904750.1	WP_011904750.1	WP_011904750.1	WP_011904750.1	WP_011904750.1	WP_011904750.1	WP_011904750.1	WP_011904750.1	WP_011904750.1	WP_011904750.1	WP_011904750.1	WP_011904750.1	WP_011904750.1	WP_011904750.1
WP_011904751.1	DNA-binding protein	43	WP_011904751.1	WP_011904751.1	WP_011904751.1	WP_011904751.1		WP_011904751.1	WP_011904751.1	WP_011904751.1	WP_011904751.1	WP_011904751.1	WP_011904751.1	WP_011904751.1	WP_011904751.1	WP_011904751.1	WP_011904751.1	WP_011904751.1	WP_011904751.1	WP_011904751.1			WP_011904751.1				WP_011904751.1				WP_011904751.1	WP_011904751.1	WP_011904751.1		WP_011904751.1	WP_011904751.1	WP_011904751.1		WP_011904751.1	WP_011904751.1		WP_011904751.1	WP_011904751.1	WP_011904751.1		WP_011904751.1	WP_011904751.1	WP_011904751.1	WP_011904751.1
WP_011904752.1	threonyl-tRNA synthetase	82	WP_011904752.1	WP_011904752.1	WP_011904752.1	WP_011904752.1	WP_011904752.1	WP_011904752.1	WP_011904752.1	WP_011904752.1	WP_011904752.1	WP_011904752.1	WP_011904752.1	WP_011904752.1	WP_011904752.1			WP_011904752.1	WP_011904752.1	WP_011904752.1	WP_011904752.1	WP_011904752.1	WP_011904752.1	WP_011904752.1	WP_011904752.1	WP_011904752.1	WP_011904752.1	WP_011904752.1	WP_011904752.1	WP_011904752.1	WP_011904752.1	WP_011904752.1	WP_011904752.1	WP_011904752.1	WP_011904752.1	WP_011904752.1	WP_011904752.1	WP_011904752.1	WP_011904752.1		WP_011904752.1	WP_011904752.1		WP_011904752.1	WP_011904752.1	WP_011904752.1			WP_011904752.1
WP_011904754.1	multidrug ABC transporter ATP-binding protein	91	WP_011904754.1	WP_011904754.1	WP_011904754.1	WP_011904754.1	WP_011904754.1	WP_011904754.1	WP_011904754.1	WP_011904754.1	WP_011904754.1	WP_011904754.1	WP_011904754.1	WP_011904754.1	WP_011904754.1	WP_011904754.1	WP_011904754.1	WP_011904754.1	WP_011904754.1	WP_011904754.1	WP_011904754.1	WP_011904754.1	WP_011904754.1	WP_011904754.1	WP_011904754.1	WP_011904754.1	WP_011904754.1	WP_011904754.1	WP_011904754.1	WP_011904754.1	WP_011904754.1	WP_011904754.1	WP_011904754.1	WP_011904754.1		WP_011904754.1	WP_011904754.1	WP_011904754.1	WP_011904754.1	WP_011904754.1	WP_011904754.1	WP_011904754.1	WP_011904754.1	WP_011904754.1	WP_011904754.1	WP_011904754.1	WP_011904754.1	WP_011904754.1	WP_011904754.1
WP_011904756.1	TetR family transcriptional regulator	47	WP_011904756.1	WP_011904756.1	WP_011904756.1	WP_011904756.1	WP_011904756.1	WP_011904756.1	WP_011904756.1	WP_011904756.1	WP_011904756.1	WP_011904756.1			WP_011904756.1			WP_011904756.1														WP_011904756.1	WP_011904756.1		WP_011904756.1		WP_011904756.1		WP_011904756.1		WP_011904756.1	WP_011904756.1							WP_011904756.1
WP_011904757.1	MarR family transcriptional regulator	88	WP_011904757.1	WP_011904757.1	WP_011904757.1	WP_011904757.1	WP_011904757.1	WP_011904757.1	WP_011904757.1	WP_011904757.1	WP_011904757.1	WP_011904757.1	WP_011904757.1	WP_011904757.1	WP_011904757.1	WP_011904757.1	WP_011904757.1	WP_011904757.1	WP_011904757.1	WP_011904757.1	WP_011904757.1	WP_011904757.1	WP_011904757.1	WP_011904757.1	WP_011904757.1	WP_011904757.1	WP_011904757.1	WP_011904757.1	WP_011904757.1	WP_011904757.1	WP_011904757.1	WP_011904757.1	WP_011904757.1	WP_011904757.1	WP_011904757.1	WP_011904757.1	WP_011904757.1	WP_011904757.1	WP_011904757.1	WP_011904757.1	WP_011904757.1	WP_011904757.1	WP_011904757.1	WP_011904757.1	WP_011904757.1	WP_011904757.1	WP_011904757.1	WP_011904757.1	WP_011904757.1
WP_011904758.1	multidrug MFS transporter	92	WP_011904758.1	WP_011904758.1	WP_011904758.1	WP_011904758.1	WP_011904758.1	WP_011904758.1	WP_011904758.1	WP_011904758.1	WP_011904758.1	WP_011904758.1	WP_011904758.1	WP_011904758.1	WP_011904758.1	WP_011904758.1	WP_011904758.1	WP_011904758.1	WP_011904758.1	WP_011904758.1	WP_011904758.1	WP_011904758.1	WP_011904758.1	WP_011904758.1	WP_011904758.1	WP_011904758.1	WP_011904758.1	WP_011904758.1	WP_011904758.1	WP_011904758.1	WP_011904758.1	WP_011904758.1	WP_011904758.1	WP_011904758.1	WP_011904758.1	WP_011904758.1	WP_011904758.1	WP_011904758.1	WP_011904758.1	WP_011904758.1	WP_011904758.1	WP_011904758.1	WP_011904758.1	WP_011904758.1	WP_011904758.1	WP_011904758.1	WP_011904758.1	WP_011904758.1	WP_011904758.1
WP_011904759.1	inosine-5-monophosphate dehydrogenase	91	WP_011904759.1	WP_011904759.1	WP_011904759.1	WP_011904759.1	WP_011904759.1	WP_011904759.1	WP_011904759.1		WP_011904759.1	WP_011904759.1	WP_011904759.1	WP_011904759.1	WP_011904759.1	WP_011904759.1	WP_011904759.1	WP_011904759.1	WP_011904759.1	WP_011904759.1	WP_011904759.1	WP_011904759.1	WP_011904759.1	WP_011904759.1	WP_011904759.1	WP_011904759.1	WP_011904759.1	WP_011904759.1	WP_011904759.1	WP_011904759.1	WP_011904759.1	WP_011904759.1	WP_011904759.1	WP_011904759.1	WP_011904759.1	WP_011904759.1	WP_011904759.1	WP_011904759.1	WP_011904759.1	WP_011904759.1	WP_011904759.1	WP_011904759.1	WP_011904759.1	WP_011904759.1	WP_011904759.1	WP_011904759.1	WP_011904759.1	WP_011904759.1	WP_011904759.1
[truncated: 3,801 more rows]
[truncated: 45 more columns]

## Sheet: Sheet2
Table S2: Heat map of InParanoid results
Protein	ST-CNR699	ST-CNS416	ST-CNT261	ST-CNS197	ST-CNB536	ST-CNB476	ST-CNH898	ST-CNY012	ST-CNT250	SA-CNS205	SA-CNT849	SA-CNS673	SA-CNS051	SA-CNP193	SA-CNP105	SA-CNS744	SA-CNX481	SA-CNX814	SA-CNY011	SA-CNY231	SA-CNY256	SA-CNY260	SA-CNY280	SA-CNY237	SA-CNT859	SA-CNH877	SA-CNH962	SA-CNR107	SA-CNY282	SA-CNY234	SA-CNS991	SA-CNH963	SA-CNS299	SA-CNS243	SA-CNR416	SA-CNR425	SA-CNT799	SA-CNX482	SA-CNR921	SA-CNT850	SA-CNH646	SA-CNB458	SA-CNX508	SA-CNT005	SA-CNH941	SA-CNX891	SA-CNT857	SA-CNQ748	SA-CNT798
WP_007073013.1	1	1	1	1	1	1	1	1	1	1	1	1	1	1	1	1	1	1	1	1	1	1	1	1	1	1	1	1	1	1	1	1	1	1	1	1	1	1	1	1	1	1	1	1	1	1	1	1	1
[truncated: 4,460 more rows]
[truncated: 43 more columns]

## Sheet: Sheet3
Table S3: Isolation and genome metadata of Salinispora strains
[truncated: 102 more rows]

## Sheet: Sheet4
Table S4: List of conserved and not conserved reactions in each model
[truncated: 1,738 more rows]

[truncated: 3 more sheets: Sheet5, Sheet6, Sheet7]
