# Supplementary material for: Use of genome-scale models to get new insights into the marine actinomycete genus Salinispora
Source: BMC Syst Biol. 2019 Jan 21;13:11. doi: 10.1186/s12918-019-0683-1 (PMC6341766; doi:10.1186/s12918-019-0683-1)
Supplement: Supplementary file 2 — Excel files with list of reactions, metabolites, and genes included in each reconstruction with corresponding references, associated GPR, E.C. numbers and notes. Mat files for each Salinispora model built in this work. (MAT). (ZIP 1303 kb) [file 12918_2019_683_MOESM2_ESM.zip]

Archive with 8 entries (8 files):
- iCC926_BMC.mat
- iCC926_BMC.xlsx
- iCCSA643_BMC.mat
- iCCSA643_BMC.xlsx
- iCCSP114_BMC.mat
- iCCSP114_BMC.xlsx
- iCore_BMC.mat
- iCore_BMC.xlsx
