# Supplementary material for: Use of genome-scale models to get new insights into the marine actinomycete genus Salinispora
Source: BMC Syst Biol. 2019 Jan 21;13:11. doi: 10.1186/s12918-019-0683-1 (PMC6341766; doi:10.1186/s12918-019-0683-1)
Supplement: Supplementary file 2 — Excel files with list of reactions, metabolites, and genes included in each reconstruction with corresponding references, associated GPR, E.C. numbers and notes. Mat files for each Salinispora model built in this work. (MAT). (ZIP 1303 kb) [file 12918_2019_683_MOESM2_ESM.zip › iCC926_BMC.xlsx]

## Sheet: Reactions
	Abbreviation	Description	Reaction	GPR	Subsystem	Reversible	Lower bound	Upper bound	Confidence Score	EC Number	Notes	References	KEGGID
1	r_0001	(1S,2R)-1-C-indol-3-yl)glycerol 3-phosphate	Indoleglycerol_phosphate[c] <=> D-Glyceraldehyde_3-phosphate[c] + Indole[c]	STROP_RS15880	Phenylalanine, tyrosine and tryptophan biosynthesis	1	-1000	1000	2	4.2.1.20	[]		R02340
2	r_0002	(2E,6E)-farnesyl-diphosphate:isopentenyl-diphosphate cistransferase (adding 8 isopentenyl units)	trans,trans-Farnesyl_diphosphate[c] + 8 Isopentenyl_diphosphate[c] -> 8 Pyrophosphate[c] + Undecaprenyl_diphosphate[c]	STROP_RS17290	Terpenoid backbone biosynthesis	0	0	1000	2	2.5.1.31	[]		R06447
3	r_0003	(2E,6E)-farnesyl-diphosphate:isopentenyl-diphosphate farnesyltranstransferase (adding 4 isopentenyl units)	trans,trans-Farnesyl_diphosphate[c] + 4 Isopentenyl_diphosphate[c] -> 4 Pyrophosphate[c] + all-trans-Heptaprenyl_diphosphate[c]	STROP_RS20415	Terpenoid backbone biosynthesis	0	0	1000	2	2.5.1.30	new rxn		R09247
4	r_0004	(2R,3S)-3-methylmalate:NAD+ oxidoreductase	2-Oxobutanoate[c] + CO2[c] + NADH[c] <=> D-erythro-3-Methylmalate[c] + NAD+[c]	STROP_RS06240	Valine, leucine and isoleucine biosynthesis	1	-1000	1000	2	1.1.1.85	new rxn		R00994
5	r_0005	(2R)-ethylmalonyl-CoA CoA-carbonylmutase	(2R)-Ethylmalonyl-CoA[c] <=> (2S)-Methylsuccinyl-CoA[c]	STROP_RS18205	Glyoxylate and dicarboxylate metabolism	1	-1000	1000	2	5.4.99.2	new rxn		R09292
6	r_0006	(2S,3S)-3-Hydroxy-2-methylbutanoyl-CoA hydro-liase	H2O[c] + 2-Methylbut-2-enoyl-CoA[c] -> (2S,3S)-3-Hydroxy-2-methylbutanoyl-CoA[c]	((STROP_RS13105) or (STROP_RS13165) or (STROP_RS13280) or (STROP_RS22455))	Valine, leucine and isoleucine degradation	0	0	1000	2	4.2.1.17	[]		R04204
7	r_0007	(2S,3S)-3-hydroxy-2-methylbutanoyl-CoA:NAD+ oxidoreductase	NAD+[c] + (2S,3S)-3-Hydroxy-2-methylbutanoyl-CoA[c] <=> NADH[c] + H+[c] + 2-Methylacetoacetyl-CoA[c]	STROP_RS07675	Valine, leucine and isoleucine degradation	1	-1000	1000	2	1.1.1.35	[]		R04203
8	r_0008	(2S)-ethylmalonyl-CoA epimerase	(2S)-Ethylmalonyl-CoA[c] <=> (2R)-Ethylmalonyl-CoA[c]	STROP_RS18155	Glyoxylate and dicarboxylate metabolism	1	-1000	1000	2	5.1.99.1	new rxn		R09979
9	r_0009	(2S)-lactyl-2-diphospho-5-guanosine:7,8-didemethyl-8-hydroxy-5-deazariboflavin lactylphosphotransferase	7,8-Didemethyl-8-hydroxy-5-deazariboflavin[c] + (2S)-Lactyl-2-diphospho-5-guanosine[c] <=> H+[c] + Coenzyme_F420-0[c] + GMP[c]	STROP_RS04785	Methane metabolism	1	-1000	1000	2	2.7.8.28	new rxn		R09398
10	r_0010	(3R)-3-Hydroxybutanoyl-[acyl-carrier protein]:NADP+ oxidoreductase	NADP+[c] + 3hbACP[c] <=> H+[c] + NADPH[c] + actACP[c]	((STROP_RS00705) or (STROP_RS11930) or (STROP_RS13155) or (STROP_RS14050) or (STROP_RS15150) or (STROP_RS15370) or (STROP_RS18460))	Fatty acid biosynthesis	1	-1000	1000	2	1.1.1.100	[]		R04533
11	r_0011	(3R)-3-Hydroxybutanoyl-[acyl-carrier-protein] hydro-lyase	3hdecACP[c] <=> H2O[c] + tdec2eACP[c]	((STROP_RS14040) or (STROP_RS14045))	Fatty acid biosynthesis	1	-1000	1000	2	4.2.1.59	[]		R04535
12	r_0012	(3R)-3-Hydroxybutanoyl-[acyl-carrier-protein] hydro-lyase	3hhexACP[c] <=> H2O[c] + thex2eACP[c]	((STROP_RS14040) or (STROP_RS14045))	Fatty acid biosynthesis	1	-1000	1000	2	4.2.1.59	[]		R04954
13	r_0013	(3R)-3-Hydroxybutanoyl-[acyl-carrier-protein] hydro-lyase	3hoctACP[c] <=> H2O[c] + toct2eACP[c]	((STROP_RS14040) or (STROP_RS14045))	Fatty acid biosynthesis	1	-1000	1000	2	4.2.1.59	[]		R04537
14	r_0014	(3R)-3-Hydroxybutanoyl-[acyl-carrier-protein] hydro-lyase	3hbACP[c] <=> H2O[c] + but2eACP[c]	((STROP_RS14040) or (STROP_RS14045))	Fatty acid biosynthesis	1	-1000	1000	2	4.2.1.59	[]		R04428
15	r_0015	(3R)-3-Hydroxybutanoyl-[acyl-carrier-protein] hydro-lyase	3hddecACP[c] <=> H2O[c] + tddec2eACP[c]	((STROP_RS14040) or (STROP_RS14045))	Fatty acid biosynthesis	1	-1000	1000	2	4.2.1.59	[]		R04965
16	r_0016	(3R)-3-Hydroxydecanoyl-[acyl-carrier-protein]:NADP+ oxidoreductase	NADP+[c] + 3hdecACP[c] <=> H+[c] + NADPH[c] + 3odecACP[c]	((STROP_RS00705) or (STROP_RS11930) or (STROP_RS13155) or (STROP_RS14050) or (STROP_RS15150) or (STROP_RS15370) or (STROP_RS18460))	Fatty acid biosynthesis	1	-1000	1000	2	1.1.1.100	[]		R04534
17	r_0017	(3R)-3-Hydroxydodecanoyl-[acyl-carrier-protein]:NADP+ oxidoreductase	NADP+[c] + 3hddecACP[c] <=> H+[c] + NADPH[c] + 3oddecACP[c]	((STROP_RS00705) or (STROP_RS11930) or (STROP_RS13155) or (STROP_RS14050) or (STROP_RS15150) or (STROP_RS15370) or (STROP_RS18460))	Fatty acid biosynthesis	1	-1000	1000	2	1.1.1.100	[]		R04964
18	r_0018	(3R)-3-Hydroxyhexanoyl-[acyl-carrier-protein]:NADP+ oxidoreductase	NADP+[c] + 3hhexACP[c] <=> H+[c] + NADPH[c] + 3ohexACP[c]	((STROP_RS00705) or (STROP_RS11930) or (STROP_RS13155) or (STROP_RS14050) or (STROP_RS15150) or (STROP_RS15370) or (STROP_RS18460))	Fatty acid biosynthesis	1	-1000	1000	2	1.1.1.100	[]		R04953
19	r_0019	(3R)-3-Hydroxyoctanoyl-[acyl-carrier-protein]:NADP+ oxidoreductase	NADP+[c] + 3hoctACP[c] <=> H+[c] + NADPH[c] + 3ooctACP[c]	((STROP_RS00705) or (STROP_RS11930) or (STROP_RS13155) or (STROP_RS14050) or (STROP_RS15150) or (STROP_RS15370) or (STROP_RS18460))	Fatty acid biosynthesis	1	-1000	1000	2	1.1.1.100	[]		R04536
20	r_0020	(3R)-3-Hydroxypalmitoyl-[acyl-carrier-protein] hydro-lyase	3hmrsACP[c] <=> H2O[c] + ttetr2eACP[c]	((STROP_RS14040) or (STROP_RS14045))	Fatty acid biosynthesis	1	-1000	1000	2	4.2.1.59	[]		R04568
21	r_0021	(3R)-3-Hydroxypalmitoyl-[acyl-carrier-protein] hydro-lyase	3hpalmACP[c] <=> H2O[c] + tpalm2eACP[c]	((STROP_RS14040) or (STROP_RS14045))	Fatty acid biosynthesis	1	-1000	1000	2	4.2.1.59	[]		R04544
22	r_0022	(3R)-3-Hydroxypalmitoyl-[acyl-carrier-protein]:NADP+ oxidoreductase	NADP+[c] + 3hpalmACP[c] <=> H+[c] + NADPH[c] + 3opalmACP[c]	((STROP_RS00705) or (STROP_RS11930) or (STROP_RS13155) or (STROP_RS14050) or (STROP_RS15150) or (STROP_RS15370) or (STROP_RS18460))	Fatty acid biosynthesis	1	-1000	1000	2	1.1.1.100	[]		R04543
23	r_0023	(3R)-3-Hydroxytetradecanoyl-[acyl-carrier-protein]:NADP+	NADP+[c] + 3hmrsACP[c] <=> H+[c] + NADPH[c] + 3omrsACP[c]	((STROP_RS00705) or (STROP_RS11930) or (STROP_RS13155) or (STROP_RS14050) or (STROP_RS15150) or (STROP_RS15370) or (STROP_RS18460))	Fatty acid biosynthesis	1	-1000	1000	2	1.1.1.100	[]		R04566
24	r_0024	(3S)-3-hydroxyacyl-CoA hydro-lyase	H2O[c] + 5-Carboxy-2-pentenoyl-CoA[c] -> (3S)-3-Hydroxyadipyl-CoA[c]	((STROP_RS13105) or (STROP_RS13165) or (STROP_RS13280) or (STROP_RS22455))	Phenylalanine metabolism; Caprolactam degradation	0	0	1000	2	4.2.1.17	new rxn		R06942
25	r_0025	(3S)-3,6-diaminohexanoate 5,6-aminomutase	(3S)-3,6-Diaminohexanoate[c] <=> (3S,5S)-3,5-Diaminohexanoate[c]	(STROP_RS11395 and STROP_RS11400)	Lysine degradation	1	-1000	1000	2	5.4.3.3	[]		R03275
26	r_0026	(5-Glutamyl)-peptide:amino-acid 5-glutamyltransferase	L-Glutamate[c] + 3-Cyano-L-alanine[c] -> H2O[c] + gamma-Glutamyl-beta-cyanoalanine[c]	STROP_RS12305	Cyanoamino acid metabolism	0	0	1000	2	2.3.2.2	[]		R03970
27	r_0027	(5-Glutamyl)-peptide:amino-acid 5-glutamyltransferase	H2O[c] + H+[c] + R-S-Glutathione[c] -> L-Glutamate[c] + R-S-Cysteinylglycine[c]	STROP_RS12305	Glutathione metabolism	0	0	1000	2	2.3.2.2	new rxn		R03916
28	r_0028	(5-L-glutamyl)-peptide:taurine 5-glutamyltransferase	H2O[c] + H+[c] + (5-L-Glutamyl)-peptide[c] + Taurine[c] -> 2 Peptide[c] + 5-L-Glutamyl-taurine[c]	STROP_RS12305	Taurine and hypotaurine metabolism	0	0	1000	2	2.3.2.2	new rxn		R01687
29	r_0029	(E)-4-hydroxy-3-methylbut-2-en-1-yl-diphosphate:oxidized ferredoxin oxidoreductase (hydrating)	2 H+[c] + 2 Reduced_ferredoxin[c] + 2-C-Methyl-D-erythritol_2,4-cyclodiphosphate[c] -> H2O[c] + 2 Oxidized_ferredoxin[c] + 1-Hydroxy-2-methyl-2-butenyl_4-diphosphate[c]	STROP_RS06800	Terpenoid backbone biosynthesis	0	0	1000	2	1.17.7.1 1.17.7.3	[]		R08689
30	r_0030	(R)-2-Methylmalate hydro-lyase (2-methylmaleate-forming)	(R)-2-Methylmalate[c] <=> H2O[c] + 2-Methylmaleate[c]	(STROP_RS06350 and STROP_RS06355)	Valine, leucine and isoleucine biosynthesis; C5-Branched dibasic acid metabolism	1	-1000	1000	2	4.2.1.35	new rxn		R03896
31	r_0031	(R)-2,3-Dihydroxy-3-methylbutanoate hydro-lyase	(R)-2,3-Dihydroxy-3-methylbutanoate[c] -> H2O[c] + 3-Methyl-2-oxobutanoic_acid[c]	((STROP_RS05150) or (STROP_RS06200))	Valine, leucine and isoleucine biosynthesis	0	0	1000	2	4.2.1.9	[]		R04441
32	r_0032	(R)-2,3-Dihydroxy-3-methylbutanoate:NADP+ oxidoreductase (isomerizing)	NADP+[c] + (R)-2,3-Dihydroxy-3-methylbutanoate[c] <=> H+[c] + NADPH[c] + 3-Hydroxy-3-methyl-2-oxobutanoic_acid[c]	STROP_RS06220	Valine, leucine and isoleucine biosynthesis	1	-1000	1000	2	1.1.1.86	[]		R04440
33	r_0033	(R)-2,3-Dihydroxy-3-methylpentanoate hydro-lyase	(R)-2,3-Dihydroxy-3-methylpentanoate[c] -> H2O[c] + (S)-3-Methyl-2-oxopentanoic_acid[c]	((STROP_RS05150) or (STROP_RS06200))	Valine, leucine and isoleucine biosynthesis	0	0	1000	2	4.2.1.9	[]		R05070
34	r_0034	(R)-2,3-Dihydroxy-3-methylpentanoate:NADP+ oxidoreductase (isomerizing)	NADP+[c] + (R)-2,3-Dihydroxy-3-methylpentanoate[c] <=> H+[c] + NADPH[c] + (R)-3-Hydroxy-3-methyl-2-oxopentanoate[c]	STROP_RS06220	Valine, leucine and isoleucine biosynthesis	1	-1000	1000	2	1.1.1.86	[]		R05068
35	r_0035	(R)-3-Hydroxybutanoate:NAD+ oxidoreductase	NAD+[c] + (R)-3-Hydroxybutanoate[c] <=> NADH[c] + H+[c] + Acetoacetate[c]	STROP_RS09110	Butanoate metabolism; Synthesis and degradation of ketone bodies	1	-1000	1000	2	1.1.1.30	[]		R01361
36	r_0036	(R)-3-Hydroxybutanoyl-CoA:NADP+ oxidoreductase	NADP+[c] + (R)-3-Hydroxybutanoyl-CoA[c] <=> H+[c] + NADPH[c] + Acetoacetyl-CoA[c]		Butanoate metabolism; Glyoxylate and dicarboxylate metabolism	1	-1000	1000	1	1.1.1.36	[]		R01977
37	r_0037	(R)-4-Phosphopantothenate:L-cysteine ligase	CTP[c] + L-Cysteine[c] + D-4-Phosphopantothenate[c] -> Pyrophosphate[c] + CMP[c] + (R)-4-Phosphopantothenoyl-L-cysteine[c]	STROP_RS09385	Pantothenate and CoA biosynthesis	0	0	1000	2	6.3.2.5	[]		R04231
38	r_0038	(R)-4-Phosphopantothenate:L-cysteine ligase	L-Cysteine[c] + D-4-Phosphopantothenate[c] + ATP[c] -> Pyrophosphate[c] + (R)-4-Phosphopantothenoyl-L-cysteine[c] + AMP[c]	STROP_RS09385	Pantothenate and CoA biosynthesis	0	0	1000	2	6.3.2.5	[]		R04230
39	r_0039	(R)-Lactate:NAD+ oxidoreductase	NAD+[c] + (R)-Lactate[c] <=> NADH[c] + H+[c] + Pyruvate[c]	STROP_RS14890	Pyruvate metabolism	1	-1000	1000	2	1.1.1.28	new rxn		R00704
40	r_0040	(R)-Methylmalonyl-CoA CoA-carbonylmutase	(R)-Methylmalonyl-CoA[c] <=> Succinyl-CoA[c]	((STROP_RS04215 and STROP_RS19185) or (STROP_RS18140 and STROP_RS19185))	Valine, leucine and isoleucine degradation; Glyoxylate and dicarboxylate metabolism; Propanoate metabolism	1	-1000	1000	2	5.4.99.2	[]		R00833
41	r_0041	(R)-Pantoate:beta-alanine ligase (AMP-forming)	ATP[c] + beta-Alanine[c] + (R)-Pantoate[c] -> Pyrophosphate[c] + AMP[c] + Pantothenate[c]	STROP_RS21600	beta-Alanine metabolism; Pantothenate and CoA biosynthesis	0	0	1000	2	6.3.2.1	[]		R02473
42	r_0042	(R)-Pantoate:NADP+ 2-oxidoreductase	NADP+[c] + (R)-Pantoate[c] <=> H+[c] + NADPH[c] + 2-Dehydropantoate[c]		Pantothenate and CoA biosynthesis	1	-1000	1000	1	1.1.1.169	gap filling		R02472
43	r_0043	(R)-Prunasin beta-D-glucohydrolase	H2O[c] + Prunasin[c] <=> Mandelonitrile[c] + D-Glucose[c]	((STROP_RS01645) or (STROP_RS07845) or (STROP_RS12295) or (STROP_RS14820))	Cyanoamino acid metabolism	1	-1000	1000	2	3.2.1.21	new rxn		R02558
44	r_0044	(S)-1-pyrroline-5-carboxylate:NAD+ oxidoreductase	NAD+[c] + 2 H2O[c] + (S)-1-Pyrroline-5-carboxylate[c] -> NADH[c] + H+[c] + L-Glutamate[c]	STROP_RS04955	Alanine, aspartate and glutamate metabolism; Arginine and proline metabolism	0	0	1000	2	1.2.1.88	former 1.5.1.12		R00707
45	r_0045	(S)-1-pyrroline-5-carboxylate:NAD+ oxidoreductase	2 H2O[c] + NADP+[c] + (S)-1-Pyrroline-5-carboxylate[c] <=> H+[c] + NADPH[c] + L-Glutamate[c]	STROP_RS04955	Alanine, aspartate and glutamate metabolism; Arginine and proline metabolism	1	-1000	1000	2	1.2.1.88	former 1.5.1.12		R00708
46	r_0046	(S)-2-Aceto-2-hydroxybutanoate:NADP+ oxidoreductase (isomerizing)	(S)-2-Aceto-2-hydroxybutanoate[c] <=> (R)-3-Hydroxy-3-methyl-2-oxopentanoate[c]	STROP_RS06220	Valine, leucine and isoleucine biosynthesis	1	-1000	1000	2	1.1.1.86	[]		R05069
47	r_0047	(S)-2-Acetolactate methylmutase	(S)-2-Acetolactate[c] <=> 3-Hydroxy-3-methyl-2-oxobutanoic_acid[c]	STROP_RS06220	Valine, leucine and isoleucine biosynthesis	1	-1000	1000	2	1.1.1.86	[]		R05071
48	r_0048	(S)-2-acetolactate pyruvate-lyase (carboxylating)	H+[c] + 2 Pyruvate[c] -> CO2[c] + (S)-2-Acetolactate[c]	(STROP_RS06080 and STROP_RS06210 and STROP_RS06215)	Valine, leucine and isoleucine biosynthesis; C5-Branched dibasic acid metabolism; Butanoate metabolism	0	0	1000	2	2.2.1.6	new rxn		R00226
49	r_0049	(S)-2-methylbutanoyl-CoA:acceptor 2,3-oxidoreductase	(S)-2-Methylbutanoyl-CoA[c] + FAD[c] -> 2-Methylbut-2-enoyl-CoA[c] + FADH2[c]	((STROP_RS03455) or (STROP_RS07855) or (STROP_RS21820))	Valine, leucine and isoleucine degradation	0	0	1000	2	1.3.8.7	new rxn, former 1.3.99.3		R03172
50	r_0050	(S)-2-methylbutanoyl-CoA:enzyme N6-(dihydrolipoyl)lysine S-(2-methylbutanoyl)transferase	CoA[c] + dr2mtS2md[c] -> H+[c] + (S)-2-Methylbutanoyl-CoA[c] + Dihydrolipoamide-E[c]		Valine, leucine and isoleucine degradation	0	0	1000	1	2.3.1.168	reaction added for isoleucine degradation pathway		R03174
51	r_0051	(S)-2,3,4,5-tetrahydropyridine-2,6-dicarboxylate:NAD(P)+ 4-oxidoreductase	H2O[c] + H+[c] + NADP+[c] + 2,3,4,5-Tetrahydrodipicolinate[c] <=> NADPH[c] + (2S,4S)-4-Hydroxy-2,3,4,5-tetrahydrodipicolinate[c]	STROP_RS06950	Lysine biosynthesis	1	-1000	1000	2	1.17.1.8	former 1.3.1.26		R04199
52	r_0052	(S)-2,3,4,5-tetrahydropyridine-2,6-dicarboxylate:NAD(P)+ 4-oxidoreductase	NAD+[c] + H2O[c] + H+[c] + 2,3,4,5-Tetrahydrodipicolinate[c] <=> NADH[c] + (2S,4S)-4-Hydroxy-2,3,4,5-tetrahydrodipicolinate[c]	STROP_RS06950	Lysine biosynthesis	1	-1000	1000	2	1.17.1.8	new rxn, former 1.3.1.26		R04198
53	r_0053	(S)-3-Hydroxy-3-methylglutaryl-CoA acetoacetate-lyase	(S)-3-Hydroxy-3-methylglutaryl-CoA[c] <=> Acetoacetate[c] + Acetyl-CoA[c]	STROP_RS00130	Valine, leucine and isoleucine degradation; Butanoate metabolism; Synthesis and degradation of ketone bodies	1	-1000	1000	2	4.1.3.4	[]		R01360
54	r_0054	(S)-3-Hydroxy-3-methylglutaryl-CoA hydro-lyase	(S)-3-Hydroxy-3-methylglutaryl-CoA[c] <=> H2O[c] + 3-Methylglutaconyl-CoA[c]	STROP_RS17360	Valine, leucine and isoleucine degradation	1	-1000	1000	2	4.2.1.18	[]		R02085
55	r_0055	(S)-3-hydroxyacyl-CoA:NAD+ oxidoreductase	NAD+[c] + (3S)-3-Hydroxyadipyl-CoA[c] <=> NADH[c] + H+[c] + 3-Oxoadipyl-CoA[c]	((STROP_RS00820) or (STROP_RS18190) or (STROP_RS18220))	Phenylalanine metabolism	1	-1000	1000	2	1.1.1.157	[]		R06941
56	r_0056	(S)-3-Hydroxybutanoyl-CoA 3-epimerase	(S)-3-Hydroxybutanoyl-CoA[c] <=> (R)-3-Hydroxybutanoyl-CoA[c]		Fatty acid degradation	1	-1000	1000	1	5.1.2.3	rxn added for fatty acid degradation		R03276
57	r_0057	(S)-3-Hydroxybutanoyl-CoA hydro-lyase	(S)-3-Hydroxybutanoyl-CoA[c] <=> H2O[c] + Crotonoyl-CoA[c]	((STROP_RS13105) or (STROP_RS13165) or (STROP_RS13280) or (STROP_RS22455))	Benzoate degradation; Butanoate metabolism; Fatty acid metabolism; Lysine degradation; Tryptophan metabolism; Aminobenzoate degradation	1	-1000	1000	2	4.2.1.17	[]		R03026
58	r_0058	(S)-3-Hydroxybutanoyl-CoA:NAD+ oxidoreductase	NAD+[c] + (S)-3-Hydroxybutanoyl-CoA[c] -> NADH[c] + H+[c] + Acetoacetyl-CoA[c]		Butanoate metabolism; Fatty acid metabolism; Lysine degradation; Tryptophan metabolism	0	0	1000	1	1.1.1.35	gap filling		R01975
59	r_0059	(S)-3-Hydroxybutanoyl-CoA:NADP+ oxidoreductase	NADP+[c] + (S)-3-Hydroxybutanoyl-CoA[c] -> H+[c] + NADPH[c] + Acetoacetyl-CoA[c]	((STROP_RS00820) or (STROP_RS18190) or (STROP_RS18220))	Butanoate metabolism; Benzoate degradation	0	0	1000	2	1.1.1.157	[]		R01976
60	r_0060	(S)-3-Hydroxydodecanoyl-CoA hydro-lyase	(S)-3-Hydroxydodecanoyl-CoA[c] <=> H2O[c] + 2-trans-Dodecenoyl-CoA[c]	((STROP_RS13105) or (STROP_RS13165) or (STROP_RS13280) or (STROP_RS22455))	Fatty acid metabolism; Fatty acid elongation	1	-1000	1000	2	4.2.1.17	[]		R04170
61	r_0061	(S)-3-Hydroxydodecanoyl-CoA:NAD+ oxidoreductase	NAD+[c] + (S)-3-Hydroxydodecanoyl-CoA[c] <=> NADH[c] + H+[c] + 3-Oxododecanoyl-CoA[c]		Fatty acid metabolism	1	-1000	1000	1	1.1.1.35	rxn added for fatty acid metabolism		R04741
62	r_0062	(S)-3-Hydroxyhexadecanoyl-CoA hydro-lyase	(S)-3-Hydroxyhexadecanoyl-CoA[c] <=> H2O[c] + trans-Hexadec-2-enoyl-CoA[c]	((STROP_RS13105) or (STROP_RS13165) or (STROP_RS13280) or (STROP_RS22455))	Fatty acid metabolism; Fatty acid elongation	1	-1000	1000	2	4.2.1.17	[]		R04738
63	r_0063	(S)-3-Hydroxyhexadecanoyl-CoA:NAD+ oxidoreductase	NAD+[c] + (S)-3-Hydroxyhexadecanoyl-CoA[c] <=> NADH[c] + H+[c] + 3-Oxopalmitoyl-CoA[c]		Fatty acid metabolism	1	-1000	1000	1	1.1.1.35	rxn added for fatty acid metabolism		R04737
64	r_0064	(S)-3-Hydroxyisobutyryl-CoA hydro-lyase	H2O[c] + 2-Methylprop-2-enoyl-CoA[c] -> (S)-3-Hydroxyisobutyryl-CoA[c]	((STROP_RS13105) or (STROP_RS13165) or (STROP_RS13280) or (STROP_RS22455))	Valine, leucine and isoleucine degradation	0	0	1000	2	4.2.1.17	[]		R04224
65	r_0065	(S)-3-Hydroxytetradecanoyl-CoA hydro-lyase	(S)-3-Hydroxytetradecanoyl-CoA[c] <=> H2O[c] + trans-Tetradec-2-enoyl-CoA[c]	((STROP_RS13105) or (STROP_RS13165) or (STROP_RS13280) or (STROP_RS22455))	Fatty acid metabolism; Fatty acid elongation	1	-1000	1000	2	4.2.1.17	[]		R04740
66	r_0066	(S)-3-Hydroxytetradecanoyl-CoA:NAD+ oxidoreductase	NAD+[c] + (S)-3-Hydroxytetradecanoyl-CoA[c] <=> NADH[c] + H+[c] + 3-Oxotetradecanoyl-CoA[c]		Fatty acid metabolism	1	-1000	1000	1	1.1.1.35	rxn added for fatty acid metabolism		R04739
67	r_0067	(S)-4-Amino-5-oxopentanoate 4,5-aminomutase	(S)-4-Amino-5-oxopentanoate[c] -> 5-Aminolevulinate[c]	STROP_RS20660	Porphyrin and chlorophyll metabolism	0	0	1000	2	5.4.3.8	[]		R02272
68	r_0068	(S)-dihydroorotate amidohydrolase	H2O[c] + (S)-Dihydroorotate[c] <=> H+[c] + N-Carbamoyl-L-aspartate[c]	STROP_RS09340	Pyrimidine metabolism	1	-1000	1000	2	3.5.2.3	[]		R01993
69	r_0069	(S)-dihydroorotate:fumarate oxidoreductase	(S)-Dihydroorotate[c] + Fumarate[c] <=> Succinate[c] + Orotate[c]	STROP_RS09355	Pyrimidine metabolism	1	-1000	1000	2	1.3.5.2	[]		R01867
70	r_0070	(S)-Hydroxydecanoyl-CoA hydro-lyase	(S)-Hydroxydecanoyl-CoA[c] <=> H2O[c] + trans-Dec-2-enoyl-CoA[c]	((STROP_RS13105) or (STROP_RS13165) or (STROP_RS13280) or (STROP_RS22455))	Fatty acid metabolism; Fatty acid elongation	1	-1000	1000	2	4.2.1.17	[]		R04744
71	r_0071	(S)-Hydroxydecanoyl-CoA:NAD+ oxidoreductase	NAD+[c] + (S)-Hydroxydecanoyl-CoA[c] <=> NADH[c] + H+[c] + 3-Oxodecanoyl-CoA[c]		Fatty acid metabolism; Fatty acid elongation	1	-1000	1000	1	1.1.1.35	rxn added for fatty acid metabolism		R04743
72	r_0072	(S)-Hydroxyhexanoyl-CoA hydro-lyase	(S)-Hydroxyhexanoyl-CoA[c] <=> H2O[c] + trans-Hex-2-enoyl-CoA[c]	((STROP_RS13105) or (STROP_RS13165) or (STROP_RS13280) or (STROP_RS22455))	Fatty acid metabolism; Fatty acid elongation	1	-1000	1000	2	4.2.1.17	[]		R04749
73	r_0073	(S)-Hydroxyhexanoyl-CoA:NAD+ oxidoreductase	NAD+[c] + (S)-Hydroxyhexanoyl-CoA[c] <=> NADH[c] + H+[c] + 3-Oxohexanoyl-CoA[c]		Fatty acid metabolism; Fatty acid elongation	1	-1000	1000	1	1.1.1.35	rxn added for fatty acid metabolism		R04748
74	r_0074	(S)-Hydroxyoctanoyl-CoA hydro-lyase	(S)-Hydroxyoctanoyl-CoA[c] <=> H2O[c] + trans-Oct-2-enoyl-CoA[c]	((STROP_RS13105) or (STROP_RS13165) or (STROP_RS13280) or (STROP_RS22455))	Fatty acid metabolism; Fatty acid elongation	1	-1000	1000	2	4.2.1.17	[]		R04746
75	r_0075	(S)-Hydroxyoctanoyl-CoA:NAD+ oxidoreductase	NAD+[c] + (S)-Hydroxyoctanoyl-CoA[c] <=> NADH[c] + H+[c] + 3-Oxooctanoyl-CoA[c]		Fatty acid metabolism; Fatty acid elongation	1	-1000	1000	1	1.1.1.35	rxn added for fatty acid metabolism		R04745
76	r_0076	(S)-lactaldehyde:NAD+ oxidoreductase	NAD+[c] + H2O[c] + (S)-Lactaldehyde[c] -> NADH[c] + 2 H+[c] + (S)-Lactate[c]		Pyruvate metabolism	0	0	1000	1	1.2.1.22	[]		R01446
77	r_0078	(S)-malate hydro-lyase (fumarate-forming)	(S)-Malate[c] <=> H2O[c] + Fumarate[c]	(STROP_RS21400 and STROP_RS21410)	Citrate cycle (TCA cycle); Pyruvate metabolism	1	-1000	1000	2	4.2.1.2	[]		R01082
78	r_0079	(S)-malate:NAD+ oxidoreductase	NAD+[c] + (S)-Malate[c] <=> NADH[c] + H+[c] + Oxaloacetate[c]	STROP_RS19080	Citrate cycle (TCA cycle); Glyoxylate and dicarboxylate metabolism; Pyruvate metabolism; Methane metabolism; Carbon fixation	1	-1000	1000	2	1.1.1.37	[]		R00342
79	r_0080	(S)-malate:NAD+ oxidoreductase (decarboxylating)	NAD+[c] + (S)-Malate[c] -> CO2[c] + NADH[c] + Pyruvate[c]	((STROP_RS07275) or (STROP_RS18570))	Pyruvate metabolism	0	0	1000	2	1.1.1.38	[]		R00214
80	r_0081	(S)-Methylmalonate semialdehyde:NAD+ oxidoreductase	NAD+[c] + H2O[c] + (S)-Methylmalonate-semialdehyde[c] -> NADH[c] + 2 H+[c] + Methylmalonate[c]	((STROP_RS00395) or (STROP_RS04190))	Valine, leucine and isoleucine degradation	0	0	1000	2	1.2.1.3	new rxn		R03869
81	r_0082	(S)-Methylmalonate semialdehyde:NAD+ oxidoreductase (CoA-propanoylating)	NAD+[c] + CoA[c] + (S)-Methylmalonate-semialdehyde[c] -> CO2[c] + NADH[c] + Propanoyl-CoA[c]	STROP_RS14985	Valine, leucine and isoleucine degradation; Propanoate metabolism	0	0	1000	2	1.2.1.27	[]		R00935
82	r_0084	[1,4-(N-Acetyl-beta-D-glucosaminyl)]n glycanohydrolase	Chitin[c] -> N-Acetyl-D-glucosamine[c] + Chitin_[c]	((STROP_RS16320) or (STROP_RS22230))	Amino sugar and nucleotide sugar metabolism	0	0	1000	2	3.2.1.14	new rxn		R01206
83	r_0085	1-(2-Carboxyphenylamino)-1-deoxy-D-ribulose-5-phosphate carboxy-lyase(cyclizing)	H+[c] + 1-(2-Carboxyphenylamino)-1-deoxy-D-ribulose_5-phosphate[c] <=> Indoleglycerol_phosphate[c] + CO2[c] + H2O[c]	STROP_RS15890	Phenylalanine, tyrosine and tryptophan biosynthesis	1	-1000	1000	2	4.1.1.48	[]		R03508
84	r_0086	1-(5-phospho-D-ribosyl)-AMP 1,6-hydrolase	H2O[c] + Phosphoribosyl-AMP[c] -> 5-(5-Phospho-D-ribosylaminoformimino)-1-(5-phosphoribosyl)-imidazole-4-carboxamide[c]	STROP_RS15910	Histidine metabolism	0	0	1000	2	3.5.4.19	[]		R04037
85	r_0087	1-(5-phospho-D-ribosyl)-ATP:diphosphate phospho-alpha-D-ribosyl-transferase	ATP[c] + 5-Phospho-alpha-D-ribose_1-diphosphate[c] -> Pyrophosphate[c] + Phosphoribosyl-ATP[c]	STROP_RS09470	Histidine metabolism	0	0	1000	2	2.4.2.17	[]		R01071
86	r_0088	1-(5-Phosphoribosyl)-5-amino-4-carboxyimidazole:L-aspartate ligase (ADP-forming)	ATP[c] + 1-(5-Phospho-D-ribosyl)-5-amino-4-imidazolecarboxylate[c] + L-Aspartate[c] -> 2 H+[c] + ADP[c] + Orthophosphate[c] + 1-(5-Phosphoribosyl)-5-amino-4-(N-succinocarboxamide)-imidazole[c]	STROP_RS18720	Purine metabolism	0	0	1000	2	6.3.2.6	[]		R04591
87	r_0089	1-(5-Phosphoribosyl)-5-amino-4-(N-succinocarboxamide)-imidazole AMP-lyase	1-(5-Phosphoribosyl)-5-amino-4-(N-succinocarboxamide)-imidazole[c] <=> Fumarate[c] + 1-(5-Phosphoribosyl)-5-amino-4-imidazolecarboxamide[c]	((STROP_RS00735) or (STROP_RS11095))	Purine metabolism	1	-1000	1000	2	4.3.2.2	[]		R04559
88	r_0090	1-(5-Phosphoribosyl)-5-amino-4-imidazolecarboxamide:pyrophosphate phosphoribosyltransferase	Pyrophosphate[c] + 1-(5-Phosphoribosyl)-5-amino-4-imidazolecarboxamide[c] <=> 5-Phospho-alpha-D-ribose_1-diphosphate[c] + 5-Amino-4-imidazolecarboxyamide[c]	((STROP_RS00430) or (STROP_RS09145))	Purine metabolism	1	-1000	1000	2	2.4.2.7	new rxn		R04378
89	r_0091	1-acylglycerol-3-phosphate O-acyltransferase	1-Acyl-sn-glycerol_3-phosphate[c] + Acyl-CoA[c] -> CoA[c] + 1,2-Diacyl-sn-glycerol_3-phosphate[c]	STROP_RS17500	Glycerolipid metabolism; Glycerophospholipid metabolism	0	0	1000	2	2.3.1.51	new rxn		R02241
90	r_0092	1-Deoxy-D-xylulose-5-phosphate isomeroreductase	NADP+[c] + 2-C-Methyl-D-erythritol_4-phosphate[c] <=> H+[c] + NADPH[c] + 1-Deoxy-D-xylulose_5-phosphate[c]	STROP_RS06790	Terpenoid backbone biosynthesis	1	-1000	1000	2	1.1.1.267	[]		R05688
91	r_0093	1-Deoxy-D-xylulose-5-phosphate pyruvate-lyase (carboxylating)	D-Glyceraldehyde_3-phosphate[c] + H+[c] + Pyruvate[c] -> CO2[c] + 1-Deoxy-D-xylulose_5-phosphate[c]	STROP_RS07485	Thiamine metabolism; Terpenoid backbone biosynthesis	0	0	1000	2	2.2.1.7	[]		R05636
92	r_0094	1-hydroxy-2-naphthoate,NADH:oxygen oxidoreductase (2-hydroxylating, decarboxylating)	NADH[c] + 2 H+[c] + Oxygen[c] + 1-Hydroxy-2-naphthoate[c] -> CO2[c] + NAD+[c] + H2O[c] + Naphthalene-1,2-diol[c]	STROP_RS13370	Polycyclic aromatic hydrocarbon degradation	0	0	1000	1	1.14.13.1	[]		R05632
93	r_0095	1-Phosphatidyl-D-myo-inositol inositolphosphohydrolase	Inositol_1-phosphate[c] + 1,2-Diacyl-sn-glycerol[c] -> H2O[c] + Phosphatidylinositol[c]		Inositol phosphate metabolism	0	0	1000	3	3.1.4.3 4.6.1.13	new rxn, rxn added for Phosphatidylinositol		R03332
94	r_0096	1,2-Dichloroethane halidohydrolase	H2O[c] + 1,2-Dichloroethane[c] -> H+[c] + 2-Chloroethanol[c] + Hydrochloric_acid[c]	STROP_RS14895	Chloroalkane and chloroalkene degradation	0	0	1000	2	3.8.1.5	new rxn		R05284
95	r_0097	1,3,4,6-tetrachloro-1,4-cyclohexadiene chlorohydrolase	H2O[c] + 1,3,4,6-Tetrachloro-1,4-cyclohexadiene[c] -> H+[c] + Hydrochloric_acid[c] + 2,4,5-Trichloro-2,5-cyclohexadiene-1-ol[c]	STROP_RS14895	Chlorocyclohexane and chlorobenzene degradation	0	0	1000	2	3.8.1.5	new rxn		R05369
96	r_0098	1,4-(1,3;1,4)-beta-D-Glucan 4-glucanohydrolase	Cellulose[c] -> Cellobiose[c] + Cellulose_[c]	((STROP_RS11495) or (STROP_RS22325) or (STROP_RS14790) or (STROP_RS18105))	Starch and sucrose metabolism	0	0	1000	2	3.2.1.4 3.2.1.91	new rxn		R02886
97	r_0099	1,4-alpha-D-Glucan glucanohydrolase	Starch[c] -> Dextrin[c]	(STROP_RS10095 and STROP_RS13510)	Starch and sucrose metabolism	0	0	1000	2	3.2.1.1	new rxn		R02108
98	r_0101	10-Formyltetrahydrofolate:5-phosphoribosyl-5-amino-4-imidazolecarboxamide formyltransferase	1-(5-Phosphoribosyl)-5-amino-4-imidazolecarboxamide[c] + 10-Formyltetrahydrofolate[c] <=> Tetrahydrofolate[c] + 1-(5-Phosphoribosyl)-5-formamido-4-imidazolecarboxamide[c]	STROP_RS19145	One carbon pool by folate; Purine metabolism	1	-1000	1000	2	2.1.2.3	[]		R04560
99	r_0102	10-Formyltetrahydrofolate:5-phosphoribosylglycinamide formyltransferase	10-Formyltetrahydrofolate[c] + 5-Phosphoribosylglycinamide[c] -> H+[c] + Tetrahydrofolate[c] + 5-Phosphoribosyl-N-formylglycinamide[c]	STROP_RS19150	One carbon pool by folate; Purine metabolism	0	0	1000	2	2.1.2.2	[]		R04325
100	r_0103	10-Formyltetrahydrofolate:L-methionyl-tRNA N-formyltransferase	10-Formyltetrahydrofolate[c] + L-Methionyl-tRNA(Met)[c] -> H+[c] + Tetrahydrofolate[c] + N-Formylmethionyl-tRNA[c]	STROP_RS09415	One carbon pool by folate; Aminoacyl-tRNA biosynthesis	0	0	1000	2	2.1.2.9	new rxn		R03940
101	r_0104	1D-myo-Inositol 1-phosphate phosphohydrolase	H2O[c] + Inositol_1-phosphate[c] -> H+[c] + Orthophosphate[c] + myo-Inositol[c]	((STROP_RS07420) or (STROP_RS22155))	Inositol phosphate metabolism	0	0	1000	2	3.1.3.25	[]		R01185
102	r_0105	1D-myo-Inositol 3-phosphate phosphahydrolase	H2O[c] + 1D-myo-Inositol_3-phosphate[c] -> H+[c] + Orthophosphate[c] + myo-Inositol[c]	((STROP_RS07420) or (STROP_RS22155))	Inositol phosphate metabolism; Streptomycin biosynthesis	0	0	1000	2	3.1.3.25	[]		R01187
103	r_0106	1D-myo-Inositol 4-phosphate phosphohydrolase	H2O[c] + myo-Inositol_4-phosphate[c] -> H+[c] + Orthophosphate[c] + myo-Inositol[c]	((STROP_RS07420) or (STROP_RS22155))	Inositol phosphate metabolism	0	0	1000	2	3.1.3.25	[]		R01186
104	r_0107	1D-myo-inositol-3-phosphate lyase (isomerizing)	D-Glucose_6-phosphate[c] -> 1D-myo-Inositol_3-phosphate[c]	STROP_RS23035	Inositol phosphate metabolism; Streptomycin biosynthesis	0	0	1000	2	5.5.1.4	[]		R07324
105	r_0108	2-(1,2-epoxy-1,2-dihydrophenyl)acetyl-CoA isomerase	2-(1,2-Epoxy-1,2-dihydrophenyl)acetyl-CoA[c] <=> 2-Oxepin-2(3H)-ylideneacetyl-CoA[c]	STROP_RS03575	Phenylalanine metabolism	1	-1000	1000	2	5.3.3.18	new rxn		R09837
106	r_0109	2-(Formamido)-N1-(5-phosphoribosyl)acetamidine cyclo-ligase (ADP-forming)	ATP[c] + 2-(Formamido)-N1-(5-phosphoribosyl)acetamidine[c] -> H+[c] + ADP[c] + Orthophosphate[c] + Aminoimidazole_ribotide[c]	STROP_RS00780	Purine metabolism	0	0	1000	2	6.3.3.1	[]		R04208
107	r_0110	2-(Nomega-L-arginino)succinate arginine-lyase (fumarate-forming)	N-(L-Arginino)succinate[c] <=> Fumarate[c] + L-Arginine[c]	STROP_RS09545	Alanine, aspartate and glutamate metabolism; Arginine biosynthesis	1	-1000	1000	2	4.3.2.1	[]		R01086
108	r_0112	2-Amino-3-carboxymuconate semialdehyde carboxy-lyase	2 H+[c] + 2-Amino-3-carboxymuconate_semialdehyde[c] -> CO2[c] + 2-Aminomuconate_semialdehyde[c]	STROP_RS17700	Tryptophan metabolism	0	0	1000	2	4.1.1.45	new rxn		R04323
109	r_0113	2-amino-4-hydroxy-6-(D-erythro-1,2,3-trihydroxypropyl)-7,8-dihydropteridine glycolaldehyde-lyase	2-Amino-4-hydroxy-6-(D-erythro-1,2,3-trihydroxypropyl)-7,8-dihydropteridine[c] -> Glycolaldehyde[c] + 2-Amino-4-hydroxy-6-hydroxymethyl-7,8-dihydropteridine[c]	STROP_RS21665	Folate biosynthesis	0	0	1000	2	4.1.2.25	[]		R03504
110	r_0114	2-amino-4-hydroxy-6-(erythro-1,2,3-trihydroxypropyl) dihydropteridine triphosphate hydrolase	2,5-Diamino-6-(5-triphosphoryl-3,4-trihydroxy-2-oxopentyl)-amino-4-oxopyrimidine[c] -> H2O[c] + 2-Amino-4-hydroxy-6-(erythro-1,2,3-trihydroxypropyl)dihydropteridine_triphosphate[c]	STROP_RS21725	Folate biosynthesis	0	0	1000	2	3.5.4.16	[]		R04639
111	r_0115	2-Amino-4-hydroxy-6-(erythro-1,2,3-trihydroxypropyl) dihydropteridine triphosphate phosphohydrolase (alkaline optimum)	3 H2O[c] + 2-Amino-4-hydroxy-6-(erythro-1,2,3-trihydroxypropyl)dihydropteridine_triphosphate[c] -> 3 H+[c] + 3 Orthophosphate[c] + 2-Amino-4-hydroxy-6-(D-erythro-1,2,3-trihydroxypropyl)-7,8-dihydropteridine[c]	((STROP_RS03875) or (STROP_RS12050) or (STROP_RS17510))	Folate biosynthesis	0	0	1000	2	3.1.3.1	[]		R04620
112	r_0116	2-amino-4-hydroxy-6-hydroxymethyl-7,8-dihydropteridine-diphosphate:4-aminobenzoate 2-amino-4-hydroxydihydropteridine-6-methenyltransferase	4-Aminobenzoate[c] + 2-Amino-7,8-dihydro-4-hydroxy-6-(diphosphooxymethyl)pteridine[c] -> Pyrophosphate[c] + Dihydropteroate[c]	((STROP_RS03550) or (Strop_4297))	Folate biosynthesis	0	0	1000	2	2.5.1.15	[]		R03067
113	r_0117	2-amino-4-hydroxy-6-hydroxymethyl-7,8-dihydropteridine:4-aminobenzoate 2-amino-4-hydroxydihydropteridine-6-methenyltransferase	2-Amino-4-hydroxy-6-hydroxymethyl-7,8-dihydropteridine[c] + 4-Aminobenzoate[c] -> H2O[c] + Dihydropteroate[c]	((STROP_RS03550) or (Strop_4297))	Folate biosynthesis	0	0	1000	2	2.5.1.15	[]		R03066
114	r_0118	2-Aminoethylphosphonate-ABC transport	H2O[c] + ATP[c] + 2-Aminoethylphosphonate[e] -> H+[c] + ADP[c] + Orthophosphate[c] + 2-Aminoethylphosphonate[c]	(STROP_RS10120 and STROP_RS10115 and STROP_RS10110 and STROP_RS10105)	ABC transporters	0	0	1000	2	[]	new rxn		[]
115	r_0119	2-aminomuconate aminohydrolase	H2O[c] + H+[c] + 2-Aminomuconate[c] -> gamma-Oxalocrotonate[c] + NH3[c]	STROP_RS17710	Tryptophan metabolism	0	0	1000	2	3.5.99.5	new rxn		R03887
116	r_0120	2-Aminomuconate semialdehyde:NAD+ 6-oxidoreductase	NAD+[c] + H2O[c] + 2-Aminomuconate_semialdehyde[c] <=> NADH[c] + 3 H+[c] + 2-Aminomuconate[c]	STROP_RS17735	Tryptophan metabolism	1	-1000	1000	2	1.2.1.32	new rxn		R03889
117	r_0121	2-Carboxy-2,5-dihydro-5-oxofuran-2-acetate lyase (decyclizing)	2-Carboxy-2,5-dihydro-5-oxofuran-2-acetate[c] <=> H+[c] + 3-Carboxy-cis,cis-muconate[c]	STROP_RS22250	Benzoate degradation	1	-1000	1000	2	5.5.1.2	[]		R03307
118	r_0122	2-Dehydro-3-deoxy-D-arabino-heptonate 7-phosphate phosphate-lyase	2-Dehydro-3-deoxy-D-arabino-heptonate_7-phosphate[c] -> H+[c] + Orthophosphate[c] + 3-Dehydroquinate[c]	((STROP_RS09305) or (STROP_RS11795))	Phenylalanine, tyrosine and tryptophan biosynthesis	0	0	1000	2	4.2.3.4	[]		R03083
119	r_0123	2-deoxy-D-ribose-5-phosphate acetaldehyde-lyase (D-glyceraldehyde-3-phosphate-forming)	2-Deoxy-D-ribose_5-phosphate[c] -> D-Glyceraldehyde_3-phosphate[c] + Acetaldehyde[c]	STROP_RS04195	Pentose phosphate pathway	0	0	1000	2	4.1.2.4	[]		R01066
120	r_0124	2-Deoxyadenosine 5-monophosphate phosphohydrolase	H2O[c] + dAMP[c] -> H+[c] + Orthophosphate[c] + Deoxyadenosine[c]	STROP_RS01170	Purine metabolism	0	0	1000	2	3.1.3.5	[]		R02088
121	r_0125	2-Deoxycytidine 5-monophosphate phosphohydrolase	H2O[c] + dCMP[c] -> H+[c] + Orthophosphate[c] + Deoxycytidine[c]	STROP_RS01170	Pyrimidine metabolism	0	0	1000	2	3.1.3.5	[]		R01664
122	r_0126	2-Deoxyguanosine 5-monophosphate phosphohydrolase	H2O[c] + dGMP[c] -> H+[c] + Orthophosphate[c] + Deoxyguanosine[c]	STROP_RS01170	Purine metabolism	0	0	1000	2	3.1.3.5	[]		R01968
123	r_0127	2-Hydroxy-5-methyl-cis,cis-muconate 2-Oxo-5-methyl-cis-muconate isomerase	2-Hydroxy-5-methyl-cis,cis-muconate[c] <=> 2-Oxo-5-methyl-cis-muconate[c]	STROP_RS11920	Xylene degradation	1	-1000	1000	2	5.3.2.6	new rxn		R05389
124	r_0128	2-hydroxy-5-methyl-cis,cis-muconic semialdehyde:NAD+ 6-oxidoreductase	NAD+[c] + H2O[c] + 2-Hydroxy-5-methyl-cis,cis-muconic_semialdehyde[c] <=> NADH[c] + 2 H+[c] + 2-Hydroxy-5-methyl-cis,cis-muconate[c]	STROP_RS17735	Xylene degradation	1	-1000	1000	2	1.2.1.85	new rxn		R05353
125	r_0129	2-Hydroxybutane-1,2,3-tricarboxylate hydro-lyase	2-Methylcitrate[c] <=> H2O[c] + H+[c] + (Z)-But-2-ene-1,2,3-tricarboxylate[c]	STROP_RS22130	Propanoate metabolism	1	-1000	1000	2	4.2.1.79	new rxn		R04424
126	r_0130	2-Hydroxymuconate semialdehyde:NAD+ 6-oxidoreductase	NAD+[c] + H2O[c] + 2-Hydroxymuconate_semialdehyde[c] <=> NADH[c] + 2 H+[c] + 2-Hydroxymuconate[c]	STROP_RS17735	Benzoate degradation	1	-1000	1000	2	1.2.1.85	new rxn		R02762
127	r_0131	2-Isopropylmalate hydro-lyase	(2S)-2-Isopropylmalate[c] <=> H2O[c] + 2-Isopropylmaleate[c]	(STROP_RS06350 and STROP_RS06355)	Valine, leucine and isoleucine biosynthesis	1	-1000	1000	2	4.2.1.33	[]		R03968
128	r_0132	2-methyl-4-amino-5-hydroxymethylpyrimidine-diphosphate:4-methyl-5-(2-phosphoethyl)-thiazole 2-methyl-4-aminopyridine-5-methenyltransferase	2 H+[c] + 4-Methyl-5-(2-phosphoethyl)-thiazole[c] + 2-Methyl-4-amino-5-hydroxymethylpyrimidine_diphosphate[c] -> Pyrophosphate[c] + Thiamin_monophosphate[c]	((STROP_RS19545) or (STROP_RS19565))	Thiamine metabolism	0	0	1000	2	2.5.1.3	[]		R03223
129	r_0133	2-methylmaleate hydratase	H2O[c] + 2-Methylmaleate[c] <=> D-erythro-3-Methylmalate[c]	(STROP_RS06350 and STROP_RS06355)	Valine, leucine and isoleucine biosynthesis; C5-Branched dibasic acid metabolism	1	-1000	1000	2	4.2.1.35	new rxn		R03898
130	r_0134	2-methylpropanoyl-CoA:(acceptor) 2,3-oxidoreductase	2-Methylpropanoyl-CoA[c] + FAD[c] -> 2-Methylprop-2-enoyl-CoA[c] + FADH2[c]	((STROP_RS03455) or (STROP_RS07855) or (STROP_RS21820))	Valine, leucine and isoleucine degradation	0	0	1000	2	1.3.8.7	new rxn, former 1.3.99.3		R02661
131	r_0135	2-methylpropanoyl-CoA:enzyme N6-(dihydrolipoyl)lysine S-(2-methylpropanoyl)transferase	CoA[c] + S-(2-Methylpropanoyl)-dihydrolipoamide-E[c] -> Dihydrolipoamide-E[c] + 2-Methylpropanoyl-CoA[c]		Valine, leucine and isoleucine degradation	0	0	1000	1	2.3.1.168	reaction added for valine degradation pathway		R02662
132	r_0136	2-Oxo-4-methyl-3-carboxypentanoate decarboxylation	H+[c] + (2S)-2-Isopropyl-3-oxosuccinate[c] -> CO2[c] + 4-Methyl-2-oxopentanoate[c]	s0001	Valine, leucine and isoleucine biosynthesis	0	0	1000	1	Spontaneous	[]		R01652
133	r_0137	2-Oxo-5-methyl-cis-muconate carboxy-lyase	H+[c] + 2-Oxo-5-methyl-cis-muconate[c] -> CO2[c] + 2-Hydroxy-cis-hex-2,4-dienoate[c]	STROP_RS17715	Xylene degradation	0	0	1000	2	4.1.1.77	new rxn		R05374
134	r_0138	2-oxoadipate dehydrogenase complex	NAD+[c] + CoA[c] + 2-Oxoadipate[c] <=> CO2[c] + NADH[c] + Glutaryl-CoA[c]	STROP_RS18545	Tryptophan metabolism	1	-1000	1000	2	1.2.4.2	new rxn		R01933
135	r_0139	2-Oxoadipate:lipoamde 2-oxidoreductase(decarboxylating and acceptor-succinylating)	2 H+[c] + 2-Oxoadipate[c] + Lipoamide-E[c] <=> CO2[c] + drsSg[c]	STROP_RS18545	Lysine degradation	1	-1000	1000	2	1.2.4.2	new rxn		R01940
136	r_0141	2-oxoglutarate:ferredoxin oxidoreductase (decarboxylating)	CO2[c] + H+[c] + 2 Reduced_ferredoxin[c] + Succinyl-CoA[c] <=> 2 Oxidized_ferredoxin[c] + CoA[c] + 2-Oxoglutarate[c]	(STROP_RS03530 and STROP_RS03535)	Citrate cycle (TCA cycle)	1	-1000	1000	2	1.2.7.3	[]		R01197
137	r_0142	2-oxopent-4-enoate hydratase	H2O[c] + 2-Hydroxy-2,4-pentadienoate[c] -> 4-Hydroxy-2-oxopentanoate[c]	STROP_RS17730	Phenylalanine metabolism; Benzoate degradation; Xylene degradation; Dioxin degradation	0	0	1000	1	4.2.1.80	gap filling		R02601
138	r_0143	2-phenylacetamide amidohydrolase	H2O[c] + H+[c] + 2-Phenylacetamide[c] -> NH3[c] + Phenylacetic_acid[c]	((STROP_RS04670) or (STROP_RS17105) or (STROP_RS17695))	Phenylalanine metabolism; Styrene degradation	0	0	1000	2	3.5.1.4	new rxn		R02540
139	r_0144	2-Phospho-4-(cytidine 5-diphospho)-2-C-methyl-D-erythritol CMP-lyase (cyclizing)	2-Phospho-4-(cytidine_5-diphospho)-2-C-methyl-D-erythritol[c] <=> 2-C-Methyl-D-erythritol_2,4-cyclodiphosphate[c] + CMP[c]	STROP_RS21485	Terpenoid backbone biosynthesis	1	-1000	1000	2	4.6.1.12	[]		R05637
140	r_0145	2-phospho-D-glycerate hydro-lyase (phosphoenolpyruvate-forming)	2-Phospho-D-glycerate[c] <=> H2O[c] + Phosphoenolpyruvate[c]	STROP_RS04510	Glycolysis/Gluconeogenesis; Methane metabolism	1	-1000	1000	2	4.2.1.11	[]		R00658
141	r_0146	2-Propyn-1-al:NAD+ oxidoreductase	NAD+[c] + H2O[c] + 2-Propynal[c] -> NADH[c] + 2 H+[c] + Propynoate[c]	((STROP_RS00395) or (STROP_RS04190) or (STROP_RS04850))	Propanoate metabolism	0	0	1000	2	1.2.1.3	new rxn		R02940
142	r_0147	2,3-Dihydroxy-3-methylbutanoate hydro-lyase	2,3-Dihydroxy-3-methylbutanoate[c] -> H2O[c] + 3-Methyl-2-oxobutanoic_acid[c]	((STROP_RS05150) or (STROP_RS06200))	Pantothenate and CoA biosynthesis	0	0	1000	2	4.2.1.9	[]		R01209
143	r_0148	2,3-Dihydroxy-3-methylbutanoate:NADP+ oxidoreductase (isomerizing)	H+[c] + NADPH[c] + 2-Acetolactate[c] -> NADP+[c] + 2,3-Dihydroxy-3-methylbutanoate[c]	STROP_RS06220	Pantothenate and CoA biosynthesis	0	0	1000	2	1.1.1.86	[]		R03051
144	r_0149	2,3,5-trichlorodienelactone lactonohydrolase	H2O[c] + 2,3,5-Trichlorodienelactone[c] -> 2,3,5-Trichloromaleylacetate[c]	STROP_RS04550	Chlorocyclohexane and chlorobenzene degradation	0	0	1000	2	3.1.1.45	new rxn		R09136
145	r_0150	2,5-Diamino-6-hydroxy-4-(5-phosphoribosylamino)-pyrimidine 2-aminohydrolase	H2O[c] + H+[c] + 2,5-Diamino-6-(5-phospho-D-ribosylamino)pyrimidin-4(3H)-one[c] -> NH3[c] + 5-Amino-6-(5-phosphoribosylamino)uracil[c]	STROP_RS09440	Riboflavin metabolism	0	0	1000	2	3.5.4.26	[]		R03459
146	r_0151	2,5-diaminopyrimidine nucleoside triphosphate mutase	2,5-Diaminopyrimidine_nucleoside-triphosphate[c] -> 2,5-Diamino-6-(5-triphosphoryl-3,4-trihydroxy-2-oxopentyl)-amino-4-oxopyrimidine[c]	STROP_RS21725	Folate biosynthesis	0	0	1000	2	3.5.4.16	[]		R05048
147	r_0152	2,5-dioxopentanoate:NADP+ 5-oxidoreductase	H2O[c] + NADP+[c] + 2,5-Dioxopentanoate[c] <=> 2 H+[c] + NADPH[c] + 2-Oxoglutarate[c]	((STROP_RS00395) or (STROP_RS04190))	Pentose and glucuronate interconversions	1	-1000	1000	2	1.2.1.3	new rxn		R00264
148	r_0153	2-Deoxyadenosine 5-diphosphate:oxidized-thioredoxin 2-oxidoreductase	ADP[c] + trdrd[c] -> H2O[c] + trdox[c] + dADP[c]	((STROP_RS07300 and STROP_RS22140) or (STROP_RS22140 and STROP_RS22145))	Purine metabolism	0	0	1000	2	1.17.4.1	[]		R02017
149	r_0154	2-Deoxycytidine diphosphate:oxidized-thioredoxin 2-oxidoreductase	trdrd[c] + CDP[c] -> H2O[c] + trdox[c] + dCDP[c]	((STROP_RS07300 and STROP_RS22140) or (STROP_RS22140 and STROP_RS22145))	Pyrimidine metabolism	0	0	1000	2	1.17.4.1	[]		R02024
150	r_0155	2-Deoxyguanosine 5-diphosphate:oxidized-thioredoxin 2-oxidoreductase	trdrd[c] + GDP[c] -> H2O[c] + trdox[c] + dGDP[c]	((STROP_RS07300 and STROP_RS22140) or (STROP_RS22140 and STROP_RS22145))	Purine metabolism	0	0	1000	2	1.17.4.1	[]		R02019
151	r_0157	2-Deoxyinosine-5-triphosphate pyrophosphohydrolase	H2O[c] + dITP[c] -> Pyrophosphate[c] + 2-Deoxyinosine_5-phosphate[c]	((STROP_RS04490) or (STROP_RS05575))	Purine metabolism	0	0	1000	2	3.6.1.66	[]		R03531
152	r_0158	2-Deoxyuridine 5-diphosphate:oxidized-thioredoxin 2-oxidoreductase	trdrd[c] + UDP[c] -> H2O[c] + trdox[c] + dUDP[c]	((STROP_RS07300 and STROP_RS22140) or (STROP_RS22140 and STROP_RS22145))	Pyrimidine metabolism	0	0	1000	2	1.17.4.1	[]		R02018
153	r_0159	3-aminopropanal:NAD+ oxidoreductase	NAD+[c] + H2O[c] + 3-Aminopropanal[c] -> NADH[c] + 2 H+[c] + beta-Alanine[c]	((STROP_RS00395) or (STROP_RS04190))	beta-Alanine metabolism	0	0	1000	2	1.2.1.3	new rxn		R00904
154	r_0160	3-Carboxy-3-hydroxy-4-methylpentanoate 3-methyl-2-oxobutanoate-lyase	H2O[c] + 3-Methyl-2-oxobutanoic_acid[c] + Acetyl-CoA[c] -> H+[c] + CoA[c] + (2S)-2-Isopropylmalate[c]	((STROP_RS01145) or (STROP_RS06260))	Valine, leucine and isoleucine biosynthesis; Pyruvate metabolism	0	0	1000	2	2.3.3.13	[]		R01213
155	r_0161	3-Dehydroquinate hydro-lyase	3-Dehydroquinate[c] <=> H2O[c] + 3-Dehydroshikimate[c]	STROP_RS09310	Phenylalanine, tyrosine and tryptophan biosynthesis	1	-1000	1000	2	4.2.1.10	[]		R03084
156	r_0162	3-Hydroxy-2-methylpropanoate:NAD+ oxidoreductase	NAD+[c] + (S)-3-Hydroxyisobutyrate[c] <=> NADH[c] + H+[c] + (S)-Methylmalonate-semialdehyde[c]	STROP_RS07675	Valine, leucine and isoleucine degradation	1	-1000	1000	2	1.1.1.35	[]		R05066
157	r_0163	3-hydroxy-2,6-dimethyl-5-methylene-heptanoyl-CoA hydro-lyase	H2O[c] + cis-2-Methyl-5-isopropylhexa-2,5-dienoyl-CoA[c] -> 3-Hydroxy-2,6-dimethyl-5-methylene-heptanoyl-CoA[c]	((STROP_RS13105) or (STROP_RS13165) or (STROP_RS13280) or (STROP_RS22455))	Limonene and pinene degradation	0	0	1000	2	4.2.1.17	new rxn; unclear rxn		R06411
158	r_0164	3-hydroxy-3-(4-methylpent-3-en-1-yl)glutaryl-CoA acetate-lyase (7-methyl-3-oxooct-6-enoyl-CoA-forming)	3-Hydroxy-3-(4-methylpent-3-en-1-yl)glutaryl-CoA[c] <=> 7-Methyl-3-oxo-6-octenoyl-CoA[c] + Acetate[c]	STROP_RS00130	Geraniol degradation	1	-1000	1000	2	4.1.3.4	new rxn		R08090
159	r_0165	3-hydroxy-5-methylhex-4-enoyl-CoA hydro-lyase	H2O[c] + (2E)-5-Methylhexa-2,4-dienoyl-CoA[c] -> 3-Hydroxy-5-methylhex-4-enoyl-CoA[c]	((STROP_RS13105) or (STROP_RS13165) or (STROP_RS13280) or (STROP_RS22455))	Geraniol degradation	0	0	1000	2	4.2.1.17	new rxn		R08093
160	r_0166	3-hydroxy-5-methylhex-4-enoyl-CoA:NAD+ oxidoreductase	NAD+[c] + 3-Hydroxy-5-methylhex-4-enoyl-CoA[c] -> NADH[c] + H+[c] + 5-Methyl-3-oxo-4-hexenoyl-CoA[c]		Geraniol degradation	0	0	1000	1	1.1.1.35	new rxn, gap fiiling		R08094
161	r_0167	3-hydroxy-9,10-secoandrosta-1,3,5(10)-triene-9,17-dione,FMNH2:oxygen oxidoreductase	Oxygen[c] + 3-Hydroxy-9,10-secoandrosta-1,3,5(10)-triene-9,17-dione[c] + flavin_mononucleotide-reduced[c] <=> H2O[c] + 3,4-Dihydroxy-9,10-secoandrosta-1,3,5(10)-triene-9,17-dione[c] + FMN[c]	(STROP_RS13420 and STROP_RS13435)	Steroid degradation	1	-1000	1000	2	1.14.14.12	new rxn		R09819
162	r_0168	3-Hydroxy-L-kynurenine hydrolase	H2O[c] + 3-Hydroxy-L-kynurenine[c] -> H+[c] + L-Alanine[c] + 3-Hydroxyanthranilate[c]	STROP_RS17745	Tryptophan metabolism	0	0	1000	2	3.7.1.3	[]		R02668
163	r_0169	3-Hydroxyanthranilate:oxygen 3,4-oxidoreductase (decyclizing)	Oxygen[c] + 3-Hydroxyanthranilate[c] -> H+[c] + 2-Amino-3-carboxymuconate_semialdehyde[c]	STROP_RS17705	Tryptophan metabolism	0	0	1000	2	1.13.11.6	[]		R02665
164	r_0170	3-hydroxyglutaryl-[acp]-methyl-ester hydro-lyase	3hgluACPme[c] -> H2O[c] + enogluACPme[c]	((STROP_RS14040) or (STROP_RS14045))	Biotin metabolism	0	0	1000	2	4.2.1.59	new rxn		R10117
165	r_0171	3-Hydroxyisopentyl-CoA hydro-lyase	3-Hydroxyisovaleryl-CoA[c] <=> H2O[c] + 3-Methylcrotonyl-CoA[c]	((STROP_RS13105) or (STROP_RS13165) or (STROP_RS13280) or (STROP_RS22455))	Valine, leucine and isoleucine degradation	1	-1000	1000	2	4.2.1.17	new rxn		R04137
166	r_0172	3-Hydroxyoctadecanoyl-ACP:NADP+ oxidoreductase	H+[c] + NADPH[c] + 3-Oxooctadecanoyl-ACP[c] <=> NADP+[c] + 3-Hydroxyoctadecanoyl-ACP[c]	((STROP_RS00705) or (STROP_RS11930) or (STROP_RS13155) or (STROP_RS14050) or (STROP_RS15150) or (STROP_RS15370) or (STROP_RS18460))	Fatty acid biosynthesis; Polyunsaturated fatty acid biosynthesis	1	-1000	1000	2	1.1.1.100	[]		R07763
167	r_0173	3-Hydroxyphenylacetate,NADH:oxygen oxidoreductase (3-hydroxylating)	NADH[c] + H+[c] + Oxygen[c] + 3-Hydroxyphenylacetate[c] -> NAD+[c] + H2O[c] + 3,4-Dihydroxyphenylacetate[c]	STROP_RS13640	Tyrosine metabolism	0	0	1000	2	1.14.14.9	former 1.14.13.3		R03299
168	r_0174	3-hydroxypimeloyl-[acp]-methyl-ester hydro-lyase	3hpimACPme[c] -> H2O[c] + enopimACPme[c]	((STROP_RS14040) or (STROP_RS14045))	Biotin metabolism	0	0	1000	2	4.2.1.59	new rxn		R10121
169	r_0175	3-hydroxypimeloyl-[acp]-methyl-ester:NADP+ oxidoreductase	H+[c] + NADPH[c] + 3ketpimACPme[c] -> NADP+[c] + 3hpimACPme[c]	((STROP_RS00705) or (STROP_RS11930) or (STROP_RS13155) or (STROP_RS14050) or (STROP_RS15150) or (STROP_RS15370) or (STROP_RS18460))	Biotin metabolism	0	0	1000	2	1.1.1.100	new rxn		R10120
170	r_0176	3-Hydroxypropionyl-CoA hydro-lyase	3-Hydroxypropionyl-CoA[c] <=> H2O[c] + Propenoyl-CoA[c]	((STROP_RS13105) or (STROP_RS13165) or (STROP_RS13280) or (STROP_RS22455))	beta-Alanine metabolism; Propanoate metabolism	1	-1000	1000	2	4.2.1.17	new rxn		R03045
171	r_0177	3-Isopropylmalate hydro-lyase	(2R,3S)-3-Isopropylmalate[c] <=> H2O[c] + 2-Isopropylmaleate[c]	(STROP_RS06350 and STROP_RS06355)	Valine, leucine and isoleucine biosynthesis	1	-1000	1000	2	4.2.1.33	[]		R04001
172	r_0178	3-Isopropylmalate:NAD+ oxidoreductase	NAD+[c] + (2R,3S)-3-Isopropylmalate[c] <=> NADH[c] + H+[c] + (2S)-2-Isopropyl-3-oxosuccinate[c]	STROP_RS06240	Valine, leucine and isoleucine biosynthesis	1	-1000	1000	2	1.1.1.85	[]		R04426
173	r_0179	3-ketoacyl-ACP reductase	NADPH[c] + 3ketgACPme[c] -> NADP+[c] + 3hgluACPme[c]	((STROP_RS00705) or (STROP_RS11930) or (STROP_RS13155) or (STROP_RS14050) or (STROP_RS15150) or (STROP_RS15370) or (STROP_RS18460))	Biotin metabolism	0	0	1000	2	1.1.1.100	new rxn		R10116
174	r_0180	3-Ketoglutaryl-[acp] methyl ester	H+[c] + malACP[c] + malACPme[c] -> CO2[c] + 3ketgACPme[c] + Acyl-carrier_protein[c]	((STROP_RS12535) or (STROP_RS14030) or (STROP_RS16955))	Biotin metabolism	0	0	1000	2	2.3.1.179	new rxn		R10115
175	r_0181	3-Maleylpyruvate cis-trans-isomerase	Maleylpyruvate[c] <=> 3-Fumarylpyruvate[c]	STROP_RS15590	Tyrosine metabolism	1	-1000	1000	2	5.2.1.4	new rxn		R03868
176	r_0182	3-Mercaptopyruvate:cyanide sulfurtransferase	H+[c] + Pyruvate[c] + Thiosulfate[c] -> Mercaptopyruvate[c] + Sulfite[c]	((STROP_RS01505) or (STROP_RS07340))	Cysteine and methionine metabolism	0	0	1000	2	2.8.1.2	new rxn		R03105
177	r_0183	3-methylbutanoyl-CoA:electron-transfer flavoprotein 2,3-oxidoreductase	3-Methylbutanoyl-CoA[c] + FAD[c] -> 3-Methylcrotonyl-CoA[c] + FADH2[c]	((STROP_RS03455) or (STROP_RS07855) or (STROP_RS21820))	Valine, leucine and isoleucine degradation	0	0	1000	2	1.3.8.7	former 1.3.99.3		R04095
178	r_0184	3-methylbutanoyl-CoA:enzyme N6-dihydrolipoyl)lysine	CoA[c] + dr2mtS3md[c] -> H+[c] + Dihydrolipoamide-E[c] + 3-Methylbutanoyl-CoA[c]		Valine, leucine and isoleucine degradation	0	0	1000	1	2.3.1.168	reaction added for leucine degradation pathway		R04097
179	r_0185	3-Methylcrotonoyl-CoA:carbon-dioxide ligase ADP-forming)	ATP[c] + 3-Methylcrotonyl-CoA[c] + HCO3-[c] -> H+[c] + 3-Methylglutaconyl-CoA[c] + ADP[c] + Orthophosphate[c]	STROP_RS21825	Valine, leucine and isoleucine degradation	0	0	1000	1	6.4.1.4	reaction added for leucine degradation pathway		R04138
180	r_0186	3-methylcrotonyl-CoA:acetyl-CoA C-acyltransferase	CoA[c] + 5-Methyl-3-oxo-4-hexenoyl-CoA[c] <=> Acetyl-CoA[c] + 3-Methylcrotonyl-CoA[c]	((STROP_RS06835) or (STROP_RS07680) or (STROP_RS22615))	Geraniol degradation	1	-1000	1000	2	2.3.1.16	new rxn		R08095
181	r_0187	3-O-alpha-D-Galactosyl-1D-myo-inositol galactohydrolase	H2O[c] + alpha-D-Galactosyl-(1->3)-1D-myo-inositol[c] <=> myo-Inositol[c] + D-Galactose[c]		Galactose metabolism	1	-1000	1000	1	3.2.1.22	new rxn		R01194
182	r_0188	3-octaprenyl-4-hydroxybenzoate carboxy-lyase	H+[c] + 4-Hydroxy-3-octaprenylbenzoate[c] -> CO2[c] + 2-Octaprenylphenol[c]	((STROP_RS20620) or (STROP_RS20630))	Ubiquinone and other terpenoid-quinone biosynthesis	0	0	1000	2	4.1.1.98	[]		R04986
183	r_0189	3-Oxo-5alpha-steroid:(acceptor) delta4-oxidoreductase	FAD[c] + 5alpha-Androstane-3,17-dione[c] <=> FADH2[c] + Androstenedione[c]	STROP_RS13455	Steroid degradation	1	-1000	1000	2	1.3.99.5	new rxn		R01834
184	r_0190	3-oxoacyl-(acyl-carrier-protein) reductase	H+[c] + NADPH[c] + 3-Oxooctadecanoyl-CoA[c] -> NADP+[c] + 3-Hydroxyoctadecanoyl-CoA[c]	((STROP_RS00705) or (STROP_RS11930) or (STROP_RS13155) or (STROP_RS14050) or (STROP_RS15150) or (STROP_RS15370) or (STROP_RS18460))	Polyunsaturated fatty acid biosynthesis	0	0	1000	2	1.1.1.100	new rxn		R07759
185	r_0191	3-oxoacyl-ACP synthase	Acetyl-CoA[c] + Acyl-carrier_protein[c] <=> CoA[c] + acACP[c]		Fatty acid biosynthesis	1	-1000	1000	2	2.3.1.41	gap filling		R01624
186	r_0192	3-Oxooctodecanoyl-ACP:malonyl-[acyl-carrier-protein] C-acyltransferase decarboxylating)	2 H+[c] + malACP[c] + hexdecACP[c] -> CO2[c] + 3-Oxooctadecanoyl-ACP[c] + Acyl-carrier_protein[c]	((STROP_RS12535) or (STROP_RS14030) or (STROP_RS16955))	Fatty acid biosynthesis	0	0	1000	2	2.3.1.179	[]		R07762
187	r_0193	3-Oxopropanoate:NAD+ oxidoreductase (decarboxylating, CoA-acetylating)	NAD+[c] + CoA[c] + 3-Oxopropanoate[c] -> CO2[c] + NADH[c] + Acetyl-CoA[c]	STROP_RS14985	beta-Alanine metabolism; Inositol phosphate metabolism; Propanoate metabolism	0	0	1000	2	1.2.1.18	[]		R00705
188	r_0194	3-Oxopropanoate:NAD+ oxidoreductase (decarboxylating, CoA-acetylating)	NAD+[c] + CoA[c] + (S)-Methylmalonate-semialdehyde[c] <=> NADH[c] + H+[c] + (R)-Methylmalonyl-CoA[c]	STROP_RS14985	Propanoate metabolism	1	-1000	1000	2	1.2.1.-	new rxn		R03381
189	r_0195	3-Oxopropanoate:NADP+ oxidoreductase (decarboxylating, CoA-acetylating)	NADP+[c] + CoA[c] + 3-Oxopropanoate[c] -> CO2[c] + NADPH[c] + Acetyl-CoA[c]	STROP_RS14985	beta-Alanine metabolism; Inositol phosphate metabolism; Propanoate metabolism	0	0	1000	2	1.2.1.18	new rxn		R00706
190	r_0196	3-phenylpropanoate,NADH:oxygen oxidoreductase (2,3-hydroxylating)	NADH[c] + H+[c] + Oxygen[c] + Phenylpropanoate[c] -> NAD+[c] + cis-3-(Carboxy-ethyl)-3,5-cyclo-hexadiene-1,2-diol[c]	(STROP_RS11110 and STROP_RS15425)	Phenylalanine metabolism	0	0	1000	2	1.14.12.19	new rxn		R06782
191	r_0197	3-Phospho-D-glycerate:NAD+ 2-oxidoreductase	NAD+[c] + 3-Phospho-D-glycerate[c] <=> NADH[c] + H+[c] + 3-Phosphonooxypyruvate[c]	STROP_RS06225	Glycine, serine and threonine metabolism; Methane metabolism	1	-1000	1000	2	1.1.1.95	[]		R01513
192	r_0198	3-Phosphoserine:2-oxoglutarate aminotransferase	L-Glutamate[c] + 3-Phosphonooxypyruvate[c] -> 2-Oxoglutarate[c] + O-Phospho-L-serine[c]	STROP_RS02135	Glycine, serine and threonine metabolism; Methane metabolism	0	0	1000	2	2.6.1.52	[]		R04173
193	r_0199	3-Sulfino-L-alanine carboxy-lyase	H+[c] + 3-Sulfino-L-alanine[c] <=> CO2[c] + Hypotaurine[c]	STROP_RS22075	Taurine and hypotaurine metabolism	1	-1000	1000	2	4.1.1.15	new rxn		R02466
194	r_0200	3-Sulfo-L-alanine carboxy-lyase (taurine-forming)	H+[c] + L-Cysteate[c] -> CO2[c] + Taurine[c]	STROP_RS22075	Taurine and hypotaurine metabolism	0	0	1000	2	4.1.1.15	new rxn		R01682
195	r_0201	3,4-Dihydroxy-9,10-secoandrosta-1,3,5(10)-triene-9,17-dione:oxygen 4,5-oxidoreductase (decyclizing)	Oxygen[c] + 3,4-Dihydroxy-9,10-secoandrosta-1,3,5(10)-triene-9,17-dione[c] <=> H+[c] + 3-Hydroxy-5,9,17-trioxo-4,5:9,10-disecoandrosta-1(10),2-dien-4-oate[c]	STROP_RS13425	Steroid degradation	1	-1000	1000	2	1.13.11.25	new rxn		R04597
196	r_0202	3,4-dihydroxyphenylethyleneglycol:NAD+ oxidoreductase	NAD+[c] + 3,4-Dihydroxyphenylethyleneglycol[c] <=> NADH[c] + H+[c] + 3,4-Dihydroxymandelaldehyde[c]	((STROP_RS05870) or (STROP_RS13085) or (STROP_RS13685))	Tyrosine metabolism	1	-1000	1000	2	1.1.1.1	new rxn		R04880
197	r_0203	3-Phospho-5-adenylyl sulfate 3-phosphohydrolase	H2O[c] + 3-Phosphoadenylyl_sulfate[c] -> H+[c] + Orthophosphate[c] + Adenylyl_sulfate[c]	((STROP_RS04015) or (STROP_RS06900))	Sulfur metabolism	0	0	1000	2	3.1.3.7	new rxn		R00508
198	r_0204	4-amino-4-deoxychorismate pyruvate-lyase	4-Amino-4-deoxychorismate[c] -> H+[c] + Pyruvate[c] + 4-Aminobenzoate[c]	STROP_RS01570	Folate biosynthesis	0	0	1000	2	4.1.3.38	[]		R05553
199	r_0205	4-aminobutanal:NAD+ 1-oxidoreductase	NAD+[c] + H2O[c] + 4-Aminobutanal[c] <=> NADH[c] + 2 H+[c] + 4-Aminobutanoate[c]	((STROP_RS00395) or (STROP_RS04190))	Arginine and proline metabolism	1	-1000	1000	2	1.2.1.3	[]		R02549
200	r_0206	4-aminobutanal:NADP+ 1-oxidoreductase	H2O[c] + NADP+[c] + 4-Aminobutanal[c] <=> 2 H+[c] + NADPH[c] + 4-Aminobutanoate[c]	((STROP_RS00395) or (STROP_RS04190))	Arginine and Proline metabolism	1	-1000	1000	2	1.2.1.3	[]		R01986
201	r_0207	4-Aminobutanoate:2-oxoglutarate aminotransferase	2-Oxoglutarate[c] + 4-Aminobutanoate[c] <=> L-Glutamate[c] + Succinate_semialdehyde[c]		Butanoate metabolism	1	-1000	1000	1	2.6.1.19	gap fililng		R01648
202	r_0208	4-aminobutyrate/glutamate antiport	4-Aminobutanoate[c] + L-Glutamate[e] <=> L-Glutamate[c] + 4-Aminobutanoate[e]	STROP_RS22080	Transport	1	-1000	1000	2	[]	[]		[]
203	r_0210	4-Carboxymethylenebut-2-en-4-olide lactonohydrolase	H2O[c] + cis-4-Carboxymethylenebut-2-en-4-olide[c] -> H+[c] + 2-Maleylacetate[c]	STROP_RS04550	Chlorocyclohexane and chlorobenzene degradation	0	0	1000	2	3.1.1.45	new rxn		R03893
204	r_0211	4-carboxymethylenebut-2-en-4-olide lactonohydrolase	H2O[c] + 2,5-Dichloro-carboxymethylenebut-2-en-4-olide[c] -> H+[c] + 2,5-Dichloro-4-oxohex-2-enedioate[c]	STROP_RS04550	Chlorocyclohexane and chlorobenzene degradation	0	0	1000	2	3.1.1.45	new rxn		R06835
205	r_0212	4-carboxymethylenebut-2-en-4-olide lactonohydrolase	H2O[c] + trans-4-Carboxymethylenebut-2-en-4-olide[c] -> H+[c] + 2-Maleylacetate[c]	STROP_RS04550	Chlorocyclohexane and chlorobenzene degradation	0	0	1000	2	3.1.1.45	new rxn		R06838
206	r_0213	4-fluoromuconolactone lactonohydrolase	H2O[c] + 4-Fluoromuconolactone[c] -> 2 H+[c] + 2-Maleylacetate[c] + Hydrofluoric_acid[c]	STROP_RS04550	Fluorobenzoate degradation	0	0	1000	2	3.1.1.45	new rxn		R08121
207	r_0214	4-fumarylacetoacetate fumarylhydrolase	H+[c] + Acetoacetate[c] + Fumarate[c] <=> H2O[c] + 4-Fumarylacetoacetate[c]	STROP_RS21465	Tyrosine metabolism; Styrene degradation	1	-1000	1000	2	3.7.1.2	new rxn		R01364
208	r_0215	4-Guanidinobutanamide amidohydrolase	H2O[c] + 4-Guanidinobutanamide[c] -> NH3[c] + 4-Guanidinobutanoate[c]	((STROP_RS04670) or (STROP_RS17105) or (STROP_RS17695))	Arginine and proline metabolism	0	0	1000	2	3.5.1.4	new rxn		R03180
209	r_0216	4-hydroxy-2-oxopentanoate pyruvate-lyase	4-Hydroxy-2-oxopentanoate[c] -> Pyruvate[c] + Acetaldehyde[c]	STROP_RS17720	Phenylalanine metabolism; Xylene degradation; Benzoate degradation; Dioxin degradation	0	0	1000	2	4.1.3.39	[]		R00750
210	r_0217	4-hydroxyphenylacetate,NADH:oxygen oxidoreductase (3-hydroxylating)	NADH[c] + H+[c] + Oxygen[c] + 4-Hydroxyphenylacetate[c] -> NAD+[c] + H2O[c] + 3,4-Dihydroxyphenylacetate[c]	STROP_RS13640	Tyrosine metabolism	0	0	1000	2	1.14.14.9	former 1.14.13.3		R02698
211	r_0218	4-hydroxyphenylpyruvate:oxygen oxidoreductase (decarboxylating)	Oxygen[c] + 3-(4-Hydroxyphenyl)pyruvate[c] <=> CO2[c] + (S)-4-Hydroxymandelate[c]	((STROP_RS13705) or (STROP_RS12530))	Sporolides biosynthesis; Biosynthesis of vancomycin group antibiotics	1	-1000	1000	4	1.13.11.46	SpoT1, in vitro characterization of SpoT1		R06632
212	r_0219	4-Hydroxyphenylpyruvate:oxygen oxidoreductase (hydroxylating,decarboxylating)	Oxygen[c] + 3-(4-Hydroxyphenyl)pyruvate[c] -> CO2[c] + Homogentisate[c]	STROP_RS21435	Tyrosine metabolism; Ubiquinone and other terpenoid-quinone biosynthesis	0	0	1000	2	1.13.11.27	new rxn		R02521
213	r_0220	4-imidazolone-5-propanoate amidohydrolase	H2O[c] + 4-Imidazolone-5-propanoate[c] -> N-Formimino-L-glutamate[c]	STROP_RS05585	Histidine metabolism	0	0	1000	2	3.5.2.7	[]		R02288
214	r_0221	4-Maleylacetoacetate cis-trans-isomerase	4-Maleylacetoacetate[c] -> 4-Fumarylacetoacetate[c]		Tyrosine metabolism; Styrene degradation	0	0	1000	1	5.2.1.2	new rxn, reaction added for tyrosine degradation		R03181
215	r_0222	4-Nitrophenyl phosphate phosphohydrolase	H2O[c] + 4-Nitrophenyl_phosphate[c] -> H+[c] + Orthophosphate[c] + 4-Nitrophenol[c]	((STROP_RS03875) or (STROP_RS12050) or (STROP_RS17510))	Aminobenzoate degradation	0	0	1000	2	3.1.3.1	new rxn		R03024
216	r_0223	4-Oxalocrotonate carboxy-lyase	H+[c] + gamma-Oxalocrotonate[c] -> CO2[c] + 2-Hydroxy-2,4-pentadienoate[c]	STROP_RS17715	Benzoate degradation; Dioxin degradation	0	0	1000	2	4.1.1.77	new rxn		R02602
217	r_0224	4-oxalocrotonate tautomerase	2-Hydroxymuconate[c] <=> gamma-Oxalocrotonate[c]	STROP_RS11920	Benzoate degradation; Dioxin degradation	1	-1000	1000	2	5.3.2.6	[]		R03966
218	r_0225	4-Trimethylammoniobutanal:NAD+ 1-oxidoreductase	NAD+[c] + H2O[c] + 4-Trimethylammoniobutanal[c] -> NADH[c] + 2 H+[c] + 4-Trimethylammoniobutanoate[c]	((STROP_RS00395) or (STROP_RS04190))	Lysine degradation	0	0	1000	2	1.2.1.3	new rxn		R03283
219	r_0226	4,5-Dihydro-4-oxo-5-imidazolepropanoate hydro-lyase	H2O[c] + Urocanate[c] -> 4-Imidazolone-5-propanoate[c]	STROP_RS05600	Histidine metabolism	0	0	1000	2	4.2.1.49	[]		R02914
220	r_0227	4,5:9,10-diseco-3-hydroxy-5,9,17-trioxoandrosta-1(10),2-diene-4-oate hydrolase ( (2Z,4Z)-2-hydroxyhexa-2,4-dienoate-forming)	H2O[c] + H+[c] + 3-Hydroxy-5,9,17-trioxo-4,5:9,10-disecoandrosta-1(10),2-dien-4-oate[c] <=> DOHNAA[c] + (2Z,4Z)-2-Hydroxyhexa-2,4-dienoate[c]	STROP_RS13430	Steroid degradation	1	-1000	1000	2	3.7.1.17	new rxn		R09883
221	r_0228	5-amino-1-(5-phospho-D-ribosyl)imidazole:carbon-dioxide ligase (ADP-forming)	ATP[c] + Aminoimidazole_ribotide[c] + HCO3-[c] -> 2 H+[c] + ADP[c] + Orthophosphate[c] + 5-Carboxyamino-1-(5-phospho-D-ribosyl)imidazole[c]	STROP_RS04715	Purine metabolism	0	0	1000	2	6.3.4.18	new rxn		R07404
222	r_0229	5-Amino-2-oxopentanoate:2-oxoglutarate aminotransferase	L-Glutamate[c] + 3-(Imidazol-4-yl)-2-oxopropyl_phosphate[c] -> 2-Oxoglutarate[c] + L-Histidinol_phosphate[c]	((STROP_RS16000) or (STROP_RS21445))	Histidine metabolism	0	0	1000	2	2.6.1.9	[]		R03243
223	r_0230	5-amino-6-(5-phosphoribitylamino)uracil:NADP+ 1-oxidoreductase	H+[c] + NADPH[c] + 5-Amino-6-(5-phosphoribosylamino)uracil[c] -> NADP+[c] + 5-Amino-6-(5-phospho-D-ribitylamino)uracil[c]	((STROP_RS09440) or (STROP_RS12870))	Riboflavin metabolism	0	0	1000	2	1.1.1.193	[]		R03458
224	r_0231	5-aminolevulinate hydro-lyase (adding 5-aminolevulinate and cyclizing; porphobilinogen-forming)	2 5-Aminolevulinate[c] -> 2 H2O[c] + H+[c] + Porphobilinogen[c]	STROP_RS01810	Porphyrin and chlorophyll metabolism	0	0	1000	2	4.2.1.24	[]		R00036
225	r_0232	5-carboxyamino-1-(5-phospho-D-ribosyl)imidazole carboxymutase	H+[c] + 5-Carboxyamino-1-(5-phospho-D-ribosyl)imidazole[c] <=> 1-(5-Phospho-D-ribosyl)-5-amino-4-imidazolecarboxylate[c]	STROP_RS04720	Purine metabolism	1	-1000	1000	2	5.4.99.18	new rxn		R07405
226	r_0233	5-fluoromuconolactone lactonohydrolase	H2O[c] + 5-Fluoromuconolactone[c] -> 2 H+[c] + 2-Maleylacetate[c] + Hydrofluoric_acid[c]	STROP_RS04550	Fluorobenzoate degradation	0	0	1000	2	3.1.1.45	new rxn		R08120
227	r_0234	5-Formyltetrahydrofolate cyclo-ligase (ADP-forming)	ATP[c] + 5-Formyltetrahydrofolate[c] -> ADP[c] + Orthophosphate[c] + 5,10-Methenyltetrahydrofolate[c]	STROP_RS03755	One carbon pool by folate	0	0	1000	2	6.3.3.2	[]		R02301
228	r_0235	5-Hydroxyindoleacetaldehyde:NAD+ oxidoreductase	NAD+[c] + H2O[c] + 5-Hydroxyindoleacetaldehyde[c] -> NADH[c] + 2 H+[c] + 5-Hydroxyindoleacetate[c]	((STROP_RS00395) or (STROP_RS04190))	Tryptophan metabolism	0	0	1000	2	1.2.1.3	new rxn		R04903
229	r_0236	5-Methyltetrahydrofolate:L-homocysteine S-methyltransferase	5-Methyltetrahydrofolate[c] + L-Homocysteine[c] <=> Tetrahydrofolate[c] + L-Methionine[c]	STROP_RS10925	Cysteine and methionine metabolism; One carbon pool by folate	1	-1000	1000	2	2.1.1.13	[]		R00946
230	r_0237	5-methyltetrahydrofolate:NAD+ oxidoreductase	NADH[c] + H+[c] + 5,10-Methylenetetrahydrofolate[c] -> NAD+[c] + 5-Methyltetrahydrofolate[c]	STROP_RS16280	One carbon pool by folate	0	0	1000	2	1.5.1.20	[]		R07168
231	r_0238	5-methyltetrahydrofolate:NADP+ oxidoreductase	H+[c] + NADPH[c] + 5,10-Methylenetetrahydrofolate[c] -> NADP+[c] + 5-Methyltetrahydrofolate[c]	STROP_RS16280	One carbon pool by folate	0	0	1000	2	1.5.1.20	[]		R01224
232	r_0239	5-methyltetrahydropteroyltri-L-glutamate:L-selenohomocysteine Se-methyltransferase	Selenohomocysteine[c] + 5-Methyltetrahydropteroyltri-L-glutamate[c] <=> L-Selenomethionine[c] + Tetrahydropteroyltri-L-glutamate[c]	STROP_RS10925	Selenocompound metabolism	1	-1000	1000	2	2.1.1.13	new rxn		R09365
233	r_0240	5-Methylthioadenosine:orthophosphate	H+[c] + Orthophosphate[c] + 5-Methylthioadenosine[c] -> Adenine[c] + S-Methyl-5-thio-D-ribose_1-phosphate[c]	((STROP_RS04990) or (STROP_RS05235))	Cysteine and methionine metabolism	0	0	1000	2	2.4.2.28	[]		R01402
234	r_0241	5-O-(1-Carboxyvinyl)-3-phosphoshikimate phosphate-lyase	5-O-(1-Carboxyvinyl)-3-phosphoshikimate[c] -> H+[c] + Orthophosphate[c] + Chorismate[c]	STROP_RS09295	Phenylalanine, tyrosine and tryptophan biosynthesis	0	0	1000	2	4.2.3.5	[]		R01714
235	r_0242	5-phospho-beta-D-ribosylamine:diphosphate phospho-alpha-D-ribosyltransferase (glutamate-amidating)	H2O[c] + 5-Phospho-alpha-D-ribose_1-diphosphate[c] + L-Glutamine[c] -> Pyrophosphate[c] + L-Glutamate[c] + 5-Phosphoribosylamine[c]	STROP_RS00775	Alanine, aspartate and glutamate metabolism; Purine metabolism	0	0	1000	2	2.4.2.14	[]		R01072
236	r_0243	5-Phospho-D-ribosylamine:glycine ligase (ADP-forming)	ATP[c] + 5-Phosphoribosylamine[c] + Glycine[c] <=> H+[c] + ADP[c] + Orthophosphate[c] + 5-Phosphoribosylglycinamide[c]	STROP_RS00670	Purine metabolism	1	-1000	1000	2	6.3.4.13	[]		R04144
237	r_0244	5,10-Methenyltetrahydrofolate 5-hydrolase (decyclizing)	H2O[c] + 5,10-Methenyltetrahydrofolate[c] <=> H+[c] + 10-Formyltetrahydrofolate[c]	((STROP_RS11450) or (STROP_RS19085))	One carbon pool by folate	1	-1000	1000	2	3.5.4.9	[]		R01655
238	r_0245	5,10-methylenetetrahydrofolate,NADPH:dUMP C-methyltransferase	H+[c] + NADPH[c] + 5,10-Methylenetetrahydrofolate[c] + dUMP[c] <=> NADP+[c] + Tetrahydrofolate[c] + dTMP[c]	STROP_RS06975	One carbon pool by folate; Pyrimidine metabolism	1	-1000	1000	2	2.1.1.148	[]		R06613
239	r_0246	5,10-Methylenetetrahydrofolate:3-methyl-2-oxobutanoate hydroxymethyltransferase	H2O[c] + 3-Methyl-2-oxobutanoic_acid[c] + 5,10-Methylenetetrahydrofolate[c] -> 2-Dehydropantoate[c] + Tetrahydrofolate[c]	STROP_RS16745	Pantothenate and CoA biosynthesis	0	0	1000	2	2.1.2.11	[]		R01226
240	r_0247	5,10-Methylenetetrahydrofolate:glycine hydroxymethyltransferase	H2O[c] + 5,10-Methylenetetrahydrofolate[c] + Glycine[c] <=> Tetrahydrofolate[c] + L-Serine[c]	STROP_RS10535	Glycine, serine and threonine metabolism; Cyanoamino acid metabolism; Methane metabolism; One carbon pool by folate; Glyoxylate and dicarboxylate metabolism	1	-1000	1000	2	2.1.2.1	[]		R00945
241	r_0248	5,10-methylenetetrahydrofolate:NADP+ oxidoreductase	NADP+[c] + 5,10-Methylenetetrahydrofolate[c] <=> NADPH[c] + 5,10-Methenyltetrahydrofolate[c]	((STROP_RS11450) or (STROP_RS19085))	One carbon pool by folate	1	-1000	1000	2	1.5.1.5	[]		R01220
242	r_0250	5,10-methylenetetrahydromethanopterin:glycine hydroxymethyltransferase	L-Serine[c] + 5,6,7,8-Tetrahydromethanopterin[c] <=> H2O[c] + Glycine[c] + 5,10-Methylenetetrahydromethanopterin[c]	STROP_RS10535	Methane metabolism	1	-1000	1000	2	2.1.2.1	new rxn		R09099
243	r_0251	5,6,7,8-tetrahydrofolate:NAD+ oxidoreductase	2 NADH[c] + 2 H+[c] + Folate[c] -> 2 NAD+[c] + Tetrahydrofolate[c]		Folate biosynthesis	0	0	1000	1	1.5.1.3	new rxn, reaction added for gap filling		R00937
244	r_0253	5-Phosphoribosylformylglycinamide:L-glutamine amido-ligase (ADP-forming)	H2O[c] + ATP[c] + 5-Phosphoribosyl-N-formylglycinamide[c] + L-Glutamine[c] -> H+[c] + L-Glutamate[c] + ADP[c] + Orthophosphate[c] + 2-(Formamido)-N1-(5-phosphoribosyl)acetamidine[c]	(Strop_0150 and STROP_RS00755 and STROP_RS00760)	Purine metabolism	0	0	1000	2	6.3.5.3	[]		R04463
245	r_0254	6-Carboxyhexanoyl-CoA:L-alanine C-carboxyhexanoyltransferase	H+[c] + L-Alanine[c] + 6-Carboxyhexanoyl-CoA[c] -> CO2[c] + CoA[c] + 8-Amino-7-oxononanoate[c]	((STROP_RS07900) or (STROP_RS08690))	Biotin metabolism	0	0	1000	2	2.3.1.47	[]		R03210
246	r_0255	6-Phospho-D-gluconate:NADP+ 2-oxidoreductase decarboxylating)	NADP+[c] + 6-Phospho-D-gluconate[c] -> CO2[c] + NADPH[c] + D-Ribulose_5-phosphate[c]	((STROP_RS00015) or (STROP_RS17285))	Glutathione metabolism; Pentose phosphate pathway	0	0	1000	2	1.1.1.44 1.1.1.343	[]		R01528
247	r_0256	6-Phospho-D-glucono-1,5-lactone lactonohydrolase	H2O[c] + D-Glucono-1,5-lactone_6-phosphate[c] -> H+[c] + 6-Phospho-D-gluconate[c]	STROP_RS15490	Pentose phosphate pathway	0	0	1000	2	3.1.1.31	[]		R02035
248	r_0257	6,7-Dimethyl-8-(1-D-ribityl)lumazine:6,7-dimethyl-8-(1-D-ribityl)lumazine 2,3-butanediyltransferase	2 6,7-Dimethyl-8-(D-ribityl)lumazine[c] -> Riboflavin[c] + 5-Amino-6-(1-D-ribitylamino)uracil[c]	STROP_RS09445	Riboflavin metabolism	0	0	1000	2	2.5.1.9	[]		R00066
249	r_0258	6,7-Dimethyl-8-1-D-ribityl)lumazine:6,7-dimethyl-8-1-D-ribityl)	5-Amino-6-(1-D-ribitylamino)uracil[c] + L-3,4-Dihydroxybutan-2-one_4-phosphate[c] -> 2 H2O[c] + H+[c] + Orthophosphate[c] + 6,7-Dimethyl-8-(D-ribityl)lumazine[c]	STROP_RS09460	Riboflavin metabolism	0	0	1000	2	2.5.1.78	[]		R04457
250	r_0259	7-methyl-3-oxo-6-octenoyl-CoA:acetyl-CoA C-acyltransferase	CoA[c] + 7-Methyl-3-oxo-6-octenoyl-CoA[c] <=> Acetyl-CoA[c] + 5-Methylhex-4-enoyl-CoA[c]	((STROP_RS06835) or (STROP_RS07680) or (STROP_RS22615))	Geraniol degradation	1	-1000	1000	2	2.3.1.16	new rxn		R08091
251	r_0260	7,8-Diaminononanoate:carbon-dioxide cyclo-ligase	CO2[c] + ATP[c] + 7,8-Diaminononanoate[c] -> 3 H+[c] + ADP[c] + Orthophosphate[c] + Dethiobiotin[c]	STROP_RS07905	Biotin metabolism	0	0	1000	2	6.3.3.3	[]		R03182
252	r_0261	7,8-dihydropteroate:L-glutamate ligase ADP-forming)	L-Glutamate[c] + ATP[c] + Dihydropteroate[c] -> H+[c] + ADP[c] + Orthophosphate[c] + Dihydrofolate[c]	STROP_RS17530	Folate biosynthesis	0	0	1000	2	6.3.2.17 6.3.2.12	[]		R02237
253	r_0262	Acetaldehyde:NAD+ oxidoreductase	NAD+[c] + H2O[c] + Acetaldehyde[c] -> NADH[c] + 2 H+[c] + Acetate[c]	((STROP_RS00395) or (STROP_RS04190) or (STROP_RS04850))	Glycolysis/Gluconeogenesis; Pyruvate metabolism	0	0	1000	2	1.2.1.3 1.2.1.-	[]		R00710
254	r_0263	acetaldehyde:NAD+ oxidoreductase (CoA-acetylating)	NAD+[c] + CoA[c] + Acetaldehyde[c] <=> NADH[c] + H+[c] + Acetyl-CoA[c]	STROP_RS17725	Pyruvate metabolism; Xylene degradation; Benzoate degradation; Dioxin degradation; Phenylalanine metabolism	1	-1000	1000	2	1.2.1.10	new rxn		R00228
255	r_0264	Acetate:CoA ligase (AMP-forming)	H+[c] + ATP[c] + CoA[c] + Acetate[c] -> Pyrophosphate[c] + AMP[c] + Acetyl-CoA[c]	STROP_RS20375	Glycolysis/Gluconeogenesis; Methane metabolism	0	0	1000	2	6.2.1.1	[]		R00235
256	r_0266	Acetoacetate:CoA ligase (AMP-forming)	H+[c] + Acetoacetate[c] + ATP[c] + CoA[c] -> Pyrophosphate[c] + Acetoacetyl-CoA[c] + AMP[c]	STROP_RS04750	Valine, leucine and isoleucine degradation; Butanoate metabolism	0	0	1000	2	6.2.1.16	[]		R01357
257	r_0267	acetyl adenylate:CoA acetyltransferase	CoA[c] + Acetyl_adenylate[c] -> AMP[c] + Acetyl-CoA[c]	STROP_RS20375	Pyruvate metabolism	0	0	1000	2	6.2.1.1	new rxn		R00236
258	r_0268	Acetyl-CoA C-acyltransferase	CoA[c] + 3-Oxopalmitoyl-CoA[c] -> Acetyl-CoA[c] + Tetradecanoyl-CoA[c]	((STROP_RS06835) or (STROP_RS07680) or (STROP_RS22615))	Fatty acid metabolism; Fatty acid elongation	0	0	1000	2	2.3.1.16	[]		R03991
259	r_0269	acetyl-CoA carboxylase	Acetyl-CoA[c] + Carboxybiotin-carboxyl-carrier_protein[c] <=> Malonyl-CoA[c] + Holo-[carboxylase][c]	((STROP_RS00125 and STROP_RS12600 and STROP_RS12605 and STROP_RS12610 and STROP_RS16960) or (STROP_RS04300 and STROP_RS12600 and STROP_RS12605 and STROP_RS12610 and STROP_RS16960))	Fatty acid biosynthesis	1	-1000	1000	2	6.4.1.2	[]		R04386
260	r_0270	Acetyl-CoA:acetyl-CoA C-acetyltransferase	CoA[c] + 3-Oxohexanoyl-CoA[c] -> Acetyl-CoA[c] + Butanoyl-CoA[c]	((STROP_RS06835) or (STROP_RS07680) or (STROP_RS22615) or (STROP_RS00710) or (STROP_RS04605) or (STROP_RS13125) or (STROP_RS13150) or (STROP_RS13300) or (STROP_RS14060) or (STROP_RS18150))	Fatty acid metabolism; Fatty acid elongation	0	0	1000	2	2.3.1.9/2.3.1.16	[]		R01177
261	r_0271	Acetyl-CoA:acetyl-CoA C-acetyltransferase	2 Acetyl-CoA[c] <=> Acetoacetyl-CoA[c] + CoA[c]	((STROP_RS00710) or (STROP_RS04605) or (STROP_RS13125) or (STROP_RS13150) or (STROP_RS13300) or (STROP_RS14060) or (STROP_RS18150))	Valine, leucine and isoleucine degradation; Benzoate degradation; Butanoate metabolism; Fatty acid metabolism; Lysine degradation; Propanoate metabolism; Pyruvate metabolism; Synthesis and degradation of ketone bodies; Tryptophan metabolism; Glyoxylate and dicarboxylate metabolism; Terpenoid backbone biosynthesis	1	-1000	1000	2	2.3.1.9	[]		R00238
262	r_0272	Acetyl-CoA:carbon-dioxide ligase (ADP-forming)	ATP[c] + Acetyl-CoA[c] + HCO3-[c] -> H+[c] + ADP[c] + Orthophosphate[c] + Malonyl-CoA[c]	((STROP_RS00125 and STROP_RS12600 and STROP_RS12605 and STROP_RS12610 and STROP_RS16960) or (STROP_RS04300 and STROP_RS12600 and STROP_RS12605 and STROP_RS12610 and STROP_RS16960))	Pyruvate metabolism; Propanoate metabolism	0	0	1000	2	6.4.1.2	[]		R00742
263	r_0273	Acetyl-CoA:D-glucosamine-1-phosphate N-acetyltransferase	Acetyl-CoA[c] + alpha-D-Glucosamine_1-phosphate[c] -> H+[c] + CoA[c] + N-Acetyl-D-glucosamine_1-phosphate[c]	STROP_RS03995	Amino sugar and nucleotide sugar metabolism	0	0	1000	2	2.3.1.157	[]		R05332
264	r_0274	acetyl-CoA:enzyme N6-(dihydrolipoyl)lysine S-acetyltransferase	Dihydrolipoamide-E[c] + Acetyl-CoA[c] <=> CoA[c] + S-Acetyldihydrolipoamide-E[c]	(STROP_RS00530 and STROP_RS10565)	Glycolysis/Gluconeogenesis; Citrate cycle (TCA cycle); Pyruvate metabolism	1	-1000	1000	2	2.3.1.12	[]		R02569
265	r_0275	Acetyl-CoA:L-glutamate N-acetyltransferase	L-Glutamate[c] + Acetyl-CoA[c] -> H+[c] + CoA[c] + N-Acetyl-L-glutamate[c]	((STROP_RS04525) or (STROP_RS09515))	Arginine biosynthesis	0	0	1000	2	2.3.1.1	[]		R00259
266	r_0276	Acetyl-CoA:orthophosphate acetyltransferase	H+[c] + Acetyl-CoA[c] + Orthophosphate[c] <=> CoA[c] + Acetyl_phosphate[c]	STROP_RS18555	Taurine and hypotaurine metabolism; Pyruvate metabolism; Methane metabolism	1	-1000	1000	2	2.3.1.8	[]		R00230
267	r_0277	acetyl-CoA:oxaloacetate C-acetyltransferase (thioester-hydrolysing)	H2O[c] + Acetyl-CoA[c] + Oxaloacetate[c] -> H+[c] + CoA[c] + Citrate[c]	((STROP_RS02140) or (STROP_RS10750))	Citrate cycle (TCA cycle); Glyoxylate and dicarbonate metabolism	0	0	1000	2	2.3.3.1	[]		R00351
268	r_0278	Acyl-[acyl-carrier-protein] desaturase	2 H+[c] + NADPH[c] + Oxygen[c] + hexdecACP[c] -> 2 H2O[c] + NADP+[c] + Hexadecenoyl-ACP[c]	STROP_RS09175	Fatty acid biosynthesis	0	0	1000	2	1.14.19.2	new rxn		R08161
269	r_0279	Acyl-[acyl-carrier-protein],hydrogen-donor:oxygen oxidoreductase	NADPH[c] + Oxygen[c] + Octadecanoyl-ACP[c] -> 2 H2O[c] + NADP+[c] + Octadecenoyl-ACP[c]	STROP_RS09175	Fatty acid biosynthesis; Polyunsaturated fatty acid biosynthesis	0	0	1000	2	1.14.19.2	new rxn		R03370
270	r_0280	Acyl-[acyl-carrier-protein]:malonyl-[acyl-carrier-protein] C-acyltransferase (decarboxylating)	H+[c] + malACP[c] + acACP[c] -> CO2[c] + actACP[c] + Acyl-carrier_protein[c]	((STROP_RS12535) or (STROP_RS14030) or (STROP_RS16955))	Fatty acid biosynthesis	0	0	1000	2	2.3.1.179	[]		R04355
271	r_0281	acyl-CoA dehydrogenase	FAD[c] + Palmitoyl-CoA[c] -> trans-Hexadec-2-enoyl-CoA[c] + FADH2[c]	((STROP_RS03455) or (STROP_RS07855) or (STROP_RS21820))	Fatty acid metabolism	0	0	1000	2	1.3.8.7	new rxn		R01279
272	r_0282	acyl-CoA dehydrogenase	FAD[c] + Tetradecanoyl-CoA[c] -> trans-Tetradec-2-enoyl-CoA[c] + FADH2[c]	((STROP_RS03455) or (STROP_RS07855) or (STROP_RS21820))	Fatty acid metabolism	0	0	1000	2	1.3.8.7	new rxn		R03990
273	r_0283	acyl-CoA dehydrogenase	FAD[c] + Lauroyl-CoA[c] -> 2-trans-Dodecenoyl-CoA[c] + FADH2[c]	((STROP_RS03455) or (STROP_RS07855) or (STROP_RS21820))	Fatty acid metabolism	0	0	1000	2	1.3.8.7	new rxn		R03857
274	r_0284	acyl-CoA dehydrogenase	FAD[c] + Decanoyl-CoA[c] -> trans-Dec-2-enoyl-CoA[c] + FADH2[c]	((STROP_RS03455) or (STROP_RS07855) or (STROP_RS21820))	Fatty acid metabolism	0	0	1000	2	1.3.8.7	new rxn		R04754
275	r_0285	acyl-CoA dehydrogenase	FAD[c] + Octanoyl-CoA[c] -> trans-Oct-2-enoyl-CoA[c] + FADH2[c]	((STROP_RS03455) or (STROP_RS07855) or (STROP_RS21820))	Fatty acid metabolism	0	0	1000	2	1.3.8.7	new rxn		R03777
276	r_0286	acyl-CoA dehydrogenase	FAD[c] + Hexanoyl-CoA[c] -> trans-Hex-2-enoyl-CoA[c] + FADH2[c]	((STROP_RS03455) or (STROP_RS07855) or (STROP_RS21820))	Fatty acid metabolism	0	0	1000	2	1.3.8.7	new rxn		R04751
277	r_0287	Acylamide aminohydrolase	H2O[c] + Benzamide[c] -> NH3[c] + Benzoate[c]	((STROP_RS04670) or (STROP_RS17105) or (STROP_RS17695))	Aminobenzoate degradation	0	0	1000	2	3.5.1.4	new rxn		R05590
278	r_0288	adenosine 3,5-bisphosphate,sulfite:oxidized-thioredoxin oxidoreductase (3-phosphoadenosine-5-phosphosulfate -forming)	trdrd[c] + 3-Phosphoadenylyl_sulfate[c] -> trdox[c] + Sulfite[c] + Adenosine_3,5-bisphosphate[c]	STROP_RS18610	Sulfur metabolism	0	0	1000	2	1.8.4.8	[]		R02021
279	r_0289	Adenosine 5-monophosphate phosphohydrolase	H2O[c] + AMP[c] -> H+[c] + Orthophosphate[c] + Adenosine[c]	STROP_RS01170	Purine metabolism	0	0	1000	2	3.1.3.5	[]		R00183
280	r_0290	Adenosine aminohydrolase	H2O[c] + H+[c] + Adenosine[c] -> NH3[c] + Inosine[c]	STROP_RS04130	Purine metabolism	0	0	1000	2	3.5.4.4	[]		R01560
281	r_0292	Adenosine ribohydrolase	H2O[c] + Adenosine[c] -> Adenine[c] + D-Ribose[c]	STROP_RS06640	Purine metabolism	0	0	1000	1	3.2.2.1	blastp		R01245
282	r_0293	Adenosine:phosphate alpha-D-ribosyltransferase	H+[c] + Orthophosphate[c] + Adenosine[c] <=> Adenine[c] + alpha-D-Ribose_1-phosphate[c]	STROP_RS01035	Purine metabolism	1	-1000	1000	2	2.4.2.1	[]		R01561
283	r_0294	adenosylcobyric acid:(R)-1-aminopropan-2-ol ligase (ADP-forming)	ATP[c] + (R)-1-Aminopropan-2-ol[c] + Adenosyl_cobyrinate-hexaamide[c] -> H+[c] + ADP[c] + Orthophosphate[c] + Adenosyl_cobinamide[c]	STROP_RS17870	Porphyrin and chlorophyll metabolism	0	0	1000	2	6.3.1.10	[]		R07302
284	r_0295	adenosylcobyric acid:(R)-1-aminopropan-2-yl phosphate ligase	ATP[c] + Adenosyl_cobyrinate-hexaamide[c] + D-1-Aminopropan-2-ol_O-phosphate[c] -> 3 H+[c] + ADP[c] + Orthophosphate[c] + Adenosyl_cobinamide-phosphate[c]	STROP_RS17870	Porphyrin and chlorophyll metabolism	0	0	1000	2	6.3.1.10	[]		R06529
285	r_0296	ADP-ribose ribophosphohydrolase	H2O[c] + ADP-ribose[c] -> AMP[c] + D-Ribose_5-phosphate[c]	STROP_RS09700	Purine metabolism	0	0	1000	2	3.6.1.13	[]		R01054
286	r_0297	alcohol dehydrogenase	NAD+[c] + Primary_alcohol[c] <=> NADH[c] + H+[c] + Aldehyde[c]	((STROP_RS05870) or (STROP_RS13085) or (STROP_RS13685))	Fatty acid metabolism	1	-1000	1000	2	1.1.1.1	new rxn		R00623
287	r_0298	Alcohol dehydrogenase (NADP(+))	H+[c] + NADPH[c] + D-Glyceraldehyde[c] -> NADP+[c] + Glycerol[c]	STROP_RS00945	Glycerolipid metabolism	0	0	1000	2	1.1.1.2	new rxn		R01041
288	r_0299	aldehyde dehydrogenase	NAD+[c] + H2O[c] + D-Glyceraldehyde[c] <=> NADH[c] + 2 H+[c] + D-Glycerate[c]	((STROP_RS00395) or (STROP_RS04190))	Glycerolipid metabolism	1	-1000	1000	2	1.2.1.3	[]		R01752
289	r_0300	Aldehyde dehydrogenase (NAD(+))	NADH[c] + H+[c] + Fatty_acid[c] -> NAD+[c] + H2O[c] + Aldehyde[c]	((STROP_RS00395) or (STROP_RS04190))	Fatty acid metabolism	0	0	1000	2	1.2.1.3	new rxn		R00631
290	r_0301	Aldehyde:NAD+ oxidoreductase	NAD+[c] + H2O[c] + Perillyl_aldehyde[c] -> NADH[c] + 2 H+[c] + Perillic_acid[c]	((STROP_RS00395) or (STROP_RS04190))	Limonene and pinene degradation	0	0	1000	2	1.2.1.3	new rxn		R06366
291	r_0302	alkanesulfonate, reduced-FMN:oxygen oxidoreductase	Oxygen[c] + flavin_mononucleotide-reduced[c] + Alkanesulfonate[c] -> H2O[c] + FMN[c] + Sulfite[c] + Aldehyde[c]	STROP_RS14220	Sulfur metabolism	0	0	1000	2	1.14.14.5	new rxn		R07210
292	r_0305	alpha-D-Glucose 1-phosphate 1,6-phosphomutase	D-Glucose_1-phosphate[c] <=> alpha-D-Glucose_6-phosphate[c]	STROP_RS08580	Glycolysis/Gluconeogenesis; Starch and sucrose metabolism; Amino sugar and nucleotide sugar metabolism; Galactose metabolism	1	-1000	1000	2	5.4.2.2	[]		R00959
293	r_0306	alpha-D-glucose 1,6-phosphomutase	D-Glucose_1-phosphate[c] <=> D-Glucose_6-phosphate[c]	STROP_RS08580	Streptomycin biosynthesis	1	-1000	1000	2	5.4.2.2	[]		R08639
294	r_0307	alpha-D-Glucose 6-phosphate ketol-isomerase	alpha-D-Glucose_6-phosphate[c] <=> beta-D-Fructose_6-phosphate[c]	STROP_RS15475	Glycolysis/Gluconeogenesis; Pentose phosphate pathway; Starch and sucrose metabolism; Amino sugar and nucleotide sugar metabolism	1	-1000	1000	2	5.3.1.9	[]		R02740
295	r_0308	alpha-D-Glucose 6-phosphate ketol-isomerase	alpha-D-Glucose_6-phosphate[c] -> beta-D-Glucose_6-phosphate[c]	STROP_RS15475	Glycolysis/Gluconeogenesis; Pentose phosphate pathway	0	0	1000	2	5.3.1.9	[]		R02739
296	r_0309	alpha-D-Glucose aldose-ketose-isomerase	alpha-D-Glucose[c] <=> D-Fructose[c]	STROP_RS18055	Fructose and mannose metabolism	1	-1000	1000	2	5.3.1.5	[]		R00878
297	r_0310	alpha-Pinene dehydrogenase	Oxygen[c] + FADH2[c] + alpha-Pinene[c] -> H2O[c] + FAD[c] + Myrtenol[c]	STROP_RS11905	Limonene and pinene degradation	0	0	1000	2	1.14.-.-	new rxn; unclear rxn		R06401
298	r_0311	alpha-Pinene monooxygenase	2 H+[c] + Oxygen[c] + alpha-Pinene[c] -> H2O[c] + Pinocarveol[c]	STROP_RS11905	Limonene and pinene degradation	0	0	1000	2	1.14.-.-	new rxn		R06404
299	r_0312	alpha,alpha-Trehalose-ABC transport	H2O[c] + ATP[c] + alpha,alpha-Trehalose[e] -> H+[c] + ADP[c] + Orthophosphate[c] + alpha,alpha-Trehalose[c]	(STROP_RS18030 and STROP_RS18035 and STROP_RS18040 and STROP_RS02200 and STROP_RS21285 and STROP_RS12090)	ABC transporters	0	0	1000	2	[]	new rxn		[]
300	r_0314	Ammonia transport via diffusion	NH3[e] <=> NH3[c]	STROP_RS06550	Transport	1	-1000	1000	2	[]	[]		[]
301	r_0315	ammonia:NAD+ oxidoreductase	3 NADH[c] + 5 H+[c] + Nitrite[c] <=> 3 NAD+[c] + 2 H2O[c] + NH3[c]	(STROP_RS19465 and STROP_RS19470)	Nitrogen metabolism	1	-1000	1000	2	1.7.1.15	[]		R00787
302	r_0316	ammonia:NADP+ oxidoreductase	5 H+[c] + 3 NADPH[c] + Nitrite[c] <=> 2 H2O[c] + 3 NADP+[c] + NH3[c]	(STROP_RS19465 and STROP_RS19470)	Nitrogen metabolism	1	-1000	1000	2	1.7.1.15	[]		R00789
303	r_0317	AMP:pyrophosphate phosphoribosyltransferase	5-Phospho-alpha-D-ribose_1-diphosphate[c] + Adenine[c] -> Pyrophosphate[c] + AMP[c]	((STROP_RS00430) or (STROP_RS09145))	Purine metabolism	0	0	1000	2	2.4.2.7	[]		R00190
304	r_0318	amygdalin beta-glucosidase	Prunasin[c] + D-Glucose[c] <=> H2O[c] + Amygdalin[c]	((STROP_RS01645) or (STROP_RS07845) or (STROP_RS12295) or (STROP_RS14820))	Cyanoamino acid metabolism	1	-1000	1000	2	3.2.1.21	new rxn		R02985
305	r_0319	androsta-1,4-diene-3,17-dione,NADH:oxygen oxidoreductase (9alpha-hydroxylating)	NADH[c] + H+[c] + Oxygen[c] + Androsta-1,4-diene-3,17-dione[c] <=> NAD+[c] + H2O[c] + 9alpha-Hydroxyandrosta-1,4-diene-3,17-dione[c]	(STROP_RS13440 and STROP_RS13450)	Steroid degradation	1	-1000	1000	2	1.14.13.142	new rxn		R09860
306	r_0320	androstenedione:acceptor Delta1-oxidoreductase	FAD[c] + Androstenedione[c] <=> FADH2[c] + Androsta-1,4-diene-3,17-dione[c]	((STROP_RS13460) or (STROP_RS13225))	Steroid degradation	1	-1000	1000	2	1.3.99.4	new rxn		R09884
307	r_0321	aniline dioxygenase	3 H+[c] + Oxygen[c] + Aniline[c] -> NH3[c] + Catechol[c]	STROP_RS11905	Aminobenzoate degradation	0	0	1000	2	1.14.-.-	new rxn		R07700
308	r_0322	Anthranilate,NADH:oxygen oxidoreductase (1,2-hydroxylating, deaminating, decarboxylating)	NADH[c] + 3 H+[c] + Oxygen[c] + Anthranilate[c] -> CO2[c] + NAD+[c] + NH3[c] + Catechol[c]	(STROP_RS11110 and STROP_RS15425)	Aminobenzoate degradation	0	0	1000	2	1.14.12.1	new rxn		R00823
309	r_0323	Anthranilate,NADPH:oxygen oxidoreductase (1,2-hydroxylating, deaminating, decarboxylating)	3 H+[c] + NADPH[c] + Oxygen[c] + Anthranilate[c] -> CO2[c] + NADP+[c] + NH3[c] + Catechol[c]	(STROP_RS11110 and STROP_RS15425)	Aminobenzoate degradation	0	0	1000	2	1.14.12.1	new rxn		R00825
310	r_0325	ATP diphosphate-lyase (cyclizing; 3,5-cyclic-AMP-forming)	ATP[c] -> Pyrophosphate[c] + 3,5-Cyclic_AMP[c]	((STROP_RS08360) or (STROP_RS21925))	Purine metabolism	0	0	1000	1	4.6.1.1	[]		R00089
311	r_0326	ATPM	H2O[c] + ATP[c] -> H+[c] + ADP[c] + Orthophosphate[c]		Purine metabolism	0	0	1000	2	3.6.1.15	[]		R00086
312	r_0327	ATP synthase (four protons for one ATP)	ADP[c] + Orthophosphate[c] + 4 H+[e] <=> H2O[c] + 3 H+[c] + ATP[c]	(STROP_RS18240 and STROP_RS18250 and STROP_RS18255 and STROP_RS18260 and STROP_RS18265 and STROP_RS18270 and STROP_RS18275 and STROP_RS18280)	Oxidative phosphorylation	1	-1000	1000	2	3.6.3.14	[]		R00086
313	r_0329	ATP:2-amino-4-hydroxy-6-hydroxymethyl-7,8-dihydropteridine 6-pyrophosphotransferase	ATP[c] + 2-Amino-4-hydroxy-6-hydroxymethyl-7,8-dihydropteridine[c] -> AMP[c] + 2-Amino-7,8-dihydro-4-hydroxy-6-(diphosphooxymethyl)pteridine[c]	STROP_RS21660	Folate biosynthesis	0	0	1000	2	2.7.6.3	[]		R03503
314	r_0330	ATP:2,3-dihydroxybenzoate adenylyltransferase	H+[c] + ATP[c] + 2,3-Dihydroxybenzoate[c] -> Pyrophosphate[c] + (2,3-Dihydroxybenzoyl)adenylate[c]	STROP_RS14070	Biosynthesis of siderophore group nonribosomal peptides	0	0	1000	2	2.7.7.58	[]		R01504
315	r_0331	ATP:3-phospho-D-glycerate 1-phosphotransferase	H+[c] + ATP[c] + 3-Phospho-D-glycerate[c] <=> ADP[c] + 3-Phospho-D-glyceroyl_phosphate[c]	STROP_RS15505	Glycolysis/Gluconeogenesis; Carbon fixation	1	-1000	1000	2	2.7.2.3	[]		R01512
316	r_0332	ATP:4-(Cytidine 5-diphospho)-2-C-methyl-D-erythritol 2-phosphotransferase	ATP[c] + 4-(Cytidine_5-diphospho)-2-C-methyl-D-erythritol[c] -> ADP[c] + 2-Phospho-4-(cytidine_5-diphospho)-2-C-methyl-D-erythritol[c]	STROP_RS03965	Terpenoid backbone biosynthesis	0	0	1000	2	2.7.1.148	[]		R05634
317	r_0333	ATP:4-amino-2-methyl-5-phosphomethylpyrimidine phosphotransferase	ATP[c] + 4-Amino-2-methyl-5-phosphomethylpyrimidine[c] -> ADP[c] + 2-Methyl-4-amino-5-hydroxymethylpyrimidine_diphosphate[c]	STROP_RS19540	Thiamine metabolism	0	0	1000	2	2.7.4.7	[]		R04509
318	r_0334	ATP:4-amino-5-hydroxymethyl-2-methylpyrimidine 5-phosphotransferase	ATP[c] + 4-Amino-5-hydroxymethyl-2-methylpyrimidine[c] -> ADP[c] + 4-Amino-2-methyl-5-phosphomethylpyrimidine[c]	STROP_RS19540	Thiamine metabolism	0	0	1000	2	2.7.1.49	[]		R03471
319	r_0335	ATP:acetate adenylyltransferase	H+[c] + ATP[c] + Acetate[c] -> Pyrophosphate[c] + Acetyl_adenylate[c]	STROP_RS20375	Pyruvate metabolism	0	0	1000	2	6.2.1.1	new rxn		R00316
320	r_0336	ATP:acetate phosphotransferase	H+[c] + ATP[c] + Acetate[c] <=> ADP[c] + Acetyl_phosphate[c]	STROP_RS18560	Taurine and hypotaurine metabolism; Pyruvate metabolism; Methane metabolism	1	-1000	1000	2	2.7.2.1	[]		R00315
321	r_0337	ATP:acetate phosphotransferase	H+[c] + ATP[c] + Propanoate[c] <=> ADP[c] + Propanoyl_phosphate[c]	STROP_RS18560	Propanoate metabolism	1	-1000	1000	2	2.7.2.1	[]		R01353
322	r_0338	ATP:adenosine 5-phosphotransferase	ATP[c] + Adenosine[c] -> AMP[c] + ADP[c]	STROP_RS16545	Purine metabolism	0	0	1000	2	2.7.1.20	[]		R00185
323	r_0339	ATP:adenylylsulfate 3-phosphotransferase	ATP[c] + Adenylyl_sulfate[c] -> ADP[c] + 3-Phosphoadenylyl_sulfate[c]	STROP_RS04025	Purine metabolism; Sulfur metabolism	0	0	1000	2	2.7.1.25	[]		R00509
324	r_0340	ATP:alpha-D-glucose 6-phosphotransferase	ATP[c] + alpha-D-Glucose[c] -> ADP[c] + alpha-D-Glucose_6-phosphate[c]	((STROP_RS01255) or (STROP_RS16400) or (STROP_RS21860))	Glycolysis/Gluconeogenesis; Starch and sucrose metabolism; Amino sugar and nucleotide sugar metabolism; Galactose metabolism	0	0	1000	2	2.7.1.2	new rxn		R01786
325	r_0341	ATP:AMP phosphotransferase	ATP[c] + AMP[c] <=> 2 ADP[c]	STROP_RS19630	Purine metabolism	1	-1000	1000	2	2.7.4.3	[]		R00127
326	r_0342	ATP:beta-D-glucose 6-phosphotransferase	ATP[c] + beta-D-Glucose[c] <=> ADP[c] + beta-D-Glucose_6-phosphate[c]	((STROP_RS01255) or (STROP_RS16400) or (STROP_RS21860))	Glycolysis/Gluconeogenesis	1	-1000	1000	2	2.7.1.2	new rxn		R01600
327	r_0343	ATP:CDP phosphotransferase	ATP[c] + CDP[c] <=> CTP[c] + ADP[c]	STROP_RS17515	Pyrimidine metabolism	1	-1000	1000	2	2.7.4.6	[]		R00570
328	r_0344	ATP:CMP phosphotransferase	CMP[c] + ATP[c] <=> ADP[c] + CDP[c]	STROP_RS09740	Pyrimidine metabolism	1	-1000	1000	2	2.7.4.14	[]		R00512
329	r_0345	ATP:cob(I)yrinic acid-a,c-diamide Cobeta-adenosyltransferase	ATP[c] + Cob(I)yrinate_a,c-diamide[c] -> Triphosphate[c] + Adenosyl_cobyrinate-a,c-diamide[c]	((STROP_RS12715) or (STROP_RS18230))	Porphyrin and chlorophyll metabolism	0	0	1000	2	2.5.1.17	[]		R05220
330	r_0346	ATP:cobinamide Cobeta-adenosyltransferase	2 H+[c] + ATP[c] + Cobinamide[c] <=> Adenosyl_cobinamide[c] + Triphosphate[c]	((STROP_RS12715) or (STROP_RS18230))	Porphyrin and chlorophyll metabolism	1	-1000	1000	2	2.5.1.17	[]		R07268
331	r_0347	ATP:cytidine 5-phosphotransferase	ATP[c] + Cytidine[c] -> CMP[c] + ADP[c]	(Strop_2744 and Strop_2745)	Pyrimidine metabolism	0	0	1000	2	2.7.1.48	[]		R00513
332	r_0348	ATP:D-fructose 1-phosphotransferase	ATP[c] + D-Fructose[c] -> ADP[c] + D-Fructose_1-phosphate[c]		Fructose and mannose metabolism	0	0	1000	1	2.7.1.3	new rxn, rxn added for fructose utilization		R00866
333	r_0349	ATP:D-fructose 6-phosphotransferase	ATP[c] + beta-D-Fructose[c] -> ADP[c] + beta-D-Fructose_6-phosphate[c]	STROP_RS16330	Starch and sucrose metabolism; Amino sugar and nucleotide sugar metabolism	0	0	1000	2	2.7.1.4	[]		R03920
334	r_0350	ATP:D-fructose 6-phosphotransferase	ATP[c] + D-Fructose[c] -> ADP[c] + beta-D-Fructose_6-phosphate[c]	STROP_RS16330	Fructose and mannose metabolism	0	0	1000	2	2.7.1.4	new rxn		R00867
335	r_0351	ATP:D-fructose-6-phosphate 1-phosphotransferase	ATP[c] + beta-D-Fructose_6-phosphate[c] -> ADP[c] + beta-D-Fructose_1,6-bisphosphate[c]	STROP_RS16365	Glycolysis/Gluconeogenesis; Pentose phosphate pathway; Fructose and mannose metabolism	0	0	1000	2	2.7.1.11	[]		R04779
336	r_0352	ATP:D-fructose-6-phosphate 1-phosphotransferase	ATP[c] + D-Fructose_6-phosphate[c] -> ADP[c] + D-Fructose_1,6-bisphosphate[c]	STROP_RS16365	Methane metabolism	0	0	1000	2	2.7.1.11	[]		R00756
337	r_0353	ATP:D-Gluconate 6-phosphotransferase	ATP[c] + D-Gluconic_acid[c] -> ADP[c] + 6-Phospho-D-gluconate[c]	STROP_RS14825	Pentose phosphate pathway	0	0	1000	2	2.7.1.12	[]		R01737
338	r_0354	ATP:D-glucose 6-phosphotransferase	ATP[c] + D-Glucose[c] -> ADP[c] + D-Glucose_6-phosphate[c]	((STROP_RS01255) or (STROP_RS16400) or (STROP_RS21860))	Streptomycin biosynthesis	0	0	1000	2	2.7.1.2	new rxn		R00299
339	r_0355	ATP:D-glucuronate 1-phosphotransferase	ATP[c] + D-Glucuronate[c] -> ADP[c] + D-Glucuronate_1-phosphate[c]		Pentose and glucuronate interconversions; Ascorbate and aldarate metabolism; Amino sugar and nucleotide sugar metabolism	0	0	1000	2	2.7.1.43	new rxn, gap filling		R01476
340	r_0356	ATP:D-mannose 6-phosphotransferase	ATP[c] + D-Mannose[c] -> ADP[c] + D-Mannose_6-phosphate[c]		Amino sugar and nucleotide sugar metabolism; Fructose and mannose metabolism	0	0	1000	1	2.7.1.1	new rxn, rxn added for mannose utilization		R01326
341	r_0357	ATP:D-ribose 5-phosphotransferase	ATP[c] + D-Ribose[c] -> ADP[c] + D-Ribose_5-phosphate[c]	STROP_RS06055	Pentose phosphate pathway	0	0	1000	2	2.7.1.15	[]		R01051
342	r_0358	ATP:D-ribose-5-phosphate diphosphotransferase	ATP[c] + D-Ribose_5-phosphate[c] <=> AMP[c] + 5-Phospho-alpha-D-ribose_1-diphosphate[c]	((STROP_RS04000) or (STROP_RS18715))	Purine metabolism; Pentose phosphate pathway	1	-1000	1000	2	2.7.6.1	[]		R01049
343	r_0359	ATP:D-tagatose-6-phosphate 1-phosphotransferase	ATP[c] + D-Tagatose_6-phosphate[c] -> ADP[c] + D-Tagatose_1,6-bisphosphate[c]	STROP_RS16365	Galactose metabolism	0	0	1000	2	2.7.1.11	[]		R03236
344	r_0360	ATP:D-xylulose 5-phosphotransferase	ATP[c] + D-Xylulose[c] -> ADP[c] + D-Xylulose_5-phosphate[c]	STROP_RS18050	Pentose and glucuronate interconversions	0	0	1000	2	2.7.1.17	[]		R01639
345	r_0361	ATP:dADP phosphotransferase	ATP[c] + dADP[c] <=> ADP[c] + dATP[c]	STROP_RS17515	Purine metabolism	1	-1000	1000	2	2.7.4.6	[]		R01137
346	r_0362	ATP:dAMP phosphotransferase	ATP[c] + dAMP[c] <=> ADP[c] + dADP[c]	STROP_RS19630	Purine metabolism	1	-1000	1000	2	2.7.4.3	[]		R01547
347	r_0363	ATP:dCDP phosphotransferase	ATP[c] + dCDP[c] <=> ADP[c] + dCTP[c]	STROP_RS17515	Pyrimidine metabolism	1	-1000	1000	2	2.7.4.6	[]		R02326
348	r_0364	ATP:dCMP phosphotransferase	ATP[c] + dCMP[c] <=> ADP[c] + dCDP[c]	STROP_RS09740	Pyrimidine metabolism	1	-1000	1000	2	2.7.4.14	[]		R01665
349	r_0365	ATP:deoxyuridine 5-phosphotransferase	ATP[c] + Deoxyuridine[c] -> ADP[c] + dUMP[c]	STROP_RS11780	Pyrimidine metabolism	0	0	1000	2	2.7.1.21	[]		R02099
350	r_0366	ATP:dephospho-CoA 3-phosphotransferase	ATP[c] + Dephospho-CoA[c] -> CoA[c] + ADP[c]	STROP_RS15720	Pantothenate and CoA biosynthesis	0	0	1000	2	2.7.1.24	[]		R00130
351	r_0367	ATP:dGDP phosphotransferase	ATP[c] + dGDP[c] <=> ADP[c] + dGTP[c]	STROP_RS17515	Purine metabolism	1	-1000	1000	2	2.7.4.6	[]		R01857
352	r_0368	ATP:dGMP phosphotransferase	ATP[c] + dGMP[c] <=> ADP[c] + dGDP[c]	STROP_RS09375	Purine metabolism	1	-1000	1000	2	2.7.4.8	[]		R02090
353	r_0369	ATP:dIDP phosphotransferase	ATP[c] + dIDP[c] <=> ADP[c] + dITP[c]	STROP_RS17515	Purine metabolism	1	-1000	1000	2	2.7.4.6	new rxn		R03530
354	r_0370	ATP:dTDP phosphotransferase	ATP[c] + dTDP[c] <=> ADP[c] + dTTP[c]	STROP_RS17515	Pyrimidine metabolism	1	-1000	1000	2	2.7.4.6	[]		R02093
355	r_0371	ATP:dTMP phosphotransferase	ATP[c] + dTMP[c] <=> ADP[c] + dTDP[c]	STROP_RS20280	Pyrimidine metabolism	1	-1000	1000	2	2.7.4.9	[]		R02094
356	r_0372	ATP:dUDP phosphotransferase	ATP[c] + dUDP[c] <=> ADP[c] + dUTP[c]	STROP_RS17515	Pyrimidine metabolism	1	-1000	1000	2	2.7.4.6	[]		R02331
357	r_0373	ATP:dUMP phosphotransferase	ATP[c] + dUMP[c] <=> ADP[c] + dUDP[c]	STROP_RS20280	Pyrimidine metabolism	1	-1000	1000	2	2.7.4.9	[]		R02098
358	r_0374	ATP:FMN adenylyltransferase	ATP[c] + FMN[c] -> Pyrophosphate[c] + FAD[c]	STROP_RS06930	Riboflavin metabolism	0	0	1000	2	2.7.7.2	[]		R00161
359	r_0375	ATP:GDP phosphotransferase	ATP[c] + GDP[c] <=> ADP[c] + GTP[c]	STROP_RS17515	Purine metabolism	1	-1000	1000	2	2.7.4.6	[]		R00330
360	r_0376	ATP:GMP phosphotransferase	GMP[c] + ATP[c] <=> ADP[c] + GDP[c]	STROP_RS09375	Purine metabolism	1	-1000	1000	2	2.7.4.8	[]		R00332
361	r_0377	ATP:GTP 3-diphosphotransferase	ATP[c] + GTP[c] -> AMP[c] + Guanosine_3-diphosphate-5-triphosphate[c]	((STROP_RS09150) or (STROP_RS16465))	Purine metabolism	0	0	1000	2	2.7.6.5	[]		R00429
362	r_0378	ATP:IDP phosphotransferase	ATP[c] + IDP[c] <=> ADP[c] + ITP[c]	STROP_RS17515	Purine metabolism	1	-1000	1000	2	2.7.4.6	[]		R00722
363	r_0379	ATP:L-aspartate 4-phosphotransferase	H+[c] + ATP[c] + L-Aspartate[c] <=> ADP[c] + 4-Phospho-L-aspartate[c]	STROP_RS01155	Glycine, serine and threonine metabolism; Lysine biosynthesis; Cysteine and methionine metabolism	1	-1000	1000	2	2.7.2.4	[]		R00480
364	r_0380	ATP:L-glutamate 5-phosphotransferase	H+[c] + L-Glutamate[c] + ATP[c] -> ADP[c] + L-Glutamyl_5-phosphate[c]	STROP_RS01945	Arginine and proline metabolism	0	0	1000	2	2.7.2.11	[]		R00239
365	r_0381	ATP:L-homoserine O-phosphotransferase	ATP[c] + L-Homoserine[c] -> ADP[c] + O-Phospho-L-homoserine[c]	STROP_RS18335	Glycine, serine and threonine metabolism	0	0	1000	2	2.7.1.39	[]		R01771
366	r_0382	ATP:L-methionine S-adenosyltransferase	H2O[c] + ATP[c] + L-Methionine[c] -> Pyrophosphate[c] + Orthophosphate[c] + S-Adenosyl-L-methionine[c]	((STROP_RS05745) or (STROP_RS09390))	Cysteine and methionine metabolism	0	0	1000	2	2.5.1.6	[]		R00177
367	r_0383	ATP:L-ribulose 5-phosphotransferase	ATP[c] + L-Ribulose[c] -> ADP[c] + L-Ribulose_5-phosphate[c]		Pentose and glucuronate interconversions	0	0	1000	1	2.7.1.16	new rxn, rxn added for arabinose utilization		R02439
368	r_0384	ATP:L-threonine O-phosphotransferase	ATP[c] + L-Threonine[c] -> ADP[c] + L-Threonine_O-3-phosphate[c]		Porphyrin and chlorophyll metabolism	0	0	1000	1	2.7.1.177	new rxn, gap filling		R06531
369	r_0385	ATP:N-acetyl-D-glucosamine 6-phosphotransferase	ATP[c] + N-Acetyl-D-glucosamine[c] -> ADP[c] + N-Acetyl-D-glucosamine_6-phosphate[c]		Amino sugar and nucleotide sugar metabolism	0	0	1000	1	2.7.1.59	new rxn, gap filling		R01201
370	r_0386	ATP:N-acetyl-L-glutamate 5-phosphotransferase	H+[c] + ATP[c] + N-Acetyl-L-glutamate[c] -> ADP[c] + N-Acetyl-L-glutamate_5-phosphate[c]	STROP_RS09520	Arginine biosynthesis	0	0	1000	2	2.7.2.8	[]		R02649
371	r_0387	ATP:N-ribosylnicotinamide 5-phosphotransferase	ATP[c] + N-Ribosylnicotinamide[c] -> H+[c] + ADP[c] + Nicotinamide_D-ribonucleotide[c]		Nicotinate and nicotinamide metabolism	0	0	1000	1	2.7.1.22	new rxn		R02324
372	r_0388	ATP:NAD+ 2-phosphotransferase	NAD+[c] + ATP[c] -> NADP+[c] + ADP[c]	((STROP_RS08585) or (STROP_RS09655))	Nicotinate and nicotinamide metabolism	0	0	1000	2	2.7.1.23	[]		R00104
373	r_0389	ATP:nicotinamide-nucleotide adenylyltransferase	ATP[c] + Nicotinate_D-ribonucleotide[c] <=> Pyrophosphate[c] + H+[c] + Deamino-NAD+[c]	STROP_RS17440	Nicotinate and nicotinamide metabolism	1	-1000	1000	2	2.7.7.18	[]		R03005
374	r_0390	ATP:nicotinamide-nucleotide adenylyltransferase	ATP[c] + Nicotinamide_D-ribonucleotide[c] -> Pyrophosphate[c] + NAD+[c]	STROP_RS17440	Nicotinate and nicotinamide metabolism	0	0	1000	2	2.7.7.18	new rxn		R00137
375	r_0391	ATP:pantetheine-4-phosphate adenylyltransferase	ATP[c] + Pantetheine_4-phosphate[c] -> Pyrophosphate[c] + Dephospho-CoA[c]	STROP_RS06470	Pantothenate and CoA biosynthesis	0	0	1000	2	2.7.7.3	[]		R03035
376	r_0392	ATP:pantothenate 4-phosphotransferase	ATP[c] + Pantothenate[c] -> D-4-Phosphopantothenate[c] + ADP[c]	STROP_RS21575	Pantothenate and CoA biosynthesis	0	0	1000	2	2.7.1.33	[]		R03018
377	r_0393	ATP:pantothenate 4-phosphotransferase	ATP[c] + Pantetheine[c] -> ADP[c] + Pantetheine_4-phosphate[c]	STROP_RS21575	Pantothenate and CoA biosynthesis	0	0	1000	2	2.7.1.33	new rxn		R02971
378	r_0394	ATP:pantothenate 4-phosphotransferase	ATP[c] + N-((R)-Pantothenoyl)-L-cysteine[c] -> (R)-4-Phosphopantothenoyl-L-cysteine[c] + ADP[c]	STROP_RS21575	Pantothenate and CoA biosynthesis	0	0	1000	2	2.7.1.33	new rxn		R04391
379	r_0395	ATP:polyphosphate phosphotransferase	ATP[c] + (n-1)Polyphosphate[c] -> ADP[c] + (n)Polyphosphate[c]	STROP_RS06370	Oxidative phosphorylation	0	0	1000	2	2.7.4.1	new rxn		R02184
380	r_0396	ATP:propanoate adenylyltransferase	H+[c] + ATP[c] + Propanoate[c] -> Pyrophosphate[c] + Propionyladenylate[c]	STROP_RS20375	Propanoate metabolism	0	0	1000	2	6.2.1.1	[]		R01354
381	r_0397	ATP:pyridoxal 5-phosphotransferase	ATP[c] + Pyridoxal[c] -> ADP[c] + Pyridoxal_phosphate[c]	STROP_RS12440	Vitamin B6 metabolism	0	0	1000	2	2.7.1.35	[]		R00174
382	r_0398	ATP:pyridoxal 5-phosphotransferase	ATP[c] + Pyridoxamine[c] -> ADP[c] + Pyridoxamine_phosphate[c]	STROP_RS12440	Vitamin B6 metabolism	0	0	1000	2	2.7.1.35	[]		R02493
383	r_0399	ATP:pyridoxine 5-phosphotransferase	ATP[c] + Pyridoxine[c] -> ADP[c] + Pyridoxine_phosphate[c]	STROP_RS12440	Vitamin B6 metabolism	0	0	1000	2	2.7.1.35	[]		R01909
384	r_0400	ATP:pyruvate 2-O-phosphotransferase	ADP[c] + Phosphoenolpyruvate[c] -> ATP[c] + Pyruvate[c]	STROP_RS15830	Purine metabolism; Glycolysis/Gluconeogenesis; Pyruvate metabolism	0	0	1000	2	2.7.1.40	[]		R00200
385	r_0401	ATP:pyruvate,phosphate phosphotransferase	H+[c] + ATP[c] + Pyruvate[c] + Orthophosphate[c] -> Pyrophosphate[c] + AMP[c] + Phosphoenolpyruvate[c]	STROP_RS17205	Pyruvate metabolism; Carbon fixation	0	0	1000	2	2.7.9.1	[]		R00206
386	r_0402	ATP:riboflavin 5-phosphotransferase	ATP[c] + Riboflavin[c] -> ADP[c] + FMN[c]	STROP_RS06930	Riboflavin metabolism	0	0	1000	2	2.7.1.26	[]		R00549
387	r_0403	ATP:selenate adenylyltransferase	ATP[c] + Selenate[c] -> Pyrophosphate[c] + Adenylylselenate[c]	((STROP_RS19070) or (STROP_RS04020 and STROP_RS04025))	Selenocompound metabolism	0	0	1000	2	2.7.7.4	new rxn		R04929
388	r_0404	ATP:selenide, water phosphotransferase	H2O[c] + ATP[c] + Hydrogen_selenide[c] -> 2 H+[c] + AMP[c] + Orthophosphate[c] + Selenophosphate[c]	STROP_RS02965	Selenocompound metabolism	0	0	1000	2	2.7.9.3	[]		R03595
389	r_0405	ATP:shikimate 3-phosphotransferase	ATP[c] + Shikimate[c] -> ADP[c] + Shikimate_3-phosphate[c]	STROP_RS09300	Phenylalanine, tyrosine and tryptophan biosynthesis	0	0	1000	2	2.7.1.71	[]		R02412
390	r_0406	ATP:sulfate adenylyltransferase	H+[c] + ATP[c] + Sulfate[c] -> Pyrophosphate[c] + Adenylyl_sulfate[c]	((STROP_RS19070) or (STROP_RS04020 and STROP_RS04025))	Purine metabolism; Sulfur metabolism	0	0	1000	2	2.7.7.4	[]		R00529
391	r_0407	ATP:thiamin-phosphate phosphotransferase	ATP[c] + Thiamin_monophosphate[c] -> ADP[c] + Thiamin_diphosphate[c]	STROP_RS06435	Thiamine metabolism	0	0	1000	2	2.7.4.16	[]		R00617
392	r_0408	ATP:thymidine 5-phosphotransferase	ATP[c] + Thymidine[c] -> ADP[c] + dTMP[c]	STROP_RS11780	Pyrimidine metabolism	0	0	1000	2	2.7.1.21	[]		R01567
393	r_0409	ATP:UDP phosphotransferase	ATP[c] + UDP[c] <=> ADP[c] + UTP[c]	STROP_RS17515	Pyrimidine metabolism	1	-1000	1000	2	2.7.4.6	[]		R00156
394	r_0410	ATP:UMP phosphotransferase	ATP[c] + UMP[c] <=> ADP[c] + UDP[c]	((STROP_RS09740) or (STROP_RS06680))	Pyrimidine metabolism	1	-1000	1000	2	2.7.4.14 2.7.4.22	[]		R00158
395	r_0411	ATP:uridine 5-phosphotransferase	ATP[c] + Uridine[c] -> ADP[c] + UMP[c]	(Strop_2744 and Strop_2745)	Pyrimidine metabolism	0	0	1000	2	2.7.1.48	[]		R00964
396	r_0413	beta-2,3,4,5,6-Pentachlorocyclohexanol halidohydrolase	H2O[c] + beta-2,3,4,5,6-Pentachlorocyclohexanol[c] -> H+[c] + Hydrochloric_acid[c] + beta-2,3,5,6-Tetrachloro-1,4-cyclohexanediol[c]	STROP_RS14895	Chlorocyclohexane and chlorobenzene degradation	0	0	1000	2	3.8.1.5	new rxn		R07670
397	r_0414	beta-D-Fructose 1,6-bisphosphate 1-phosphohydrolase	H2O[c] + beta-D-Fructose_1,6-bisphosphate[c] -> H+[c] + Orthophosphate[c] + beta-D-Fructose_6-phosphate[c]	STROP_RS04435	Glycolysis/Gluconeogenesis; Pentose phosphate pathway; Fructose and mannose metabolism	0	0	1000	2	3.1.3.11	[]		R04780
398	r_0415	beta-D-Fructose 6-phosphate:D-glyceraldehyde-3-phosphate glycolaldehyde transferase	D-Glyceraldehyde_3-phosphate[c] + beta-D-Fructose_6-phosphate[c] <=> D-Xylulose_5-phosphate[c] + D-Erythrose_4-phosphate[c]	((STROP_RS15465) or (STROP_RS22580))	Pentose phosphate pathway	1	-1000	1000	2	2.2.1.1	[]		R01830
399	r_0416	beta-D-fructose-1,6-bisphosphate D-glyceraldehyde-3-phosphate-lyase (glycerone-phosphate-forming)	beta-D-Fructose_1,6-bisphosphate[c] <=> D-Glyceraldehyde_3-phosphate[c] + Glycerone_phosphate[c]	((STROP_RS00645) or (STROP_RS20975))	Glycolysis/Gluconeogenesis; Pentose phosphate pathway; Fructose and mannose metabolism	1	-1000	1000	2	4.1.2.13	[]		R01070
400	r_0417	beta-D-Glucose 1-phosphate 1,6-phosphomutase	beta-D-Glucose_1-phosphate[c] <=> beta-D-Glucose_6-phosphate[c]	STROP_RS02210	Starch and sucrose metabolism	1	-1000	1000	2	5.4.2.6	[]		R02728
401	r_0418	beta-D-Glucose 6-phosphate ketol-isomerase	beta-D-Glucose_6-phosphate[c] <=> beta-D-Fructose_6-phosphate[c]	STROP_RS15475	Glycolysis/Gluconeogenesis	1	-1000	1000	2	5.3.1.9	[]		R03321
402	r_0419	beta-D-Glucose-6-phosphate:NADP+ 1-oxoreductase	NADP+[c] + beta-D-Glucose_6-phosphate[c] -> H+[c] + NADPH[c] + D-Glucono-1,5-lactone_6-phosphate[c]	((STROP_RS08415) or (STROP_RS15480))	Glutathione metabolism; Pentose phosphate pathway	0	0	1000	2	1.1.1.49 1.1.1.363	[]		R02736
403	r_0420	beta-D-Glucose:NAD+ 1-oxoreductase	NAD+[c] + beta-D-Glucose[c] <=> NADH[c] + H+[c] + D-Glucono-1,5-lactone[c]	STROP_RS03345	Pentose phosphate pathway	1	-1000	1000	2	1.1.1.47	[]		R01520
404	r_0421	beta-D-Glucose:NADP+ 1-oxoreductase	NADP+[c] + beta-D-Glucose[c] <=> H+[c] + NADPH[c] + D-Glucono-1,5-lactone[c]	STROP_RS03345	Pentose phosphate pathway	1	-1000	1000	2	1.1.1.47	[]		R01521
405	r_0422	beta-D-glucoside glucohydrolase	H2O[c] + Dhurrin[c] -> beta-D-Glucose[c] + (S)-4-Hydroxymandelonitrile[c]	((STROP_RS01645) or (STROP_RS07845) or (STROP_RS12295) or (STROP_RS14820))	Cyanoamino acid metabolism	0	0	1000	2	3.2.1.21	new rxn		R10035
406	r_0423	beta-D-glucoside glucohydrolase	H2O[c] + Lotaustralin[c] -> beta-D-Glucose[c] + (2R)-2-Hydroxy-2-methylbutanenitrile[c]	((STROP_RS01645) or (STROP_RS07845) or (STROP_RS12295) or (STROP_RS14820))	Cyanoamino acid metabolism	0	0	1000	2	3.2.1.21	new rxn		R10039
407	r_0424	beta-D-glucoside glucohydrolase	H2O[c] + Linamarin[c] -> beta-D-Glucose[c] + Acetone_cyanohydrin[c]	((STROP_RS01645) or (STROP_RS07845) or (STROP_RS12295) or (STROP_RS14820))	Cyanoamino acid metabolism	0	0	1000	2	3.2.1.21	new rxn		R10040
408	r_0425	beta-hexachlorocyclohexane halidohydrolase	H2O[c] + beta-1,2,3,4,5,6-Hexachlorocyclohexane[c] -> H+[c] + Hydrochloric_acid[c] + beta-2,3,4,5,6-Pentachlorocyclohexanol[c]	STROP_RS14895	Chlorocyclohexane and chlorobenzene degradation	0	0	1000	2	3.8.1.5	new rxn		R07669
409	r_0426	betaine (glycine betaine) transport in/out via proton symport	H+[e] + Betaine[e] -> H+[c] + Betaine[c]	STROP_RS17190	Transport	0	0	1000	2	[]	[]		[]
410	r_0427	Betaine-ABC transport	H2O[c] + ATP[c] + Betaine[e] -> H+[c] + ADP[c] + Orthophosphate[c] + Betaine[c]	(STROP_RS08285 and STROP_RS08280 and STROP_RS08275)	ABC transporters	0	0	1000	2	[]	[]		[]
411	r_0428	Bilirubin:oxygen oxidoreductase	Oxygen[c] + 2 Bilirubin[c] <=> 2 H2O[c] + 2 Biliverdin[c]	STROP_RS13375	Porphyrin and chlorophyll metabolism	1	-1000	1000	2	1.3.3.5	new rxn		R02394
412	r_0430	Biotin synthase	Dethiobiotin[c] + 2 S-Adenosyl-L-methionine[c] + Sulfur[c] -> 2 L-Methionine[c] + Biotin[c] + 2 5-Deoxyadenosine[c]	STROP_RS07895	Biotin metabolism	0	0	1000	2	2.8.1.6	new rxn		R01078
413	r_0431	Biotin-ABC transporter	H2O[c] + ATP[c] + Biotin[e] -> H+[c] + ADP[c] + Orthophosphate[c] + Biotin[c]	((STROP_RS21210) or (STROP_RS21210 and STROP_RS17275 and STROP_RS21040 and STROP_RS22205 and STROP_RS17280 and STROP_RS21035 and STROP_RS22200))	ABC transporters	0	0	1000	2	[]	GPR?		[]
414	r_0432	Biotin:CoA ligase (AMP-forming)	H+[c] + ATP[c] + Biotin[c] -> Pyrophosphate[c] + Biotinyl-5-AMP[c]	STROP_RS04345	Biotin metabolism	0	0	1000	2	6.3.4.15	[]		R01074
415	r_0433	Biotinyl-5-AMP + Apo-[carboxylase] = AMP + Holo-[carboxylase]	Biotinyl-5-AMP[c] + Apo-[carboxylase][c] -> AMP[c] + Holo-[carboxylase][c]	STROP_RS04345	Biotin metabolism	0	0	1000	2	6.3.4.15	new rxn		R05145
416	r_0437	butanal:NAD+ oxidoreductase (CoA-acylating)	NAD+[c] + CoA[c] + Butanal[c] <=> NADH[c] + H+[c] + Butanoyl-CoA[c]	STROP_RS17725	Butanoate metabolism	1	-1000	1000	2	1.2.1.10	new rxn		R01172
417	r_0438	Butanoyl-CoA:(acceptor) 2,3-oxidoreductase	NADH[c] + H+[c] + Crotonoyl-CoA[c] <=> NAD+[c] + Butanoyl-CoA[c]	((STROP_RS05155) or (STROP_RS18160))	Butanoate metabolism	1	-1000	1000	1	1.3.1.86	NAD+ or NADP+ as acceptor R09738		0
418	r_0439	Butanoyl-CoA:oxygen 2-oxidoreductase	FAD[c] + Butanoyl-CoA[c] -> Crotonoyl-CoA[c] + FADH2[c]	((STROP_RS03455) or (STROP_RS07855) or (STROP_RS21820))	Fatty acid metabolism	0	0	1000	2	1.3.8.7	[]		R01175
419	r_0440	butyryl-[acyl-carrier protein]:malonyl-[acyl-carrier-protein]	H+[c] + malACP[c] + butACP[c] -> CO2[c] + 3ohexACP[c] + Acyl-carrier_protein[c]	((STROP_RS12535) or (STROP_RS14030) or (STROP_RS16955))	Fatty acid biosynthesis	0	0	1000	2	2.3.1.179	[]		R04952
420	r_0441	Butyryl-[acyl-carrier protein]:malonyl-CoA	NADH[c] + H+[c] + but2eACP[c] -> NAD+[c] + butACP[c]	STROP_RS15145	Fatty acid biosynthesis	0	0	1000	2	1.3.1.10 1.3.1.9	[]		R04429
421	r_0442	Butyryl-[acyl-carrier protein]:malonyl-CoA (R04430)	H+[c] + NADPH[c] + but2eACP[c] -> NADP+[c] + butACP[c]	STROP_RS15145	Fatty acid biosynthesis	0	0	1000	2	1.3.1.10 1.3.1.9	KEGG ID		R04430
422	r_0443	CAAX protease	H2O[c] + S-Farnesyl_protein[c] <=> Peptide[c] + Protein_C-terminal_S-farnesyl-L-cysteine[c]	STROP_RS16445	Terpenoid backbone biosynthesis	1	-1000	1000	2	3.4.24.84	new rxn		R09845
423	r_0444	cadminum transport out via antiport	H+[e] + Potassium[e] + Cadmium[c] -> H+[c] + Potassium[c] + Cadmium[e]	((STROP_RS00860) or (STROP_RS16995))	Transport	0	0	1000	2	[]	[]		[]
424	r_0445	cadmium transport out via ABC system	H2O[c] + ATP[c] + Cadmium[e] -> H+[c] + ADP[c] + Orthophosphate[c] + Cadmium[c]	((STROP_RS02265) or (STROP_RS10155))	ABC transporters	0	0	1000	2	[]	[]		[]
425	r_0446	calcium transport via ABC system	H2O[c] + ATP[c] + Calcium[e] -> H+[c] + ADP[c] + Orthophosphate[c] + Calcium[c]		ABC transporters	0	0	1000	1	[]	[]		[]
426	r_0447	carbamoyl-phosphate synthase (glutamine-hydrolysing)	H2O[c] + 2 ATP[c] + HCO3-[c] + L-Glutamine[c] -> H+[c] + L-Glutamate[c] + 2 ADP[c] + Orthophosphate[c] + Carbamoyl_phosphate[c]	(STROP_RS09345 and STROP_RS09350)	Alanine, aspartate and glutamate metabolism; Pyrimidine metabolism	0	0	1000	2	6.3.5.5	[]		R00575
427	r_0448	Carbamoyl-phosphate:L-aspartate carbamoyltransferase	L-Aspartate[c] + Carbamoyl_phosphate[c] -> 2 H+[c] + N-Carbamoyl-L-aspartate[c] + Orthophosphate[c]	STROP_RS09335	Alanine, aspartate and glutamate metabolism; Pyrimidine metabolism	0	0	1000	2	2.1.3.2	[]		R01397
428	r_0449	Carbamoyl-phosphate:L-ornithine carbamoyltransferase	Carbamoyl_phosphate[c] + L-Ornithine[c] <=> 2 H+[c] + Orthophosphate[c] + L-Citrulline[c]	STROP_RS09530	Arginine biosynthesis	1	-1000	1000	2	2.1.3.3	[]		R01398
429	r_0450	carbonate hydro-lyase (carbon-dioxide-forming)	CO2[c] + H2O[c] -> H+[c] + HCO3-[c]	STROP_RS02235	Nitrogen metabolism	0	0	1000	2	4.2.1.1	[]		R10092
430	r_0451	cardiolipin synthase eukaryotic type	Phosphatidylglycerol[c] + CDP-diacylglycerol[c] -> CMP[c] + Cardiolipin[c]		Glycerophospholipid metabolism	0	0	1000	1	2.7.8.-	new rxn		R02030
431	r_0452	carotenoid beta-end group lyase (decyclizing)	gamma-Carotene[c] -> beta-Carotene[c]	STROP_RS12120	Carotenoid biosynthesis	0	0	1000	2	5.5.1.19	new rxn		R03824
432	r_0453	carotenoid beta-end group lyase (decyclizing)	all-trans-Neurosporene[c] -> beta-Zeacarotene[c]	STROP_RS12120	Carotenoid biosynthesis	0	0	1000	2	5.5.1.19	new rxn		R04801
433	r_0454	carotenoid beta-end group lyase (decyclizing)	Lycopene[c] -> gamma-Carotene[c]	STROP_RS12120	Carotenoid biosynthesis, Sioxanthin biosynthesis	0	0	1000	4	5.5.1.19	new rxn, proposed biosynthetic pathway of sioxanthin		R05341
434	r_0455	carotenoid beta-end group lyase (decyclizing)	delta-Carotene[c] -> alpha-Carotene[c]	STROP_RS12120	Carotenoid biosynthesis	0	0	1000	2	5.5.1.19	new rxn		R06962
435	r_0456	carotenoid beta-end group lyase (decyclizing)	beta-Zeacarotene[c] -> 7,8-Dihydro-beta-carotene[c]	STROP_RS12120	Carotenoid biosynthesis	0	0	1000	2	5.5.1.19	new rxn		R07856
436	r_0457	CDP-diacylglycerol-glycerol-3-phosphate 3-phosphatidyltransferase	CDP-diacylglycerol[c] + sn-Glycerol_3-phosphate[c] <=> CMP[c] + Phosphatidylglycerophosphate[c]	((STROP_RS07020) or (STROP_RS09005) or (STROP_RS12000))	Glycerophospholipid metabolism	1	-1000	1000	2	2.7.8.5	new rxn		R01801
437	r_0458	CDP-diacylglycerol:myo-inositol 3-phosphatidyltransferase	myo-Inositol[c] + CDP-diacylglycerol[c] <=> CMP[c] + Phosphatidylinositol[c]		Inositol phosphate metabolism; Glycerophospholipid metabolism	1	-1000	1000	3	2.7.8.11	new rxn, rxn added for Phosphatidylinositol		R01802
438	r_0459	CDP-diacylglycerol-serine O-phosphatidyltransferase	L-Serine[c] + CDP-diacylglycerol[c] <=> H+[c] + CMP[c] + Phosphatidylserine[c]	STROP_RS19260	Glycine, serine and threonine metabolism; Glycerophospholipid metabolism	1	-1000	1000	2	2.7.8.8	new rxn		R01800
439	r_0460	cellobiose glucohydrolase	H2O[c] + Cellobiose[c] -> 2 beta-D-Glucose[c]	((STROP_RS01645) or (STROP_RS07845) or (STROP_RS12295) or (STROP_RS14820))	Starch and sucrose metabolism	0	0	1000	2	3.2.1.21	[]		R00026
440	r_0461	Cellobiose-ABC transport	H2O[c] + ATP[c] + Cellobiose[e] -> H+[c] + ADP[c] + Orthophosphate[c] + Cellobiose[c]	(STROP_RS07830 and STROP_RS07835 and STROP_RS07840 and STROP_RS02200 and STROP_RS21285 and STROP_RS12090)	ABC transporters	0	0	1000	2	[]	new rxn		[]
441	r_0462	chitobiose N-acetylglucosaminohydrolase	H2O[c] + Chitobiose[c] <=> 2 N-Acetyl-D-glucosamine[c]	STROP_RS17210	Amino sugar and nucleotide sugar metabolism	1	-1000	1000	2	3.2.1.52	[]		R00022
442	r_0463	Chitobiose-ABC transport	H2O[c] + ATP[c] + Chitobiose[e] -> H+[c] + ADP[c] + Orthophosphate[c] + Chitobiose[c]	(STROP_RS02200 and STROP_RS12090 and STROP_RS21285)	ABC transporters	0	0	1000	2	[]	new rxn		[]
443	r_0464	chloride ion transport via diffusion	Chloride[e] <=> Chloride[c]		Transport	1	-1000	1000	3	[]	[]		[]
444	r_0465	Chloroacetaldehyde:NAD+ oxidoreductase	NAD+[c] + H2O[c] + Chloroacetaldehyde[c] -> NADH[c] + 2 H+[c] + Chloroacetic_acid[c]	((STROP_RS00395) or (STROP_RS04190))	Chloroalkane and chloroalkene degradation	0	0	1000	2	1.2.1.3	new rxn		R05286
445	r_0466	cholest-4-en-3-one,NADH:oxygen oxidoreductase (26-hydroxylating)	NADH[c] + H+[c] + Oxygen[c] + Cholest-4-en-3-one[c] <=> NAD+[c] + H2O[c] + 26-Hydroxycholest-4-en-3-one[c]	STROP_RS13145	Steroid degradation	1	-1000	1000	2	1.14.13.141	new rxn		R09859
446	r_0467	Cholesterol:oxygen oxidoreductase	Oxygen[c] + Cholesterol[c] -> Cholest-4-en-3-one[c] + H2O2[c]	((STROP_RS13140) or (STROP_RS19285))	Steroid degradation	0	0	1000	2	1.1.3.6	new rxn		R01459
447	r_0468	Choline-ABC transport	H2O[c] + ATP[c] + Choline[e] -> H+[c] + ADP[c] + Orthophosphate[c] + Choline[c]	(STROP_RS08275 and STROP_RS08280 and STROP_RS08285)	ABC transporters	0	0	1000	2	[]	[]		[]
448	r_0469	choline:acceptor 1-oxidoreductase	FAD[c] + Choline[c] <=> FADH2[c] + Betaine_aldehyde[c]	STROP_RS08265	Glycine, serine and threonine metabolism	1	-1000	1000	2	1.1.99.1	[]		R01025
449	r_0470	chorismate pyruvate-lyase (amino-accepting; anthranilate-forming)	NH3[c] + Chorismate[c] -> H2O[c] + H+[c] + Pyruvate[c] + Anthranilate[c]	STROP_RS15905	Phenylalanine, tyrosine and tryptophan biosynthesis	0	0	1000	2	4.1.3.27	[]		R00985
450	r_0471	Chorismate pyruvate-lyase (amino-accepting)	Chorismate[c] + L-Glutamine[c] -> H+[c] + L-Glutamate[c] + Pyruvate[c] + Anthranilate[c]	STROP_RS15905	Phenylalanine, tyrosine and tryptophan biosynthesis	0	0	1000	2	4.1.3.27	[]		R00986
451	r_0472	Chorismate pyruvatemutase	Chorismate[c] <=> Prephenate[c]	STROP_RS19205	Phenylalanine, tyrosine and tryptophan biosynthesis	1	-1000	1000	2	5.4.99.5	[]		R01715
452	r_0473	chorismate:L-glutamine aminotransferase	Chorismate[c] + L-Glutamine[c] -> L-Glutamate[c] + 4-Amino-4-deoxychorismate[c]	(STROP_RS00250 and STROP_RS11940)	Folate biosynthesis	0	0	1000	2	2.6.1.85	[]		R01716
453	r_0474	cis-1,3-Dichloropropene chlorohydrolase	H2O[c] + cis-1,3-Dichloropropene[c] -> H+[c] + Hydrochloric_acid[c] + cis-3-Chloro-2-propene-1-ol[c]	STROP_RS14895	Chloroalkane and chloroalkene degradation	0	0	1000	2	3.8.1.5	new rxn		R05368
454	r_0475	cis-3-chloro-2-propene-1-ol:NAD+ oxidoreductase	NAD+[c] + cis-3-Chloro-2-propene-1-ol[c] -> NADH[c] + H+[c] + cis-3-Chloroallyl_aldehyde[c]	((STROP_RS05870) or (STROP_RS13085) or (STROP_RS13685))	Chloroalkane and chloroalkene degradation	0	0	1000	2	1.1.1.1	new rxn		R05234
455	r_0476	citrate hydro-lyase (cis-aconitate-forming)	Citrate[c] <=> H2O[c] + cis-Aconitate[c]	STROP_RS15330	Citrate cycle (TCA cycle); Glyoxylate and dicarboxylate metabolism	1	-1000	1000	2	4.2.1.3	[]		R01325
456	r_0477	citrate oxaloacetate-lyase (forming acetate from the pro-S carboxymethyl group of citrate)	Citrate[c] -> Oxaloacetate[c] + Acetate[c]	((STROP_RS02320) or (STROP_RS03650) or (STROP_RS08665))	Citrate cycle (TCA cycle)	0	0	1000	2	4.1.3.6	rev		R00362
457	r_0478	CO2 transport via diffusion	CO2[e] <=> CO2[c]		Transport	1	-1000	1000	1	[]	[]		[]
458	r_0479	CoA:apo-[acyl-carrier-protein] pantetheinephosphotransferase	CoA[c] + apoACP[c] -> Acyl-carrier_protein[c] + Adenosine_3,5-bisphosphate[c]	((STROP_RS19410) or (STROP_RS14165))	Pantothenate and CoA biosynthesis	0	0	1000	2	2.7.8.7 2.7.8.-	[]		R01625
459	r_0480	cob(II)yrinic acid-a,c-diamide:FMN oxidoreductase	flavin_mononucleotide-reduced[c] + 2 Cob(II)yrinate_a,c-diamide[c] -> 2 H+[c] + FMN[c] + 2 Cob(I)yrinate_a,c-diamide[c]		Porphyrin and chlorophyll metabolism	0	0	1000	1	1.16.8.1	gap filling		R05218
460	r_0481	Cobalamin(III)-ABC transport	H2O[c] + ATP[c] + Cob(III)alamin[e] -> H+[c] + ADP[c] + Orthophosphate[c] + Cob(III)alamin[c]	(STROP_RS20555 and STROP_RS20560)	ABC transporters	0	0	1000	2	[]	new rxn		[]
461	r_0482	Cobalt-ABC transport	H2O[c] + ATP[c] + Cobalt_ion[e] -> H+[c] + ADP[c] + Orthophosphate[c] + Cobalt_ion[c]	((STROP_RS05635 and STROP_RS05640 and STROP_RS05645 and STROP_RS05650) or (STROP_RS13045 and STROP_RS13050 and STROP_RS13055 and STROP_RS13060))	ABC transporters	0	0	1000	2	[]	[]		[]
462	r_0483	cobalt-precorrin 3 dehydrogenase	Cobalt-factor_III[c] <=> 4 H+[c] + Cobalt-precorrin_3[c]		Porphyrin and chlorophyll metabolism	1	-1000	1000	1	[]	new rxn, incomplete reaction, gap filling		R08716
463	r_0484	cobalt-precorrin 5A acylhydrolase	H2O[c] + Cobalt-precorrin_5A[c] -> H+[c] + Acetaldehyde[c] + Cobalt-precorrin_5B[c]	STROP_RS12685	Porphyrin and chlorophyll metabolism	0	0	1000	2	3.7.1.12	[]		R07772
464	r_0485	cobalt-precorrin-4 methyltransferase	S-Adenosyl-L-methionine[c] + Cobalt-precorrin_4[c] <=> Cobalt-precorrin_5A[c] + S-Adenosyl-L-homocysteine[c]	STROP_RS12700	Porphyrin and chlorophyll metabolism	1	-1000	1000	2	2.1.1.271	[]		R05810
465	r_0486	cobyrinate:L-glutamine amido-ligase (ADP-forming)	2 H2O[c] + 2 ATP[c] + 2 L-Glutamine[c] + Cobyrinate[c] -> 2 H+[c] + 2 L-Glutamate[c] + 2 ADP[c] + 2 Orthophosphate[c] + Cob(II)yrinate_a,c-diamide[c]	STROP_RS12710	Porphyrin and chlorophyll metabolism	0	0	1000	2	6.3.5.11	[]		R05815
466	r_0487	Copper transport via ABC system	H2O[c] + ATP[c] + Copper[e] -> H+[c] + ADP[c] + Orthophosphate[c] + Copper[c]	((STROP_RS02265) or (STROP_RS10155))	ABC transporters	0	0	1000	1	[]	[]		[]
467	r_0488	coproporphyrinogen-III:S-adenosyl-L-methionine oxidoreductase(decarboxylating)	2 S-Adenosyl-L-methionine[c] + Coproporphyrinogen_III[c] -> 2 CO2[c] + 2 L-Methionine[c] + 2 5-Deoxyadenosine[c] + Protoporphyrinogen_IX[c]	STROP_RS17355	Porphyrin and chlorophyll metabolism	0	0	1000	2	1.3.99.22	[]		R06895
468	r_0489	CTP aminohydrolase	H2O[c] + H+[c] + CTP[c] -> NH3[c] + UTP[c]	STROP_RS00285	Pyrimidine metabolism	0	0	1000	2	3.5.4.13	[]		R00568
469	r_0490	CTP: 2-C-Methyl-D-erythritol 4-phosphate cytidylyltransferase	CTP[c] + 2-C-Methyl-D-erythritol_4-phosphate[c] -> Pyrophosphate[c] + 4-(Cytidine_5-diphospho)-2-C-methyl-D-erythritol[c]	((STROP_RS21490) or (STROP_RS08495))	Terpenoid backbone biosynthesis	0	0	1000	2	2.7.7.60	[]		R05633
470	r_0491	CTP:D-tagatose 6-phosphate 1-phosphotransferase	CTP[c] + D-Tagatose_6-phosphate[c] <=> CDP[c] + D-Tagatose_1,6-bisphosphate[c]	STROP_RS16365	Galactose metabolism	1	-1000	1000	2	2.7.1.11	new rxn		R03237
471	r_0492	CTP:sn-glycerol-3-phosphate cytidylyltransferase	CTP[c] + sn-Glycerol_3-phosphate[c] -> Pyrophosphate[c] + CDP-glycerol[c]		Glycerophospholipid metabolism	0	0	1000	1	2.7.7.39	gap filling		R00856
472	r_0493	cystathionine beta-lyase	H2O[c] + L-Cystathionine[c] -> Pyruvate[c] + NH3[c] + L-Homocysteine[c]	STROP_RS13015	Cysteine and methionine metabolism	0	0	1000	2	4.4.1.8	new rxn		R01286
473	r_0494	cysteine synthase (Thiosulfate)	trdrd[c] + Thiosulfate[c] + O-Acetyl-L-serine[c] -> L-Cysteine[c] + trdox[c] + Acetate[c] + Sulfite[c]	((STROP_RS11615) or (STROP_RS20605) or (STROP_RS05560))	Cysteine and methionine metabolism	0	0	1000	2	2.5.1.47	[]		R04859
474	r_0495	Cytidine aminohydrolase	H2O[c] + H+[c] + Cytidine[c] -> NH3[c] + Uridine[c]	STROP_RS04110	Pyrimidine metabolism	0	0	1000	2	3.5.4.5	[]		R01878
475	r_0497	Cytidine-5-monophosphate phosphohydrolase	H2O[c] + CMP[c] -> H+[c] + Orthophosphate[c] + Cytidine[c]	STROP_RS01170	Pyrimidine metabolism	0	0	1000	2	3.1.3.5	[]		R00511
476	r_0500	D-AlanineD-Alanine ligase	ATP[c] + 2 D-Alanine[c] <=> H+[c] + ADP[c] + Orthophosphate[c] + D-Alanyl-D-alanine[c]	((STROP_RS23140) or (STROP_RS06420))	D-Alanine metabolism; Peptidoglycan Biosynthesis	1	-1000	1000	2	6.3.2.4	[]		R01150
477	r_0501	D-alanyl-D-alanine-carboxypeptidase	uaagmdaa[c] -> D-Alanine[c] + uaagmda[c]	((STROP_RS12400) or (STROP_RS12455) or (STROP_RS21750))	Peptidoglycan Biosynthesis	0	0	1000	2	3.4.16.4	D-alanyl-D-alanine-carboxypeptidase		[]
478	r_0502	D-allose-6-phosphate aldose-ketose-isomerase	H+[c] + D-Allose_6-phosphate[c] <=> D-Allulose_6-phosphate[c]	STROP_RS17665	Fructose and mannose metabolism	1	-1000	1000	2	5.3.1.6	new rxn		R09030
479	r_0503	D-chiro-inositol:NAD+ oxidoreductase	NAD+[c] + D-chiro-Inositol[c] <=> NADH[c] + H+[c] + 1-Keto-D-chiro-inositol[c]	STROP_RS11790	Inositol phosphate metabolism	1	-1000	1000	2	1.1.1.369	new rxn		R09951
480	r_0504	D-erythro-1-(Imidazol-4-yl)glycerol 3-phosphate hydro-lyase	D-erythro-1-(Imidazol-4-yl)glycerol_3-phosphate[c] -> H2O[c] + 3-(Imidazol-4-yl)-2-oxopropyl_phosphate[c]	STROP_RS15995	Histidine metabolism	0	0	1000	2	4.2.1.19	[]		R03457
481	r_0506	D-fructose 1-phosphate D-glyceraldehyde-3-phosphate-lyase	D-Fructose_1-phosphate[c] <=> D-Glyceraldehyde[c] + Glycerone_phosphate[c]	((STROP_RS00645) or (STROP_RS20975))	Fructose and mannose metabolism	1	-1000	1000	2	4.1.2.13	[]		R02568
482	r_0507	D-Fructose 6-phosphate:D-glyceraldehyde-3-phosphate glycolaldehyde transferase	D-Glyceraldehyde_3-phosphate[c] + D-Fructose_6-phosphate[c] <=> D-Xylulose_5-phosphate[c] + D-Erythrose_4-phosphate[c]	((STROP_RS15465) or (STROP_RS22580))	Carbon fixation	1	-1000	1000	2	2.2.1.1	[]		R01067
483	r_0508	D-Fructose-1,6-bisphosphate 1-phosphohydrolase	H2O[c] + D-Fructose_1,6-bisphosphate[c] -> H+[c] + Orthophosphate[c] + D-Fructose_6-phosphate[c]	STROP_RS04435	Methane metabolism; Carbon fixation	0	0	1000	2	3.1.3.11	[]		R00762
484	r_0509	D-fructose-1,6-bisphosphate D-glyceraldehyde-3-phosphate-lyase (glycerone-phosphate-forming)	D-Glyceraldehyde_3-phosphate[c] + Glycerone_phosphate[c] -> D-Fructose_1,6-bisphosphate[c]	((STROP_RS00645) or (STROP_RS20975))	Methane metabolism; Carbon fixation	0	0	1000	2	4.1.2.13	[]		R01068
485	r_0510	D-fructose-6-phosphate D-erythrose-4-phosphate-lyase (adding phosphate; acetyl-phosphate-forming)	H+[c] + Orthophosphate[c] + D-Fructose_6-phosphate[c] -> H2O[c] + Acetyl_phosphate[c] + D-Erythrose_4-phosphate[c]	STROP_RS07985	Carbon fixation	0	0	1000	2	4.1.2.22	[]		R00761
486	r_0515	D-Glucitol:NAD+ 2-oxidoreductase	NAD+[c] + D-Sorbitol[c] <=> NADH[c] + H+[c] + D-Fructose[c]	((STROP_RS13085) or (STROP_RS00945) or (STROP_RS17025))	Fructose and mannose metabolism	1	-1000	1000	1	1.1.1.14	new rxn, rxn added for D-Sorbitol utilization,blastp		R00875
487	r_0516	D-Glucono-1,5-lactone lactonohydrolase	H2O[c] + D-Glucono-1,5-lactone[c] -> H+[c] + D-Gluconic_acid[c]	STROP_RS03330	Pentose phosphate pathway	0	0	1000	2	3.1.1.17	[]		R01519
488	r_0517	D-Glucosamine 1-phosphate 1,6-phosphomutase	D-Glucosamine_6-phosphate[c] -> alpha-D-Glucosamine_1-phosphate[c]	STROP_RS19425	Amino sugar and nucleotide sugar metabolism	0	0	1000	2	5.4.2.10	[]		R02060
489	r_0518	D-glucosamine-6-phosphate aminohydrolase (ketol isomerizing)	H2O[c] + D-Glucosamine_6-phosphate[c] -> NH3[c] + D-Fructose_6-phosphate[c]	STROP_RS01260	Amino sugar and nucleotide sugar metabolism	0	0	1000	1	3.5.99.6	[]		R00765
490	r_0520	D-Glucoside glucohydrolase	H2O[c] + D-Glucoside[c] -> alpha-D-Glucose[c] + ROH[c]	((STROP_RS01645) or (STROP_RS07845) or (STROP_RS12295) or (STROP_RS14820))	Starch and sucrose metabolism	0	0	1000	2	3.2.1.21	new rxn		R03527
491	r_0521	D-Glucuronolactone:NAD+ oxidoreductase	NAD+[c] + 2 H2O[c] + D-Glucuronolactone[c] <=> NADH[c] + 3 H+[c] + D-Glucarate[c]	((STROP_RS00395) or (STROP_RS04190))	Ascorbate and aldarate metabolism	1	-1000	1000	2	1.2.1.3	new rxn		R02957
492	r_0522	D-glyceraldehyde 3-phosphate:NADP+ oxidoreductase	D-Glyceraldehyde_3-phosphate[c] + H2O[c] + NADP+[c] -> 2 H+[c] + NADPH[c] + 3-Phospho-D-glycerate[c]	STROP_RS04860	Glycolysis/Gluconeogenesis; Pentose phosphate pathway	0	0	1000	2	1.2.1.9	new rxn; irrev		R01058
493	r_0523	D-glyceraldehyde-3-phosphate aldose-ketose-isomerase	D-Glyceraldehyde_3-phosphate[c] <=> Glycerone_phosphate[c]	STROP_RS15500	Glycolysis/Gluconeogenesis; Fructose and mannose metabolism; Inositol phosphate metabolism; Carbon fixation	1	-1000	1000	2	5.3.1.1	[]		R01015
494	r_0524	D-glyceraldehyde-3-phosphate:NAD+ oxidoreductase (phosphorylating)	D-Glyceraldehyde_3-phosphate[c] + NAD+[c] + Orthophosphate[c] <=> NADH[c] + 3-Phospho-D-glyceroyl_phosphate[c]	STROP_RS15510	Glycolysis/Gluconeogenesis; Carbon fixation	1	-1000	1000	2	1.2.1.12	[]		R01061
495	r_0525	D-glyceraldehyde-3-phosphate:NADP+ oxidoreductase (phosphorylating)	D-Glyceraldehyde_3-phosphate[c] + NADP+[c] + Orthophosphate[c] <=> NADPH[c] + 3-Phospho-D-glyceroyl_phosphate[c]	STROP_RS15510	Glycolysis/Gluconeogenesis	1	-1000	1000	2	1.2.1.12	new rxn		R01063
496	r_0526	D-glycero-beta-D-manno-heptose 1,7-bisphosphate 7-phosphohydrolase	H2O[c] + D-glycero-beta-D-manno-Heptose_1,7-bisphosphate[c] -> H+[c] + Orthophosphate[c] + D-glycero-beta-D-manno-Heptose_1-phosphate[c]	STROP_RS08875	Lipopolysaccharide biosynthesis	0	0	1000	1	3.1.3.82	[]		R05647
497	r_0527	D-glycero-beta-D-manno-heptose-7-phosphate aldose-ketose-isomerase	Sedoheptulose_7-phosphate[c] <=> D-glycero-beta-D-manno-Heptose_7-phosphate[c]	STROP_RS08890	Lipopolysaccharide biosynthesis	1	-1000	1000	2	5.3.1.28	[]		R05645
498	r_0528	D-glycero-D-manno-hepose 1-phosphate adenyltransferase	ATP[c] + D-glycero-beta-D-manno-Heptose_1-phosphate[c] -> Pyrophosphate[c] + ADP-D-glycero-beta-D-manno-heptose[c]	((STROP_RS20010) or (STROP_RS08895))	Lipopolysaccharide biosynthesis	0	0	1000	1	2.7.7.70	[]		R05644
499	r_0529	D-glycero-D-manno-heptose 7-phosphate kinase	ATP[c] + D-glycero-beta-D-manno-Heptose_7-phosphate[c] -> ADP[c] + D-glycero-beta-D-manno-Heptose_1,7-bisphosphate[c]	((STROP_RS20010) or (STROP_RS08895))	Lipopolysaccharide biosynthesis	0	0	1000	1	2.7.1.167	[]		R05646
500	r_0530	D-Mannitol-1-phosphate phosphohydrolase	H2O[c] + D-Mannitol_1-phosphate[c] -> H+[c] + Orthophosphate[c] + Mannitol[c]		Fructose and mannose metabolism	0	0	1000	1	3.1.3.22	new rxn, rxn added for mannitol utilization		R02167
501	r_0531	D-Mannitol:ferricytochrome-c 2-oxidoreductase	Mannitol[c] + 2 Ferricytochrome_c[c] -> 2 H+[c] + D-Fructose[c] + 2 Ferrocytochrome_c[c]		Fructose and mannose metabolism	0	0	1000	1	1.1.2.2	new rxn, rxn added for mannitol utilization		R00865
502	r_0532	D-Mannitol:NAD+ 2-oxidoreductase	NAD+[c] + Mannitol[c] -> NADH[c] + H+[c] + D-Fructose[c]		Fructose and mannose metabolism	0	0	1000	1	1.1.1.67 1.1.1.11	new rxn, rxn added for mannitol utilization		R00868
503	r_0533	D-Mannose 6-phosphate 1,6-phosphomutase	D-Mannose_6-phosphate[c] <=> D-Mannose_1-phosphate[c]	(STROP_RS04205 and STROP_RS04870)	Amino sugar and nucleotide sugar metabolism; Fructose and mannose metabolism	1	-1000	1000	2	5.4.2.8	[]		R01818
504	r_0534	D-mannose-6-phosphate aldose-ketose-isomerase	D-Mannose_6-phosphate[c] <=> beta-D-Fructose_6-phosphate[c]	STROP_RS04890	Amino sugar and nucleotide sugar metabolism; Fructose and mannose metabolism	1	-1000	1000	2	5.3.1.8	[]		R01819
505	r_0535	D-Mannose-ABC transport	H2O[c] + ATP[c] + D-Mannose[e] -> H+[c] + ADP[c] + Orthophosphate[c] + D-Mannose[c]	(STROP_RS16350 and STROP_RS16345 and STROP_RS16340 and STROP_RS02200 and STROP_RS21285 and STROP_RS12090)	ABC transporters	0	0	1000	2	[]	new rxn		[]
506	r_0536	D-phosphoglycerate 2,3-phosphomutase	2-Phospho-D-glycerate[c] <=> 3-Phospho-D-glycerate[c]	((STROP_RS01690) or (STROP_RS11370) or (STROP_RS16815) or (STROP_RS17430))	Glycine, serine and threonine metabolism; Glycolysis/Gluconeogenesis; Methane metabolism	1	-1000	1000	2	5.4.2.11 5.4.2.12	[]		R01518
507	r_0537	D-Ribose 1,5-phosphomutase	alpha-D-Ribose_1-phosphate[c] <=> D-Ribose_5-phosphate[c]	STROP_RS08580	Purine metabolism; Pentose phosphate pathway	1	-1000	1000	2	5.4.2.2	new rxn		R01057
508	r_0538	D-ribose transport out via ABC system	H2O[c] + ATP[c] + D-Ribose[e] -> H+[c] + ADP[c] + Orthophosphate[c] + D-Ribose[c]		ABC transporters	0	0	1000	1	[]	[]		[]
509	r_0539	D-ribose-5-phosphate aldose-ketose-isomerase	D-Ribose_5-phosphate[c] <=> D-Ribulose_5-phosphate[c]	STROP_RS17665	Pentose phosphate pathway; Carbon fixation	1	-1000	1000	2	5.3.1.6	[]		R01056
510	r_0541	D-ribulose 5-phosphate formate-lyase (L-3,4-dihydroxybutan-2-one 4-phosphate-forming)	D-Ribulose_5-phosphate[c] -> H+[c] + L-3,4-Dihydroxybutan-2-one_4-phosphate[c] + Formate[c]	STROP_RS09455	Riboflavin metabolism	0	0	1000	2	4.1.99.12	[]		R07281
511	r_0542	D-ribulose 5-phosphate,D-glyceraldehyde 3-phosphate pyridoxal 5-phosphate-lyase	D-Glyceraldehyde_3-phosphate[c] + L-Glutamine[c] + D-Ribulose_5-phosphate[c] -> 3 H2O[c] + 2 H+[c] + L-Glutamate[c] + Orthophosphate[c] + Pyridoxal_phosphate[c]	(STROP_RS09025 and STROP_RS09030)	Vitamin B6 metabolism	0	0	1000	2	4.3.3.6	[]		R07456
512	r_0543	D-Ribulose-5-phosphate 3-epimerase	D-Ribulose_5-phosphate[c] <=> D-Xylulose_5-phosphate[c]	STROP_RS09430	Pentose phosphate pathway; Pentose and glucuronate interconversions; Carbon fixation	1	-1000	1000	2	5.1.3.1	[]		R01529
513	r_0545	D-sorbitol-6-phosphate:NAD 2-oxidoreductase	NAD+[c] + Sorbitol_6-phosphate[c] <=> NADH[c] + H+[c] + beta-D-Fructose_6-phosphate[c]		Fructose and mannose metabolism	1	-1000	1000	1	1.1.1.140	new rxn, rxn added for sorbitol utilization		R05607
514	r_0546	D-Sorbitol-ABC transport	H2O[c] + ATP[c] + D-Sorbitol[e] -> H+[c] + ADP[c] + Orthophosphate[c] + D-Sorbitol[c]	(STROP_RS02200 and STROP_RS12090 and STROP_RS21285)	ABC transporters	0	0	1000	2	[]	new rxn		[]
515	r_0547	D-xylose aldose-ketose-isomerase	D-Xylose[c] <=> D-Xylulose[c]	STROP_RS18055	Pentose and glucuronate interconversions	1	-1000	1000	2	5.3.1.5	[]		R01432
516	r_0548	D-Xylose-ABC transport	H2O[c] + ATP[c] + D-Xylose[e] -> H+[c] + ADP[c] + Orthophosphate[c] + D-Xylose[c]	(STROP_RS19345 and STROP_RS19350 and STROP_RS19355)	ABC transporters	0	0	1000	2	[]	[]		[]
517	r_0549	D-Xylulose 5-phosphate D-glyceraldehyde-3-phosphate-lyase (adding phosphate; acetyl-phosphate-forming)	H+[c] + Orthophosphate[c] + D-Xylulose_5-phosphate[c] -> D-Glyceraldehyde_3-phosphate[c] + H2O[c] + Acetyl_phosphate[c]	STROP_RS07985	Pentose phosphate pathway; Carbon fixation	0	0	1000	2	4.1.2.9	[]		R01621
518	r_0550	dATP:cytidine 5-phosphotransferase	Cytidine[c] + dATP[c] -> CMP[c] + dADP[c]	(Strop_2744 and Strop_2745)	Pyrimidine metabolism	0	0	1000	2	2.7.1.48	new rxn		R01548
519	r_0551	dATP:pyruvate 2-O-phosphotransferase	Pyruvate[c] + dATP[c] <=> Phosphoenolpyruvate[c] + dADP[c]	STROP_RS15830	Purine metabolism	1	-1000	1000	2	2.7.1.40	new rxn		R01138
520	r_0552	dATP:uridine 5-phosphotransferase	dATP[c] + Uridine[c] -> dADP[c] + UMP[c]	(Strop_2744 and Strop_2745)	Pyrimidine metabolism	0	0	1000	2	2.7.1.48	new rxn		R01549
521	r_0553	dCTP aminohydrolase	H2O[c] + H+[c] + dCTP[c] -> NH3[c] + dUTP[c]	STROP_RS00285	Pyrimidine metabolism	0	0	1000	2	3.5.4.13	[]		R02325
522	r_0554	dCTP:cytidine 5-phosphotransferase	Cytidine[c] + dCTP[c] -> CMP[c] + dCDP[c]	(Strop_2744 and Strop_2745)	Pyrimidine metabolism	0	0	1000	2	2.7.1.48	new rxn		R02371
523	r_0555	dCTP:uridine 5-phosphotransferase	dCTP[c] + Uridine[c] -> dCDP[c] + UMP[c]	(Strop_2744 and Strop_2745)	Pyrimidine metabolism	0	0	1000	2	2.7.1.48	new rxn		R02327
524	r_0556	Deamido-NAD+:L-glutamine amido-ligase (AMP-forming)	H2O[c] + ATP[c] + L-Glutamine[c] + Deamino-NAD+[c] -> Pyrophosphate[c] + NAD+[c] + L-Glutamate[c] + AMP[c]	STROP_RS16740	Nicotinate and nicotinamide metabolism	0	0	1000	2	6.3.5.1	[]		R00257
525	r_0557	Deamino-NAD+ nucleotidohydrolase	H2O[c] + H+[c] + Deamino-NAD+[c] -> AMP[c] + Nicotinate_D-ribonucleotide[c]	((STROP_RS00955) or (STROP_RS18825))	Nicotinate and nicotinamide metabolism	0	0	1000	2	3.6.1.22	new rxn		R03004
526	r_0558	Decanoyl-[acyl-carrier protein]:malonyl-[acyl-carrier-protein]	H+[c] + malACP[c] + dcaACP[c] -> CO2[c] + 3oddecACP[c] + Acyl-carrier_protein[c]	((STROP_RS12535) or (STROP_RS14030) or (STROP_RS16955))	Fatty acid biosynthesis	0	0	1000	2	2.3.1.179	[]		R04963
527	r_0559	Decanoyl-[acyl-carrier protein]:malonyl-CoA	H+[c] + NADPH[c] + tdec2eACP[c] -> NADP+[c] + dcaACP[c]	STROP_RS15145	Fatty acid biosynthesis	0	0	1000	2	1.3.1.10 1.3.1.9	[]		R04962
528	r_0560	Decanoyl-[acyl-carrier protein]:malonyl-CoA	NADH[c] + H+[c] + tdec2eACP[c] -> NAD+[c] + dcaACP[c]	STROP_RS15145	Fatty acid biosynthesis	0	0	1000	2	1.3.1.10 1.3.1.9	[]		R04961
529	r_0561	Decanoyl-CoA:acetyl-CoA C-acyltransferase	CoA[c] + 3-Oxododecanoyl-CoA[c] -> Acetyl-CoA[c] + Decanoyl-CoA[c]	((STROP_RS06835) or (STROP_RS07680) or (STROP_RS22615))	Fatty acid metabolism; Fatty acid elongation	0	0	1000	2	2.3.1.16	[]		R04742
530	r_0562	Deoxyadenosine aminohydrolase	H2O[c] + H+[c] + Deoxyadenosine[c] -> NH3[c] + Deoxyinosine[c]	STROP_RS04130	Purine metabolism	0	0	1000	2	3.5.4.4	[]		R02556
531	r_0564	Deoxyadenosine:orthophosphate ribosyltransferase	H+[c] + Orthophosphate[c] + Deoxyadenosine[c] <=> Adenine[c] + 2-Deoxy-D-ribose_1-phosphate[c]	STROP_RS01035	Purine metabolism	1	-1000	1000	2	2.4.2.1	[]		R02557
532	r_0565	Deoxycytidine aminohydrolase	H2O[c] + H+[c] + Deoxycytidine[c] -> NH3[c] + Deoxyuridine[c]	STROP_RS04110	Pyrimidine metabolism	0	0	1000	2	3.5.4.5	[]		R02485
533	r_0568	Deoxyguanosine:orthophosphate ribosyltransferase	H+[c] + Orthophosphate[c] + Deoxyguanosine[c] <=> 2-Deoxy-D-ribose_1-phosphate[c] + Guanine[c]	STROP_RS01035	Purine metabolism	1	-1000	1000	2	2.4.2.1	[]		R01969
534	r_0570	Deoxyinosine:orthophosphate ribosyltransferase	H+[c] + Orthophosphate[c] + Deoxyinosine[c] <=> 2-Deoxy-D-ribose_1-phosphate[c] + Hypoxanthine[c]	STROP_RS01035	Purine metabolism	1	-1000	1000	2	2.4.2.1	[]		R02748
535	r_0572	deoxyuridine:orthophosphate 2-deoxy-D-ribosyltransferase	H+[c] + Orthophosphate[c] + Deoxyuridine[c] <=> 2-Deoxy-D-ribose_1-phosphate[c] + Uracil[c]	((STROP_RS04115) or (STROP_RS01035))	Pyrimidine metabolism	1	-1000	1000	2	2.4.2.4 2.4.2.1	[]		R02484
536	r_0573	dGTP triphosphohydrolase	H2O[c] + dGTP[c] -> H+[c] + Deoxyguanosine[c] + Triphosphate[c]	STROP_RS17200	Purine metabolism	0	0	1000	2	3.1.5.1	[]		R01856
537	r_0574	dGTP:cytidine 5-phosphotransferase	Cytidine[c] + dGTP[c] -> CMP[c] + dGDP[c]	(Strop_2744 and Strop_2745)	Pyrimidine metabolism	0	0	1000	2	2.7.1.48	new rxn		R02091
538	r_0575	dGTP:pyruvate 2-O-phosphotransferase	Phosphoenolpyruvate[c] + dGDP[c] <=> Pyruvate[c] + dGTP[c]	STROP_RS15830	Purine metabolism	1	-1000	1000	2	2.7.1.40	new rxn		R01858
539	r_0576	dGTP:uridine 5-phosphotransferase	dGTP[c] + Uridine[c] -> dGDP[c] + UMP[c]	(Strop_2744 and Strop_2745)	Pyrimidine metabolism	0	0	1000	2	2.7.1.48	new rxn		R01880
540	r_0577	dienelactone hydrolase	H2O[c] + 3-Chloro-2-methyldienelactone[c] -> 3-Chloro-2-methylmaleylacetate[c]	STROP_RS04550	Toluene degradation	0	0	1000	2	3.1.1.45	new rxn		R09220
541	r_0578	dienelactone hydrolase	H2O[c] + 2-Chloro-5-methyl-cis-dienelactone[c] -> 2-Chloro-5-methylmaleylacetate[c]	STROP_RS04550	Toluene degradation	0	0	1000	2	3.1.1.45	new rxn		R09222
542	r_0579	dihydrofolate:NAD+ oxidoreductase	NAD+[c] + Dihydrofolate[c] <=> NADH[c] + H+[c] + Folate[c]		Folate biosynthesis	1	-1000	1000	1	1.5.1.3	new rxn, reacton added for folate biosynthesis		R02235
543	r_0580	Dihydrolipoamide:NAD+ oxidoreductase	NAD+[c] + Dihydrolipoamide-E[c] -> NADH[c] + H+[c] + Lipoamide-E[c]	((STROP_RS04240) or (STROP_RS16630))	Valine, leucine and isoleucine degradation; Citrate cycle (TCA cycle); Glycolysis/Gluconeogenesis; Pyruvate metabolism	0	0	1000	2	1.8.1.4	[]		R07618
544	r_0581	dihydrolipoylprotein:NAD+ oxidoreductase	NAD+[c] + Dihydrolipoylprotein[c] -> NADH[c] + H+[c] + Lipoylprotein[c]	((STROP_RS04240) or (STROP_RS16630))	Glycine, serine and threonine metabolism	0	0	1000	2	1.8.1.4	[]		R03815
545	r_0582	dimethyallyl diphosphate:NADP+ oxidoreductase	H+[c] + NADPH[c] + 1-Hydroxy-2-methyl-2-butenyl_4-diphosphate[c] -> H2O[c] + NADP+[c] + Dimethylallyl_diphosphate[c]	STROP_RS04455	Terpenoid backbone biosynthesis	0	0	1000	2	1.17.1.2	[]		R07219
546	r_0583	Dimethylallyl-diphosphate:isopentenyl-diphosphate dimethylallyltranstransferase	Isopentenyl_diphosphate[c] + Dimethylallyl_diphosphate[c] -> Pyrophosphate[c] + Geranyl_diphosphate[c]	((STROP_RS16285) or (STROP_RS22420))	Terpenoid backbone biosynthesis	0	0	1000	2	2.5.1.1	[]		R01658
547	r_0584	Dodecanoyl-[acyl-carrier protein]: malonyl-CoA (R04725)	H+[c] + NADPH[c] + tddec2eACP[c] -> NADP+[c] + ddcaACP[c]	STROP_RS15145	Fatty acid biosynthesis	0	0	1000	2	1.3.1.10 1.3.1.9	KEGG ID		R04725
548	r_0585	Dodecanoyl-[acyl-carrier protein]:malonyl-CoA	NADH[c] + H+[c] + tddec2eACP[c] -> NAD+[c] + ddcaACP[c]	STROP_RS15145	Fatty acid biosynthesis	0	0	1000	2	1.3.1.10 1.3.1.9	[]		R04724
549	r_0586	dodecanoyl-[acyl-carrier-protein]:malonyl-[acyl-carrier-protein]	H+[c] + malACP[c] + ddcaACP[c] -> CO2[c] + 3omrsACP[c] + Acyl-carrier_protein[c]	((STROP_RS12535) or (STROP_RS14030) or (STROP_RS16955))	Fatty acid biosynthesis	0	0	1000	2	2.3.1.179	[]		R04726
550	r_0587	dTDP-4-dehydro-6-deoxy-D-glucose 3,5-epimerase	dTDP-4-dehydro-6-deoxy-alpha-D-glucose[c] -> dTDP-4-dehydro-6-deoxy-beta-L-mannose[c]		Polyketide sugar unit biosynthesis; Streptomycin biosynthesis	0	0	1000	2	5.1.3.13	gap filling		R06514
551	r_0588	dTDP-6-deoxy-L-mannose:NADP+ 4-oxidoreductase	NADP+[c] + dTDP-6-deoxy-beta-L-mannose[c] <=> H+[c] + NADPH[c] + dTDP-4-dehydro-6-deoxy-beta-L-mannose[c]	STROP_RS05925	Polyketide sugar unit biosynthesis; Streptomycin biosynthesis	1	-1000	1000	2	1.1.1.133	[]		R02777
552	r_0589	dTDPglucose 4,6-hydro-lyase	dTDP-glucose[c] -> H2O[c] + dTDP-4-dehydro-6-deoxy-alpha-D-glucose[c]	((STROP_RS11175) or (STROP_RS11295))	Polyketide sugar unit biosynthesis; Biosynthesis of vancomycin group antibiotics; Streptomycin biosynthesis	0	0	1000	2	4.2.1.46	[]		R06513
553	r_0590	dTTP:alpha-D-glucose-1-phosphate thymidylyltransferase	D-Glucose_1-phosphate[c] + dTTP[c] -> Pyrophosphate[c] + dTDP-glucose[c]	STROP_RS11215	Polyketide sugar unit biosynthesis; Streptomycin biosynthesis	0	0	1000	2	2.7.7.24	[]		R02328
554	r_0591	dTTP:cytidine 5-phosphotransferase	Cytidine[c] + dTTP[c] -> CMP[c] + dTDP[c]	(Strop_2744 and Strop_2745)	Pyrimidine metabolism	0	0	1000	2	2.7.1.48	new rxn		R02096
555	r_0592	dTTP:uridine 5-phosphotransferase	dTTP[c] + Uridine[c] -> dTDP[c] + UMP[c]	(Strop_2744 and Strop_2745)	Pyrimidine metabolism	0	0	1000	2	2.7.1.48	new rxn		R02097
556	r_0593	dUTP nucleotidohydrolase	H2O[c] + dUTP[c] -> Pyrophosphate[c] + dUMP[c]	STROP_RS07445	Pyrimidine metabolism	0	0	1000	2	3.6.1.23	[]		R02100
557	r_0594	dUTP:cytidine 5-phosphotransferase	Cytidine[c] + dUTP[c] -> CMP[c] + dUDP[c]	(Strop_2744 and Strop_2745)	Pyrimidine metabolism	0	0	1000	2	2.7.1.48	new rxn		R02372
558	r_0595	dUTP:uridine 5-phosphotransferase	dUTP[c] + Uridine[c] -> dUDP[c] + UMP[c]	(Strop_2744 and Strop_2745)	Pyrimidine metabolism	0	0	1000	2	2.7.1.48	new rxn		R02332
559	r_0596	Epimelibiose galactohydrolase	H2O[c] + Epimelibiose[c] <=> D-Galactose[c] + D-Mannose[c]		Galactose metabolism	1	-1000	1000	1	3.2.1.22	new rxn		R01329
560	r_0597	epsilon-Caprolactone lactonohydrolase	H2O[c] + epsilon-Caprolactone[c] -> H+[c] + 6-Hydroxyhexanoic_acid[c]	STROP_RS03330	Caprolactam degradation	0	0	1000	2	3.1.1.17	new rxn		R03751
561	r_0598	ethanol:NAD+ oxidoreductase	NAD+[c] + Ethanol[c] <=> NADH[c] + H+[c] + Acetaldehyde[c]	((STROP_RS05870) or (STROP_RS13085) or (STROP_RS13685))	Glycolysis/Gluconeogenesis	1	-1000	1000	2	1.1.1.1	new rxn		R00754
562	r_0600	Crotonyl-CoA carboxylase/reductase	(2S)-Ethylmalonyl-CoA[c] + NADP+[c] <=> CO2[c] + 4 H+[c] + NADPH[c] + Crotonoyl-CoA[c]	((STROP_RS18160) or (STROP_RS05155))	Glyoxylate and dicarboxylate metabolism; Salinosporamides biosynthesis	1	-1000	1000	4	1.3.1.85	Ethylmalonyl Pathway (new rxn, blastp)		R09291
563	r_0601	FAD dependent oxidoreductase	FAD[c] + sn-Glycerol_3-phosphate[c] <=> FADH2[c] + Glycerone_phosphate[c]	((STROP_RS02490) or (STROP_RS01390) or (STROP_RS12960))	Glycerophospholipid metabolism	1	-1000	1000	2	1.1.5.3	[]		R00848
564	r_0602	Fe(III)dicitrate-ABC transport	H2O[c] + ATP[c] + Fe(III)dicitrate[e] -> H+[c] + ADP[c] + Orthophosphate[c] + Fe(III)dicitrate[c]	((Strop_4081 and STROP_RS20560 and STROP_RS20555) or (STROP_RS08225 and STROP_RS08215 and STROP_RS06050) or (STROP_RS08225 and STROP_RS08220 and STROP_RS06050) or (STROP_RS09915 and STROP_RS09925 and STROP_RS09920) or (STROP_RS12840 and STROP_RS12845 and STROP_RS12855) or (STROP_RS12840 and STROP_RS12850 and STROP_RS12855))	ABC transporters	0	0	1000	2	[]	new rxn		[]
565	r_0603	Fe3+-ABC transport	H2O[c] + ATP[c] + Fe3+[e] -> H+[c] + ADP[c] + Orthophosphate[c] + Fe3+[c]	STROP_RS12840	ABC transporters	0	0	1000	2	[]	[]		[]
566	r_0604	Ferrichrome-ABC transport	H2O[c] + ATP[c] + Ferrichrome[e] -> H+[c] + ADP[c] + Orthophosphate[c] + Ferrichrome[c]	(STROP_RS20555 and STROP_RS20560 and Strop_4081)	ABC transporters	0	0	1000	2	[]	new rxn		[]
567	r_0605	Ferrocytochrome-c:oxygen oxidoreductase	4 H+[c] + Oxygen[c] + 4 Ferrocytochrome_c[c] -> 2 H2O[c] + 4 Ferricytochrome_c[c]	((STROP_RS05520) or (STROP_RS10785) or (STROP_RS16505) or (STROP_RS16530))	Oxidative Phosphorylation	0	0	1000	2	1.9.3.1	[]		R00081
568	r_0606	FMNH2:NADP+ oxidoreductase	H+[c] + NADPH[c] + FMN[c] -> NADP+[c] + flavin_mononucleotide-reduced[c]	((STROP_RS14225) or (STROP_RS15230))	Riboflavin metabolism	0	0	1000	2	1.5.1.38	[]		R05706
569	r_0608	formamidopyrimidine nucleoside triphosphate amidohydrolase	H2O[c] + Formamidopyrimidine_nucleoside-triphosphate[c] -> H+[c] + 2,5-Diaminopyrimidine_nucleoside-triphosphate[c] + Formate[c]	STROP_RS21725	Folate biosynthesis	0	0	1000	2	3.5.4.16	[]		R05046
570	r_0610	Formylkynurenine hydrolase	H2O[c] + L-Formylkynurenine[c] -> H+[c] + L-Alanine[c] + Formylanthranilate[c]	STROP_RS17745	Tryptophan metabolism	0	0	1000	2	3.7.1.3	new rxn		R03936
571	r_0611	Fructose transport via PEP:PTS	Phosphoenolpyruvate[c] + D-Fructose[e] <=> Pyruvate[c] + D-Fructose_1-phosphate[c]		Transport	1	-1000	1000	1	[]	[]		[]
572	r_0613	Galactosylglycerol galactohydrolase	H2O[c] + 3-beta-D-Galactosyl-sn-glycerol[c] <=> D-Galactose[c] + Glycerol[c]		Galactose metabolism	1	-1000	1000	1	3.2.1.22	new rxn		R01104
573	r_0614	gamma-Glutamyl-beta-aminopropiononitrile amidohydrolase	L-Glutamate[c] + 3-Aminopropiononitrile[c] -> H2O[c] + gamma-Glutamyl-beta-aminopropiononitrile[c]	STROP_RS12305	Cyanoamino acid metabolism	0	0	1000	2	2.3.2.2	new rxn		R03971
574	r_0615	Geranyl-diphosphate:isopentenyl-diphosphate geranyltrans-transferase	Isopentenyl_diphosphate[c] + Geranyl_diphosphate[c] -> trans,trans-Farnesyl_diphosphate[c] + Pyrophosphate[c]	((STROP_RS16285) or (STROP_RS22420))	Terpenoid backbone biosynthesis	0	0	1000	2	2.5.1.10	[]		R02003
575	r_0616	Geranylgeranyl-diphosphate:geranylgeranyl-diphosphate geranylgeranyltransferase	2 Geranylgeranyl_diphosphate[c] -> Pyrophosphate[c] + Prephytoene_diphosphate[c]	STROP_RS22425	Carotenoid biosynthesis	0	0	1000	2	2.5.1.32	[]		R02065
576	r_0617	geranylgeranyl-diphosphate:isopentenyl-diphosphate transferase (adding 2 isopentenyl units)	2 Isopentenyl_diphosphate[c] + Geranylgeranyl_diphosphate[c] -> 2 Pyrophosphate[c] + all-trans-Hexaprenyl_diphosphate[c]		Terpenoid backbone biosynthesis	0	0	1000	1	2.5.1.82	new rxn, reaction added to complete ubiquinone biosynthesis		R09246
577	r_0619	Glucose transport via diffusion	D-Glucose[e] <=> alpha-D-Glucose[c]		Transport	1	-1000	1000	1	[]	new rxn		[]
578	r_0620	glutaryl-[acp]-methyl-ester:malonyl-[acyl-carrier protein]	H+[c] + malACP[c] + gluACPme[c] -> CO2[c] + 3ketpimACPme[c] + Acyl-carrier_protein[c]	((STROP_RS12535) or (STROP_RS14030) or (STROP_RS16955))	Biotin metabolism	0	0	1000	2	2.3.1.179	new rxn		R10119
579	r_0621	glutaryl-[acp]-methyl-ester:NADP+ oxidoreductase	H+[c] + NADPH[c] + enogluACPme[c] -> NADP+[c] + gluACPme[c]	STROP_RS15145	Biotin metabolism	0	0	1000	2	1.3.1.10 1.3.1.9	new rxn		R10118
580	r_0622	Glutaryl-CoA dehydrogenase	H+[c] + Glutaryl-CoA[c] + FAD[c] -> CO2[c] + Crotonoyl-CoA[c] + FADH2[c]	STROP_RS02170	Fatty acid metabolism	0	0	1000	2	1.3.8.6	new rxn		R02487
581	r_0623	glutaryl-CoA:electron-transfer flavoprotein 2,3-oxidoreductase (decarboxylating)	H+[c] + Glutaryl-CoA[c] + FAD[c] -> CO2[c] + Crotonoyl-CoA[c] + FADH2[c]	STROP_RS02170	Lysine degradation; Benzoate degradation; Tryptophan metabolism	0	0	1000	2	1.3.8.6	new rxn, former 1.3.99.7, R02488 (KEGG ID)		R02488
582	r_0624	glutathione gamma-glutamylaminopeptidase	H2O[c] + Glutathione[c] -> L-Glutamate[c] + Cys-Gly[c]	STROP_RS12305	Glutathione metabolism	0	0	1000	2	3.4.19.13	[]		R00494
583	r_0625	glutathione:L-amino-acid 5-glutamyltransferase	Glutathione[c] + L-Amino_acid[c] -> Cys-Gly[c] + (5-L-Glutamyl)-L-amino_acid[c]	STROP_RS12305	Glutathione metabolism	0	0	1000	2	2.3.2.2	new rxn		R01262
584	r_0626	glycerate 3-kinase	ATP[c] + D-Glycerate[c] -> ADP[c] + 3-Phospho-D-glycerate[c]	STROP_RS16555	Glycine, serine and threonine metabolism; Glycerolipid metabolism; Glyoxylate and dicarboxylate metabolism	0	0	1000	2	2.7.1.31	[]		R01514
585	r_0627	Glycerol kinase	ATP[c] + Glycerol[c] -> ADP[c] + sn-Glycerol_3-phosphate[c]	((STROP_RS02495) or (STROP_RS02510) or (STROP_RS12395))	Glycerolipid metabolism	0	0	1000	2	2.7.1.30	[]		R00847
586	r_0628	glycerol transport in/out via diffusion reversible	Glycerol[c] <=> Glycerol[e]	STROP_RS02500	Transport	1	-1000	1000	2	[]	[]		[]
587	r_0629	glycerol-1-phosphate dehydrogenase	NADH[c] + H+[c] + Glycerone_phosphate[c] -> NAD+[c] + sn-glycerol_1-phosphate[c]	STROP_RS22660	Glycerophospholipid metabolism	0	0	1000	2	1.1.1.261	[]		R05679
588	r_0630	glycerol-1-phosphate dehydrogenase	NADP+[c] + sn-glycerol_1-phosphate[c] <=> H+[c] + NADPH[c] + Glycerone_phosphate[c]	STROP_RS22660	Glycerophospholipid metabolism	1	-1000	1000	2	1.1.1.261	[]		R05680
589	r_0631	glycerol-3-phosphate dehydrogenase (NAD+)	NADH[c] + H+[c] + Glycerone_phosphate[c] -> NAD+[c] + sn-Glycerol_3-phosphate[c]	STROP_RS06390	Glycerophospholipid metabolism	0	0	1000	2	1.1.1.94	[]		R00842
590	r_0632	glycerol-3-phosphate dehydrogenase (NADP+)	NADP+[c] + sn-Glycerol_3-phosphate[c] <=> H+[c] + NADPH[c] + Glycerone_phosphate[c]	STROP_RS06390	Glycerophospholipid metabolism	1	-1000	1000	2	1.1.1.94	changed rev (-1)?		R00844
591	r_0633	glycerone phosphate:iminosuccinate alkyltransferase (cyclizing)	Glycerone_phosphate[c] + Iminoaspartate[c] -> 2 H2O[c] + H+[c] + Orthophosphate[c] + Pyridine-2,3-dicarboxylate[c]	STROP_RS16560	Nicotinate and nicotinamide metabolism	0	0	1000	2	2.5.1.72	[]		R04292
592	r_0635	glycine synthase	NAD+[c] + Tetrahydrofolate[c] + Glycine[c] -> CO2[c] + NADH[c] + NH3[c] + 5,10-Methylenetetrahydrofolate[c]	((STROP_RS04240) or (STROP_RS11950) or (STROP_RS11980) or (STROP_RS16615) or (STROP_RS16630))	Glyoxylate and dicarboxylate metabolism	0	0	1000	2	1.4.4.2 2.1.2.10 1.8.1.4	[]		R01221
593	r_0636	glycine:lipoylprotein oxidoreductase (decarboxylating and acceptor-aminomethylating)	H+[c] + Glycine[c] + Lipoylprotein[c] -> CO2[c] + S-Aminomethyldihydrolipoylprotein[c]	STROP_RS11950	Glycine, serine and threonine metabolism	0	0	1000	2	1.4.4.2	[]		R03425
594	r_0637	glycine:oxygen oxidoreductase	Oxygen[c] + Glycine[c] -> H+[c] + H2O2[c] + Iminoglycine[c]	STROP_RS19560	Thiamine metabolism	0	0	1000	2	1.4.3.19	[]		R07463
595	r_0638	glycine:oxygen oxidoreductase (deaminating)	H2O[c] + Oxygen[c] + Glycine[c] -> NH3[c] + H2O2[c] + Glyoxylate[c]		Glycine, serine and threonine metabolism	0	0	1000	1	1.4.3.3	rxn added for glyoxylate metabolism		R00366
596	r_0640	glycolaldehyde:NAD+ oxidoreductase	NAD+[c] + H2O[c] + Glycolaldehyde[c] -> NADH[c] + 2 H+[c] + Glycolate[c]		Glyoxylate and dicarboxylate metabolism	0	0	1000	1	1.2.1.21	[]		R01333
597	r_0641	Glycolate:oxygen 2-oxidoreductase	Oxygen[c] + Glycolate[c] -> H2O2[c] + Glyoxylate[c]	STROP_RS01395	Glyoxylate and dicarboxylate metabolism	0	0	1000	2	1.1.3.15	[]		R00475
598	r_0642	GMP:pyrophosphate phosphoribosyltransferase	5-Phospho-alpha-D-ribose_1-diphosphate[c] + Guanine[c] -> Pyrophosphate[c] + GMP[c]	((STROP_RS00430) or (STROP_RS09145) or (STROP_RS21735))	Purine metabolism	0	0	1000	2	2.4.2.7 2.4.2.8	[]		R01229
599	r_0643	GTP 7,8-8,9-dihydrolase (diphosphate-forming)	3 H2O[c] + GTP[c] -> Pyrophosphate[c] + H+[c] + 2,5-Diamino-6-(5-phospho-D-ribosylamino)pyrimidin-4(3H)-one[c] + Formate[c]	((STROP_RS09455) or (STROP_RS12875))	Riboflavin metabolism	0	0	1000	2	3.5.4.25	[]		R00425
600	r_0644	GTP 8,9-hydrolase	H2O[c] + GTP[c] -> Formamidopyrimidine_nucleoside-triphosphate[c]	STROP_RS21725	Folate biosynthesis	0	0	1000	2	3.5.4.16	[]		R00428
601	r_0645	GTP 8,9-lyase (cyclic pyranopterin monophosphate-forming)	H2O[c] + H+[c] + GTP[c] <=> Pyrophosphate[c] + cPMP[c]	STROP_RS22895	Folate biosynthesis	1	-1000	1000	2	4.1.99.18	new rxn		R09394
602	r_0646	GTP diphosphate-lyase (cyclizing; 3,5-cyclic-GMP-forming)	GTP[c] -> Pyrophosphate[c] + 3,5-Cyclic_GMP[c]	((STROP_RS08360) or (STROP_RS21925))	Purine metabolism	0	0	1000	1	4.6.1.1	new rxn		R00434
603	r_0648	GTP:2-phospho-L-lactate guanylyltransferase	H+[c] + GTP[c] + (2S)-2-Phospholactate[c] <=> Pyrophosphate[c] + (2S)-Lactyl-2-diphospho-5-guanosine[c]	STROP_RS06380	Methane metabolism	1	-1000	1000	2	2.7.7.68	new rxn		R09397
604	r_0649	GTP:alpha-D-mannose-1-phosphate guanylyltransferase	GTP[c] + D-Mannose_1-phosphate[c] -> Pyrophosphate[c] + GDP-mannose[c]	STROP_RS04765	Amino sugar and nucleotide sugar metabolism; Fructose and mannose metabolism	0	0	1000	2	2.7.7.13	[]		R00885
605	r_0650	GTP:cytidine 5-phosphotransferase	Cytidine[c] + GTP[c] -> CMP[c] + GDP[c]	(Strop_2744 and Strop_2745)	Pyrimidine metabolism	0	0	1000	2	2.7.1.48	[]		R00517
606	r_0651	GTP:oxaloacetate carboxy-lyase (adding GTP;phosphoenolpyruvate-forming)	H+[c] + Oxaloacetate[c] + GTP[c] <=> CO2[c] + Phosphoenolpyruvate[c] + GDP[c]	STROP_RS04365	Glycolysis/Gluconeogenesis; Citrate cycle (TCA cycle); Pyruvate metabolism	1	-1000	1000	2	4.1.1.32	[]		R00431
607	r_0652	GTP:pyruvate 2-O-phosphotransferase	Pyruvate[c] + GTP[c] <=> Phosphoenolpyruvate[c] + GDP[c]	STROP_RS15830	Purine metabolism	1	-1000	1000	2	2.7.1.40	new rxn		R00430
608	r_0653	GTP:uridine 5-phosphotransferase	GTP[c] + Uridine[c] -> GDP[c] + UMP[c]	(Strop_2744 and Strop_2745)	Pyrimidine metabolism	0	0	1000	2	2.7.1.48	[]		R00968
609	r_0654	Guanine aminohydrolase	H2O[c] + H+[c] + Guanine[c] -> NH3[c] + Xanthine[c]	STROP_RS00405	Purine metabolism	0	0	1000	2	3.5.4.3	[]		R01676
610	r_0655	guanosine 3-diphosphate 5-triphosphate 5-phosphohydrolase	H2O[c] + Guanosine_3-diphosphate-5-triphosphate[c] -> H+[c] + Orthophosphate[c] + Guanosine_3,5-bis(diphosphate)[c]	((STROP_RS01710) or (STROP_RS04530))	Purine metabolism	0	0	1000	2	3.6.1.11 3.6.1.40	new rxn		R03409
611	r_0656	Guanosine 5-monophosphate phosphohydrolase	H2O[c] + GMP[c] -> H+[c] + Orthophosphate[c] + Guanosine[c]	STROP_RS01170	Purine metabolism	0	0	1000	2	3.1.3.5	[]		R01227
612	r_0657	Guanosine ribohydrolase	H2O[c] + Guanosine[c] -> D-Ribose[c] + Guanine[c]	STROP_RS06640	Purine metabolism	0	0	1000	1	3.2.2.1	blastp		R01677
613	r_0658	guanosine:phosphate alpha-D-ribosyltransferase	H+[c] + Orthophosphate[c] + Guanosine[c] <=> alpha-D-Ribose_1-phosphate[c] + Guanine[c]	STROP_RS01035	Purine metabolism	1	-1000	1000	2	2.4.2.1	[]		R02147
614	r_0659	H2O transport via diffusion	H2O[e] <=> H2O[c]		Transport	1	-1000	1000	2	[]	[]		[]
615	r_0660	Heptadecanoic acid synthesis (lumped reaction)	7 NADH[c] + 21 H+[c] + 7 NADPH[c] + Propanoyl-CoA[c] + 7 malACP[c] -> 7 CO2[c] + 7 NAD+[c] + 6 H2O[c] + 7 NADP+[c] + CoA[c] + 7 Acyl-carrier_protein[c] + Heptadecanoic_acid[c]		Fatty acid biosynthesis, C17	0	0	1000	1	[]	new rxn, lumped rxn		[]
616	r_0661	Hexadecanoyl-[acyl-carrier protein:malonyl-CoA	H+[c] + NADPH[c] + tpalm2eACP[c] -> NADP+[c] + hexdecACP[c]	STROP_RS15145	Fatty acid biosynthesis	0	0	1000	2	1.3.1.10 1.3.1.9	[]		R04970
617	r_0662	Hexadecanoyl-[acyl-carrier protein]:malonyl-CoA	NADH[c] + H+[c] + tpalm2eACP[c] -> NAD+[c] + hexdecACP[c]	STROP_RS15145	Fatty acid biosynthesis	0	0	1000	2	1.3.1.10 1.3.1.9	[]		R04969
618	r_0663	hexanoyl-[acyl-carrier protein]:malonyl-[acyl-carrier-protein]	H+[c] + malACP[c] + hexACP[c] -> CO2[c] + 3ooctACP[c] + Acyl-carrier_protein[c]	((STROP_RS12535) or (STROP_RS14030) or (STROP_RS16955))	Fatty acid biosynthesis	0	0	1000	2	2.3.1.179	[]		R04957
619	r_0664	Hexanoyl-[acyl-carrier protein]:malonyl-CoA	NADH[c] + H+[c] + thex2eACP[c] -> NAD+[c] + hexACP[c]	STROP_RS15145	Fatty acid biosynthesis	0	0	1000	2	1.3.1.10 1.3.1.9	[]		R04955
620	r_0665	Hexanoyl-CoA:acetyl-CoA C-acyltransferase	CoA[c] + 3-Oxooctanoyl-CoA[c] -> Acetyl-CoA[c] + Hexanoyl-CoA[c]	((STROP_RS06835) or (STROP_RS07680) or (STROP_RS22615))	Fatty acid metabolism; Fatty acid elongation	0	0	1000	2	2.3.1.16	[]		R04747
621	r_0666	Homogentisate:oxygen 1,2-oxidoreductase (decyclizing)	Oxygen[c] + Homogentisate[c] -> H+[c] + 4-Maleylacetoacetate[c]	STROP_RS21475	Tyrosine metabolism; Styrene degradation	0	0	1000	2	1.13.11.5	new rxn		R02519
622	r_0667	Hydrogen selenide:NADP+ oxidoreductase	3 H2O[c] + 3 NADP+[c] + Hydrogen_selenide[c] <=> 3 H+[c] + 3 NADPH[c] + Selenite[c]	((STROP_RS04415) or (STROP_RS23115))	Selenocompound metabolism	1	-1000	1000	2	1.8.1.9	new rxn		R03596
623	r_0668	hydrogen-peroxide:hydrogen-peroxide oxidoreductase	2 H2O2[c] -> 2 H2O[c] + Oxygen[c]	STROP_RS10355	Glyoxylate and dicarboxylate metabolism	0	0	1000	2	1.11.1.6	[]		R00009
624	r_0669	Hydrogen-sulfide:ferredoxin oxidoreductase	3 H2O[c] + 6 Oxidized_ferredoxin[c] + Hydrogen_sulfide[c] <=> 7 H+[c] + 6 Reduced_ferredoxin[c] + Sulfite[c]	STROP_RS18615	Sulfur metabolism	1	-1000	1000	2	1.8.7.1	[]		R00859
625	r_0670	hydrogenobyrinic-acid-a,c-diamide:cobalt cobalt-ligase (ADP-forming)	H2O[c] + ATP[c] + Cobalt_ion[c] + Hydrogenobyrinate_a,c-diamide[c] -> 2 H+[c] + ADP[c] + Orthophosphate[c] + Cob(II)yrinate_a,c-diamide[c]	STROP_RS12725	Porphyrin and chlorophyll metabolism	0	0	1000	2	6.6.1.2	new rxn		R05227
626	r_0671	Hydroxymethylbilane hydro-lyase(cyclizing)	Hydroxymethylbilane[c] -> H2O[c] + Uroporphyrinogen_III[c]	((STROP_RS01805) or (STROP_RS19475))	Porphyrin and chlorophyll metabolism	0	0	1000	2	4.2.1.75	[]		R03165
627	r_0672	hydroxypyruvate aldose-ketose-isomerase	Hydroxypyruvate[c] -> 2-Hydroxy-3-oxopropanoate[c]		Glyoxylate and dicarboxylate metabolism	0	0	1000	1	5.3.1.22	gap filling		R01394
628	r_0673	Hypoxanthine ion-coupled transport	H+[e] + Hypoxanthine[e] -> H+[c] + Hypoxanthine[c]	STROP_RS02105	Transport	0	0	1000	2	[]	[]		[]
629	r_0674	Imidazole acetaldehyde:NAD+ oxidoreductase	NAD+[c] + H2O[c] + Imidazole-4-acetaldehyde[c] -> NADH[c] + 2 H+[c] + Imidazole-4-acetate[c]	((STROP_RS00395) or (STROP_RS04190))	Histidine metabolism	0	0	1000	2	1.2.1.3	[]		R04065
630	r_0675	Imidazole-glycerol-3-phosphate synthase	L-Glutamine[c] + N-(5-Phospho-D-1-ribulosylformimino)-5-amino-1-(5-phospho-D-ribosyl)-4-imidazolecarboxamide[c] -> H+[c] + L-Glutamate[c] + 1-(5-Phosphoribosyl)-5-amino-4-imidazolecarboxamide[c] + D-erythro-1-(Imidazol-4-yl)glycerol_3-phosphate[c]	(STROP_RS15965 and STROP_RS15990)	Histidine metabolism	0	0	1000	2	4.1.3.- 2.4.2.-	R04558 KEGG ID		R04558
631	r_0676	IMP 1,2-hydrolase (decyclizing)	H2O[c] + IMP[c] <=> 1-(5-Phosphoribosyl)-5-formamido-4-imidazolecarboxamide[c]	STROP_RS19145	Purine metabolism	1	-1000	1000	2	2.1.2.3	[]		R01127
632	r_0677	IMP:L-aspartate ligase (GDP-forming)	L-Aspartate[c] + GTP[c] + IMP[c] -> 2 H+[c] + Orthophosphate[c] + GDP[c] + N6-(1,2-Dicarboxyethyl)-AMP[c]	Strop_0133	Alanine, aspartate and glutamate metabolism; Purine metabolism	0	0	1000	2	6.3.4.4	[]		R01135
633	r_0678	IMP:NAD+ oxidoreductase	NAD+[c] + H2O[c] + IMP[c] -> NADH[c] + H+[c] + Xanthosine_5-phosphate[c]	((STROP_RS04295) or (STROP_RS19295) or (STROP_RS19300))	Purine metabolism	0	0	1000	2	1.1.1.205	[]		R01130
634	r_0679	IMP:pyrophosphate phosphoribosyltransferase	5-Phospho-alpha-D-ribose_1-diphosphate[c] + Hypoxanthine[c] -> Pyrophosphate[c] + IMP[c]	STROP_RS21735	Purine metabolism	0	0	1000	2	2.4.2.8	[]		R01132
635	r_0680	Indole-3-acetaldehyde:NAD+ oxidoreductase	NAD+[c] + H2O[c] + Indole-3-acetaldehyde[c] -> NADH[c] + 2 H+[c] + Indole-3-acetate[c]	((STROP_RS00395) or (STROP_RS04190))	Tryptophan metabolism	0	0	1000	2	1.2.1.3	new rxn		R02678
636	r_0681	Indole-3-acetamide amidohydrolase	H2O[c] + Indole-3-acetamide[c] -> NH3[c] + Indole-3-acetate[c]	((STROP_RS04670) or (STROP_RS17105) or (STROP_RS17695))	Tryptophan metabolism	0	0	1000	2	3.5.1.4	[]		R03096
637	r_0682	Inosine 5-monophosphate phosphohydrolase	H2O[c] + IMP[c] -> H+[c] + Orthophosphate[c] + Inosine[c]	STROP_RS01170	Purine metabolism	0	0	1000	2	3.1.3.5	[]		R01126
638	r_0685	Inosine ribohydrolase	H2O[c] + Inosine[c] -> D-Ribose[c] + Hypoxanthine[c]	STROP_RS06640	Purine metabolism	0	0	1000	1	3.2.2.1	blastp		R01770
639	r_0686	inosine:phosphate alpha-D-ribosyltransferase	H+[c] + Orthophosphate[c] + Inosine[c] <=> alpha-D-Ribose_1-phosphate[c] + Hypoxanthine[c]	STROP_RS01035	Purine metabolism	1	-1000	1000	2	2.4.2.1	[]		R01863
640	r_0687	iron (II) transport via ABC system	H2O[c] + ATP[c] + Fe2+[e] -> H+[c] + ADP[c] + Orthophosphate[c] + Fe2+[c]		ABC transporters	0	0	1000	1	[]	[]		[]
641	r_0689	isocitrate hydro-lyase (cis-aconitate-forming)	Isocitrate[c] <=> H2O[c] + cis-Aconitate[c]	STROP_RS15330	Citrate cycle (TCA cycle); Glyoxylate and dicarboxylate metabolism	1	-1000	1000	2	4.2.1.3	[]		R01900
642	r_0690	Isocitrate:NAD+ oxidoreductase (decarboxylating)	NAD+[c] + Isocitrate[c] -> CO2[c] + NADH[c] + 2-Oxoglutarate[c]		Citrate cycle (TCA cycle)	0	0	1000	1	1.1.1.41	reaction added and reversibility fixed to 1 to avoid CO2 fixation		R00709
643	r_0691	Isocitrate:NADP+ oxidoreductase	NADP+[c] + Isocitrate[c] <=> H+[c] + NADPH[c] + Oxalosuccinate[c]	STROP_RS19075	Citrate cycle (TCA cycle)	1	-1000	1000	2	1.1.1.42	[]		R01899
644	r_0692	Isocitrate:NADP+ oxidoreductase (decarboxylating)	NADP+[c] + Isocitrate[c] <=> CO2[c] + NADPH[c] + 2-Oxoglutarate[c]	STROP_RS19075	Glutathione metabolism	1	-1000	1000	2	1.1.1.42	new rxn		R00267
645	r_0693	Isopentenyl-diphosphate delta3-delta2-isomerase	Isopentenyl_diphosphate[c] <=> Dimethylallyl_diphosphate[c]	STROP_RS22410	Terpenoid backbone biosynthesis	1	-1000	1000	2	5.3.3.2	[]		R01123
646	r_0694	isopentenyl-diphosphate:NAD(P)+ oxidoreductase	H+[c] + NADPH[c] + 1-Hydroxy-2-methyl-2-butenyl_4-diphosphate[c] -> Isopentenyl_diphosphate[c] + H2O[c] + NADP+[c]	STROP_RS04455	Terpenoid backbone biosynthesis	0	0	1000	2	1.17.1.2	[]		R05884
647	r_0695	isopentenyl-diphosphate:NAD+ oxidoreductase	NADH[c] + H+[c] + 1-Hydroxy-2-methyl-2-butenyl_4-diphosphate[c] -> Isopentenyl_diphosphate[c] + NAD+[c] + H2O[c]	STROP_RS04455	Terpenoid backbone biosynthesis	0	0	1000	2	1.17.1.2	[]		R08209
648	r_0696	Itaconate:CoA ligase (ADP-forming)	ATP[c] + CoA[c] + Itaconate[c] -> ADP[c] + Orthophosphate[c] + Itaconyl-CoA[c]	(STROP_RS19175 and STROP_RS19180)	C5-Branched dibasic acid metabolism	0	0	1000	2	6.2.1.5	new rxn		R02404
649	r_0697	ITP:cytidine 5-phosphotransferase	Cytidine[c] + ITP[c] -> CMP[c] + IDP[c]	(Strop_2744 and Strop_2745)	Pyrimidine metabolism	0	0	1000	2	2.7.1.48	[]		R00962
650	r_0698	ITP:D-tagatose 6-phosphate 1-phosphotransferase	D-Tagatose_6-phosphate[c] + ITP[c] <=> D-Tagatose_1,6-bisphosphate[c] + IDP[c]	STROP_RS16365	Galactose metabolism	1	-1000	1000	2	2.7.1.11	new rxn		R03239
651	r_0699	ITP:oxaloacetate carboxy-lyase (adding ITP; phosphoenolpyruvate-forming)	H+[c] + Oxaloacetate[c] + ITP[c] -> CO2[c] + Phosphoenolpyruvate[c] + IDP[c]	STROP_RS04365	Glycolysis/Gluconeogenesis; Citrate cycle (TCA cycle); Pyruvate metabolism	0	0	1000	2	4.1.1.32	new rxn		R00726
652	r_0700	ITP:uridine 5-phosphotransferase	ITP[c] + Uridine[c] -> IDP[c] + UMP[c]	(Strop_2744 and Strop_2745)	Pyrimidine metabolism	0	0	1000	2	2.7.1.48	[]		R00970
653	r_0701	L-1-pyrroline-3-hydroxy-5-carboxylate:NAD+ oxidoreductase	NAD+[c] + 2 H2O[c] + L-1-Pyrroline-3-hydroxy-5-carboxylate[c] -> NADH[c] + H+[c] + L-erythro-4-Hydroxyglutamate[c]	STROP_RS04955	Arginine and proline metabolism	0	0	1000	2	1.2.1.88	new rxn, former 1.5.1.12		R04444
654	r_0702	L-1-pyrroline-3-hydroxy-5-carboxylate:NADP+ oxidoreductase	2 H2O[c] + NADP+[c] + L-1-Pyrroline-3-hydroxy-5-carboxylate[c] -> H+[c] + NADPH[c] + L-erythro-4-Hydroxyglutamate[c]	STROP_RS04955	Arginine and proline metabolism	0	0	1000	2	1.2.1.88	new rxn, former 1.5.1.12		R04445
655	r_0703	L-2,4-diaminobutanoate carboxy-lyase (propane-1,3-diamine-forming)	H+[c] + L-2,4-diaminobutanoate[c] <=> CO2[c] + propane-1,3-diamine[c]	STROP_RS12835	Glycine, serine and threonine metabolism	1	-1000	1000	2	4.1.1.86	new rxn		R07650
656	r_0704	L-Alanine racemase	L-Alanine[c] <=> D-Alanine[c]	((STROP_RS04065) or (STROP_RS19400))	D-Alanine metabolism	1	-1000	1000	2	5.1.1.1	[]		R00401
657	r_0705	L-Alanine transport via sodium symport	Sodium[e] + L-Alanine[e] -> L-Alanine[c] + Sodium[c]		Transport	0	0	1000	1	[]	[]		[]
658	r_0706	L-Alanine:3-oxopropanoate aminotransferase	(S)-Methylmalonate-semialdehyde[c] + L-Alanine[c] <=> Pyruvate[c] + L-3-Amino-isobutanoate[c]	STROP_RS04815	Valine, leucine and isoleucine degradation	1	-1000	1000	1	2.6.1.18	[]		R04187
659	r_0707	L-alanine:NAD+ oxidoreductase (deaminating)	NAD+[c] + H2O[c] + L-Alanine[c] -> NADH[c] + H+[c] + Pyruvate[c] + NH3[c]	STROP_RS09710	Alanine, aspartate and glutamate metabolism; Taurine and hypotaurine metabolism	0	0	1000	2	1.4.1.1	[]		R00396
660	r_0709	L-Allothreonine acetaldehyde-lyase	L-Allothreonine[c] <=> Acetaldehyde[c] + Glycine[c]	STROP_RS16305	Glycine, serine and threonine metabolism	1	-1000	1000	2	4.1.2.5	new rxn		R06171
661	r_0710	L-Arabinose aldose-ketose-isomerase	L-Arabinose[c] <=> L-Ribulose[c]		Pentose and glucuronate interconversions	1	-1000	1000	1	5.3.1.4	new rxn, rxn added for arabinose utilization		R01761
662	r_0711	L-Arabinose-ABC transport	H2O[c] + ATP[c] + L-Arabinose[e] -> H+[c] + ADP[c] + Orthophosphate[c] + L-Arabinose[c]		ABC transporters	0	0	1000	1	[]	[]		[]
663	r_0712	L-Arginine amidinohydrolase	H2O[c] + L-Arginine[c] -> L-Ornithine[c] + Urea[c]	STROP_RS18130	Arginine biosynthesis; Arginine and proline metabolism	0	0	1000	2	3.5.3.1	[]		R00551
664	r_0713	L-Arginine iminohydrolase	H2O[c] + L-Arginine[c] -> NH3[c] + L-Citrulline[c]	STROP_RS22800	Arginine biosynthesis	0	0	1000	2	3.5.3.6	[]		R00552
665	r_0714	L-Arginine-ABC transport	H2O[c] + ATP[c] + L-Arginine[e] -> H+[c] + ADP[c] + Orthophosphate[c] + L-Arginine[c]		ABC transporters	0	0	1000	1	[]	new rxn		[]
666	r_0716	L-arogenate hydro-lyase (decarboxylating; L-phenylalanine-forming)	H+[c] + L-Arogenate[c] -> CO2[c] + H2O[c] + L-Phenylalanine[c]	STROP_RS22825	Phenylalanine, tyrosine and tryptophan biosynthesis	0	0	1000	2	4.2.1.51	new rxn		R00691
667	r_0717	L-Asparagine amidohydrolase	H2O[c] + L-Asparagine[c] -> L-Aspartate[c] + NH3[c]	STROP_RS15030	Alanine, aspartate and glutamate metabolism; Cyanoamino acid metabolism	0	0	1000	2	3.5.1.1	[]		R00485
668	r_0719	L-Aspartate 1-carboxy-lyase	H+[c] + L-Aspartate[c] -> CO2[c] + beta-Alanine[c]	((STROP_RS21595) or (STROP_RS22075))	beta-Alanine metabolism; Pantothenate and CoA biosynthesis	0	0	1000	2	4.1.1.11 4.1.1.15	[]		R00489
669	r_0722	L-aspartate-4-semialdehyde hydro-lyase	H+[c] + Pyruvate[c] + L-Aspartate_4-semialdehyde[c] -> H2O[c] + (2S,4S)-4-Hydroxy-2,3,4,5-tetrahydrodipicolinate[c]	STROP_RS06980	Lysine biosynthesis	0	0	1000	2	4.3.3.7	former 4.2.1.52		R10147
670	r_0723	L-aspartate-4-semialdehyde:NADP+ oxidoreductase (phosphorylating)	NADPH[c] + 4-Phospho-L-aspartate[c] <=> NADP+[c] + Orthophosphate[c] + L-Aspartate_4-semialdehyde[c]	((STROP_RS01160) or (STROP_RS17935))	Glycine, serine and threonine metabolism; Lysine biosynthesis; Cysteine and methionine metabolism	1	-1000	1000	2	1.2.1.11	[]		R02291
671	r_0724	L-Aspartate:2-oxoglutarate aminotransferase	L-Aspartate[c] + 2-Oxoglutarate[c] <=> L-Glutamate[c] + Oxaloacetate[c]	((STROP_RS13920) or (STROP_RS19420) or (STROP_RS15950))	Alanine, aspartate and glutamate metabolism; Carbon fixation	1	-1000	1000	1	2.6.1.1	rxn added for proline degradation, GPR-blastp		R00355
672	r_0725	L-Aspartate:2-oxoglutarate aminotransferase	Oxaloacetate[c] + L-Arogenate[c] <=> L-Aspartate[c] + Prephenate[c]		Phenylalanine, tyrosine and tryptophan biosynthesis	1	-1000	1000	1	2.6.1.78 2.6.1.79	gap filling		R01731
673	r_0726	L-aspartate:L-glutamine amido-ligase (AMP-forming)	H2O[c] + ATP[c] + L-Aspartate[c] + L-Glutamine[c] -> Pyrophosphate[c] + L-Glutamate[c] + AMP[c] + L-Asparagine[c]	((STROP_RS04650) or (STROP_RS08230) or (STROP_RS10610) or (STROP_RS12785) or (STROP_RS15305))	Alanine, aspartate and glutamate metabolism	0	0	1000	2	6.3.5.4	[]		R00578
674	r_0727	L-aspartate:oxygen oxidoreductase	L-Aspartate[c] + Oxygen[c] -> H+[c] + H2O2[c] + Iminoaspartate[c]	STROP_RS21585	Nicotinate and nicotinamide metabolism	0	0	1000	2	1.4.3.16	[]		R00481
675	r_0729	L-Aspartic acid:oxygen oxidoreductase deaminating)	H2O[c] + L-Aspartate[c] + Oxygen[c] -> Oxaloacetate[c] + NH3[c] + H2O2[c]	STROP_RS21585	Alanine, aspartate and glutamate metabolism	0	0	1000	2	1.4.3.16	[]		R00357
676	r_0730	L-Citrulline:L-aspartate ligase (AMP-forming)	ATP[c] + L-Aspartate[c] + L-Citrulline[c] -> Pyrophosphate[c] + AMP[c] + N-(L-Arginino)succinate[c]	((STROP_RS03490) or (STROP_RS09540))	Alanine, aspartate and glutamate metabolism; Arginine biosynthesis	0	0	1000	2	6.3.4.5	[]		R01954
677	r_0731	L-cystathionine cysteine-lyase (deaminating; 2-oxobutanoate-forming)	H2O[c] + L-Cystathionine[c] -> 2-Oxobutanoate[c] + L-Cysteine[c] + NH3[c]	STROP_RS06395	Glycine, serine and threonine metabolism; Cysteine and methionine metabolism	0	0	1000	2	4.4.1.1	[]		R01001
678	r_0732	L-Cysteine hydrogen-sulfide-lyase (deaminating; pyruvate-forming)	H2O[c] + L-Cysteine[c] -> Pyruvate[c] + NH3[c] + Hydrogen_sulfide[c]	((STROP_RS13015) or (STROP_RS06395))	Cysteine and methionine metabolism	0	0	1000	2	4.4.1.1 4.4.1.8	[]		R00782
679	r_0733	L-Cysteine-ABC transport	H2O[c] + ATP[c] + L-Cysteine[e] -> H+[c] + L-Cysteine[c] + ADP[c] + Orthophosphate[c]		ABC transporters	0	0	1000	1	[]	[]		[]
680	r_0734	L-cysteine:[ThiI] sulfurtransferase	L-Cysteine[c] + enzCys[c] -> L-Alanine[c] + enzScys[c]	STROP_RS06110	Thiamine metabolism	0	0	1000	2	2.8.1.7	new rxn		R07460
681	r_0736	L-cysteinylglycine dipeptidase	H2O[c] + Cys-Gly[c] -> L-Cysteine[c] + Glycine[c]	((STROP_RS17445) or (STROP_RS17680) or (STROP_RS03585) or (STROP_RS16620))	Glutathione metabolism	0	0	1000	2	3.4.11.2 3.4.11.1	[]		R00899
682	r_0737	L-Cystine L-Cysteine-lyase (deaminating)	H2O[c] + L-Cystine[c] -> Pyruvate[c] + NH3[c] + Thiocysteine[c]	((STROP_RS13015) or (STROP_RS06395))	Cysteine and methionine metabolism	0	0	1000	2	4.4.1.1 4.4.1.8	new rxn		R02408
683	r_0738	L-erythro-4-hydroxyglutamate:2-oxoglutarate aminotransferase	2-Oxoglutarate[c] + L-erythro-4-Hydroxyglutamate[c] -> L-Glutamate[c] + D-4-Hydroxy-2-oxoglutarate[c]	((STROP_RS13920) or (STROP_RS19420) or (STROP_RS15950))	Arginine and proline metabolism	0	0	1000	1	2.6.1.1	GPR-blastp		R05052
684	r_0739	L-erythro-4-Hydroxyglutamate:NAD+ oxidoreductase	NADH[c] + 2 H+[c] + L-erythro-4-Hydroxyglutamate[c] <=> NAD+[c] + H2O[c] + L-4-Hydroxyglutamate_semialdehyde[c]	STROP_RS04955	Arginine and proline metabolism	1	-1000	1000	2	1.2.1.88	new rxn, former 1.5.1.12		R05051
685	r_0740	L-glutamate 1-carboxy-lyase (4-aminobutanoate-forming)	H+[c] + L-Glutamate[c] -> CO2[c] + 4-Aminobutanoate[c]	STROP_RS22075	Alanine, aspartate and glutamate metabolism; Butanoate metabolism	0	0	1000	2	4.1.1.15	[]		R00261
686	r_0741	L-glutamate 5-semialdehyde dehydratase (spontaneous)	L-Glutamate_5-semialdehyde[c] -> H2O[c] + H+[c] + (S)-1-Pyrroline-5-carboxylate[c]	s0002	Arginine and proline metabolism	0	0	1000	1	Spontaneous	[]		0
687	r_0742	L-Glutamate 5-semialdehyde:NAD+ oxidoreductase	NAD+[c] + H2O[c] + L-Glutamate_5-semialdehyde[c] -> NADH[c] + 2 H+[c] + L-Glutamate[c]	STROP_RS04955	Arginine and proline metabolism	0	0	1000	2	1.2.1.88	former 1.5.1.12		R00245
688	r_0743	L-Glutamate racemase	L-Glutamate[c] <=> D-Glutamate[c]		D-Glutamine and D-glutamate metabolism	1	-1000	1000	1	5.1.1.3	gap filling		R00260
689	r_0744	L-Glutamate-5-semialdehyde:NADP+ 5-oxidoreductase phosphorylationg)	NADPH[c] + L-Glutamyl_5-phosphate[c] -> NADP+[c] + Orthophosphate[c] + L-Glutamate_5-semialdehyde[c]	((STROP_RS01940) or (STROP_RS03420))	Arginine and proline metabolism	0	0	1000	2	1.2.1.41	[]		R03313
690	r_0745	L-Glutamate-ABC transport	H2O[c] + ATP[c] + L-Glutamate[e] -> H+[c] + L-Glutamate[c] + ADP[c] + Orthophosphate[c]	(STROP_RS07175 and STROP_RS07170 and STROP_RS07165 and STROP_RS07180)	ABC transporters	0	0	1000	2	[]	new rxn		[]
691	r_0746	L-glutamate-semialdehyde: NADP+ oxidoreductase(L-glutamyl-tRNA(Glu)-forming)	H+[c] + NADPH[c] + L-Glutamyl-tRNA(Glu)[c] -> NADP+[c] + (S)-4-Amino-5-oxopentanoate[c] + tRNA(Glu)[c]	STROP_RS01795	Porphyrin and chlorophyll metabolism	0	0	1000	2	1.2.1.70	[]		R04109
692	r_0747	L-glutamate:ammonia ligase (ADP-forming)	L-Glutamate[c] + ATP[c] + NH3[c] -> H+[c] + ADP[c] + Orthophosphate[c] + L-Glutamine[c]	((STROP_RS11085) or (STROP_RS16700) or (STROP_RS16735))	Alanine, aspartate and glutamate metabolism; Nitrogen metabolism; Arginine biosynthesis; Glyoxylate and dicarboxylate metabolism	0	0	1000	2	6.3.1.2	[]		R00253
693	r_0748	L-glutamate:coenzyme F420-0 ligase (GDP-forming)	Coenzyme_F420-0[c] + L-Glutamate[c] + GTP[c] <=> Orthophosphate[c] + GDP[c] + Coenzyme_F420-1[c]	((STROP_RS04780) or (STROP_RS05760) or (STROP_RS05795))	Methane metabolism	1	-1000	1000	2	6.3.2.31	new rxn		R09399
694	r_0749	L-glutamate:coenzyme F420-1 ligase (GDP-forming)	L-Glutamate[c] + GTP[c] + Coenzyme_F420-1[c] <=> 4 H+[c] + Orthophosphate[c] + GDP[c] + Coenzyme_F420[c]	((STROP_RS04780) or (STROP_RS05760) or (STROP_RS05795))	Methane metabolism	1	-1000	1000	2	6.3.2.34	new rxn		R09400
695	r_0750	L-glutamate:L-cysteine gamma-ligase (ADP-forming)	L-Glutamate[c] + L-Cysteine[c] + ATP[c] -> H+[c] + ADP[c] + Orthophosphate[c] + gamma-L-Glutamyl-L-cysteine[c]	STROP_RS10635	Glutathione metabolism	0	0	1000	2	6.3.2.2	[]		R00894
696	r_0751	L-glutamate:NAD+ oxidoreductase (deaminating)	NAD+[c] + H2O[c] + L-Glutamate[c] -> NADH[c] + H+[c] + NH3[c] + 2-Oxoglutarate[c]	STROP_RS18125	Arginine biosynthesis; Taurine and hypotaurine metabolism; Alanine, aspartate and glutamate metabolism; Nitrogen metabolism	0	0	1000	2	1.4.1.2	[]		R00243
697	r_0752	L-glutamate:NAD+ oxidoreductase (transaminating)	NADH[c] + H+[c] + 2-Oxoglutarate[c] + L-Glutamine[c] -> NAD+[c] + 2 L-Glutamate[c]	(STROP_RS15860 and STROP_RS15865)	Alanine, aspartate and glutamate metabolism; Nitrogen metabolism	0	0	1000	2	1.4.1.13 1.4.1.14	new rxn		R00093
698	r_0753	L-glutamate:NADP+ oxidoreductase (transaminating)	H+[c] + NADPH[c] + 2-Oxoglutarate[c] + L-Glutamine[c] -> NADP+[c] + 2 L-Glutamate[c]	(STROP_RS15860 and STROP_RS15865)	Alanine, aspartate and glutamate metabolism; Nitrogen metabolism	0	0	1000	2	1.4.1.13 1.4.1.14	[]		R00114
699	r_0754	L-glutamate:tRNA(Glu) ligase (AMP-forming)	H+[c] + L-Glutamate[c] + ATP[c] + tRNA(Glu)[c] -> Pyrophosphate[c] + AMP[c] + L-Glutamyl-tRNA(Glu)[c]	STROP_RS16925	Porphyrin and chlorophyll metabolism; Aminoacyl-tRNA biosynthesis	0	0	1000	2	6.1.1.17	[]		R05578
700	r_0755	L-Glutamine-ABC transport	H2O[c] + ATP[c] + L-Glutamine[e] -> H+[c] + ADP[c] + Orthophosphate[c] + L-Glutamine[c]		ABC transporters	0	0	1000	1	[]	[]		[]
701	r_0756	L-glutamine:D-fructose-6-phosphate isomerase (deaminating)	L-Glutamine[c] + D-Fructose_6-phosphate[c] -> L-Glutamate[c] + D-Glucosamine_6-phosphate[c]	((STROP_RS18630) or (STROP_RS19415))	Alanine, aspartate and glutamate metabolism; Amino sugar and nucleotide sugar metabolism	0	0	1000	2	2.6.1.16	[]		R00768
702	r_0758	L-Gulono-1,4-lactone lactonohydrolase	H2O[c] + L-Gulono-1,4-lactone[c] <=> H+[c] + L-Gulonate[c]	STROP_RS03330	Ascorbate and aldarate metabolism	1	-1000	1000	2	3.1.1.17	new rxn		R02933
703	r_0759	L-gulono-1,4-lactone:oxygen 2-oxidoreductase	Oxygen[c] + L-Gulono-1,4-lactone[c] -> H2O2[c] + L-xylo-Hexulonolactone[c]	STROP_RS20295	Ascorbate and aldarate metabolism	0	0	1000	2	1.1.3.8	[]		R03184
704	r_0760	L-Histidinal:NAD+ oxidoreductase	NAD+[c] + H2O[c] + L-Histidinal[c] -> NADH[c] + 2 H+[c] + L-Histidine[c]	STROP_RS16005	Histidine metabolism	0	0	1000	2	1.1.1.23	[]		R01163
705	r_0761	L-Histidine ammonia-lyase	L-Histidine[c] -> NH3[c] + Urocanate[c]	STROP_RS05580	Histidine metabolism	0	0	1000	2	4.3.1.3	[]		R01168
706	r_0762	L-Histidine-ABC transport	H2O[c] + ATP[c] + L-Histidine[e] -> H+[c] + ADP[c] + Orthophosphate[c] + L-Histidine[c]	((STROP_RS09080 and STROP_RS09085 and STROP_RS09090 and STROP_RS09095 and STROP_RS09100 and STROP_RS19500) or (STROP_RS15755 and STROP_RS15760 and STROP_RS15765 and STROP_RS15770 and STROP_RS15775 and STROP_RS19500))	ABC transporters	0	0	1000	2	[]	new rxn		[]
707	r_0764	L-Histidinol-phosphate phosphohydrolase	H2O[c] + L-Histidinol_phosphate[c] -> H+[c] + Orthophosphate[c] + L-Histidinol[c]	STROP_RS18690	Histidine metabolism	0	0	1000	2	3.1.3.15	[]		R03013
708	r_0765	L-Histidinol:NAD+ oxidoreductase	NAD+[c] + L-Histidinol[c] -> NADH[c] + H+[c] + L-Histidinal[c]	STROP_RS16005	Histidine metabolism	0	0	1000	2	1.1.1.23	[]		R03012
709	r_0766	L-homoserine:NAD(P)+ oxidoreductase	NADP+[c] + L-Homoserine[c] <=> H+[c] + NADPH[c] + L-Aspartate_4-semialdehyde[c]	STROP_RS18355	Glycine, serine and threonine metabolism; Lysine biosynthesis; Cysteine and methionine metabolism	1	-1000	1000	2	1.1.1.3	[]		R01775
710	r_0767	L-homoserine:NAD(P)+ oxidoreductase	NAD+[c] + L-Homoserine[c] <=> NADH[c] + H+[c] + L-Aspartate_4-semialdehyde[c]	STROP_RS18355	Glycine, serine and threonine metabolism; Lysine biosynthesis; Cysteine and methionine metabolism	1	-1000	1000	2	1.1.1.3	[]		R01773
711	r_0769	L-Isoleucine-ABC transport	H2O[c] + ATP[c] + L-Isoleucine[e] -> H+[c] + ADP[c] + Orthophosphate[c] + L-Isoleucine[c]	((STROP_RS09080 and STROP_RS09085 and STROP_RS09090 and STROP_RS09095 and STROP_RS09100 and STROP_RS19500) or (STROP_RS15755 and STROP_RS15760 and STROP_RS15765 and STROP_RS15770 and STROP_RS15775 and STROP_RS19500))	ABC transporters	0	0	1000	2	[]	[]		[]
712	r_0770	L-Isoleucine:2-oxoglutarate aminotransferase	2-Oxoglutarate[c] + L-Isoleucine[c] <=> L-Glutamate[c] + (S)-3-Methyl-2-oxopentanoic_acid[c]	((STROP_RS05255) or (STROP_RS06245))	Valine, leucine and isoleucine biosynthesis; Valine, leucine and isoleucine degradation	1	-1000	1000	2	2.6.1.42	[]		R02199
713	r_0772	L-Kynurenine hydrolase	H2O[c] + L-Kynurenine[c] -> H+[c] + L-Alanine[c] + Anthranilate[c]	STROP_RS17745	Tryptophan metabolism	0	0	1000	2	3.7.1.3	new rxn		R00987
714	r_0773	L-Kynurenine,NADPH:oxygen oxidoreductase (3-hydroxylating)	H+[c] + NADPH[c] + Oxygen[c] + L-Kynurenine[c] -> H2O[c] + NADP+[c] + 3-Hydroxy-L-kynurenine[c]	((STROP_RS17740) or (STROP_RS22300))	Tryptophan metabolism	0	0	1000	2	1.14.13.9	[]		R01960
715	r_0774	L-Leucine-ABC transport	H2O[c] + ATP[c] + L-Leucine[e] -> H+[c] + ADP[c] + Orthophosphate[c] + L-Leucine[c]	((STROP_RS09080 and STROP_RS09085 and STROP_RS09090 and STROP_RS09095 and STROP_RS09100 and STROP_RS19500) or (STROP_RS15755 and STROP_RS15760 and STROP_RS15765 and STROP_RS15770 and STROP_RS15775 and STROP_RS19500))	ABC transporters	0	0	1000	2	[]	[]		[]
716	r_0775	L-Leucine:2-oxoglutarate aminotransferase	L-Glutamate[c] + 4-Methyl-2-oxopentanoate[c] -> 2-Oxoglutarate[c] + L-Leucine[c]	((STROP_RS05255) or (STROP_RS06245))	Valine, leucine and isoleucine biosynthesis; Valine, leucine and isoleucine degradation	0	0	1000	2	2.6.1.42	[]		R01090
717	r_0777	L-lysine 2,3-aminomutase	L-Lysine[c] <=> (3S)-3,6-Diaminohexanoate[c]	STROP_RS11380	Lysine degradation	1	-1000	1000	2	5.4.3.2	[]		R00461
718	r_0778	L-lysine,NADPH:oxygen oxidoreductase (6-hydroxylating)	NADPH[c] + Oxygen[c] + L-Lysine[c] -> H2O[c] + NADP+[c] + N6-hydroxy-L-lysine[c]	STROP_RS12830	Lysine degradation	0	0	1000	2	1.14.13.59	new rxn		R00448
719	r_0782	L-ornithine ammonia-lyase (cyclizing; L-proline-forming)	L-Ornithine[c] -> H+[c] + NH3[c] + L-Proline[c]	((STROP_RS02325) or (STROP_RS05265) or (STROP_RS03805) or (STROP_RS07010))	Arginine and proline metabolism	0	0	1000	2	4.3.1.12	[]		R00671
720	r_0783	L-Ornithine-ABC transport	H2O[c] + ATP[c] + L-Ornithine[e] -> H+[c] + ADP[c] + Orthophosphate[c] + L-Ornithine[c]		ABC transporters	0	0	1000	1	[]	new rxn		[]
721	r_0784	L-Ornithine:2-oxo-acid aminotransferase	2-Oxoglutarate[c] + L-Ornithine[c] -> L-Glutamate[c] + L-Glutamate_5-semialdehyde[c]	STROP_RS18480	Arginine and proline metabolism	0	0	1000	2	2.6.1.13	[]		R00667
722	r_0786	L-Phenylalanine:2-oxoglutarate aminotransferase	2-Oxoglutarate[c] + L-Phenylalanine[c] <=> L-Glutamate[c] + Phenylpyruvate[c]	((STROP_RS16000) or (STROP_RS21445))	Phenylalanine, tyrosine and tryptophan biosynthesis; Phenylalanine metabolism	1	-1000	1000	2	2.6.1.9	[]		R00694
723	r_0787	L-phenylalanine:oxygen oxidoreductase (decarboxylating)	Oxygen[c] + L-Phenylalanine[c] -> CO2[c] + H2O[c] + 2-Phenylacetamide[c]	STROP_RS10355	Phenylalanine metabolism	0	0	1000	2	1.11.1.21	new rxn		R00698
724	r_0789	L-Proline-ABC transport	H2O[c] + ATP[c] + L-Proline[e] -> H+[c] + ADP[c] + Orthophosphate[c] + L-Proline[c]	(STROP_RS08275 and STROP_RS08280 and STROP_RS08285)	ABC transporters	0	0	1000	2	[]	[]		[]
725	r_0790	L-Proline:NAD+ 5-oxidoreductase	NAD+[c] + L-Proline[c] <=> NADH[c] + H+[c] + (S)-1-Pyrroline-5-carboxylate[c]	STROP_RS16360	Arginine and proline metabolism	1	-1000	1000	2	1.5.1.2	[]		R01248
726	r_0791	L-Proline:NADP+ 5-oxidoreductase	NADP+[c] + L-Proline[c] <=> H+[c] + NADPH[c] + (S)-1-Pyrroline-5-carboxylate[c]	STROP_RS16360	Arginine and proline metabolism	1	-1000	1000	2	1.5.1.2	[]		R01251
727	r_0793	L-ribulose-5-phosphate 4-epimerase	L-Ribulose_5-phosphate[c] <=> D-Xylulose_5-phosphate[c]		Pentose and glucuronate interconversions; Ascorbate and aldarate metabolism	1	-1000	1000	1	5.1.3.4	new rxn, rxn added for arabinose utilization		R05850
728	r_0794	L-selenocysteine selenide-lyase (L-alanine-forming)	2 H+[c] + Reduced_ferredoxin[c] + L-Selenocysteine[c] <=> Oxidized_ferredoxin[c] + L-Alanine[c] + Hydrogen_selenide[c]	STROP_RS15415	Selenocompound metabolism	1	-1000	1000	2	4.4.1.16	new rxn		R03599
729	r_0795	L-serine ammonia-lyase	L-Serine[c] -> Pyruvate[c] + NH3[c]	((STROP_RS04675) or (STROP_RS02175))	Glycine, serine and threonine metabolism	0	0	1000	2	4.3.1.19 4.3.1.17	[]		R00220
730	r_0796	L-serine hydro-lyase	L-Homocysteine[c] + L-Serine[c] -> H2O[c] + L-Cystathionine[c]	STROP_RS04625	Glycine, serine and threonine metabolism; Cysteine and methionine metabolism	0	0	1000	2	4.2.1.22	[]		R01290
731	r_0797	L-Serine hydro-lyase	L-Serine[c] -> H2O[c] + 2-Aminoacrylate[c]	STROP_RS02175	Cysteine and methionine metabolism	0	0	1000	2	4.3.1.17	new rxn		R00590
732	r_0798	L-serine hydro-lyase (adding hydrogen sulfide, L-cysteine-forming)	L-Serine[c] + Hydrogen_sulfide[c] -> H2O[c] + L-Cysteine[c]	STROP_RS04625	Glycine, serine and threonine metabolism	0	0	1000	2	4.2.1.22	new rxn		R00891
733	r_0799	L-serine hydro-lyase [adding 1-C-(indol-3-yl)glycerol 3-phosphate	Indoleglycerol_phosphate[c] + L-Serine[c] <=> D-Glyceraldehyde_3-phosphate[c] + H2O[c] + L-Tryptophan[c]	(STROP_RS03430 and STROP_RS15880 and STROP_RS15885)	Glycine, serine and threonine metabolism; Phenylalanine, tyrosine and tryptophan biosynthesis	1	-1000	1000	2	4.2.1.20	[]		R02722
734	r_0800	L-Serine hydro-lyase adding indoleglycerol-phosphate)	Indole[c] + L-Serine[c] -> H2O[c] + L-Tryptophan[c]	(STROP_RS03430 and STROP_RS15885)	Phenylalanine, tyrosine and tryptophan biosynthesis	0	0	1000	2	4.2.1.20	[]		R00674
735	r_0804	L-Threonine acetaldehyde-lyase	L-Threonine[c] -> Acetaldehyde[c] + Glycine[c]	STROP_RS16305	Glycine, serine and threonine metabolism	0	0	1000	2	4.1.2.5	[]		R00751
736	r_0805	L-threonine ammonia-lyase (2-oxobutanoate-forming)	L-Threonine[c] -> 2-Oxobutanoate[c] + NH3[c]	STROP_RS04675	Glycine, serine and threonine metabolism; Valine, leucine and isoleucine biosynthesis	0	0	1000	2	4.3.1.19	[]		R00996
737	r_0806	L-Threonine-ABC transport	H2O[c] + ATP[c] + L-Threonine[e] -> H+[c] + ADP[c] + Orthophosphate[c] + L-Threonine[c]	((STROP_RS09080 and STROP_RS09085 and STROP_RS09090 and STROP_RS09095 and STROP_RS09100 and STROP_RS19500) or (STROP_RS15755 and STROP_RS15760 and STROP_RS15765 and STROP_RS15770 and STROP_RS15775 and STROP_RS19500))	ABC transporters	0	0	1000	2	[]	new rxn		[]
738	r_0807	L-threonine-O-3-phosphate carboxy-lyase	H+[c] + L-Threonine_O-3-phosphate[c] -> CO2[c] + D-1-Aminopropan-2-ol_O-phosphate[c]		Porphyrin and chlorophyll metabolism	0	0	1000	1	4.1.1.81	gap filling		R06530
739	r_0811	L-tryptophan:oxygen 2,3-oxidoreductase (decyclizing)	Oxygen[c] + L-Tryptophan[c] -> L-Formylkynurenine[c]	STROP_RS17750	Tryptophan metabolism	0	0	1000	2	1.13.11.11	[]		R00678
740	r_0813	L-Tyrosine:2-oxoglutarate aminotransferase	2-Oxoglutarate[c] + L-Tyrosine[c] <=> L-Glutamate[c] + 3-(4-Hydroxyphenyl)pyruvate[c]	((STROP_RS16000) or (STROP_RS21445))	Phenylalanine, tyrosine and tryptophan biosynthesis; Tyrosine metabolism; Novobiocin biosynthesis; Sporolides biosynthesis	1	-1000	1000	2	2.6.1.9	amino transferase		R00734
741	r_0815	L-Valine-ABC transport	H2O[c] + ATP[c] + L-Valine[e] -> H+[c] + ADP[c] + Orthophosphate[c] + L-Valine[c]	((STROP_RS09080 and STROP_RS09085 and STROP_RS09090 and STROP_RS09095 and STROP_RS09100 and STROP_RS19500) or (STROP_RS15755 and STROP_RS15760 and STROP_RS15765 and STROP_RS15770 and STROP_RS15775 and STROP_RS19500))	ABC transporters	0	0	1000	2	[]	[]		[]
742	r_0816	L-Valine:2-oxoglutarate aminotransferase	2-Oxoglutarate[c] + L-Valine[c] <=> L-Glutamate[c] + 3-Methyl-2-oxobutanoic_acid[c]	((STROP_RS05255) or (STROP_RS06245))	Valine, leucine and isoleucine biosynthesis; Valine, leucine and isoleucine degradation; Pantothenate and CoA biosynthesis	1	-1000	1000	2	2.6.1.42	[]		R01214
743	r_0817	L-valine:NAD+ oxidoreductase(deaminating)	NAD+[c] + H2O[c] + L-Valine[c] -> NADH[c] + H+[c] + 3-Methyl-2-oxobutanoic_acid[c] + NH3[c]	STROP_RS00800	Valine, leucine and isoleucine degradation	0	0	1000	2	1.4.1.23	[]		R01434
744	r_0820	Lactose-ABC transport	H2O[c] + ATP[c] + Lactose[e] -> H+[c] + ADP[c] + Orthophosphate[c] + Lactose[c]		Transport	0	0	1000	1	[]	[]		[]
745	r_0821	Lauroyl-CoA:acetyl-CoA C-acyltransferase	CoA[c] + 3-Oxotetradecanoyl-CoA[c] -> Acetyl-CoA[c] + Lauroyl-CoA[c]	((STROP_RS06835) or (STROP_RS07680) or (STROP_RS22615))	Fatty acid metabolism; Fatty acid elongation	0	0	1000	2	2.3.1.16	[]		R03858
746	r_0822	lipase	H2O[c] + Triacylglycerol[c] -> 1,2-Diacyl-sn-glycerol[c] + Fatty_acid[c]	STROP_RS12475	Glycerolipid metabolism	0	0	1000	2	3.1.1.3	new rxn; TAG_biomass		R02250
747	r_0823	lipase	H2O[c] + 1,2-Diacyl-sn-glycerol[c] -> Fatty_acid[c] + 1-Acylglycerol[c]	STROP_RS12475	Glycerolipid metabolism	0	0	1000	2	3.1.1.3	new rxn		R02687
748	r_0824	lipoyl-[acp]:protein N6-lipoyltransferase	lipoylACP[c] + Apoprotein[c] -> 2 H+[c] + Acyl-carrier_protein[c] + Protein_N6-(lipoyl)lysine[c]	STROP_RS16670	Lipoic acid metabolism	0	0	1000	2	2.3.1.181	new rxn		R07769
749	r_0825	LL-2,6-diaminoheptanedioate 2-epimerase	LL-2,6-Diaminoheptanedioate[c] <=> meso-2,6-Diaminoheptanedioate[c]	STROP_RS07265	Lysine biosynthesis	1	-1000	1000	2	5.1.1.7	[]		R02735
750	r_0826	Lumichrome transport via diffusion	Lumichrome[e] <=> Lumichrome[c]		Transport	1	-1000	1000	1	[]	new rxn		[]
751	r_0827	LYSt3r	H+[e] + L-Lysine[c] -> H+[c] + L-Lysine[e]	STROP_RS00160	Transport	0	0	1000	2	[]	[]		[]
752	r_0828	magnesium transport in/out via permease	Magnesium[e] <=> Magnesium[c]	STROP_RS03625	Transport	1	-1000	1000	2	[]	[]		[]
753	r_0829	magnesium transport via ABC system	H2O[c] + ATP[c] + Magnesium[e] -> H+[c] + ADP[c] + Orthophosphate[c] + Magnesium[c]		ABC transporters	0	0	1000	1	[]	[]		[]
754	r_0830	Magnesium-protoporphyrin IX chelatase	H2O[c] + ATP[c] + Magnesium[c] + Protoporphyrin[c] -> 2 H+[c] + ADP[c] + Orthophosphate[c] + Magnesium_protoporphyrin[c]	STROP_RS12720	Porphyrin and chlorophyll metabolism	0	0	1000	2	6.6.1.1	new rxn		R03877
755	r_0831	Malate transport	Sodium[e] + (S)-Malate[e] -> (S)-Malate[c] + Sodium[c]		Transport	0	0	1000	1	[]	[]		[]
756	r_0832	malonyl-ACP:[acyl-carrier-protein] transferase	Acyl-carrier_protein[c] + Malonyl-CoA[c] <=> CoA[c] + malACP[c]	((STROP_RS06000) or (STROP_RS16940))	Fatty acid biosynthesis	1	-1000	1000	2	2.3.1.39	[]		R01626
757	r_0833	maltohexaose transport via ABC system	H2O[c] + ATP[c] + Maltohexaose[e] -> H+[c] + ADP[c] + Orthophosphate[c] + Maltohexaose[c]	(STROP_RS04070 and STROP_RS04075 and STROP_RS04080 and STROP_RS02200 and STROP_RS12090 and STROP_RS21285)	ABC transporters	0	0	1000	2	[]	[]		[]
758	r_0834	maltose glucohydrolase	H2O[c] + Maltose[c] -> 2 alpha-D-Glucose[c]	STROP_RS04060	Starch and sucrose metabolism	0	0	1000	2	3.2.1.20	[]		R00028
759	r_0835	Maltose-ABC transport	H2O[c] + ATP[c] + Maltose[e] -> H+[c] + ADP[c] + Orthophosphate[c] + Maltose[c]	(STROP_RS02200 and STROP_RS12090 and STROP_RS21285)	ABC transporters	0	0	1000	2	[]	[]		[]
760	r_0836	Maltose:orthophosphate 1-beta-D-glucosyltransferase	H+[c] + Orthophosphate[c] + Maltose[c] <=> D-Glucose[c] + beta-D-Glucose_1-phosphate[c]		Starch and sucrose metabolism	1	-1000	1000	1	2.4.1.8	[]		R01555
761	r_0837	Maltotriose transport via ABC system	H2O[c] + ATP[c] + Maltotriose[e] -> H+[c] + ADP[c] + Orthophosphate[c] + Maltotriose[c]	(STROP_RS04070 and STROP_RS04075 and STROP_RS04080 and STROP_RS02200 and STROP_RS12090 and STROP_RS21285)	ABC transporters	0	0	1000	2	[]	[]		[]
762	r_0838	Manganese-ABC transport	H2O[c] + ATP[c] + Manganese[e] -> H+[c] + ADP[c] + Orthophosphate[c] + Manganese[c]	(STROP_RS10265 and STROP_RS22320)	ABC transporters	0	0	1000	1	[]	[]		[]
763	r_0839	Mannitol transport via PEP:PTS	Phosphoenolpyruvate[c] + Mannitol[e] -> Pyruvate[c] + D-Mannitol_1-phosphate[c]		Transport	0	0	1000	1	[]	[]		[]
764	r_0840	Mannitol-ABC transport	H2O[c] + ATP[c] + Mannitol[e] -> H+[c] + ADP[c] + Orthophosphate[c] + Mannitol[c]	(STROP_RS02200 and STROP_RS12090 and STROP_RS21285)	ABC transporters	0	0	1000	2	[]	new rxn		[]
765	r_0841	Melibiitol galactohydrolase	H2O[c] + Melibiitol[c] <=> D-Galactose[c] + D-Sorbitol[c]		Galactose metabolism	1	-1000	1000	1	3.2.1.22	new rxn		R02926
766	r_0842	melibiose galactohydrolase	H2O[c] + Melibiose[c] -> D-Glucose[c] + D-Galactose[c]		Galactose metabolism	0	0	1000	1	3.2.1.22	new rxn, rxn added for Melibiose utilization		R01101
767	r_0843	Melibiose-ABC transport	H2O[c] + ATP[c] + Melibiose[e] -> H+[c] + ADP[c] + Orthophosphate[c] + Melibiose[c]	(STROP_RS02200 and STROP_RS12090 and STROP_RS21285)	ABC transporters	0	0	1000	2	[]	new rxn		[]
768	r_0844	meso-2,6-diaminoheptanedioate carboxy-lyase (L-lysine-forming)	H+[c] + meso-2,6-Diaminoheptanedioate[c] -> CO2[c] + L-Lysine[c]	((STROP_RS03445) or (STROP_RS18360))	Lysine biosynthesis	0	0	1000	2	4.1.1.20	[]		R00451
769	r_0845	methaneselenol:NADP+ oxidoreductase	2 H+[c] + 2 NADPH[c] + Methylselenic_acid[c] <=> 2 H2O[c] + 2 NADP+[c] + Methaneselenol[c]	((STROP_RS04415) or (STROP_RS23115))	Selenocompound metabolism	1	-1000	1000	2	1.8.1.9	new rxn		R09372
770	r_0846	methanesulfonate,FMNH2:oxygen oxidoreductase	Oxygen[c] + flavin_mononucleotide-reduced[c] + Methanesulfonic_acid[c] -> H2O[c] + FMN[c] + Sulfite[c] + Formaldehyde[c]	STROP_RS14220	Sulfur metabolism	0	0	1000	2	1.14.14.5	[]		R10206
771	r_0847	Methylmalonyl-CoA epimerase	(R)-Methylmalonyl-CoA[c] <=> (S)-Methylmalonyl-CoA[c]	STROP_RS18155	Valine, leucine and isoleucine degradation; Glyoxylate and dicarboxylate metabolism; Propanoate metabolism	1	-1000	1000	2	5.1.99.1	[]		R02765
772	r_0848	molybdate transport via ABC system	H2O[c] + ATP[c] + Molybdate[e] -> H+[c] + ADP[c] + Orthophosphate[c] + Molybdate[c]	(STROP_RS12805 and STROP_RS12810 and STROP_RS12815)	ABC transporters	0	0	1000	2	[]	[]		[]
773	r_0850	myo-Inositol:NAD+ 2-oxidoreductase	NAD+[c] + myo-Inositol[c] <=> NADH[c] + H+[c] + 2,4,6/3,5-Pentahydroxycyclohexanone[c]	STROP_RS11790	Inositol phosphate metabolism; Streptomycin biosynthesis	1	-1000	1000	2	1.1.1.18	[]		R01183
774	r_0851	N-(5-Phospho-beta-D-ribosyl)anthranilate ketol-isomerase	N-(5-Phospho-D-ribosyl)anthranilate[c] <=> 1-(2-Carboxyphenylamino)-1-deoxy-D-ribulose_5-phosphate[c]	STROP_RS15980	Phenylalanine, tyrosine and tryptophan biosynthesis	1	-1000	1000	2	5.3.1.24	[]		R03509
775	r_0852	N-[(R)-4-Phosphopantothenoyl]-L-cysteine carboxy-lyase	H+[c] + (R)-4-Phosphopantothenoyl-L-cysteine[c] -> CO2[c] + Pantetheine_4-phosphate[c]	STROP_RS09385	Pantothenate and CoA biosynthesis	0	0	1000	2	4.1.1.36	[]		R03269
776	r_0853	N-5-Phospho-D-ribosyl)anthranilate:pyrophosphate	5-Phospho-alpha-D-ribose_1-diphosphate[c] + Anthranilate[c] -> Pyrophosphate[c] + N-(5-Phospho-D-ribosyl)anthranilate[c]	STROP_RS16520	Phenylalanine, tyrosine and tryptophan biosynthesis	0	0	1000	2	2.4.2.18	[]		R01073
777	r_0854	N-5-Phospho-D-ribosylformimino)-5-amino-1-	5-(5-Phospho-D-ribosylaminoformimino)-1-(5-phosphoribosyl)-imidazole-4-carboxamide[c] -> N-(5-Phospho-D-1-ribulosylformimino)-5-amino-1-(5-phospho-D-ribosyl)-4-imidazolecarboxamide[c]	STROP_RS15980	Histidine metabolism	0	0	1000	2	5.3.1.16	[]		R04640
778	r_0855	N-acetyl-D-glucosamine 2-epimerase	N-Acetyl-D-glucosamine[c] <=> N-Acetyl-D-mannosamine[c]	STROP_RS16335	Amino sugar and nucleotide sugar metabolism	1	-1000	1000	1	5.1.3.8	[]		R01207
779	r_0856	N-Acetyl-D-glucosamine-6-phosphate amidohydrolase	H2O[c] + N-Acetyl-D-glucosamine_6-phosphate[c] <=> Acetate[c] + D-Glucosamine_6-phosphate[c]	STROP_RS01250	Amino sugar and nucleotide sugar metabolism	1	-1000	1000	2	3.5.1.25	[]		R02059
780	r_0857	N-Acetyl-D-glucosamine-ABC transport	H2O[c] + ATP[c] + N-Acetyl-D-glucosamine[e] -> H+[c] + N-Acetyl-D-glucosamine[c] + ADP[c] + Orthophosphate[c]	(STROP_RS14935 and STROP_RS14940 and STROP_RS14945)	ABC transporters	0	0	1000	2	[]	new rxn		[]
781	r_0858	N-Acetyl-L-glutamate-5-semialdehyde:NADP+ 5-oxidoreductase	NADPH[c] + N-Acetyl-L-glutamate_5-phosphate[c] <=> NADP+[c] + Orthophosphate[c] + N-Acetyl-L-glutamate_5-semialdehyde[c]	STROP_RS09510	Arginine biosynthesis	1	-1000	1000	2	1.2.1.38	[]		R03443
782	r_0859	N-acetylglutamate synthase	Acyl-CoA[c] + sn-Glycerol_3-phosphate[c] -> CoA[c] + 1-Acyl-sn-glycerol_3-phosphate[c]	STROP_RS06490	Glycerolipid metabolism; Glycerophospholipid metabolism	0	0	1000	2	2.3.1.15	new rxn		R00851
783	r_0860	N-acetylmuramoyl-L-alanine amidase	H2O[c] + N-Acetylmuramoyl-Ala[c] -> L-Alanine[c] + N-Acetyl-D-muramoate[c]	STROP_RS23125	Peptidoglycan Biosynthesis	0	0	1000	2	3.5.1.28	new rxn		R04112
784	r_0861	N-Benzoylglycine amidohydrolase	H2O[c] + Hippurate[c] -> Glycine[c] + Benzoate[c]	STROP_RS12165	Phenylalanine metabolism	0	0	1000	2	3.5.1.32	new rxn		R01424
785	r_0862	N-Formimino-L-glutamate iminohydrolase	H2O[c] + N-Formimino-L-glutamate[c] -> NH3[c] + N-Formyl-L-glutamate[c]	STROP_RS05590	Histidine metabolism	0	0	1000	1	3.5.3.13	rxn added for L-Glutamate		R02286
786	r_0863	N-Formyl-L-glutamate amidohydrolase	H2O[c] + N-Formyl-L-glutamate[c] -> L-Glutamate[c] + Formate[c]		Histidine metabolism; Glyoxylate and dicarboxylate metabolism	0	0	1000	1	3.5.1.68	rxn added for L-Glutamate biosynthesis		R00525
787	r_0864	N-Formyl-L-kynurenine amidohydrolase	H2O[c] + L-Formylkynurenine[c] -> H+[c] + Formate[c] + L-Kynurenine[c]	STROP_RS15045	Glyoxylate and dicarboxylate metabolism; Tryptophan metabolism	0	0	1000	2	3.5.1.9	[]		R01959
788	r_0865	N-ribosylnicotinamide ribohydrolase	H2O[c] + N-Ribosylnicotinamide[c] -> 2 H+[c] + D-Ribose[c] + Nicotinamide[c]	STROP_RS06640	Nicotinate and nicotinamide metabolism	0	0	1000	1	3.2.2.1	new rxn,blastp		R01273
789	r_0866	N-Ribosylnicotinamide:orthophosphate ribosyltransferase	Orthophosphate[c] + N-Ribosylnicotinamide[c] <=> H+[c] + alpha-D-Ribose_1-phosphate[c] + Nicotinamide[c]	STROP_RS01035	Nicotinate and nicotinamide metabolism	1	-1000	1000	2	2.4.2.1	[]		R02294
790	r_0867	N-Succinyl-L-2,6-diaminoheptanedioate:2-oxoglutarate amino-transferase	2-Oxoglutarate[c] + N-Succinyl-LL-2,6-diaminoheptanedioate[c] <=> L-Glutamate[c] + N-Succinyl-2-L-amino-6-oxoheptanedioate[c]	STROP_RS19420	Lysine biosynthesis	1	-1000	1000	2	2.6.1.17	[]		R04475
791	r_0868	N-succinyl-LL-2,6-diaminoheptanedioate amidohydrolase	H2O[c] + N-Succinyl-LL-2,6-diaminoheptanedioate[c] -> Succinate[c] + LL-2,6-Diaminoheptanedioate[c]	STROP_RS18865	Lysine biosynthesis	0	0	1000	2	3.5.1.18	[]		R02734
792	r_0869	N-succinyltransferase	H2O[c] + Succinyl-CoA[c] + 2,3,4,5-Tetrahydrodipicolinate[c] -> CoA[c] + N-Succinyl-2-L-amino-6-oxoheptanedioate[c]	STROP_RS18870	Lysine biosynthesis	0	0	1000	2	2.3.1.117	[]		R04365
793	r_0870	N2-Acetyl-L-ornithine:2-oxoglutarate aminotransferase	2-Oxoglutarate[c] + N-Acetylornithine[c] <=> L-Glutamate[c] + N-Acetyl-L-glutamate_5-semialdehyde[c]	STROP_RS09525	Arginine biosynthesis	1	-1000	1000	2	2.6.1.11	[]		R02283
794	r_0871	N2-Acetyl-L-ornithine:L-glutamate N-acetyltransferase	L-Glutamate[c] + N-Acetylornithine[c] <=> N-Acetyl-L-glutamate[c] + L-Ornithine[c]	STROP_RS09515	Arginine biosynthesis	1	-1000	1000	2	2.3.1.35	[]		R02282
795	r_0872	N4-Acetylaminobutanal:NAD+ oxidoreductase	NAD+[c] + H2O[c] + N4-Acetylaminobutanal[c] -> NADH[c] + 2 H+[c] + 4-Acetamidobutanoate[c]	((STROP_RS00395) or (STROP_RS04190))	Arginine and proline metabolism	0	0	1000	2	1.2.1.3	new rxn		R05050
796	r_0873	N6-(1,2-dicarboxyethyl)AMP AMP-lyase (fumarate-forming)	N6-(1,2-Dicarboxyethyl)-AMP[c] <=> AMP[c] + Fumarate[c]	((STROP_RS00735) or (STROP_RS11095))	Alanine, aspartate and glutamate metabolism; Purine metabolism	1	-1000	1000	2	4.3.2.2	[]		R01083
797	r_0874	N6-(L-1,3-dicarboxypropyl)-L-lysine:NAD+ oxidoreductase (L-glutamate-forming)	NAD+[c] + H2O[c] + N6-(L-1,3-dicarboxypropyl)-L-lysine[c] <=> NADH[c] + H+[c] + L-Glutamate[c] + (S)-2-amino-6-oxohexanoate[c]	STROP_RS17030	Lysine degradation	1	-1000	1000	2	1.5.1.9	new rxn		R02313
798	r_0875	NAD+ phosphohydrolase	NAD+[c] + H2O[c] -> AMP[c] + Nicotinamide_D-ribonucleotide[c]	((STROP_RS00955) or (STROP_RS18825))	Nicotinate and nicotinamide metabolism	0	0	1000	2	3.6.1.22	new rxn		R00103
799	r_0877	NADH:phylloquinone oxidoreductase	NADH[c] + H+[c] + Phylloquinone[c] <=> NAD+[c] + Phylloquinol[c]	((STROP_RS07055) or (STROP_RS09955))	Ubiquinone and other terpenoid-quinone biosynthesis	1	-1000	1000	2	1.6.5.2	new rxn		R03816
800	r_0878	NADH:ubiquinone oxidoreductase	NADH[c] + Menaquinone[c] -> NAD+[c] + H+[c] + Menaquinol[c]	((STROP_RS02020 and STROP_RS20485 and STROP_RS01965 and STROP_RS20475 and STROP_RS20470 and STROP_RS20465 and STROP_RS20460 and STROP_RS20455 and STROP_RS01980 and STROP_RS02015 and STROP_RS20440 and STROP_RS02025 and STROP_RS02030 and STROP_RS02035 and STROP_RS02040 and STROP_RS03900 and STROP_RS04585 and STROP_RS03915) or (STROP_RS02020 and STROP_RS20485 and STROP_RS01965 and STROP_RS20475 and …	Oxidative phosphorylation	0	0	1000	2	1.6.5.3 1.6.99.3	[]		R02163
801	r_0879	NADPH:menaquinone oxidoreductase	NADPH[c] + Menaquinone[c] <=> H+[c] + NADP+[c] + Menaquinol[c]	((STROP_RS07055) or (STROP_RS09955))	Ubiquinone and other terpenoid-quinone biosynthesis	1	-1000	1000	2	1.6.5.2	[]		R02964
802	r_0880	NADPH:oxidized-thioredoxin oxidoreductase	H+[c] + NADPH[c] + trdox[c] -> NADP+[c] + trdrd[c]	((STROP_RS04415) or (STROP_RS23115))	Pyrimidine metabolism	0	0	1000	2	1.8.1.9	[]		R02016
803	r_0881	Nickel-ABC transport	H2O[c] + ATP[c] + Nickel[e] -> H+[c] + ADP[c] + Orthophosphate[c] + Nickel[c]	((STROP_RS05635 and STROP_RS05640 and STROP_RS05645 and STROP_RS05650) or (STROP_RS13045 and STROP_RS13050 and STROP_RS13055 and STROP_RS13060))	ABC transporters	0	0	1000	2	[]	new rxn		[]
804	r_0882	Nicotinamide amidohydrolase	H2O[c] + Nicotinamide[c] -> NH3[c] + Nicotinate[c]	STROP_RS05530	Nicotinate and nicotinamide metabolism	0	0	1000	2	3.5.1.19	[]		R01268
805	r_0883	Nicotinamide ribonucleotide phosphohydrolase	H2O[c] + Nicotinamide_D-ribonucleotide[c] -> Orthophosphate[c] + N-Ribosylnicotinamide[c]	STROP_RS01170	Nicotinate and nicotinamide metabolism	0	0	1000	2	3.1.3.5	[]		R02323
806	r_0884	Nicotinate D-ribonucleoside:orthophosphate ribosyltransferase	Orthophosphate[c] + Nicotinate_D-ribonucleoside[c] <=> H+[c] + alpha-D-Ribose_1-phosphate[c] + Nicotinate[c]	STROP_RS01035	Nicotinate and nicotinamide metabolism	1	-1000	1000	2	2.4.2.1	[]		R02295
807	r_0885	Nicotinate D-ribonucleotide phosphohydrolase	H2O[c] + Nicotinate_D-ribonucleotide[c] -> H+[c] + Orthophosphate[c] + Nicotinate_D-ribonucleoside[c]	STROP_RS01170	Nicotinate and nicotinamide metabolism	0	0	1000	2	3.1.3.5	[]		R03346
808	r_0886	R01724	H2O[c] + H+[c] + ATP[c] + 5-Phospho-alpha-D-ribose_1-diphosphate[c] + Nicotinate[c] -> Pyrophosphate[c] + ADP[c] + Orthophosphate[c] + Nicotinate_D-ribonucleotide[c]	((STROP_RS05535) or (STROP_RS12435))	Nicotinate and nicotinamide metabolism	0	0	1000	2	6.3.4.21	[]		R01724
809	r_0887	Nicotinate transport via facilitated diffusion	Nicotinate[e] <=> Nicotinate[c]		Transport	1	-1000	1000	1	[]	[]		[]
810	r_0888	Nicotinate-nucleotide:dimethylbenzimidazole phospho-D-ribosyltransferase	Nicotinate_D-ribonucleotide[c] + Dimethylbenzimidazole[c] -> 2 H+[c] + Nicotinate[c] + N1-(5-Phospho-alpha-D-ribosyl)-5,6-dimethylbenzimidazole[c]	STROP_RS17825	Porphyrin and chlorophyll metabolism	0	0	1000	2	2.4.2.21	[]		R04148
811	r_0889	Nicotinate-nucleotide:pyrophosphate phosphoribosyltransferase	3 H+[c] + 5-Phospho-alpha-D-ribose_1-diphosphate[c] + Pyridine-2,3-dicarboxylate[c] -> Pyrophosphate[c] + CO2[c] + Nicotinate_D-ribonucleotide[c]	STROP_RS21580	Nicotinate and nicotinamide metabolism	0	0	1000	2	2.4.2.19	[]		R03348
812	r_0890	nitrate transport in via proton symport	H+[e] + Nitrate[e] -> H+[c] + Nitrate[c]	((STROP_RS00880 and STROP_RS00885) or (STROP_RS19440))	Transport	0	0	1000	2	[]	[]		[]
813	r_0891	nitrite transport in via proton symport	H+[e] + Nitrite[e] -> H+[c] + Nitrite[c]	((STROP_RS00880 and STROP_RS00885) or (STROP_RS19440))	Transport	0	0	1000	2	[]	[]		[]
814	r_0892	nitrite:acceptor oxidoreductase	2 H+[c] + Menaquinol[c] + Nitrate[c] -> H2O[c] + Nitrite[c] + Menaquinone[c]	((STROP_RS19455 and STROP_RS19460) or (STROP_RS00890 and STROP_RS00895 and STROP_RS00900 and STROP_RS00905))	Nitrogen metabolism	0	0	1000	2	1.7.99.4	new rxn		R02165
815	r_0893	nitrobenzene 1,2-dioxygenase	H+[c] + Oxygen[c] + Nitrobenzene[c] -> Nitrite[c] + Catechol[c]	STROP_RS11905	Aminobenzoate degradation	0	0	1000	2	1.14.-.-	new rxn		R07706
816	r_0894	NTP:pyruvate O2-phosphotransferase	Phosphoenolpyruvate[c] + NDP[c] -> Pyruvate[c] + Nucleoside_triphosphate[c]	STROP_RS15830	Pyruvate metabolism	0	0	1000	2	2.7.1.40	new rxn		R02320
817	r_0895	O-Acetyl-L-homoserine succinate-lyase (adding cysteine)	L-Cysteine[c] + O-Acetyl-L-homoserine[c] -> H+[c] + Acetate[c] + L-Cystathionine[c]	STROP_RS04665	Cysteine and methionine metabolism	0	0	1000	2	2.5.1.48	new rxn		R03217
818	r_0896	O-Phospho-4-hydroxy-L-threonine phospho-lyase (adding water)	H2O[c] + O-Phospho-4-hydroxy-L-threonine[c] -> H+[c] + Orthophosphate[c] + 4-Hydroxy-L-threonine[c]	((STROP_RS01340) or (STROP_RS18350))	Vitamin B6 metabolism	0	0	1000	2	4.2.3.1	[]		R05086
819	r_0897	O-Phospho-4-hydroxy-L-threonine:2-oxoglutarate aminotransferase	2-Oxoglutarate[c] + O-Phospho-4-hydroxy-L-threonine[c] <=> L-Glutamate[c] + 2-Oxo-3-hydroxy-4-phosphobutanoate[c]	STROP_RS02135	Vitamin B6 metabolism	1	-1000	1000	2	2.6.1.52	[]		R05085
820	r_0898	O-phospho-L-homoserine phosphate-lyase (adding water; L-threonine-forming)	H2O[c] + O-Phospho-L-homoserine[c] -> H+[c] + Orthophosphate[c] + L-Threonine[c]	((STROP_RS01340) or (STROP_RS18350))	Glycine, serine and threonine metabolism	0	0	1000	2	4.2.3.1	[]		R01466
821	r_0899	O-phospho-L-serine phosphohydrolase	H2O[c] + O-Phospho-L-serine[c] -> H+[c] + Orthophosphate[c] + L-Serine[c]		Methane metabolism	0	0	1000	1	3.1.3.3	rxn added to methane metabolism		R00582
822	r_0900	O-phosphorylhomoserine:selenocysteine Se-(3-amino-3-carboxypropyl)transferase	L-Selenocysteine[c] + O-Phosphorylhomoserine[c] -> H+[c] + Orthophosphate[c] + L-Selenocystathionine[c]	STROP_RS04665	Selenocompound metabolism	0	0	1000	2	2.5.1.48	new rxn		R04944
823	r_0901	O-Succinyl-L-homoserine succinate-lyase (adding cysteine)	L-Cysteine[c] + O-Succinyl-L-homoserine[c] -> H+[c] + Succinate[c] + L-Cystathionine[c]	STROP_RS04665	Cysteine and methionine metabolism	0	0	1000	2	2.5.1.48	new rxn		R03260
824	r_0902	O-succinyl-L-homoserine succinate-lyase (adding hydrogen sulfide)	Hydrogen_sulfide[c] + O-Succinyl-L-homoserine[c] <=> H+[c] + Succinate[c] + L-Homocysteine[c]	STROP_RS04665	Cysteine and methionine metabolism; Sulfur metabolism	1	-1000	1000	2	2.5.1.48	new rxn		R01288
825	r_0903	O-Succinyl-L-homoserine succinate-lyase (deaminating; 2-oxobutanoate-forming)	H2O[c] + O-Succinyl-L-homoserine[c] -> 2-Oxobutanoate[c] + H+[c] + Succinate[c] + NH3[c]	STROP_RS04665	Cysteine and methionine metabolism	0	0	1000	2	2.5.1.48	new rxn		R00999
826	r_0904	O3-acetyl-L-serine acetate-lyase (adding hydrogen sulfide	Thiosulfate[c] + O-Acetyl-L-serine[c] -> Acetate[c] + S-Sulfo-L-cysteine[c]	STROP_RS05560	Cysteine and methionine metabolism	0	0	1000	2	2.5.1.47	new rxn		R03132
827	r_0905	O3-acetyl-L-serine acetate-lyase (adding hydrogen sulfide)	O-Acetyl-L-serine[c] + Hydrogen_sulfide[c] -> H+[c] + L-Cysteine[c] + Acetate[c]	((STROP_RS11615) or (STROP_RS20605) or (STROP_RS05560))	Cysteine and methionine metabolism; Sulfur metabolism	0	0	1000	2	2.5.1.47	[]		R00897
828	r_0906	O3-acetyl-L-serine:thiosulfate 2-amino-2-carboxyethyltransferase (reducing, L-cysteine-forming)	trdrd[c] + Thiosulfate[c] + O-Acetyl-L-homoserine[c] -> trdox[c] + Acetate[c] + Sulfite[c] + L-Homocysteine[c]	STROP_RS04665	Cysteine and methionine metabolism	0	0	1000	2	2.5.1.48	new rxn		R02026
829	r_0908	octanoyl-[acp]:protein N6-octanoyltransferase	Apoprotein[c] + ocACP[c] -> H+[c] + Acyl-carrier_protein[c] + Protein_N6-(octanoyl)lysine[c]	STROP_RS16670	Lipoic acid metabolism	0	0	1000	2	2.3.1.181	new rxn		R07766
830	r_0909	octanoyl-[acp]:sulfur sulfurtransferase	H+[c] + 2 S-Adenosyl-L-methionine[c] + ocACP[c] + 2 Sulfur_donor[c] -> 2 L-Methionine[c] + 2 5-Deoxyadenosine[c] + lipoylACP[c]	STROP_RS16680	Lipoic acid metabolism	0	0	1000	2	2.8.1.8	new rxn		R07768
831	r_0910	Octanoyl-[acyl-carrier protein]:malonyl-[acyl-carrier-protein]	H+[c] + malACP[c] + ocACP[c] -> CO2[c] + 3odecACP[c] + Acyl-carrier_protein[c]	((STROP_RS12535) or (STROP_RS14030) or (STROP_RS16955))	Fatty acid biosynthesis	0	0	1000	2	2.3.1.179	[]		R04960
832	r_0911	Octanoyl-[acyl-carrier protein]:malonyl-CoA	H+[c] + NADPH[c] + toct2eACP[c] <=> NADP+[c] + ocACP[c]	STROP_RS15145	Fatty acid biosynthesis	1	-1000	1000	2	1.3.1.10 1.3.1.9	[]		R04959
833	r_0912	Octanoyl-[acyl-carrier protein]:malonyl-CoA	NADH[c] + H+[c] + toct2eACP[c] <=> NAD+[c] + ocACP[c]	STROP_RS15145	Fatty acid biosynthesis	1	-1000	1000	2	1.3.1.10 1.3.1.9	[]		R04958
834	r_0913	Octanoyl-CoA:acetyl-CoA C-acyltransferase	CoA[c] + 3-Oxodecanoyl-CoA[c] -> Acetyl-CoA[c] + Octanoyl-CoA[c]	((STROP_RS06835) or (STROP_RS07680) or (STROP_RS22615))	Fatty acid metabolism; Fatty acid elongation	0	0	1000	2	2.3.1.16	[]		R03778
835	r_0914	oleoyl-[acyl-carrier-protein] hydrolase	H2O[c] + ddcaACP[c] -> H+[c] + Acyl-carrier_protein[c] + Dodecanoic_acid[c]	STROP_RS13875	Fatty acid biosynthesis	0	0	1000	2	3.1.2.14	new rxn		R04014
836	r_0915	oleoyl-[acyl-carrier-protein] hydrolase	H2O[c] + tdecACP[c] -> H+[c] + Acyl-carrier_protein[c] + Tetradecanoic_acid[c]	STROP_RS13875	Fatty acid biosynthesis	0	0	1000	2	3.1.2.14	new rxn		R08159
837	r_0916	oleoyl-[acyl-carrier-protein] hydrolase	H2O[c] + hexdecACP[c] -> H+[c] + Acyl-carrier_protein[c] + Hexadecanoic_acid[c]	STROP_RS13875	Fatty acid biosynthesis	0	0	1000	2	3.1.2.14	new rxn		R01706
838	r_0917	oleoyl-[acyl-carrier-protein] hydrolase	H2O[c] + Octadecanoyl-ACP[c] -> 2 H+[c] + Acyl-carrier_protein[c] + Octadecanoic_acid[c]	STROP_RS13875	Fatty acid biosynthesis	0	0	1000	2	3.1.2.14	new rxn		R08163
839	r_0918	oleoyl-[acyl-carrier-protein] hydrolase	H2O[c] + Octadecenoyl-ACP[c] -> H+[c] + Acyl-carrier_protein[c] + Octadecenoic_acid[c]	STROP_RS13875	Fatty acid biosynthesis	0	0	1000	2	3.1.2.14	new rxn		R02814
840	r_0919	orotidine-5-phosphate carboxy-lyase (UMP-forming)	H+[c] + Orotidine_5-phosphate[c] -> CO2[c] + UMP[c]	STROP_RS09365	Pyrimidine metabolism	0	0	1000	2	4.1.1.23	[]		R00965
841	r_0920	Orotidine-5-phosphate:diphosphate phospho-alpha-D-ribosyl-transferase	Orotate[c] + 5-Phospho-alpha-D-ribose_1-diphosphate[c] <=> Pyrophosphate[c] + Orotidine_5-phosphate[c]	STROP_RS00620	Pyrimidine metabolism	1	-1000	1000	2	2.4.2.10	[]		R01870
842	r_0921	Orthophosphate-ABC transport	H2O[c] + ATP[c] + Orthophosphate[e] -> H+[c] + ADP[c] + 2 Orthophosphate[c]	(STROP_RS01455 and STROP_RS01460 and STROP_RS01465 and STROP_RS01470)	ABC transporters	0	0	1000	2	[]	[]		[]
843	r_0922	oxalosuccinate carboxy-lyase (2-oxoglutarate-forming)	H+[c] + Oxalosuccinate[c] <=> CO2[c] + 2-Oxoglutarate[c]	STROP_RS19075	Citrate cycle (TCA cycle)	1	-1000	1000	2	1.1.1.42	[]		R00268
844	r_0923	Oxygen transport via diffusion	Oxygen[e] <=> Oxygen[c]		Transport	1	-1000	1000	3	[]	[]		[]
845	r_0924	p-cumic alcohol:NAD+ oxidoreductase	NAD+[c] + H2O[c] + Betaine_aldehyde[c] -> NADH[c] + 2 H+[c] + Betaine[c]	STROP_RS08270	Glycine, serine and threonine metabolism	0	0	1000	2	1.2.1.8	[]		R02565
846	r_0925	p-Cumic alcohol:NADP+ oxidoreductase	H2O[c] + NADP+[c] + Betaine_aldehyde[c] -> 2 H+[c] + NADPH[c] + Betaine[c]	STROP_RS08270	Glycine, serine and threonine metabolism	0	0	1000	2	1.2.1.8	[]		R02566
847	r_0926	Palmitate:CoA ligase (AMP-forming)	H+[c] + ATP[c] + CoA[c] + Hexadecanoic_acid[c] <=> Pyrophosphate[c] + AMP[c] + Palmitoyl-CoA[c]	((STROP_RS05910) or (STROP_RS10485) or (STROP_RS16415) or (STROP_RS13285))	Fatty acid metabolism; Fatty acid biosynthesis	1	-1000	1000	2	6.2.1.3	[]		R01280
848	r_0927	palmitoyl-CoA hydrolase)acyl-CoA thioesterase II)	H2O[c] + Palmitoyl-CoA[c] -> H+[c] + CoA[c] + Hexadecanoic_acid[c]	STROP_RS15825	Polyunsaturated fatty acid biosynthesis	0	0	1000	2	3.1.2.2/3.1.2..-	new rxn		R01274
849	r_0928	palmitoyl-CoA hydrolase)acyl-CoA thioesterase II)	H2O[c] + Stearoyl-CoA[c] <=> H+[c] + CoA[c] + Octadecanoic_acid[c]	STROP_RS15825	Polyunsaturated fatty acid biosynthesis	1	-1000	1000	2	3.1.2.2/3.1.2..-	new rxn		R08174
850	r_0929	palmitoyl-CoA hydrolase)acyl-CoA thioesterase II)	H2O[c] + Oleoyl-CoA[c] -> H+[c] + CoA[c] + Octadecenoic_acid[c]	STROP_RS15825	Polyunsaturated fatty acid biosynthesis	0	0	1000	2	3.1.2.2/3.1.2..-	new rxn		R08176
851	r_0931	Penicillin amidohydrolase	H2O[c] + Penicillin[c] <=> H+[c] + Carboxylate[c] + 6-Aminopenicillanate[c]	((STROP_RS12860) or (STROP_RS22225))	Penicillin and cephalosporin biosynthesis	1	-1000	1000	2	3.5.1.11	new rxn		R02170
852	r_0932	Penicillin hydrolase	H2O[c] + Penicillin[c] <=> H+[c] + Penicilloic_acid[c]	((STROP_RS07325) or (STROP_RS07330) or (STROP_RS15690))	Penicillin and cephalosporin biosynthesis	1	-1000	1000	2	3.5.2.6	new rxn		R06363
853	r_0933	Pentadecanoic acid synthesis (lumped reaction)	6 NADH[c] + 17 H+[c] + 6 NADPH[c] + Propanoyl-CoA[c] + 6 malACP[c] -> 6 CO2[c] + 6 NAD+[c] + 5 H2O[c] + 6 NADP+[c] + CoA[c] + 6 Acyl-carrier_protein[c] + Pentadecanoic_acid[c]		Fatty acid biosynthesis, C15	0	0	1000	1	[]	new rxn, lumped rxn		[]
854	r_0934	peptidoglycan glycosyltransferase	2 H+[c] + uaagmdaa[c] + glcNAcMur2Acnd[c] <=> Undecaprenyl_diphosphate[c] + glcNAcMur_2Acnd[c]	((STROP_RS00235) or (STROP_RS16115))	Peptidoglycan Biosynthesis	1	-1000	1000	2	2.4.1.129	new rxn		R04519
855	r_0935	Phenylacetate:CoA ligase	ATP[c] + CoA[c] + Phenylacetic_acid[c] -> Pyrophosphate[c] + AMP[c] + Phenylacetyl-CoA[c]	STROP_RS05250	Phenylalanine metabolism	0	0	1000	2	6.2.1.30	new rxn		R02539
856	r_0936	phenylacetyl-CoA:oxygen oxidoreductase (1,2-epoxidizing)	4 H+[c] + NADPH[c] + Oxygen[c] + Phenylacetyl-CoA[c] <=> H2O[c] + NADP+[c] + 2-(1,2-Epoxy-1,2-dihydrophenyl)acetyl-CoA[c]	(STROP_RS20505 and STROP_RS20510 and STROP_RS20515 and STROP_RS20520 and STROP_RS20525)	Phenylalanine metabolism	1	-1000	1000	2	1.14.13.149	new rxn		R09838
857	r_0937	Phenylpyruvate:oxygen oxidoreductase (hydroxylating,decarboxylating)	Oxygen[c] + Phenylpyruvate[c] -> CO2[c] + 2-Hydroxyphenylacetate[c]	STROP_RS21435	Phenylalanine metabolism	0	0	1000	2	1.13.11.27	[]		R01372
858	r_0939	phosphate:oxaloacetate carboxy-lyase (adding phosphate;phosphoenolpyruvate-forming)	CO2[c] + H2O[c] + Phosphoenolpyruvate[c] -> 2 H+[c] + Oxaloacetate[c] + Orthophosphate[c]	STROP_RS04475	Pyruvate metabolism; Methane metabolism; Carbon fixation	0	0	1000	2	4.1.1.31	[]		R00345
859	r_0940	phosphatidate cytidylyltransferase	CTP[c] + 1,2-Diacyl-sn-glycerol_3-phosphate[c] <=> Pyrophosphate[c] + CDP-diacylglycerol[c]	STROP_RS06690	Glycerophospholipid metabolism	1	-1000	1000	2	2.7.7.41	new rxn		R01799
860	r_0942	Phosphatidylglycerophosphate phosphohydrolase	H2O[c] + Phosphatidylglycerophosphate[c] -> H+[c] + Orthophosphate[c] + Phosphatidylglycerol[c]		Glycerophospholipid metabolism	0	0	1000	1	3.1.3.27	new rxn		R02029
861	r_0943	phosphatidylserine decarboxylase	H+[c] + Phosphatidylserine[c] <=> CO2[c] + Phosphatidylethanolamine[c]	STROP_RS19255	Glycine, serine and threonine metabolism; Glycerophospholipid metabolism	1	-1000	1000	2	4.1.1.65	new rxn		R02055
862	r_0944	phospho-N-acetylmuramoyl-pentapeptide-transferase (EC:2.7.8.13)	Undecaprenyl_phosphate[c] + UDP-N-acetylmuramoyl-L-alanyl-D-glutamyl-6-carboxy-L-lysyl-D-alanyl-D-alanine[c] <=> UMP[c] + uagmda[c]	STROP_RS16100	Peptidoglycan Biosynthesis	1	-1000	1000	2	2.7.8.13	[]		R05630
863	r_0945	Phosphoenolpyruvate:3-phosphoshikimate	Phosphoenolpyruvate[c] + Shikimate_3-phosphate[c] <=> H+[c] + Orthophosphate[c] + 5-O-(1-Carboxyvinyl)-3-phosphoshikimate[c]	((STROP_RS14960) or (STROP_RS18680))	Phenylalanine, tyrosine and tryptophan biosynthesis	1	-1000	1000	2	2.5.1.19	[]		R03460
864	r_0946	Phosphoenolpyruvate:D-erythrose-4-phosphate	H2O[c] + Phosphoenolpyruvate[c] + D-Erythrose_4-phosphate[c] -> H+[c] + Orthophosphate[c] + 2-Dehydro-3-deoxy-D-arabino-heptonate_7-phosphate[c]	((STROP_RS05240) or (STROP_RS16310) or (STROP_RS17955))	Phenylalanine, tyrosine and tryptophan biosynthesis; Salinosporamides biosynthesis	0	0	1000	2	2.5.1.54	[]		R01826
865	r_0947	Phosphoenolpyruvate:UDP-N-acetyl-D-glucosamine 1-carboxyvinyl-transferase	Phosphoenolpyruvate[c] + UDP-N-acetyl-D-glucosamine[c] -> H+[c] + Orthophosphate[c] + UDP-N-acetyl-3-(1-carboxyvinyl)-D-glucosamine[c]	((STROP_RS18225) or (STROP_RS16565))	Peptidoglycan Biosynthesis; Amino sugar and nucleotide sugar metabolism	0	0	1000	2	2.5.1.7	[]		R00660
866	r_0951	Phosphoribosyl-ATP pyrophosphohydrolase	H2O[c] + Phosphoribosyl-ATP[c] -> Pyrophosphate[c] + Phosphoribosyl-AMP[c]	STROP_RS09465	Histidine metabolism	0	0	1000	2	3.6.1.31	[]		R04035
867	r_0952	pimeloyl-[acyl-carrier protein]:L-alanine C-pimeloyltransferase (decarboxylating)	H+[c] + L-Alanine[c] + pimACP[c] <=> CO2[c] + Acyl-carrier_protein[c] + 8-Amino-7-oxononanoate[c]	((STROP_RS07900) or (STROP_RS08690))	Biotin metabolism	1	-1000	1000	2	2.3.1.47	new rxn		R10124
868	r_0953	pimelyl-[acyl-carrier protein]-methyl-ester:NADP+ oxidoreductase	H+[c] + NADPH[c] + enopimACPme[c] -> NADP+[c] + pimACPme[c]	STROP_RS15145	Biotin metabolism	0	0	1000	2	1.3.1.10 1.3.1.9	new rxn		R10122
869	r_0954	PIt6	H+[e] + Orthophosphate[e] -> H+[c] + Orthophosphate[c]	STROP_RS01440	Transport	0	0	1000	3	[]	[]		[]
870	r_0955	Polyisopentenylpyrolinate:4-hydroxybenzoate nonaprenyltransferase	4-Hydroxybenzoate[c] + all_trans_Polyprenyl_diphosphate[c] -> Pyrophosphate[c] + 2 H+[c] + 4-Hydroxy-3-polyprenylbenzoate[c]	STROP_RS20625	Ubiquinone and other terpenoid-quinone biosynthesis	0	0	1000	2	2.5.1.39	[]		R05000
871	r_0956	porphobilinogen ammonia-lyase (polymerizing)	H2O[c] + 4 Porphobilinogen[c] -> 4 NH3[c] + Hydroxymethylbilane[c]	STROP_RS01800	Porphyrin and chlorophyll metabolism	0	0	1000	2	2.5.1.61	[]		R00084
872	r_0957	potassium transport out via proton antiport	H+[e] + Potassium[c] -> H+[c] + Potassium[e]	((STROP_RS01875 and STROP_RS01880) or (STROP_RS07465 and STROP_RS07470))	Transport	0	0	1000	2	[]	[]		[]
873	r_0958	Potassium transport via diffusion	Potassium[e] <=> Potassium[c]	STROP_RS17775	Transport	1	-1000	1000	2	[]	[]		[]
874	r_0959	Precorrin 8X 11,12-methylmutase	H+[c] + Precorrin_8X[c] -> Hydrogenobyrinate[c]	STROP_RS12675	Porphyrin and chlorophyll metabolism	0	0	1000	2	5.4.99.61	[]		R05177
875	r_0960	prephenate hydro-lyase (decarboxylating; phenylpyruvate-forming)	H+[c] + Prephenate[c] <=> CO2[c] + H2O[c] + Phenylpyruvate[c]	STROP_RS22825	Phenylalanine, tyrosine and tryptophan biosynthesis	1	-1000	1000	2	4.2.1.51	[]		R01373
876	r_0961	Prephenate:NAD+ oxidoreductase(decarboxylating)	NAD+[c] + Prephenate[c] -> CO2[c] + NADH[c] + 3-(4-Hydroxyphenyl)pyruvate[c]	STROP_RS18890	Phenylalanine, tyrosine and tryptophan biosynthesis; Novobiocin biosynthesis	0	0	1000	2	1.3.1.12	new rxn		R01728
877	r_0962	prephytoene diphosphate:geranylgeranyl-diphosphate geranylgeranyltransferase	Prephytoene_diphosphate[c] -> Pyrophosphate[c] + all-trans-Phytoene[c]	STROP_RS22425	Carotenoid biosynthesis	0	0	1000	2	2.5.1.32	[]		R07270
878	r_0963	prephytoene diphosphate:geranylgeranyl-diphosphate geranylgeranyltransferase	Prephytoene_diphosphate[c] -> Pyrophosphate[c] + 15-cis-Phytoene[c]	STROP_RS22425	Carotenoid biosynthesis	0	0	1000	2	2.5.1.32	[]		R04218
879	r_0964	Proline dehydrogenase	FAD[c] + L-Proline[c] -> (S)-1-Pyrroline-5-carboxylate[c] + FADH2[c]	STROP_RS01725	Arginine and proline metabolism	0	0	1000	2	1.5.-.-	[]		R10507
880	r_0965	proline iminopeptidase (EC:3.4.11.5)	5 CO2[c] + 2 H2O[c] + Peptide[c] + NH3[c] <=> 5 Oxygen[c] + L-Proline[c] + Peptide2[c]	STROP_RS13185	Arginine and proline metabolism	1	-1000	1000	2	3.4.11.5	new rxn		R00135
881	r_0966	Propanoyl-CoA:acetyl-CoA C-acyltransferase	2-Methylacetoacetyl-CoA[c] + CoA[c] <=> Acetyl-CoA[c] + Propanoyl-CoA[c]	((STROP_RS06835) or (STROP_RS07680) or (STROP_RS22615))	Valine, leucine and isoleucine degradation	1	-1000	1000	2	2.3.1.16	[]		R00927
882	r_0967	Propanoyl-CoA:carbon-dioxide ligase (ADP-forming)	ATP[c] + Propanoyl-CoA[c] + HCO3-[c] -> H+[c] + ADP[c] + Orthophosphate[c] + (S)-Methylmalonyl-CoA[c]	((STROP_RS04340 and STROP_RS21830) or (STROP_RS04300 and STROP_RS16960))	Valine, leucine and isoleucine degradation; Glyoxylate and dicarboxylate metabolism; Propanoate metabolism	0	0	1000	2	6.4.1.3	new rxn		R01859
883	r_0968	propanoyl-CoA:electron-transfer flavoprotein 2,3-oxidoreductase	Propanoyl-CoA[c] + FAD[c] <=> Propenoyl-CoA[c] + FADH2[c]	((STROP_RS03455) or (STROP_RS07855) or (STROP_RS21820))	beta-Alanine metabolism	1	-1000	1000	2	1.3.8.7	new rxn		R00924
884	r_0969	propanoyl-CoA:electron-transfer flavoprotein 2,3-oxidoreductase	Propanoyl-CoA[c] + Electron-transferring_flavoprotein[c] <=> 2 H+[c] + Propenoyl-CoA[c] + Reduced_electron-transferring_flavoprotein[c]	((STROP_RS03455) or (STROP_RS07855) or (STROP_RS21820))	Propanoate metabolism	1	-1000	1000	2	1.3.8.7	new rxn		R04432
885	r_0970	propanoyl-CoA:phosphate propanoyltransferase	H+[c] + Propanoyl-CoA[c] + Orthophosphate[c] -> CoA[c] + Propanoyl_phosphate[c]	STROP_RS18555	Propanoate metabolism	0	0	1000	2	2.3.1.8	[]		R00921
886	r_0971	Propionyladenylate:CoA propionyltransferase	CoA[c] + Propionyladenylate[c] <=> AMP[c] + Propanoyl-CoA[c]	STROP_RS20375	Propanoate metabolism	1	-1000	1000	2	6.2.1.1	[]		R00926
887	r_0972	protein N6-(octanoyl)lysine:sulfur sulfurtransferase	2 S-Adenosyl-L-methionine[c] + Protein_N6-(octanoyl)lysine[c] + 2 Sulfur_donor[c] -> 2 L-Methionine[c] + 2 5-Deoxyadenosine[c] + Protein_N6-(lipoyl)lysine[c]	STROP_RS16680	Lipoic acid metabolism	0	0	1000	2	2.8.1.8	new rxn		R07767
888	r_0973	Protein-N(pai)-phosphohistidine:sugar N(pai)-phosphotransferase	H+[c] + D-Sorbitol[c] + Protein_N(pi)-phospho-L-histidine[c] <=> Sorbitol_6-phosphate[c] + Protein_histidine[c]		Fructose and mannose metabolism	1	-1000	1000	1	2.7.1.69	new rxn, rxn added for D-Sorbitol utilization		R05820
889	r_0974	Protoanemonin lactonohydrolase	H2O[c] + Protoanemonin[c] -> H+[c] + cis-Acetylacrylate[c]	STROP_RS04550	Chlorocyclohexane and chlorobenzene degradation	0	0	1000	2	3.1.1.45	new rxn		R05510
890	r_0975	protoheme ferro-lyase (protoporphyrin-forming)	Fe2+[c] + Protoporphyrin[c] -> 2 H+[c] + Heme[c]	STROP_RS15140	Porphyrin and chlorophyll metabolism	0	0	1000	2	4.99.1.1	[]		R00310
891	r_0976	protoheme IX farnesyltransferase	trans,trans-Farnesyl_diphosphate[c] + H2O[c] + Heme[c] -> Pyrophosphate[c] + Heme_O[c]	STROP_RS15460	Porphyrin and chlorophyll metabolism	0	0	1000	2	2.5.1.-	[]		R07411
892	r_0977	Proton transport via diffusion	H+[e] <=> H+[c]		Transport	1	-1000	1000	2	[]	new rxn		[]
893	r_0978	Protoporphyrinogen-IX:oxygen oxidoreductase	3 Oxygen[c] + Protoporphyrinogen_IX[c] -> 3 H2O2[c] + Protoporphyrin[c]	((STROP_RS07710) or (STROP_RS10995))	Porphyrin and chlorophyll metabolism	0	0	1000	2	1.3.3.4	[]		R03222
894	r_0979	Pyridoxamine-5-phosphate:oxygen oxidoreductase (deaminating)	H2O[c] + Oxygen[c] + Pyridoxamine_phosphate[c] -> NH3[c] + Pyridoxal_phosphate[c] + H2O2[c]	STROP_RS02145	Vitamin B6 metabolism	0	0	1000	2	1.4.3.5	[]		R00277
895	r_0980	Pyridoxamine:oxygen oxidoreductase (deaminating)	H2O[c] + Oxygen[c] + Pyridoxamine[c] -> NH3[c] + Pyridoxal[c] + H2O2[c]	STROP_RS02145	Vitamin B6 metabolism	0	0	1000	2	1.4.3.5	new rxn		R01710
896	r_0981	Pyridoxine 5-phosphate:oxygen oxidoreductase	Oxygen[c] + Pyridoxine_phosphate[c] -> Pyridoxal_phosphate[c] + H2O2[c]	STROP_RS02145	Vitamin B6 metabolism	0	0	1000	2	1.4.3.5	[]		R00278
897	r_0982	Pyridoxine:oxygen oxidoreductase (deaminating)	Oxygen[c] + Pyridoxine[c] -> Pyridoxal[c] + H2O2[c]	STROP_RS02145	Vitamin B6 metabolism	0	0	1000	2	1.4.3.5	new rxn		R01711
898	r_0983	Pyrophosphate phosphohydrolase	Pyrophosphate[c] + H2O[c] -> 2 H+[c] + 2 Orthophosphate[c]	((STROP_RS20315) or (STROP_RS21755))	Oxidative Phosphorylation	0	0	1000	2	3.6.1.1	[]		R00004
899	r_0984	pyruvate:2-oxobutanoate acetaldehydetransferase (decarboxylating)	2-Oxobutanoate[c] + H+[c] + Pyruvate[c] -> CO2[c] + (S)-2-Aceto-2-hydroxybutanoate[c]	(STROP_RS06080 and STROP_RS06210 and STROP_RS06215)	Valine, leucine and isoleucine biosynthesis	0	0	1000	2	2.2.1.6	new rxn		R08648
900	r_0985	pyruvate:pyruvate acetaldehydetransferase (decarboxylating)	H+[c] + 2 Pyruvate[c] -> CO2[c] + 2-Acetolactate[c]	(STROP_RS06080 and STROP_RS06210 and STROP_RS06215)	Pantothenate and CoA biosynthesis	0	0	1000	2	2.2.1.6	new rxn		R00006
901	r_0987	pyruvate:thiamin diphosphate acetaldehydetransferase (decarboxylating)	Pyruvate[c] + Thiamin_diphosphate[c] <=> CO2[c] + 2-(alpha-Hydroxyethyl)thiamine_diphosphate[c]	((STROP_RS00535 and STROP_RS00540) or (STROP_RS06155) or (STROP_RS10555 and STROP_RS10560) or (STROP_RS12515) or (STROP_RS16915))	Glycolysis/Gluconeogenesis; Citrate cycle (TCA cycle); Pyruvate metabolism	1	-1000	1000	2	1.2.4.1	[]		R00014
902	r_0988		H2O[c] + 4-Oxoglutaramate[c] -> NH3[c] + 2-Oxoglutarate[c]		Histidine metabolism	0	0	1000	1	non-enzymatic hydrolysis	reaction added for histidine degradation		R00270
903	r_0989	R00621	2-Oxoglutarate[c] + Thiamin_diphosphate[c] -> CO2[c] + 3-Carboxy-1-hydroxypropyl-ThPP[c]	STROP_RS18545	Citrate cycle (TCA cycle)	0	0	1000	2	1.2.4.2	KEGG ID		R00621
904	r_0990	R00647	H+[c] + Ascorbate[c] <=> L-xylo-Hexulonolactone[c]	STROP_RS20295	Ascorbate and aldarate metabolism	1	-1000	1000	2	1.1.3.8	KEGG ID		R00647
905	r_0991	R02670	4 Oxygen[c] + 2 3-Hydroxyanthranilate[c] <=> 2 H+[c] + 2 H2O2[c] + Cinnavalininate[c] + 2 O2-[c]	STROP_RS10355	Tryptophan metabolism	1	-1000	1000	2	1.11.1.21	new rxn		R02670
906	r_0992	R02750	ATP[c] + Deoxyribose[c] -> ADP[c] + 2-Deoxy-D-ribose_5-phosphate[c]	STROP_RS06055	Pentose phosphate pathway	0	0	1000	2	2.7.1.15	[]		R02750
907	r_0993		Hydroxymethylbilane[c] <=> H2O[c] + Uroporphyrinogen_I[c]	s0003	Porphyrin and chlorophyll metabolism	1	-1000	1000	1	Spontaneous	new rxn		R03166
908	r_0994		H+[c] + Lipoamide-E[c] + 2-(alpha-Hydroxyethyl)thiamine_diphosphate[c] <=> S-Acetyldihydrolipoamide-E[c] + Thiamin_diphosphate[c]	((STROP_RS00535 and STROP_RS00540) or (STROP_RS06155) or (STROP_RS10555 and STROP_RS10560) or (STROP_RS12515) or (STROP_RS16915))	Glycolysis/Gluconeogenesis; Citrate cycle (TCA cycle); Pyruvate metabolism	1	-1000	1000	2	1.2.4.1	[]		R03270
909	r_0995		H+[c] + Lipoamide-E[c] + 3-Carboxy-1-hydroxypropyl-ThPP[c] -> Thiamin_diphosphate[c] + S-Succinyldihydrolipoamide-E[c]	STROP_RS18545	Citrate cycle (TCA cycle)	0	0	1000	2	1.2.4.2	KEGG ID		R03316
910	r_0996	R03383	H+[c] + CoA[c] + Methylmalonate[c] -> H2O[c] + (R)-Methylmalonyl-CoA[c]		Valine, leucine and isoleucine degradation	0	0	1000	1	unclear reaction	reaction added for Methylmalonyl interconversion; KEGG ID		R03383
911	r_0997	R03472	H2O[c] + Aminoimidazole_ribotide[c] + S-Adenosyl-L-methionine[c] -> 3 H+[c] + Orthophosphate[c] + L-Methionine[c] + 4-Amino-5-hydroxymethyl-2-methylpyrimidine[c] + 5-Deoxyadenosine[c] + Formate[c] + CO[c]	STROP_RS19535	Thiamine metabolism	0	0	1000	2	4.1.99.17	[]		R03472
912	r_0998	R03634	H2O[c] + Stachyose[c] -> D-Galactose[c] + Raffinose[c]		Galactose metabolism	0	0	1000	1	3.2.1.22	new rxn, rxn added for Stachyose utilization		R03634
913	r_1000	R04283	2 H2O[c] + 0.5 Oxygen[c] + 4-Imidazolone-5-propanoate[c] -> NH3[c] + Formate[c] + 4-Oxoglutaramate[c]		Histidine metabolism	0	0	1000	1	non-enzymatic	reaction added for histidine degradation		R04283
914	r_1001	R04326	H2O[c] + 5-Phosphoribosylglycinamide[c] + 5,10-Methenyltetrahydrofolate[c] -> 2 H+[c] + Tetrahydrofolate[c] + 5-Phosphoribosyl-N-formylglycinamide[c]	STROP_RS19150	One carbon pool by folate	0	0	1000	2	2.1.2.2	new rxn		R04326
915	r_1003	R04443	L-4-Hydroxyglutamate_semialdehyde[c] <=> H2O[c] + H+[c] + L-1-Pyrroline-3-hydroxy-5-carboxylate[c]		Arginine and proline metabolism	1	-1000	1000	1	non enzymatic reaction	KEGG RID		R04443
916	r_1004	R04594	H2O[c] + N1-(5-Phospho-alpha-D-ribosyl)-5,6-dimethylbenzimidazole[c] -> H+[c] + Orthophosphate[c] + alpha-Ribazole[c]		Porphyrin and chlorophyll metabolism	0	0	1000	1	3.1.3.73	new rxn, gap filling		R04594
917	r_1005	R04951	H2O[c] + R-S-Cysteinylglycine[c] -> H+[c] + Glycine[c] + S-Substituted_L-cysteine[c]	((STROP_RS17445) or (STROP_RS17680) or (STROP_RS03585) or (STROP_RS16620))	Glutathione metabolism	0	0	1000	2	3.4.11.2 3.4.11.1	new rxn		R04951
918	r_1006	R04987	H+[c] + NADPH[c] + Oxygen[c] + 2-Octaprenylphenol[c] -> H2O[c] + NADP+[c] + 2-Octaprenyl-6-hydroxyphenol[c]	STROP_RS03055	Ubiquinone and other terpenoid-quinone biosynthesis	0	0	1000	1	1.14.13.-	ubiI		R04987
919	r_1007	R05030	ATP[c] + NH3[c] + uaaGgla[c] -> H+[c] + ADP[c] + Orthophosphate[c] + uaaGgtla[c]		Peptidoglycan Biosynthesis	0	0	1000	1	6.3.5.-	[]		R05030
920	r_1008		H+[c] + Adenosyl_cobinamide-phosphate[c] + GTP[c] -> Pyrophosphate[c] + Adenosine-GDP-cobinamide[c]		Porphyrin and chlorophyll metabolism	0	0	1000	1	2.7.7.62	new rxn, gap filling		R05222
921	r_1009		alpha-Ribazole[c] + Adenosine-GDP-cobinamide[c] -> GMP[c] + Cobamide_coenzyme[c]	STROP_RS16605	Porphyrin and chlorophyll metabolism	0	0	1000	2	2.7.8.26	[]		R05223
922	r_1010		2 H2O[c] + 2 ATP[c] + 2 L-Glutamine[c] + Hydrogenobyrinate[c] -> 2 H+[c] + 2 L-Glutamate[c] + 2 ADP[c] + 2 Orthophosphate[c] + Hydrogenobyrinate_a,c-diamide[c]	STROP_RS12710	Porphyrin and chlorophyll metabolism	0	0	1000	2	6.3.5.9	[]		R05224
923	r_1011	R05225	4 H2O[c] + 4 ATP[c] + 4 L-Glutamine[c] + Adenosyl_cobyrinate-a,c-diamide[c] -> 3 H+[c] + 4 L-Glutamate[c] + 4 ADP[c] + 4 Orthophosphate[c] + Adenosyl_cobyrinate-hexaamide[c]	STROP_RS17865	Porphyrin and chlorophyll metabolism	0	0	1000	2	6.3.5.10	[]		R05225
924	r_1012	R05237	H2O[c] + trans-3-Chloroallyl_aldehyde[c] -> 3 H+[c] + trans-3-Chloroacrylic_acid[c]	((STROP_RS00395) or (STROP_RS04190))	Chloroalkane and chloroalkene degradation	0	0	1000	2	1.2.1.3	new rxn		R05237
925	r_1013	R05238	H2O[c] + cis-3-Chloroallyl_aldehyde[c] -> 3 H+[c] + cis-3-Chloroacrylic_acid[c]	((STROP_RS00395) or (STROP_RS04190))	Chloroalkane and chloroalkene degradation	0	0	1000	2	1.2.1.3	new rxn		R05238
926	r_1016	R05265	4 H+[c] + Oxygen[c] + 4-Nitrocatechol[c] -> H2O[c] + Nitrite[c] + Benzene-1,2,4-triol[c]	STROP_RS11905	Aminobenzoate degradation	0	0	1000	2	1.14.-.-	new rxn		R05265
927	r_1017	R05298	Pyruvate[c] + Propanal[c] <=> 4-Hydroxy-2-oxohexanoic_acid[c]		Xylene degradation	1	-1000	1000	2	4.1.3.43	gap filling		R05298
928	r_1018		H2O[c] + 2,4,5-Trichloro-2,5-cyclohexadiene-1-ol[c] -> H+[c] + Hydrochloric_acid[c] + 2,5-Dichloro-2,5-cyclohexadiene-1,4-diol[c]	STROP_RS14895	Chlorocyclohexane and chlorobenzene degradation	0	0	1000	2	3.8.1.5	new rxn		R05370
929	r_1021	R05511	H2O[c] + cis-2-Chloro-4-carboxymethylenebut-2-en-1,4-olide[c] -> H+[c] + 2-Chloromaleylacetate[c]	STROP_RS04550	Chlorocyclohexane and chlorobenzene degradation	0	0	1000	2	3.1.1.45	new rxn		R05511
930	r_1022		H2O[c] + Manninotriose[c] -> D-Galactose[c] + Melibiose[c]		Galactose metabolism	0	0	1000	1	3.2.1.22	new rxn		R05549
931	r_1023	R05551	H2O[c] + Acrylamide[c] -> NH3[c] + Acrylic_acid[c]	((STROP_RS04670) or (STROP_RS17105) or (STROP_RS17695))	Styrene degradation	0	0	1000	2	3.5.1.4	new rxn		R05551
932	r_1024	R05611	Isopentenyl_diphosphate[c] + all-trans-Heptaprenyl_diphosphate[c] -> Pyrophosphate[c] + all-trans-octaprenyl_diphosphate[c]	STROP_RS20415	Biosynthesis of steroids	0	0	1000	1	2.5.1.-	[]		R05611
933	r_1025		S-Adenosyl-L-methionine[c] + 2-Octaprenyl-3-methyl-5-hydroxy-6-methoxy-1,4-benzoquinone[c] -> S-Adenosyl-L-homocysteine[c] + Ubiquinone[c]	STROP_RS21515	Ubiquinone and other terpenoid-quinone biosynthesis	0	0	1000	2	2.1.1.64	KEGG ID		R05614
934	r_1027	R05809	S-Adenosyl-L-methionine[c] + Cobalt-precorrin_3[c] <=> H+[c] + Cobalt-precorrin_4[c] + S-Adenosyl-L-homocysteine[c]	STROP_RS12685	Porphyrin and chlorophyll metabolism	1	-1000	1000	2	2.1.1.131	KEGG ID		R05809
935	r_1028	R05812	H+[c] + NADPH[c] + Cobalt-precorrin_6[c] <=> NADP+[c] + Cobalt-dihydro-precorrin_6[c]		Porphyrin and chlorophyll metabolism	1	-1000	1000	1	1.3.1.106	new rxn, gap filling		R05812
936	r_1029	R05814	Cobalt-precorrin_8[c] <=> Cobyrinate[c]	STROP_RS12675	Porphyrin and chlorophyll metabolism	1	-1000	1000	2	5.4.99.60	KEGG ID		R05814
937	r_1032	R06626	L-Tyrosine[c] + 4-Hydroxyphenylglyoxylate[c] <=> 3-(4-Hydroxyphenyl)pyruvate[c] + L-4-Hydroxyphenylglycine[c]	STROP_RS12465	Biosynthesis of vancomycin group antibiotics	1	-1000	1000	2	2.6.1.103	new rxn		R06626
938	r_1033		FMN[c] + (S)-4-Hydroxymandelate[c] <=> flavin_mononucleotide-reduced[c] + 4-Hydroxyphenylglyoxylate[c]	STROP_RS12470	Biosynthesis of vancomycin group antibiotics	1	-1000	1000	2	1.1.3.46	new rxn		R06633
939	r_1034		Pyridoxamine_phosphate[c] + 3,5-Dihydroxyphenylglyoxylate[c] <=> Pyridoxal_phosphate[c] + 3,5-Dihydroxy-phenylglycine[c]	STROP_RS12465	Biosynthesis of vancomycin group antibiotics	1	-1000	1000	2	2.6.1.103	new rxn		R06634
940	r_1035	R06635	8 H+[c] + Acetyl-CoA[c] + Acyl-carrier_protein[c] + 7 Malonyl-CoA[c] -> 7 CO2[c] + 8 CoA[c] + 3HephexACP[c]	((STROP_RS11180) or (STROP_RS11185) or (STROP_RS11190))	Biosynthesis of type II polyketide backbone	0	0	1000	2	2.3.1.-	new rxn		R06635
941	r_1037		S-Adenosyl-L-methionine[c] + 2-Phytyl-1,4-naphthoquinone[c] -> H+[c] + S-Adenosyl-L-homocysteine[c] + Phylloquinone[c]	STROP_RS20495	Ubiquinone and other terpenoid-quinone biosynthesis	0	0	1000	2	2.1.1.163	KEGG ID		R06859
942	r_1038	R06883	NADH[c] + H+[c] + Oxygen[c] + Bisphenol_A[c] -> NAD+[c] + H2O[c] + 1,2-Bis(4-hydroxyphenyl)-2-propanol[c]	STROP_RS11905	Bisphenol degradation	0	0	1000	2	1.14.-.-	new rxn		R06883
943	r_1039		NADH[c] + H+[c] + Oxygen[c] + 2,2-Bis(4-hydroxyphenyl)-1-propanol[c] -> NAD+[c] + H2O[c] + 2,3-Bis(4-hydroxyphenyl)-1,2-propanediol[c]	STROP_RS11905	Bisphenol degradation	0	0	1000	2	1.14.-.-	new rxn		R06888
944	r_1040		NAD+[c] + 1-Hydroxymethylnaphthalene[c] -> NADH[c] + H+[c] + 1-Naphthaldehyde[c]	((STROP_RS05870) or (STROP_RS13085) or (STROP_RS13685))	Naphthalene degradation	0	0	1000	2	1.1.1.1	new rxn		R06917
945	r_1041		NAD+[c] + (2-Naphthyl)methanol[c] -> NADH[c] + H+[c] + 2-Naphthaldehyde[c]	((STROP_RS05870) or (STROP_RS13085) or (STROP_RS13685))	Naphthalene degradation	0	0	1000	2	1.1.1.1	new rxn		R06927
946	r_1042		2 H+[c] + Carbamate[c] <=> CO2[c] + NH3[c]	s0005	Nitrogen metabolism	1	-1000	1000	2	Spontaneous	[]		R07316
947	r_1044		H2O[c] + Heme_O[c] <=> 4 H+[c] + Heme_A[c]	STROP_RS15445	Porphyrin and chlorophyll metabolism	1	-1000	1000	2	cytochrome oxidase (COX15)	new rxn		R07412
948	r_1048	R07541	gamma-Carotene[c] -> 4 H+[c] + Chlorobactene[c]	STROP_RS01230	Carotenoid biosynthesis, Sioxanthin biosynthesis	0	0	1000	4	gamma-carotene desaturase(crtU)	new rxn; proposed biosynthetic pathway of sioxanthin		R07541
949	r_1049		3-Methyl-2-oxobutanoic_acid[c] + Thiamin_diphosphate[c] -> CO2[c] + 2-Methyl-1-hydroxypropyl-ThPP[c]	STROP_RS16900	Valine, leucine and isoleucine degradation	0	0	1000	2	1.2.4.4	KEGG ID		R07599
950	r_1050	R07600	H+[c] + Lipoamide-E[c] + 2-Methyl-1-hydroxypropyl-ThPP[c] -> S-(2-Methylpropanoyl)-dihydrolipoamide-E[c] + Thiamin_diphosphate[c]	STROP_RS16900	Valine, leucine and isoleucine degradation	0	0	1000	2	1.2.4.4	KEGG ID		R07600
951	r_1051		4-Methyl-2-oxopentanoate[c] + Thiamin_diphosphate[c] -> CO2[c] + 3-Methyl-1-hydroxybutyl-ThPP[c]	STROP_RS16900	Valine, leucine and isoleucine degradation	0	0	1000	2	1.2.4.4	KEGG ID		R07601
952	r_1052	R07602	2 H+[c] + Lipoamide-E[c] + 3-Methyl-1-hydroxybutyl-ThPP[c] -> dr2mtS3md[c] + Thiamin_diphosphate[c]	STROP_RS16900	Valine, leucine and isoleucine degradation	0	0	1000	2	1.2.4.4	[]		R07602
953	r_1053	R07603	(S)-3-Methyl-2-oxopentanoic_acid[c] + Thiamin_diphosphate[c] -> CO2[c] + 2-Methyl-1-hydroxybutyl-ThPP[c]	STROP_RS16900	Valine, leucine and isoleucine degradation	0	0	1000	2	1.2.4.4	KEGG ID		R07603
954	r_1054	R07604	2 H+[c] + Lipoamide-E[c] + 2-Methyl-1-hydroxybutyl-ThPP[c] -> dr2mtS2md[c] + Thiamin_diphosphate[c]	STROP_RS16900	Valine, leucine and isoleucine degradation	0	0	1000	2	1.2.4.4	[]		R07604
955	r_1056		2 H+[c] + Oxygen[c] + Phenylboronic_acid[c] <=> Phenol[c] + Boric_acid[c]	STROP_RS11905	Aminobenzoate degradation	1	-1000	1000	2	1.14.-.-	new rxn		R07697
956	r_1057	R07774	S-Adenosyl-L-methionine[c] + Cobalt-dihydro-precorrin_6[c] <=> H+[c] + S-Adenosyl-L-homocysteine[c] + Cobalt-precorrin_7[c]		Porphyrin and chlorophyll metabolism	1	-1000	1000	1	2.1.1.196	gap filling		R07774
957	r_1060	R07857	beta-Carotene[c] -> 4 H+[c] + beta-Isorenieratene[c]	STROP_RS01230	Carotenoid biosynthesis	0	0	1000	2	gamma-carotene desaturase(crtU)	new rxn		R07857
958	r_1061	R07858	beta-Isorenieratene[c] -> 4 H+[c] + Isorenieratene[c]	STROP_RS01230	Carotenoid biosynthesis	0	0	1000	2	gamma-carotene desaturase(crtU)	new rxn		R07858
959	r_1063	R07891	CoA[c] + 3-Oxo-OPC8-CoA[c] -> Acetyl-CoA[c] + OPC6-CoA[c]	((STROP_RS06835) or (STROP_RS07680) or (STROP_RS22615))	alpha-Linolenic acid metabolism	0	0	1000	2	2.3.1.16	new rxn		R07891
960	r_1064		CoA[c] + 3-Oxo-OPC6-CoA[c] -> Acetyl-CoA[c] + OPC4-CoA[c]	((STROP_RS06835) or (STROP_RS07680) or (STROP_RS22615))	alpha-Linolenic acid metabolism	0	0	1000	2	2.3.1.16	new rxn		R07895
961	r_1065	R07899	CoA[c] + 3-Oxo-OPC4-CoA[c] -> Acetyl-CoA[c] + (+)-7-Isojasmonic_acid_CoA[c]	((STROP_RS06835) or (STROP_RS07680) or (STROP_RS22615))	alpha-Linolenic acid metabolism	0	0	1000	2	2.3.1.16	new rxn		R07899
962	r_1066		FAD[c] + 5-Methylhex-4-enoyl-CoA[c] -> (2E)-5-Methylhexa-2,4-dienoyl-CoA[c] + FADH2[c]	((STROP_RS00445) or (STROP_RS11360) or (STROP_RS13170) or (STROP_RS13175) or (STROP_RS13180) or (STROP_RS13470) or (STROP_RS13475))	Geraniol degradation	0	0	1000	2	1.3.99.-	new rxn, KEGG ID		R08092
963	r_1068	R08210	NADH[c] + H+[c] + 1-Hydroxy-2-methyl-2-butenyl_4-diphosphate[c] -> NAD+[c] + H2O[c] + Dimethylallyl_diphosphate[c]	STROP_RS04455	Terpenoid backbone biosynthesis	0	0	1000	2	1.17.1.2	[]		R08210
964	r_1069	R09083	Oxygen[c] + flavin_mononucleotide-reduced[c] <=> D-Erythrose_4-phosphate[c] + Dimethylbenzimidazole[c] + Dialurate[c]	STROP_RS22460	Riboflavin metabolism	1	-1000	1000	2	1.13.11.79	new rxn, incomplete rxn		R09083
965	r_1070		0.5 Oxygen[c] + Bis(4-hydroxyphenyl)methane[c] -> Bis(4-hydroxyphenyl)methanol[c]	STROP_RS11905	Bisphenol degradation	0	0	1000	2	1.14.-.-	new rxn		R09102
966	r_1071		0.5 Oxygen[c] + 4,4-Dihydroxybenzophenone[c] -> 4-Hydroxyphenyl-4-hydroxybenzoate[c]	STROP_RS11905	Bisphenol degradation	0	0	1000	2	1.14.-.-	new rxn		R09104
967	r_1074		9 H+[c] + Acyl-carrier_protein[c] + 8 Malonyl-CoA[c] <=> 8 CO2[c] + 8 CoA[c] + 3HephexACP[c]	((STROP_RS11180) or (STROP_RS11185) or (STROP_RS11190))	Biosynthesis of type II polyketide backbone	1	-1000	1000	2	2.3.1.-	new rxn		R09258
968	r_1075		3HephexACP[c] <=> 7,9,12-Octaketide_intermediate_1[c]	((STROP_RS11180) or (STROP_RS11185) or (STROP_RS11190))	Biosynthesis of type II polyketide backbone	1	-1000	1000	2	2.3.1.-	new rxn		R09259
969	r_1076		H+[c] + NADPH[c] + 7,9,12-Octaketide_intermediate_1[c] <=> NADP+[c] + 7,9,12-Octaketide_intermediate_2[c]	STROP_RS11035	Biosynthesis of type II polyketide backbone	1	-1000	1000	2	1.1.1.-	new rxn		R09262
970	r_1077	R09265	7,9,12-Octaketide_intermediate_2[c] <=> 2 H2O[c] + 7,9,12-Octaketide_intermediate_3[c]	STROP_RS11050	Biosynthesis of type II polyketide backbone	1	-1000	1000	2	4.2.1.-	new rxn		R09265
971	r_1080		cPMP[c] + 2 Sulfur_donor[c] <=> 2 H+[c] + Oxygen[c] + Molybdopterin[c]	STROP_RS22945	Folate biosynthesis	1	-1000	1000	2	2.8.1.12	new rxn		R09395
972	r_1081	R09839	CoA[c] + 0.5 Oxygen[c] + 3-Oxo-5,6-dehydrosuberyl-CoA[c] -> 4 H+[c] + 5-Carboxy-2-pentenoyl-CoA[c] + Acetyl-CoA[c]	STROP_RS03575	Phenylalanine metabolism	0	0	1000	2	2.3.1.223	new rxn		R09839
973	r_1082	Raffinose galactohydrolase	H2O[c] + Raffinose[c] -> D-Galactose[c] + Sucrose[c]		Galactose metabolism	0	0	1000	1	3.2.1.22	new rxn, rxn added for Raffinose utilization		R01103
974	r_1083	Raffinose-ABC transport	H2O[c] + ATP[c] + Raffinose[e] -> H+[c] + ADP[c] + Orthophosphate[c] + Raffinose[c]	(STROP_RS02200 and STROP_RS12090 and STROP_RS21285)	ABC transporters	0	0	1000	2	[]	new rxn		[]
975	r_1085	ATP:D-ribulose 5-phosphotransferase	ATP[c] + D-Ribulose[c] -> ADP[c] + D-Ribulose_5-phosphate[c]		Pentose and glucuronate interconversions	0	0	1000	1	2.7.1.16	new rxn, rxn added for ribitol		R01526
976	r_1086	Riboflavin hydrolase	H2O[c] + Riboflavin[c] -> Lumichrome[c] + Ribitol[c]		Riboflavin metabolism	0	0	1000	2	3.5.99.1	new rxn		R01732
977	r_1087	Riboflavin import	H+[e] + Riboflavin[e] -> H+[c] + Riboflavin[c]		Transport	0	0	1000	1	[]	[]		[]
978	r_1088	S-(5-deoxy-D-ribos-5-yl)-L-homocysteine homocysteine-lyase	S-Ribosyl-L-homocysteine[c] <=> L-Homocysteine[c] + (4S)-4,5-dihydroxypentan-2,3-dione[c]	STROP_RS03310	Cysteine and methionine metabolism	1	-1000	1000	2	4.4.1.21	[]		R01291
979	r_1089	S-(hydroxymethyl)glutathione dehydrogenase	NAD+[c] + S-(Hydroxymethyl)glutathione[c] <=> NADH[c] + H+[c] + S-Formylglutathione[c]	STROP_RS13085	Methane metabolism	1	-1000	1000	2	1.1.1.284	new rxn		R06983
980	r_1090	S-2-Hydroxyacyl)glutathione hydrolase	H2O[c] + (R)-S-Lactoylglutathione[c] -> H+[c] + (R)-Lactate[c] + Glutathione[c]	STROP_RS09165	Pyruvate metabolism	0	0	1000	1	3.1.2.6	[]		R01736
981	r_1091	S-Adenosyl-L-homocysteine hydrolase	H2O[c] + S-Adenosyl-L-homocysteine[c] <=> L-Homocysteine[c] + Adenosine[c]	STROP_RS04895	Cysteine and methionine metabolism	1	-1000	1000	2	3.3.1.1	[]		R00192
982	r_1092	S-Adenosyl-L-methionine:1-precorrin-6Y C5,15-methyltransferase (C-12-decarboxylating)	2 S-Adenosyl-L-methionine[c] + Precorrin_6Y[c] <=> CO2[c] + 2 H+[c] + 2 S-Adenosyl-L-homocysteine[c] + Precorrin_8X[c]	STROP_RS12690	Porphyrin and chlorophyll metabolism	1	-1000	1000	2	2.1.1.132	[]		R05149
983	r_1093	S-adenosyl-L-methionine:3-(all-trans-octaprenyl)benzene-1,2-diol 2-O-methyltransferase	S-Adenosyl-L-methionine[c] + 2-Octaprenyl-6-hydroxyphenol[c] -> H+[c] + S-Adenosyl-L-homocysteine[c] + 2-Octaprenyl-6-methoxyphenol[c]	STROP_RS21515	Ubiquinone and other terpenoid-quinone biosynthesis	0	0	1000	2	2.1.1.222	[]		R04988
984	r_1095	S-Adenosyl-L-methionine:8-amino-7-oxononanoate aminotransferase	H+[c] + 8-Amino-7-oxononanoate[c] + S-Adenosyl-L-methionine[c] -> 7,8-Diaminononanoate[c] + S-Adenosyl-4-methylthio-2-oxobutanoate[c]	STROP_RS09360	Biotin metabolism	0	0	1000	2	2.6.1.62	[]		R03231
985	r_1096	S-Adenosyl-L-methionine:caffeoyl-CoA 3-O-methyltransferase	S-Adenosyl-L-methionine[c] + Caffeoyl-CoA[c] <=> H+[c] + S-Adenosyl-L-homocysteine[c] + Feruloyl-CoA[c]	STROP_RS04305	Phenylalanine metabolism	1	-1000	1000	2	2.1.1.104	new rxn		R01942
986	r_1097	S-adenosyl-L-methionine:cobalt-factor-II C20-methyltransferase	5 H+[c] + S-Adenosyl-L-methionine[c] + Cobalt-sirohydrochlorin[c] <=> Cobalt-factor_III[c] + S-Adenosyl-L-homocysteine[c]	STROP_RS12705	Porphyrin and chlorophyll metabolism	1	-1000	1000	2	2.1.1.151	new rxn		R05808
987	r_1098	S-adenosyl-L-methionine:cobalt-precorrin-5B (C1)-methyltransferase	S-Adenosyl-L-methionine[c] + Cobalt-precorrin_5B[c] -> H+[c] + S-Adenosyl-L-homocysteine[c] + Cobalt-precorrin_6[c]	STROP_RS12695	Porphyrin and chlorophyll metabolism	0	0	1000	2	2.1.1.195	[]		R07773
988	r_1099	S-adenosyl-L-methionine:DNA (cytosine-5-)-methyltransferase	S-Adenosyl-L-methionine[c] + DNA_cytosine[c] <=> H+[c] + S-Adenosyl-L-homocysteine[c] + DNA_5-methylcytosine[c]	((STROP_RS00315) or (STROP_RS02890))	Cysteine and methionine metabolism	1	-1000	1000	2	2.1.1.37	new rxn		R04858
989	r_1103	S-adenosyl-L-methionine:precorrin-3B C17-methyltransferase	S-Adenosyl-L-methionine[c] + Precorrin_3B[c] -> 2 H+[c] + S-Adenosyl-L-homocysteine[c] + Precorrin_4[c]	STROP_RS12685	Porphyrin and chlorophyll metabolism	0	0	1000	2	2.1.1.131	[]		R05180
990	r_1104	S-adenosyl-L-methionine:precorrin-4 C11 methyltransferase	S-Adenosyl-L-methionine[c] + Precorrin_4[c] -> H+[c] + S-Adenosyl-L-homocysteine[c] + Precorrin_5[c]	STROP_RS12700	Porphyrin and chlorophyll metabolism	0	0	1000	2	2.1.1.133	[]		R05181
991	r_1105	S-adenosyl-L-methionine:precorrin-4 C20-methyltransferase	H+[c] + S-Adenosyl-L-methionine[c] + Precorrin_2[c] -> S-Adenosyl-L-homocysteine[c] + Precorrin_3A[c]	STROP_RS12705	Porphyrin and chlorophyll metabolism	0	0	1000	2	2.1.1.130	[]		R03948
992	r_1106	S-adenosyl-L-methionine:precorrin-7 C15-methyltransferase	S-Adenosyl-L-methionine[c] + Cobalt-precorrin_7[c] <=> CO2[c] + S-Adenosyl-L-homocysteine[c] + Cobalt-precorrin_8[c]		Porphyrin and chlorophyll metabolism	1	-1000	1000	1	2.1.1.289	gap filling		R07775
993	r_1107	S-Adenosyl-L-methionine:uroporphyrin-III C-methyltransferase	Fe2+[c] + Sirohydrochlorin[c] -> 2 H+[c] + Siroheme[c]	STROP_RS17820	Porphyrin and chlorophyll metabolism	0	0	1000	2	4.99.1.4	[]		R02864
994	r_1108	S-adenosyl-L-methionine:uroporphyrin-III C-methyltransferase	2 S-Adenosyl-L-methionine[c] + Uroporphyrinogen_III[c] -> 2 H+[c] + 2 S-Adenosyl-L-homocysteine[c] + Precorrin_2[c]	((STROP_RS01805) or (STROP_RS17820))	Porphyrin and chlorophyll metabolism	0	0	1000	2	2.1.1.107	[]		R03194
995	r_1109	S-Adenosyl-L-methionine:uroporphyrin-III C-methyltransferase	NAD+[c] + Precorrin_2[c] -> NADH[c] + H+[c] + Sirohydrochlorin[c]	STROP_RS17820	Porphyrin and chlorophyll metabolism	0	0	1000	2	1.3.1.76	[]		R03947
996	r_1110	S-adenosylmethione:2-demethylmenaquinone methyltransferase	S-Adenosyl-L-methionine[c] + 2-Demethylmenaquinone[c] -> H+[c] + S-Adenosyl-L-homocysteine[c] + Menaquinone[c]	STROP_RS20495	Ubiquinone and other terpenoid-quinone biosynthesis	0	0	1000	2	2.1.1.163	[]		R04993
997	r_1111	S-aminomethyldihydrolipoylprotein:(6S)-tetrahydrofolate aminomethyltransferase	Tetrahydrofolate[c] + S-Aminomethyldihydrolipoylprotein[c] <=> NH3[c] + 5,10-Methylenetetrahydrofolate[c] + Dihydrolipoylprotein[c]	STROP_RS16615	Glycine, serine and threonine metabolism; One carbon pool by folate	1	-1000	1000	2	2.1.2.10	[]		R04125
998	r_1112	S-Aminomethyldihydrolipoylprotein:(6S)-tetrahydrofolate aminomethyltransferase (ammonia-forming)	H2O[c] + 5,10-Methenyltetrahydrofolate[c] -> H+[c] + 5-Formyltetrahydrofolate[c]	STROP_RS16615	One carbon pool by folate	0	0	1000	2	2.1.2.10	new rxn		R02300
999	r_1113	Salicin transport via PEP:PTS	Phosphoenolpyruvate[c] + Salicin[e] -> Pyruvate[c] + Salicin_6-phosphate[c]		Transport	0	0	1000	1	[]	[]		[]
1000	r_1114	salicylate,NADH:oxygen oxidoreductase (1-hydroxylating, decarboxylating)	NADH[c] + 2 H+[c] + Oxygen[c] + Salicylate[c] -> CO2[c] + NAD+[c] + H2O[c] + Catechol[c]	STROP_RS13370	Naphthalene degradation; Polycyclic aromatic hydrocarbon degradation; Dioxin degradation	0	0	1000	1	1.14.13.1	[]		R00818
1001	r_1115	salicylate,NADH:oxygen oxidoreductase (1-hydroxylating,decarboxylating)	NADH[c] + 2 H+[c] + Oxygen[c] + 4-Hydroxymethylsalicylate[c] -> CO2[c] + NAD+[c] + H2O[c] + 4-Hydroxymethylcatechol[c]	STROP_RS13370	Naphthalene degradation	0	0	1000	1	1.14.13.1	[]		R06936
1002	r_1116	salicylate,NADH:oxygen oxidoreductase (1-hydroxylating,decarboxylating)	NADH[c] + 2 H+[c] + Oxygen[c] + 3-Methylsalicylate[c] -> CO2[c] + NAD+[c] + H2O[c] + 2,3-Dihydroxytoluene[c]	STROP_RS13370	Naphthalene degradation	0	0	1000	1	1.14.13.1	[]		R06915
1003	r_1117	salicylate,NADH:oxygen oxidoreductase (1-hydroxylating,decarboxylating)	NADH[c] + 2 H+[c] + Oxygen[c] + 4-Methylsalicylate[c] -> CO2[c] + NAD+[c] + H2O[c] + 4-Methylcatechol[c]	STROP_RS13370	Naphthalene degradation	0	0	1000	2	1.14.13.1	[]		R06939
1004	r_1118	Se-methyl-L-selenocysteine methaneselenol-lyase (deaminating; pyruvate-forming)	H2O[c] + Se-Methyl-L-selenocysteine[c] <=> Pyruvate[c] + NH3[c] + Methaneselenol[c]	STROP_RS06395	Selenocompound metabolism	1	-1000	1000	2	4.4.1.1	new rxn		R09366
1005	r_1119	sedoheptulose 1,7-bisphosphate D-glyceraldehyde-3-phosphate-lyase	D-Erythrose_4-phosphate[c] + Glycerone_phosphate[c] <=> D-Sedoheptulose_1,7-bisphosphate[c]	((STROP_RS00645) or (STROP_RS20975))	Carbon fixation	1	-1000	1000	2	4.1.2.13	[]		R01829
1006	r_1120	sedoheptulose-7-phosphate:D-glyceraldehyde-3-phosphate glyceronetransferase	D-Glyceraldehyde_3-phosphate[c] + Sedoheptulose_7-phosphate[c] <=> beta-D-Fructose_6-phosphate[c] + D-Erythrose_4-phosphate[c]	STROP_RS15470	Pentose phosphate pathway	1	-1000	1000	2	2.2.1.2	[]		R01827
1007	r_1121	sedoheptulose-7-phosphate:D-glyceraldehyde-3-phosphate glycolaldehyde transferase	D-Glyceraldehyde_3-phosphate[c] + Sedoheptulose_7-phosphate[c] <=> D-Ribose_5-phosphate[c] + D-Xylulose_5-phosphate[c]	((STROP_RS15465) or (STROP_RS22580))	Pentose phosphate pathway; Carbon fixation	1	-1000	1000	2	2.2.1.1	[]		R01641
1008	r_1122	Selenocystathionine L-homocysteine-lyase (deaminating)	H2O[c] + L-Selenocystathionine[c] <=> Pyruvate[c] + NH3[c] + Selenohomocysteine[c]	STROP_RS13015	Selenocompound metabolism	1	-1000	1000	2	4.4.1.8	new rxn		R04941
1009	r_1123	Selenomethionine methanethiol-lyase (deaminating)	H2O[c] + L-Selenomethionine[c] -> 2-Oxobutanoate[c] + NH3[c] + Methaneselenol[c]	STROP_RS06395	Selenocompound metabolism	0	0	1000	2	4.4.1.1	new rxn		R04770
1010	r_1124	Selenomethionine:tRNAMet ligase (AMP-forming)	ATP[c] + L-Selenomethionine[c] + tRNA(Met)[c] -> Pyrophosphate[c] + AMP[c] + Selenomethionyl-tRNA(Met)[c]	STROP_RS03950	Selenocompound metabolism	0	0	1000	2	6.1.1.10	new rxn		R04773
1011	r_1125	selenophosphate:L-seryl-tRNASec selenium transferase	2 H+[c] + Selenophosphate[c] + L-Seryl-tRNA(Sec)[c] -> Orthophosphate[c] + L-Selenocysteinyl-tRNA(Sec)[c]	((STROP_RS02970) or (STROP_RS03015))	Selenocompound metabolism; Aminoacyl-tRNA biosynthesis	0	0	1000	2	2.9.1.1	new rxn		R08219
1012	r_1126	Shikimate:NADP+ 5-oxidoreductase	NADP+[c] + Shikimate[c] <=> H+[c] + NADPH[c] + 3-Dehydroshikimate[c]	STROP_RS09230	Phenylalanine, tyrosine and tryptophan biosynthesis	1	-1000	1000	2	1.1.1.25	[]		R02413
1013	r_1127	sirohydrochlorin cobalt-lyase	Cobalt_ion[c] + Sirohydrochlorin[c] -> Cobalt-sirohydrochlorin[c]	STROP_RS12670	Porphyrin and chlorophyll metabolism	0	0	1000	2	4.99.1.3	new rxn		R05807
1014	r_1128	sn-Glycero-3-phosphocholine glycerophosphohydrolase	H2O[c] + sn-glycero-3-Phosphocholine[c] -> sn-Glycerol_3-phosphate[c] + Choline[c]	((STROP_RS11770) or (STROP_RS22780) or (STROP_RS10345) or (STROP_RS14800))	Glycerophospholipid metabolism	0	0	1000	2	3.1.4.46	[]		R01030
1015	r_1129	sn-Glycero-3-phosphoethanolamine glycerophosphohydrolase	H2O[c] + sn-glycero-3-Phosphoethanolamine[c] <=> sn-Glycerol_3-phosphate[c] + Ethanolamine[c]	((STROP_RS11770) or (STROP_RS22780) or (STROP_RS10345) or (STROP_RS14800))	Glycerophospholipid metabolism	1	-1000	1000	2	3.1.4.46	[]		R01470
1016	r_1130	sn-Glycerol 3-phosphate ABC transport	H2O[c] + ATP[c] + sn-Glycerol_3-phosphate[e] -> H+[c] + ADP[c] + Orthophosphate[c] + sn-Glycerol_3-phosphate[c]	STROP_RS13680	ABC transporters	0	0	1000	2	[]	[]		[]
1017	r_1131	Sodium proton antiporter	H+[e] + Sodium[c] -> H+[c] + Sodium[e]	((STROP_RS05815) or (STROP_RS08405) or (STROP_RS10660))	Transport	0	0	1000	1	[]	[]		[]
1018	r_1132	Sorbitol transport via PEP:PTS	Phosphoenolpyruvate[c] + D-Sorbitol[e] -> Pyruvate[c] + Sorbitol_6-phosphate[c]		Transport	0	0	1000	1	[]	[]		[]
1019	r_1133	Sphingomyelin cholinephosphohydrolase	H2O[c] + Sphingomyelin[c] <=> N-Acylsphingosine[c] + Choline_phosphate[c]	STROP_RS10305	Sphingolipid metabolism	1	-1000	1000	2	3.1.4.12	new rxn		R02541
1020	r_1134	Stachyose-ABC transport	H2O[c] + ATP[c] + Stachyose[e] -> H+[c] + ADP[c] + Orthophosphate[c] + Stachyose[c]	(STROP_RS02200 and STROP_RS12090 and STROP_RS21285)	ABC transporters	0	0	1000	2	[]	new rxn		[]
1021	r_1135	stearoyl-CoA 9-desaturase	2 H+[c] + Oxygen[c] + Stearoyl-CoA[c] + 2 Ferrocytochrome_b5[c] -> 2 H2O[c] + Oleoyl-CoA[c] + 2 Ferricytochrome_b5[c]	STROP_RS09175	Polyunsaturated fatty acid biosynthesis	0	0	1000	2	1.14.19.1 1.14.19.2	new rxn		R02222
1022	r_1137	succinate-semialdehyde:NAD(P)+ oxidoreductase	H2O[c] + NADP+[c] + Succinate_semialdehyde[c] -> 2 H+[c] + NADPH[c] + Succinate[c]	STROP_RS08780	Butanoate metabolism; Alanine, aspartate and glutamate metabolism; Tyrosine metabolism	0	0	1000	2	1.2.1.79	[]		R00714
1023	r_1138	succinate-semialdehyde:NAD(P)+ oxidoreductase	NAD+[c] + H2O[c] + Succinate_semialdehyde[c] -> NADH[c] + 2 H+[c] + Succinate[c]	STROP_RS08780	Butanoate metabolism; Alanine, aspartate and glutamate metabolism; Tyrosine metabolism	0	0	1000	2	1.2.1.16 1.2.1.79	[]		R00713
1024	r_1139	Succinate:(acceptor) oxidoreductase	Succinate[c] + FAD[c] <=> Fumarate[c] + FADH2[c]	((STROP_RS08615 and STROP_RS08620 and STROP_RS08625 and STROP_RS18950) or (STROP_RS08615 and STROP_RS08625 and STROP_RS18945 and STROP_RS18950))	Butanoate metabolism	1	-1000	1000	2	1.3.5.1 1.3.5.4	[]		R00408
1025	r_1140	succinate:acceptor oxidoreductase	Succinate[c] + Menaquinone[c] <=> 2 H+[c] + Fumarate[c] + Menaquinol[c]	((STROP_RS08615 and STROP_RS08620 and STROP_RS08625 and STROP_RS18950) or (STROP_RS08615 and STROP_RS08625 and STROP_RS18945 and STROP_RS18950))	Citrate cycle (TCA cycle); Butanoate metabolism; Oxidative Phosphorylation	1	-1000	1000	2	1.3.5.4 1.3.5.1	R02164		R02164
1026	r_1141	Succinate:CoA ligase (ADP-forming)	ATP[c] + CoA[c] + Succinate[c] <=> Succinyl-CoA[c] + ADP[c] + Orthophosphate[c]	(STROP_RS19175 and STROP_RS19180)	Citrate cycle (TCA cycle); Propanoate metabolism	1	-1000	1000	2	6.2.1.5	[]		R00405
1027	r_1142	Succinyl-CoA:acetyl-CoA C-acyltransferase	CoA[c] + 3-Oxoadipyl-CoA[c] -> Succinyl-CoA[c] + Acetyl-CoA[c]	((STROP_RS06835) or (STROP_RS07680) or (STROP_RS22615))	Benzoate degradation	0	0	1000	2	2.3.1.16	[]		R00829
1028	r_1143	succinyl-CoA:enzyme N6-(dihydrolipoyl)lysine S-succinyltransferase	CoA[c] + S-Succinyldihydrolipoamide-E[c] -> Succinyl-CoA[c] + Dihydrolipoamide-E[c]	STROP_RS16635	Citrate cycle (TCA cycle)	0	0	1000	2	2.3.1.61	[]		R02570
1029	r_1144	succinyl-CoA:enzyme-N6-(dihydrolipoyl)lysine S-succinyltransferase	H+[c] + Dihydrolipoamide-E[c] + Glutaryl-CoA[c] <=> CoA[c] + drsSg[c]	STROP_RS16635	Lysine degradation	1	-1000	1000	2	2.3.1.61	new rxn		R02571
1030	r_1145	sucrose alpha-glucohydrolase	H2O[c] + Sucrose[c] -> alpha-D-Glucose[c] + beta-D-Fructose[c]	STROP_RS04060	Starch and sucrose metabolism	0	0	1000	2	3.2.1.20	new rxn		R00802
1031	r_1146	sucrose glucohydrolase	H2O[c] + Sucrose[c] -> D-Glucose[c] + D-Fructose[c]	STROP_RS04060	Galactose metabolism	0	0	1000	2	3.2.1.20	new rxn		R00801
1032	r_1147	Sucrose-ABC transport	H2O[c] + ATP[c] + Sucrose[e] -> H+[c] + ADP[c] + Orthophosphate[c] + Sucrose[c]	(STROP_RS18030 and STROP_RS18035 and STROP_RS18040 and STROP_RS02200 and STROP_RS21285 and STROP_RS12090)	ABC transporters	0	0	1000	2	[]	new rxn		[]
1033	r_1148	sulfate transport in via proton symport	H+[e] + Sulfate[e] -> H+[c] + Sulfate[c]	STROP_RS08300	Transport	0	0	1000	2	[]	[]		[]
1034	r_1149	Sulfate transport via diffusion	Sulfate[e] <=> Sulfate[c]		Transport	1	-1000	1000	3	[]	new rxn		[]
1035	r_1150	Sulfatide sulfohydrolase	H2O[c] + Sulfatide[c] -> H+[c] + Sulfate[c] + Galactosylceramide[c]	STROP_RS14685	Sphingolipid metabolism	0	0	1000	2	3.1.6.1	new rxn		R04856
1036	r_1151	Tetradecanoyl-[acyl-carrier protein]:malonyl-[acyl-carrier-protein]	H+[c] + malACP[c] + tdecACP[c] -> CO2[c] + 3opalmACP[c] + Acyl-carrier_protein[c]	((STROP_RS12535) or (STROP_RS14030) or (STROP_RS16955))	Fatty acid biosynthesis	0	0	1000	2	2.3.1.179	[]		R04968
1037	r_1152	Tetradecanoyl-[acyl-carrier protein]:malonyl-CoA	NADH[c] + H+[c] + ttetr2eACP[c] -> NAD+[c] + tdecACP[c]	STROP_RS15145	Fatty acid biosynthesis	0	0	1000	2	1.3.1.10 1.3.1.9	[]		R04966
1038	r_1153	Tetradecanoyl-[acyl-carrier protein]:malonyl-CoA	H+[c] + NADPH[c] + ttetr2eACP[c] -> NADP+[c] + tdecACP[c]	STROP_RS15145	Fatty acid biosynthesis	0	0	1000	2	1.3.1.10 1.3.1.9	[]		R04967
1039	r_1154	Tetrahydrofolate:L-glutamate gamma-ligase (ADP-forming)	L-Glutamate[c] + ATP[c] + Tetrahydrofolate[c] -> H+[c] + ADP[c] + Orthophosphate[c] + Tetrahydrofolyl-[Glu](2)[c]	STROP_RS17530	Folate biosynthesis	0	0	1000	2	6.3.2.17	[]		R00942
1040	r_1155	Tetrahydrofolyl-[Glu](n):L-glutamate gamma-ligase (ADP-forming)	3 H+[c] + L-Glutamate[c] + ATP[c] + Tetrahydrofolyl-[Glu](n)(n)[c] <=> ADP[c] + Orthophosphate[c] + Tetrahydrofolyl-[Glu](n)(n+1)[c]	STROP_RS17530	Folate biosynthesis	1	-1000	1000	2	6.3.2.17	new rxn		R04241
1041	r_1156	Thiamin-ABC transport	H2O[c] + ATP[c] + Thiamin[e] -> H+[c] + ADP[c] + Orthophosphate[c] + Thiamin[c]	(STROP_RS17275 and STROP_RS17280)	ABC transporters	0	0	1000	1	[]	[]		[]
1042	r_1157	thiosulfate:6-decylubiquinone oxidoreductase	2 H+[c] + 2 Thiosulfate[c] + Decylubiquinone[c] <=> Tetrathionate[c] + Decylubiquinol[c]	STROP_RS10580	Sulfur metabolism	1	-1000	1000	2	1.8.5.2	new rxn		R07177
1043	r_1158	thiosulfate:cyanide sulfurtranserase	H+[c] + Thiosulfate[c] + Cyanide[c] <=> Sulfite[c] + Thiocyanate[c]	((STROP_RS01505) or (STROP_RS07340))	Sulfur metabolism	1	-1000	1000	2	2.8.1.1	new rxn		R01931
1044	r_1160	thymidine:phosphate deoxy-alpha-D-ribosyltransferase	H+[c] + Orthophosphate[c] + Thymidine[c] <=> 2-Deoxy-D-ribose_1-phosphate[c] + Thymine[c]	STROP_RS04115	Pyrimidine metabolism	1	-1000	1000	2	2.4.2.4	[]		R01570
1045	r_1161	Thymidylate 5-phosphohydrolase	H2O[c] + dTMP[c] -> H+[c] + Orthophosphate[c] + Thymidine[c]	STROP_RS01170	Pyrimidine metabolism	0	0	1000	2	3.1.3.5	[]		R01569
1046	r_1163	trans-1,3-Dichloropropene chlorohydrolase	H2O[c] + trans-1,3-Dichloropropene[c] -> H+[c] + Hydrochloric_acid[c] + trans-3-Chloro-2-propene-1-ol[c]	STROP_RS14895	Chloroalkane and chloroalkene degradation	0	0	1000	2	3.8.1.5	new rxn		R05367
1047	r_1164	trans-2-Methyl-5-isopropylhexa-2,5-dienoyl-CoA hydro-lyase	H2O[c] + trans-2-Methyl-5-isopropylhexa-2,5-dienoyl-CoA[c] -> 3-Hydroxy-2,6-dimethyl-5-methylene-heptanoyl-CoA[c]	((STROP_RS13105) or (STROP_RS13165) or (STROP_RS13280) or (STROP_RS22455))	Limonene and pinene degradation	0	0	1000	2	4.2.1.17	new rxn; unclear rxn		R06412
1048	r_1165	trans-3-Chloro-2-propene-1-ol:NAD+ oxidoreductase	NAD+[c] + trans-3-Chloro-2-propene-1-ol[c] -> NADH[c] + H+[c] + trans-3-Chloroallyl_aldehyde[c]	((STROP_RS05870) or (STROP_RS13085) or (STROP_RS13685))	Chloroalkane and chloroalkene degradation	0	0	1000	2	1.1.1.1	new rxn		R05233
1049	r_1166	trans-4-Hydroxy-L-proline:NAD+ 5-oxidoreductase	NAD+[c] + trans-4-Hydroxy-L-proline[c] <=> NADH[c] + H+[c] + L-1-Pyrroline-3-hydroxy-5-carboxylate[c]	STROP_RS16360	Arginine and proline metabolism	1	-1000	1000	2	1.5.1.2	[]		R03291
1050	r_1167	trans-4-Hydroxy-L-proline:NADP+ 5-oxidoreductase	NADP+[c] + trans-4-Hydroxy-L-proline[c] <=> H+[c] + NADPH[c] + L-1-Pyrroline-3-hydroxy-5-carboxylate[c]	STROP_RS16360	Arginine and proline metabolism	1	-1000	1000	2	1.5.1.2	new rxn		R03293
1051	r_1168	trans-cinnamate,NADH:oxygen oxidoreductase (2,3-hydroxylating)	NADH[c] + H+[c] + Oxygen[c] + trans-Cinnamate[c] -> NAD+[c] + cis-3-(3-Carboxyethenyl)-3,5-cyclohexadiene-1,2-diol[c]	(STROP_RS11110 and STROP_RS15425)	Phenylalanine metabolism	0	0	1000	2	1.14.12.19	new rxn		R06783
1052	r_1169	trans-hexaprenyltranstransferase	Isopentenyl_diphosphate[c] + all-trans-Hexaprenyl_diphosphate[c] <=> Pyrophosphate[c] + all-trans-Heptaprenyl_diphosphate[c]	STROP_RS20415	Biosynthesis of steroids	1	-1000	1000	1	2.5.1.-	[]		R05612
1053	r_1170	trans-Octadec-2-enoyl-ACP:NAD+ oxidoreductase A-specific)	NADH[c] + H+[c] + trans-Octadec-2-enoyl-ACP[c] -> NAD+[c] + Octadecanoyl-ACP[c]	STROP_RS15145	Fatty acid biosynthesis	0	0	1000	2	1.3.1.10 1.3.1.9	[]		R07765
1054	r_1171	trans-Octodec-2-enoyl-ACP hydro-lyase	3-Hydroxyoctadecanoyl-ACP[c] <=> H2O[c] + trans-Octadec-2-enoyl-ACP[c]	((STROP_RS14040) or (STROP_RS14045))	Fatty acid biosynthesis	1	-1000	1000	2	4.2.1.59	[]		R07764
1055	r_1172	trans,trans-Farnesyl-diphosphate:isopentenyl-diphosphate farnesyltranstransferase	trans,trans-Farnesyl_diphosphate[c] + Isopentenyl_diphosphate[c] -> Pyrophosphate[c] + Geranylgeranyl_diphosphate[c]	((STROP_RS16285) or (STROP_RS22420))	Terpenoid backbone biosynthesis	0	0	1000	2	2.5.1.29	[]		R02061
1056	r_1173	Trehalose-6-phosphate phosphohydrolase	H2O[c] + alpha,alpha-Trehalose_6-phosphate[c] -> H+[c] + Orthophosphate[c] + alpha,alpha-Trehalose[c]	STROP_RS04380	Starch and sucrose metabolism	0	0	1000	2	3.1.3.12	[]		R02778
1057	r_1176	UDP-glucose 4-epimerase	UDP-glucose[c] <=> UDP-D-galactose[c]	((STROP_RS01735) or (STROP_RS04030))	Amino sugar and nucleotide sugar metabolism; Galactose metabolism	1	-1000	1000	2	5.1.3.2	[]		R00291
1058	r_1177	UDP-glucose:NAD+ 6-oxidoreductase	2 NAD+[c] + H2O[c] + UDP-glucose[c] -> 2 NADH[c] + 3 H+[c] + UDP-glucuronate[c]	((STROP_RS04730) or (STROP_RS07555))	Pentose and glucuronate interconversions; Ascorbate and aldarate metabolism; Starch and sucrose metabolism; Amino sugar and nucleotide sugar metabolism	0	0	1000	2	1.1.1.22	new rxn		R00286
1059	r_1178	UDP-L-rhamnose:flavonol-3-O-D-glucoside L-rhamnosyltransferase	S-Adenosyl-L-methionine[c] + 2-Octaprenyl-6-methoxy-1,4-benzoquinone[c] -> H+[c] + S-Adenosyl-L-homocysteine[c] + 2-Octaprenyl-3-methyl-6-methoxy-1,4-benzoquinone[c]	STROP_RS20495	Ubiquinone and other terpenoid-quinone biosynthesis	0	0	1000	2	2.1.1.201	[]		R04990
1060	r_1179	UDP-N-acetyl-D-glucosamine 4-epimerase	UDP-N-acetyl-D-glucosamine[c] <=> UDP-N-acetyl-D-galactosamine[c]		Amino sugar and nucleotide sugar metabolism	1	-1000	1000	1	5.1.3.7	rxn added for Amino sugar and nucleotide sugar metabolism		R00418
1061	r_1180	UDP-N-acetyl-D-glucosamine:N-acetyl-alpha-D-muramyl(oyl-L-Ala-gamma-D-Glu-L-Lys-D-Ala-D-Ala)-diphosphoundecaprenol 4-beta-N-acetylglucosaminlytransferase	UDP-N-acetyl-D-glucosamine[c] + MurAc(oyl-L-Ala-D-gamma-Glu-L-Lys-D-Ala-D-Ala)-diphospho-undecaprenol[c] <=> UDP[c] + uaaGgla[c]	((STROP_RS01215) or (STROP_RS16090))	Peptidoglycan Biosynthesis	1	-1000	1000	2	2.4.1.277	[]		R05662
1062	r_1181	UDP-N-acetyl-D-glucosamine:undecaprenyl-diphospho-N-acetylmuramoyl-L-alanyl-gamma-D-glutamyl-meso-2,6-diaminopimeloyl-D-alanyl-D-alanine 4-beta-N-acetylglucosaminlytransferase	uagmda[c] + UDP-N-acetyl-D-glucosamine[c] <=> UDP[c] + uaagmdaa[c]	((STROP_RS01215) or (STROP_RS16090))	Peptidoglycan Biosynthesis	1	-1000	1000	2	2.4.1.277	[]		R05032
1063	r_1182	UDP-N-acetylenolpyruvoylglucosamine reductase (EC:1.3.1.98)	NADH[c] + H+[c] + UDP-N-acetyl-3-(1-carboxyvinyl)-D-glucosamine[c] -> NAD+[c] + UDP-N-acetylmuramate[c]	STROP_RS01655	Peptidoglycan Biosynthesis; Amino sugar and nucleotide sugar metabolism	0	0	1000	2	1.3.1.98	new rxn		R03191
1064	r_1183	UDP-N-acetylglucosamine diphosphorylase	N-Acetyl-D-glucosamine_1-phosphate[c] + UTP[c] <=> Pyrophosphate[c] + UDP-N-acetyl-D-glucosamine[c]	STROP_RS03995	Amino sugar and nucleotide sugar metabolism	1	-1000	1000	2	2.7.7.23	[]		R00416
1065	r_1184	UDP-N-acetylmuramate--L-alanine ligase	ATP[c] + L-Alanine[c] + UDP-N-acetylmuramate[c] -> H+[c] + ADP[c] + Orthophosphate[c] + UDP-N-acetylmuramoyl-L-alanine[c]	STROP_RS16085	D-Glutamine and D-glutamate metabolism; Peptidoglycan Biosynthesis	0	0	1000	2	6.3.2.8	[]		R03193
1066	r_1185	UDP-N-acetylmuramate:NADP+ oxidoreductase	H+[c] + NADPH[c] + UDP-N-acetyl-3-(1-carboxyvinyl)-D-glucosamine[c] -> NADP+[c] + UDP-N-acetylmuramate[c]	STROP_RS01655	Peptidoglycan Biosynthesis; Amino sugar and nucleotide sugar metabolism	0	0	1000	2	1.3.1.98	[]		R03192
1067	r_1186	UDP-N-acetylmuramoyl-L-alanyl-D-glutamyl-L-lysine:alanyl-D-alanine ligase (ADP-forming)	ATP[c] + D-Alanyl-D-alanine[c] + UDP-N-acetylmuramoyl-L-alanyl-gamma-D-glutamyl-L-lysine[c] -> H+[c] + ADP[c] + Orthophosphate[c] + UDPMurAc(oyl-L-Ala-D-gamma-Glu-L-Lys-D-Ala-D-Ala)[c]	STROP_RS16105	Peptidoglycan Biosynthesis	0	0	1000	2	6.3.2.10	new rxn		R04573
1068	r_1187	UDP-N-acetylmuramoyl-L-alanyl-D-glutamyl-meso-2,6-diaminoheptanedioate:D-alanyl-D-alanine ligase(ADP-forming)	ATP[c] + D-Alanyl-D-alanine[c] + UDP-N-acetylmuramoyl-L-alanyl-D-gamma-glutamyl-meso-2,6-diaminopimelate[c] -> H+[c] + ADP[c] + Orthophosphate[c] + UDP-N-acetylmuramoyl-L-alanyl-D-glutamyl-6-carboxy-L-lysyl-D-alanyl-D-alanine[c]	STROP_RS16105	Lysine biosynthesis; Peptidoglycan Biosynthesis	0	0	1000	2	6.3.2.10	[]		R04617
1069	r_1188	UDP-N-acetylmuramoylalanine--D-glutamate ligase	ATP[c] + D-Glutamate[c] + UDP-N-acetylmuramoyl-L-alanine[c] -> H+[c] + ADP[c] + Orthophosphate[c] + UDP-N-acetylmuramoyl-L-alanyl-D-glutamate[c]	STROP_RS15050	D-Glutamine and D-glutamate metabolism; Peptidoglycan Biosynthesis	0	0	1000	2	6.3.2.9	[]		R02783
1070	r_1189	UDP-N-acetylmuramoylalanyl-D-glutamate--2,6-diaminopimelate ligase (EC:6.3.2.13)	ATP[c] + meso-2,6-Diaminoheptanedioate[c] + UDP-N-acetylmuramoyl-L-alanyl-D-glutamate[c] -> H+[c] + ADP[c] + Orthophosphate[c] + UDP-N-acetylmuramoyl-L-alanyl-D-gamma-glutamyl-meso-2,6-diaminopimelate[c]	STROP_RS16110	Lysine biosynthesis; Peptidoglycan Biosynthesis	0	0	1000	2	6.3.2.13	[]		R02788
1071	r_1190	UDPglucose:D-glucose-6-phosphate 1-alpha-D-glucosyltransferase	alpha-D-Glucose_6-phosphate[c] + UDP-glucose[c] -> UDP[c] + alpha,alpha-Trehalose_6-phosphate[c]	((STROP_RS16385) or (STROP_RS17810))	Starch and sucrose metabolism	0	0	1000	2	2.4.1.15	[]		R02737
1072	r_1191	UDPMurAc(oyl-L-Ala-D-gamma-Glu-L-Lys-D-Ala-D-Ala):undecaprenyl-phosphate phospho-N-acetylmuramoyl-pentapeptide-transferase	Undecaprenyl_phosphate[c] + UDPMurAc(oyl-L-Ala-D-gamma-Glu-L-Lys-D-Ala-D-Ala)[c] <=> UMP[c] + MurAc(oyl-L-Ala-D-gamma-Glu-L-Lys-D-Ala-D-Ala)-diphospho-undecaprenol[c]	STROP_RS16100	Peptidoglycan Biosynthesis	1	-1000	1000	2	2.7.8.13	[]		R05629
1073	r_1192	UMP:diphosphate phospho-alpha-D-ribosyltransferase	5-Phospho-alpha-D-ribose_1-diphosphate[c] + Uracil[c] <=> Pyrophosphate[c] + UMP[c]	((STROP_RS04200) or (STROP_RS09330))	Pyrimidine metabolism	1	-1000	1000	2	2.4.2.9	[]		R00966
1074	r_1193	undecaprenyl-diphosphate phosphohydrolase	Undecaprenyl_diphosphate[c] + H2O[c] -> H+[c] + Orthophosphate[c] + Undecaprenyl_phosphate[c]	((STROP_RS10890) or (STROP_RS21765))	Peptidoglycan Biosynthesis	0	0	1000	2	3.6.1.27	[]		R05627
1075	r_1194	uracil hydro-lyase (adding D-ribose 5-phosphate;pseudouridine-5-phosphate-forming)	D-Ribose_5-phosphate[c] + Uracil[c] <=> H2O[c] + Pseudouridine_5-phosphate[c]	STROP_RS07395	Pyrimidine metabolism	1	-1000	1000	2	3.2.-.-	[]		R01055
1076	r_1197	Urea transport via facilitate diffusion	Urea[e] <=> Urea[c]		Transport	1	-1000	1000	1	[]	[]		[]
1077	r_1198	Urea-1-carboxylate amidohydrolase	H2O[c] + 3 H+[c] + Urea-1-carboxylate[c] -> 2 CO2[c] + 2 NH3[c]	(STROP_RS00485 and STROP_RS00490)	Arginine biosynthesis; Atrazine degradation	0	0	1000	2	3.5.1.54	[]		R00005
1078	r_1199	Uridine 5-monophosphate phosphohydrolase	H2O[c] + UMP[c] -> H+[c] + Orthophosphate[c] + Uridine[c]	STROP_RS01170	Pyrimidine metabolism	0	0	1000	2	3.1.3.5	[]		R00963
1079	r_1202	Uroporphyrinogen I carboxy-lyase	4 H+[c] + Uroporphyrinogen_I[c] -> 4 CO2[c] + Coproporphyrinogen_I[c]	STROP_RS07705	Porphyrin and chlorophyll metabolism	0	0	1000	2	4.1.1.37	[]		R04972
1080	r_1203	Uroporphyrinogen-III carboxy-lyase	4 H+[c] + Uroporphyrinogen_III[c] -> 4 CO2[c] + Coproporphyrinogen_III[c]	STROP_RS07705	Porphyrin and chlorophyll metabolism	0	0	1000	2	4.1.1.37	[]		R03197
1081	r_1204	UTP:1-phospho-alpha-D-glucuronate uridylyltransferase	Pyrophosphate[c] + UDP-glucuronate[c] -> D-Glucuronate_1-phosphate[c] + UTP[c]		Pentose and glucuronate interconversions; Ascorbate and aldarate metabolism; Amino sugar and nucleotide sugar metabolism	0	0	1000	1	2.7.7.44	new rxn, gap filling		R01381
1082	r_1205	UTP:alpha-D-glucose-1-phosphate uridylyltransferase	D-Glucose_1-phosphate[c] + UTP[c] <=> Pyrophosphate[c] + UDP-glucose[c]	STROP_RS03765	Pentose and glucuronate interconversions; Starch and sucrose metabolism; Amino sugar and nucleotide sugar metabolism; Galactose metabolism	1	-1000	1000	2	2.7.7.9	[]		R00289
1083	r_1206	UTP:ammonia ligase (ADP-forming)	ATP[c] + NH3[c] + UTP[c] -> 2 H+[c] + CTP[c] + ADP[c] + Orthophosphate[c]	STROP_RS09695	Pyrimidine metabolism	0	0	1000	2	6.3.4.2	[]		R00571
1084	r_1207	UTP:cytidine 5-phosphotransferase	Cytidine[c] + UTP[c] -> CMP[c] + UDP[c]	(Strop_2744 and Strop_2745)	Pyrimidine metabolism	0	0	1000	2	2.7.1.48	[]		R00516
1085	r_1208	UTP:D-tagatose 6-phosphate 1-phosphotransferase	D-Tagatose_6-phosphate[c] + UTP[c] <=> UDP[c] + D-Tagatose_1,6-bisphosphate[c]	STROP_RS16365	Galactose metabolism	1	-1000	1000	2	2.7.1.11	new rxn		R03238
1086	r_1209	UTP:L-glutamine amido-ligase (ADP-forming)	H2O[c] + ATP[c] + L-Glutamine[c] + UTP[c] -> 2 H+[c] + L-Glutamate[c] + CTP[c] + ADP[c] + Orthophosphate[c]	STROP_RS09695	Pyrimidine metabolism	0	0	1000	2	6.3.4.2	[]		R00573
1087	r_1210	UTP:uridine 5-phosphotransferase	UTP[c] + Uridine[c] -> UDP[c] + UMP[c]	(Strop_2744 and Strop_2745)	Pyrimidine metabolism	0	0	1000	2	2.7.1.48	new rxn		R00967
1088	r_1212	Xanthosine 5-phosphate phosphohydrolase	H2O[c] + Xanthosine_5-phosphate[c] -> H+[c] + Orthophosphate[c] + Xanthosine[c]	STROP_RS01170	Purine metabolism	0	0	1000	2	3.1.3.5	[]		R02719
1089	r_1213	Xanthosine ribohydrolase	H2O[c] + Xanthosine[c] -> D-Ribose[c] + Xanthine[c]	STROP_RS06640	Purine metabolism	0	0	1000	1	3.2.2.1	blastp		R02143
1090	r_1214	Xanthosine-5-phosphate:ammonia ligase (AMP-forming)	ATP[c] + NH3[c] + Xanthosine_5-phosphate[c] <=> Pyrophosphate[c] + H+[c] + GMP[c] + AMP[c]	STROP_RS19280	Purine metabolism	1	-1000	1000	2	6.3.5.2	new rxn		R01230
1091	r_1215	Xanthosine-5-phosphate:L-glutamine amido-ligase (AMP-forming)	H2O[c] + ATP[c] + L-Glutamine[c] + Xanthosine_5-phosphate[c] -> Pyrophosphate[c] + H+[c] + GMP[c] + L-Glutamate[c] + AMP[c]	STROP_RS19280	Purine metabolism	0	0	1000	2	6.3.5.2	[]		R01231
1092	r_1216	Xanthosine:orthophosphate ribosyltransferase	H+[c] + Orthophosphate[c] + Xanthosine[c] <=> alpha-D-Ribose_1-phosphate[c] + Xanthine[c]	STROP_RS01035	Purine metabolism	1	-1000	1000	2	2.4.2.1	[]		R02297
1093	r_1217	XMP:pyrophosphate phosphoribosyltransferase	5-Phospho-alpha-D-ribose_1-diphosphate[c] + Xanthine[c] -> Pyrophosphate[c] + Xanthosine_5-phosphate[c]	STROP_RS21735	Purine metabolism	0	0	1000	2	2.4.2.8	[]		R02142
1094	r_1218	XTP pyrophosphohydrolase	H2O[c] + XTP[c] -> Pyrophosphate[c] + Xanthosine_5-phosphate[c]	((STROP_RS04490) or (STROP_RS05575))	Purine metabolism	0	0	1000	2	3.6.1.66	[]		R02720
1095	r_1219	Z-farnesyl diphosphate synthase	Isopentenyl_diphosphate[c] + 2 H+[c] + Geranyl_diphosphate[c] -> Pyrophosphate[c] + 2-cis,6-trans-Farnesyl_diphosphate[c]	STROP_RS04375	Terpenoid backbone biosynthesis	0	0	1000	2	2.5.1.68	new rxn		R08528
1096	r_1220	Zinc-ABC transport	H2O[c] + ATP[c] + Zinc[e] -> H+[c] + ADP[c] + Orthophosphate[c] + Zinc[c]	(STROP_RS17245 and STROP_RS17250 and STROP_RS17255)	ABC transporters	0	0	1000	2	[]	[]		[]
1097	r_1221	ZN2t4	H+[e] + Potassium[e] + Zinc[c] -> H+[c] + Potassium[c] + Zinc[e]	((STROP_RS00860) or (STROP_RS16995))	Transport	0	0	1000	2	[]	[]		[]
1098	B0000	Biomass_STP	40 H2O[c] + 40 ATP[c] + 0.412 Protein_biomass[c] + 0.167 RNA_biomass[c] + 0.036 DNA_biomass[c] + 0.027 Phospholipids_biomass[c] + 0.11 Peptidoglycan_biomass[c] + 0.044 Carbohydrate_biomass[c] + 0.066 Teich_biomass[c] + 0.03 Cofactor_biomass[c] + 0.018 TAG_biomass[c] -> 40 H+[c] + 40 ADP[c] + 40 Orthophosphate[c] + Biomass[c]		Biomass	0	0	1000	1	[]	new rxn		[]
1099	B0001	Biomass flux RNA	0.777 CTP[c] + 0.641 ATP[c] + 1.069 GTP[c] + 0.597 UTP[c] -> 3.084 Pyrophosphate[c] + RNA_biomass[c]	(STROP_RS09380 and STROP_RS19595 and STROP_RS19780 and STROP_RS19785 and STROP_RS06940)	RNA synthesis	0	0	1000	1	[]	new rxn, GPR		[]
1100	B0002	Biomass flux DNA	0.494 dATP[c] + 1.124 dCTP[c] + 1.124 dGTP[c] + 0.494 dTTP[c] -> 3.236 Pyrophosphate[c] + DNA_biomass[c]	(STROP_RS00010 and STROP_RS01090 and STROP_RS09065 and STROP_RS14930 and STROP_RS15750 and STROP_RS16460 and STROP_RS17405 and STROP_RS20275)	DNA synthesis	0	0	1000	1	[]	new rxn, GPR		[]
1101	B0003	Biomass flux Protein	40 H2O[c] + 0.224 L-Glutamate[c] + 0.076 L-Cysteine[c] + 40 ATP[c] + 0.515 L-Aspartate[c] + 0.536 L-Arginine[c] + 1.9 L-Alanine[c] + 0.114 L-Methionine[c] + 0.407 L-Glutamine[c] + 1.626 Glycine[c] + 0.565 L-Serine[c] + 0.619 L-Threonine[c] + 0.117 L-Phenylalanine[c] + 0.159 L-Asparagine[c] + 0.16 L-Histidine[c] + 0.289 L-Isoleucine[c] + 0.927 L-Leucine[c] + 0.119 L-Lysine[c] + 0.636 L-Proline[c] …		Protein biosynthesis	0	0	1000	1	[]	new rxn		[]
1102	B0004	Biomass flux phospholipids	0.347 Phosphatidylinositol[c] + 0.137 Phosphatidylglycerol[c] + 0.219 Cardiolipin[c] + 0.429 Phosphatidylethanolamine[c] -> Phospholipids_biomass[c]		Phospholipid biosynthesis	0	0	1000	1	[]	new rxn		[]
1103	B0005	Biomass flux Triacylglycerol	0.226 Heptadecanoic_acid[c] + 0.015 Tetradecanoic_acid[c] + 0.611 Hexadecanoic_acid[c] + 0.062 Octadecanoic_acid[c] + 0.086 Pentadecanoic_acid[c] <=> Fatty_acid[c]		Triacylglycerol biosynthesis	1	-1000	1000	1	[]	new rxn, Option 3		[]
1104	B0006	Biomass flux Triacylglycerol	3 Fatty_acid[c] + sn-Glycerol_3-phosphate[c] -> TAG_biomass[c]		Triacylglycerol biosynthesis	0	0	1000	1	[]	new rxn		[]
1105	B0007	Biomass flux cell wall	4.813 H2O[c] + 4.813 ATP[c] + 1.273 Glycine[c] + 0.928 D-Alanyl-D-alanine[c] + 1.286 D-Glutamate[c] + 1.326 meso-2,6-Diaminoheptanedioate[c] + 1.326 UDP-N-acetyl-D-glucosamine[c] + 0.888 UDP-N-glycolylmuramate[c] -> 4.813 H+[c] + 4.813 ADP[c] + 4.813 Orthophosphate[c] + 1.326 UDP[c] + 0.888 UMP[c] + 0.464 D-Alanine[c] + Peptidoglycan_biomass[c]		Peptidoglycan biosynthesis	0	0	1000	1	[]	new rxn		[]
1106	B0008	N-acetyl hydroxylase	H+[c] + NADPH[c] + Oxygen[c] + UDP-N-acetylmuramate[c] <=> H2O[c] + NADP+[c] + UDP-N-glycolylmuramate[c]		Peptidoglycan Biosynthesis	1	-1000	1000	2	[]	new rxn		[]
1107	B0009	Biomass flux cell wall	1.897 UDP-N-acetyl-D-glucosamine[c] + 3.794 UDP-D-galactose[c] -> 5.691 UDP[c] + Carbohydrate_biomass[c]		Carbohydrate biosynthesis	0	0	1000	1	[]	new rxn		[]
1108	B0010	Biomass flux cell wall	0.094 H2O[c] + 0.094 ATP[c] + 0.094 L-Lysine[c] + 0.094 UDP-N-acetyl-D-glucosamine[c] + 0.377 Polyribitolphosphate[c] -> 0.094 H+[c] + 0.094 ADP[c] + 0.094 Orthophosphate[c] + 0.094 UDP[c] + Teich_biomass[c]		Teichoic acid biosynthesis	0	0	1000	1	[]	new rxn		[]
1109	B0011	Biomass flux cell wall	12 H+[c] + 12 ATP[c] + 12 Ribitol[c] <=> 12 H2O[c] + 12 ADP[c] + Polyribitolphosphate[c]		Polyribitolphosphate biosynthesis	1	-1000	1000	1	[]	new rxn		[]
1110	B0012	Biomass flux small molecules	0.167 NAD+[c] + 0.149 NADP+[c] + 0.145 CoA[c] + 0.249 Tetrahydrofolate[c] + 0.243 FMN[c] + 0.01 Acyl-carrier_protein[c] + 0.141 FAD[c] + 0.13 Menaquinone[c] + 0.111 Ions[c] -> Cofactor_biomass[c]		Cofactor biosynthesis	0	0	1000	1	[]	new rxn, Ions were added to cofactor_biomass		[]
1111	EX_L-Lactate	(S)-Lactate Exchange	(S)-Lactate[e] ->		Exchange	0	0	1000	2	[]	[]		[]
1112	EX_L-Malate	(S)-Malate Exchange	(S)-Malate[e] ->		Exchange	0	0	1000	2	[]	[]		[]
1113	EX_2aeppn	2-Aminoethylphosphonate Exchange	2-Aminoethylphosphonate[e] ->		Exchange	0	0	1000	2	[]	new rxn		[]
1114	EX_akg	2-Oxoglutarate Exchange	2-Oxoglutarate[e] ->		Exchange	0	0	1000	2	[]	[]		[]
1115	EX_4abut	4-Aminobutanoate Exchange	4-Aminobutanoate[e] ->		Exchange	0	0	1000	2	[]	[]		[]
1116	EX_Acetoacetate	Acetoacetate Exchange	Acetoacetate[e] ->		Exchange	0	0	1000	2	[]	[]		[]
1117	EX_Adenosine	Adenosine Exchange	Adenosine[e] ->		Exchange	0	0	1000	2	[]	[]		[]
1118	EX_Trehalose	alpha,alpha-Trehalose Exchange	alpha,alpha-Trehalose[e] <=>		Exchange	1	-0.1	1000	3	[]	new rxn		[]
1119	EX_Betaine	Betaine Exchange	Betaine[e] ->		Exchange	0	0	1000	2	[]	[]		[]
1120	EX_Biotin	Biotin Exchange	Biotin[e] <=>		Exchange	1	-10	1000	2	[]	[]		[]
1121	EX_Cadmium	Cadmium Exchange	Cadmium[e] ->		Exchange	0	0	1000	2	[]	[]		[]
1122	EX_Calcium	Calcium Exchange	Calcium[e] <=>		Exchange	1	-10	1000	2	[]	[]		[]
1123	EX_Cellobiose	Cellobiose Exchange	Cellobiose[e] ->		Exchange	0	0	1000	3	[]	[]		[]
1124	EX_Chitobiose	Chitobiose Exchange	Chitobiose[e] ->		Exchange	0	0	1000	2	[]	new rxn		[]
1125	EX_Chloride	Chloride Exchange	Chloride[e] <=>		Exchange	1	-10	1000	3	[]	[]		[]
1126	EX_Choline	Choline Exchange	Choline[e] ->		Exchange	0	0	1000	2	[]	[]		[]
1127	EX_Citrate	Citrate Exchange	Citrate[e] ->		Exchange	0	0	1000	3	[]	[]		[]
1128	EX_CO2	CO2 Exchange	CO2[e] ->		Exchange	0	0	1000	2	[]	[]		[]
1129	EX_Cob(III)alamin	Cob(III)alamin Exchange	Cob(III)alamin[e] ->		Exchange	0	0	1000	2	[]	[]		[]
1130	EX_Cobalt	Cobalt Exchange	Cobalt_ion[e] <=>		Exchange	1	-10	1000	3	[]	[]		[]
1131	EX_Copper	Copper Exchange	Copper[e] ->		Exchange	0	0	1000	3	[]	[]		[]
1132	EX_Cytidine	Cytidine Exchange	Cytidine[e] ->		Exchange	0	0	1000	2	[]	[]		[]
1133	EX_Cytosine	Cytosine Exchange	Cytosine[e] <=>		Exchange	1	-0.1	1000	2	[]	[]		[]
1134	EX_ala-D	D-Alanine Exchange	D-Alanine[e] ->		Exchange	0	0	1000	2	[]	[]		[]
1135	EX_D-Fructose	D-Fructose Exchange	D-Fructose[e] ->		Exchange	0	0	1000	3	[]	[]		[]
1136	EX_D-Galactarate	D-Galactarate Exchange	D-Galactarate[e] ->		Exchange	0	0	1000	2	[]	[]		[]
1137	EX_D-Galactonate	D-Galactonate Exchange	D-Galactonate[e] ->		Exchange	0	0	1000	2	[]	[]		[]
1138	EX_D-Galactose	D-Galactose Exchange	D-Galactose[e] ->		Exchange	0	0	1000	3	[]	[]		[]
1139	EX_D-Glucarate	D-Glucarate Exchange	D-Glucarate[e] ->		Exchange	0	0	1000	2	[]	[]		[]
1140	EX_D-Glucose	D-Glucose Exchange	D-Glucose[e] ->		Exchange	0	0	1000	2	[]	[]		[]
1141	EX_D-Mannose	D-Mannose Exchange	D-Mannose[e] ->		Exchange	0	0	1000	3	[]	[]		[]
1142	EX_met-D	D-Methionine Exchange	D-Methionine[e] ->		Exchange	0	0	1000	2	[]	[]		[]
1143	EX_D-Ribose	D-Ribose Exchange	D-Ribose[e] ->		Exchange	0	0	1000	2	[]	[]		[]
1144	EX_ser-D	D-Serine Exchange	D-Serine[e] ->		Exchange	0	0	1000	2	[]	[]		[]
1145	EX_D-Sorbitol	D-Sorbitol Exchange	D-Sorbitol[e] ->		Exchange	0	0	1000	3	[]	[]		[]
1146	EX_D-Xylose	D-Xylose Exchange	D-Xylose[e] ->		Exchange	0	0	1000	3	[]	[]		[]
1147	EX_Deoxyadenosine	Deoxyadenosine Exchange	Deoxyadenosine[e] ->		Exchange	0	0	1000	2	[]	[]		[]
1148	EX_Deoxycytidine	Deoxycytidine Exchange	Deoxycytidine[e] ->		Exchange	0	0	1000	2	[]	[]		[]
1149	EX_Deoxyguanosine	Deoxyguanosine Exchange	Deoxyguanosine[e] ->		Exchange	0	0	1000	2	[]	[]		[]
1150	EX_Deoxyinosine	Deoxyinosine Exchange	Deoxyinosine[e] ->		Exchange	0	0	1000	2	[]	[]		[]
1151	EX_Deoxyribose	Deoxyribose Exchange	Deoxyribose[e] ->		Exchange	0	0	1000	2	[]	[]		[]
1152	EX_Deoxyuridine	Deoxyuridine Exchange	Deoxyuridine[e] ->		Exchange	0	0	1000	2	[]	[]		[]
1153	EX_Ethanolamine	Ethanolamine Exchange	Ethanolamine[e] ->		Exchange	0	0	1000	2	[]	[]		[]
1154	EX_Fe(III)dicitrate	Fe(III)dicitrate Exchange	Fe(III)dicitrate[e] ->		Exchange	0	0	1000	2	[]	[]		[]
1155	EX_Fe2	Fe2+ Exchange	Fe2+[e] ->		Exchange	0	0	1000	3	[]	[]		[]
1156	EX_Fe3	Fe3+ Exchange	Fe3+[e] <=>		Exchange	1	-10	1000	3	[]	[]		[]
1157	EX_Ferrichrome	Ferrichrome Exchange	Ferrichrome[e] ->		Exchange	0	0	1000	2	[]	[]		[]
1158	EX_Folate	Folate Exchange	Folate[e] ->		Exchange	0	0	1000	2	[]	[]		[]
1159	EX_Formate	Formate Exchange	Formate[e] ->		Exchange	0	0	1000	2	[]	[]		[]
1160	EX_Fumarate	Fumarate Exchange	Fumarate[e] ->		Exchange	0	0	1000	2	[]	[]		[]
1161	EX_Glycerol	Glycerol Exchange	Glycerol[e] ->		Exchange	0	0	1000	3	[]	[]		[]
1162	EX_Glycine	Glycine Exchange	Glycine[e] <=>		Exchange	1	-0.1	1000	3	[]	[]		[]
1163	EX_Biomass	Growth	Biomass[e] ->		Exchange	0	0	1000	1	[]	[]		[]
1164	EX_H	H+ Exchange	H+[e] <=>		Exchange	1	-10	1000	2	[]	[]		[]
1165	EX_H2O	H2O Exchange	H2O[e] <=>		Exchange	1	-10	1000	2	[]	[]		[]
1166	EX_Hypoxanthine	Hypoxanthine Exchange	Hypoxanthine[e] ->		Exchange	0	0	1000	2	[]	[]		[]
1167	EX_Inosine	Inosine Exchange	Inosine[e] ->		Exchange	0	0	1000	3	[]	[]		[]
1168	EX_ala-L	L-Alanine Exchange	L-Alanine[e] <=>		Exchange	1	-0.1	1000	2	[]	[]		[]
1169	EX_L-Arabinose	L-Arabinose Exchange	L-Arabinose[e] ->		Exchange	0	0	1000	3	[]	[]		[]
1170	EX_arg-L	L-Arginine Exchange	L-Arginine[e] <=>		Exchange	1	-0.1	1000	2	[]	[]		[]
1171	EX_asp-L	L-Aspartate Exchange	L-Aspartate[e] <=>		Exchange	1	-0.1	1000	2	[]	[]		[]
1172	EX_cys-L	L-Cysteine Exchange	L-Cysteine[e] <=>		Exchange	1	-0.1	1000	2	[]	[]		[]
1173	EX_glu-L	L-Glutamate Exchange	L-Glutamate[e] <=>		Exchange	1	-0.1	1000	3	[]	[]		[]
1174	EX_gln-L	L-Glutamine Exchange	L-Glutamine[e] <=>		Exchange	1	-0.1	1000	3	[]	[]		[]
1175	EX_his-L	L-Histidine Exchange	L-Histidine[e] <=>		Exchange	1	-0.1	1000	2	[]	new rxn		[]
1176	EX_L-Idonate	L-Idonate Exchange	L-Idonate[e] ->		Exchange	0	0	1000	2	[]	[]		[]
1177	EX_ile-L	L-Isoleucine Exchange	L-Isoleucine[e] <=>		Exchange	1	-0.1	1000	2	[]	[]		[]
1178	EX_leu-L	L-Leucine Exchange	L-Leucine[e] <=>		Exchange	1	-0.1	1000	2	[]	[]		[]
1179	EX_lys-L	L-Lysine Exchange	L-Lysine[e] <=>		Exchange	1	-0.1	1000	2	[]	[]		[]
1180	EX_met-L	L-Methionine Exchange	L-Methionine[e] <=>		Exchange	1	-0.1	1000	3	[]	[]		[]
1181	EX_orn-L	L-Ornithine Exchange	L-Ornithine[e] ->		Exchange	0	0	1000	2	[]	[]		[]
1182	EX_phe-L	L-Phenylalanine Exchange	L-Phenylalanine[e] <=>		Exchange	1	-0.1	1000	2	[]	[]		[]
1183	EX_pro-L	L-Proline Exchange	L-Proline[e] <=>		Exchange	1	-0.1	1000	2	[]	[]		[]
1184	EX_ser-L	L-Serine Exchange	L-Serine[e] <=>		Exchange	1	-0.1	1000	2	[]	[]		[]
1185	EX_thr-L	L-Threonine Exchange	L-Threonine[e] <=>		Exchange	1	-0.1	1000	2	[]	new rxn		[]
1186	EX_trp-L	L-Tryptophan Exchange	L-Tryptophan[e] <=>		Exchange	1	-0.1	1000	2	[]	[]		[]
1187	EX_tyr-L	L-Tyrosine Exchange	L-Tyrosine[e] <=>		Exchange	1	-0.1	1000	2	[]	[]		[]
1188	EX_val-L	L-Valine Exchange	L-Valine[e] <=>		Exchange	1	-0.1	1000	2	[]	[]		[]
1189	EX_Lactose	Lactose Exchange	Lactose[e] ->		Exchange	0	0	1000	2	[]	[]		[]
1190	EX_Lumichrome	Lumichrome Exchange	Lumichrome[e] ->		Exchange	0	0	1000	2	[]	new rxn		[]
1191	EX_Magnesium	Magnesium Exchange	Magnesium[e] <=>		Exchange	1	-10	1000	2	[]	[]		[]
1192	EX_Maltohexaose	Maltohexaose Exchange	Maltohexaose[e] ->		Exchange	0	0	1000	2	[]	[]		[]
1193	EX_Maltose	Maltose Exchange	Maltose[e] <=>		Exchange	1	-3	1000	3	[]	[]		[]
1194	EX_Maltotriose	Maltotriose Exchange	Maltotriose[e] ->		Exchange	0	0	1000	2	[]	[]		[]
1195	EX_Manganese	Manganese Exchange	Manganese[e] ->		Exchange	0	0	1000	2	[]	[]		[]
1196	EX_Mannitol	Mannitol Exchange	Mannitol[e] ->		Exchange	0	0	1000	3	[]	[]		[]
1197	EX_Melibiose	Melibiose Exchange	Melibiose[e] ->		Exchange	0	0	1000	2	[]	new rxn		[]
1198	EX_Molybdate	Molybdate Exchange	Molybdate[e] ->		Exchange	0	0	1000	2	[]	[]		[]
1199	EX_inost	myo-Inositol Exchange	myo-Inositol[e] <=>		Exchange	1	-10	1000	2	[]	[]		[]
1200	EX_acgam	N-Acetyl-D-glucosamine Exchange	N-Acetyl-D-glucosamine[e] ->		Exchange	0	0	1000	2	[]	[]		[]
1201	EX_NH3	NH3 Exchange	NH3[e] <=>		Exchange	1	-10	1000	3	[]	[]		[]
1202	EX_Nickel	Nickel Exchange	Nickel[e] ->		Exchange	0	0	1000	2	[]	[]		[]
1203	EX_Nicotinate	Nicotinate Exchange	Nicotinate[e] <=>		Exchange	1	-10	1000	2	[]	[]		[]
1204	EX_Nitrate	Nitrate Exchange	Nitrate[e] <=>		Exchange	1	-10	1000	3	[]	[]		[]
1205	EX_Nitrite	Nitrite Exchange	Nitrite[e] ->		Exchange	0	0	1000	2	[]	[]		[]
1206	EX_ocdca	Octadecanoic acid Exchange	Octadecanoic_acid[e] ->		Exchange	0	0	1000	2	[]	[]		[]
1207	EX_Orthophosphate	Orthophosphate Exchange	Orthophosphate[e] <=>		Exchange	1	-10	1000	3	[]	[]		[]
1208	EX_Oxygen	Oxygen Exchange	Oxygen[e] <=>		Exchange	1	-10	1000	3	[]	[]		[]
1209	EX_Pantothenate	Pantothenate Exchange	Pantothenate[e] <=>		Exchange	1	-10	1000	2	[]	[]		[]
1210	EX_Potassium	Potassium Exchange	Potassium[e] <=>		Exchange	1	-1	1000	2	[]	[]		[]
1211	EX_Pyrophosphate	Pyrophosphate Exchange	Pyrophosphate[e] ->		Exchange	0	0	1000	2	[]	[]		[]
1212	EX_Raffinose	Raffinose Exchange	Raffinose[e] ->		Exchange	0	0	1000	3	[]	new rxn		[]
1213	EX_Riboflavin	Riboflavin Exchange	Riboflavin[e] <=>		Exchange	1	-10	1000	2	[]	[]		[]
1214	EX_Salicin	Salicin Exchange	Salicin[e] ->		Exchange	0	0	1000	2	[]	[]		[]
1215	EX_glyc3p	sn-Glycerol_3-phosphate Exchange	sn-Glycerol_3-phosphate[e] ->		Exchange	0	0	1000	2	[]	[]		[]
1216	EX_Sodium	Sodium Exchange	Sodium[e] <=>		Exchange	1	-10	1000	3	[]	[]		[]
1217	EX_Stachyose	Stachyose Exchange	Stachyose[e] ->		Exchange	0	0	1000	2	[]	new rxn		[]
1218	EX_Succinate	Succinate Exchange	Succinate[e] ->		Exchange	0	0	1000	2	[]	[]		[]
1219	EX_Sucrose	Sucrose Exchange	Sucrose[e] ->		Exchange	0	0	1000	3	[]	new rxn		[]
1220	EX_Sulfate	Sulfate Exchange	Sulfate[e] <=>		Exchange	1	-10	1000	3	[]	[]		[]
1221	EX_Thiamin	Thiamin Exchange	Thiamin[e] <=>		Exchange	1	-10	1000	2	[]	[]		[]
1222	EX_Thymidine	Thymidine Exchange	Thymidine[e] <=>		Exchange	1	-0.1	1000	2	[]	[]		[]
1223	EX_Uracil	Uracil Exchange	Uracil[e] <=>		Exchange	1	-0.1	1000	2	[]	[]		[]
1224	EX_Urea	Urea Exchange	Urea[e] ->		Exchange	0	0	1000	3	[]	[]		[]
1225	EX_Uridine	Uridine Exchange	Uridine[e] ->		Exchange	0	0	1000	2	[]	[]		[]
1226	EX_Xanthine	Xanthine Exchange	Xanthine[e] ->		Exchange	0	0	1000	2	[]	[]		[]
1227	EX_Zinc	Zinc Exchange	Zinc[e] ->		Exchange	0	0	1000	2	[]	[]		[]
1228	r_1225	(2E,6E)-farnesyl-diphosphate:isopentenyl-diphosphate farnesyltranstransferase (adding 5 isopentenyl units)	trans,trans-Farnesyl_diphosphate[c] + 5 Isopentenyl_diphosphate[c] -> 5 Pyrophosphate[c] + all-trans-octaprenyl_diphosphate[c]		Terpenoid backbone biosynthesis	0	0	1000	1	2.5.1.90	new rxn, added for ubiquinone		R09248
1229	r_1226	chorismate hydroxymutase	Chorismate[c] <=> Isochorismate[c]		Ubiquinone and other terpenoid-quinone biosynthesis	1	-1000	1000	1	5.4.4.2	new rxn, menaquinone		R01717
1230	r_1227	2-succinyl-5-enolpyruvyl-6-hydroxy-3-cyclohexene-1-carboxylate synthase	H+[c] + 2-Oxoglutarate[c] + Isochorismate[c] -> CO2[c] + 2-Succinyl-5-enolpyruvyl-6-hydroxy-3-cyclohexene-1-carboxylate[c]		Ubiquinone and other terpenoid-quinone biosynthesis	0	0	1000	1	2.2.1.9	new rxn, menaquinone		R08165
1231	r_1228	2-succinyl-6-hydroxy-2,4-cyclohexadiene-1-carboxylate synthase	2-Succinyl-5-enolpyruvyl-6-hydroxy-3-cyclohexene-1-carboxylate[c] -> Pyruvate[c] + (1R,6R)-6-Hydroxy-2-succinylcyclohexa-2,4-diene-1-carboxylate[c]		Ubiquinone and other terpenoid-quinone biosynthesis	0	0	1000	1	4.2.99.20	new rxn, menaquinone		R08166
1232	r_1229	(1R,6R)-6-hydroxy-2-succinylcyclohexa-2,4-diene-1-carboxylate hydrolyase (2-succinylbenzoate-forming)	H2O[c] + 2-Succinylbenzoate[c] <=> (1R,6R)-6-Hydroxy-2-succinylcyclohexa-2,4-diene-1-carboxylate[c]		Ubiquinone and other terpenoid-quinone biosynthesis	1	-1000	1000	1	4.2.1.113	new rxn, menaquinone		R04031
1233	r_1230	O-Succinylbenzoate:CoA ligase (AMP-forming)	H+[c] + ATP[c] + CoA[c] + 2-Succinylbenzoate[c] -> Pyrophosphate[c] + AMP[c] + 2-Succinylbenzoyl-CoA[c]		Ubiquinone and other terpenoid-quinone biosynthesis	0	0	1000	1	6.2.1.26	new rxn, menaquinone		R04030
1234	r_1231	4-(2-carboxyphenyl)-4-oxobutanoyl-CoA dehydratase (cyclizing)	H+[c] + 2-Succinylbenzoyl-CoA[c] <=> H2O[c] + 1,4-Dihydroxy-2-naphthoyl-CoA[c]		Ubiquinone and other terpenoid-quinone biosynthesis	1	-1000	1000	1	4.1.3.36	new rxn, menaquinone		R07263
1235	r_1232	1,4-dihydroxy-2-naphthoyl-CoA hydrolase	H2O[c] + 1,4-Dihydroxy-2-naphthoyl-CoA[c] -> H+[c] + CoA[c] + 1,4-Dihydroxy-2-naphthoate[c]		Ubiquinone and other terpenoid-quinone biosynthesis	0	0	1000	1	3.1.2.28	new rxn, menaquinone		R07262
1236	r_1233	all-trans-polyprenyl diphosphate:1,4-dihydroxy-2-naphthoate polyprenyltransferase	all-trans-octaprenyl_diphosphate[c] + 1,4-Dihydroxy-2-naphthoate[c] <=> Pyrophosphate[c] + CO2[c] + H+[c] + 2-Demethylmenaquinone[c]		Ubiquinone and other terpenoid-quinone biosynthesis	1	-1000	1000	1	2.5.1.74	new rxn, menaquinone		R05617
1237	r_1235	Acetyl-CoA:L-homoserine O-acetyltransferase	Acetyl-CoA[c] + L-Homoserine[c] <=> CoA[c] + O-Acetyl-L-homoserine[c]		Cysteine and methionine metabolism	1	-1000	1000	1	2.3.1.31	met metabolism, gap filling		R01776
1238	r_1236	Phosphatidylethanolamine ethanolaminephosphohydrolase	H2O[c] + H+[c] + Phosphatidylethanolamine[c] <=> 1,2-Diacyl-sn-glycerol[c] + Ethanolamine_phosphate[c]		Glycerophospholipid metabolism	1	-1000	1000	1	3.1.4.3	gap filling		R02052
1239	r_1237	Phosphatidylglycerol cholinephosphohydrolase	H2O[c] + Phosphatidylglycerol[c] -> 1,2-Diacyl-sn-glycerol[c] + sn-Glycerol_3-phosphate[c]		Glycerophospholipid metabolism	0	0	1000	1	3.1.4.3	gap filling		R02027
1240	B0013	Biomass transport	Biomass[c] -> Biomass[e]		Transport	0	0	1000	1	[]	[]		[]
1241	r_1238	2-oxepin-2(3H)-ylideneacetyl-CoA hydrolyase	H2O[c] + 2-Oxepin-2(3H)-ylideneacetyl-CoA[c] <=> 3-Oxo-5,6-dehydrosuberyl-CoA-semialdehyde[c]		Phenylalanine metabolism	1	-1000	1000	1	3.3.2.12	gap filling		R09836
1242	r_1239	3-oxo-5,6-dehydrosuberyl-CoA semialdehyde:NADP+ oxidoreductase	H2O[c] + NADP+[c] + 3-Oxo-5,6-dehydrosuberyl-CoA-semialdehyde[c] <=> H+[c] + NADPH[c] + 0.5 Oxygen[c] + 3-Oxo-5,6-dehydrosuberyl-CoA[c]		Phenylalanine metabolism	1	-1000	1000	1	1.2.1.91	former 1.17.1.7		R09820
1243	r_1240	R01937	NADH[c] + H2O[c] + 2 H+[c] + 2-Aminomuconate[c] -> NAD+[c] + NH3[c] + 2-Oxoadipate[c]		Tryptophan metabolism	0	0	1000	1	1.5.1.-	gap filling		R01937
1244	r_1241	acetyl-CoA:L-serine O-acetyltransferase	Acetyl-CoA[c] + L-Serine[c] <=> CoA[c] + O-Acetyl-L-serine[c]		Cysteine and methionine metabolism; Sulfur metabolism	1	-1000	1000	1	2.3.1.30	gap filling		R00586
1245	r_1242	precorrin-3A,NADH:oxygen oxidoreductase (20-hydroxylating)	NADH[c] + H+[c] + Oxygen[c] + Precorrin_3A[c] -> NAD+[c] + H2O[c] + Precorrin_3B[c]		Porphyrin and chlorophyll metabolism	0	0	1000	1	1.14.13.83	gap filling		R05217
1246	r_1243	R05219	2 H+[c] + Acetate[c] + S-Adenosyl-L-homocysteine[c] + Precorrin_6X[c] -> H2O[c] + S-Adenosyl-L-methionine[c] + Precorrin_5[c]		Porphyrin and chlorophyll metabolism	0	0	1000	1	2.1.1.152	gap filling		R05219
1247	r_1244	precorrin-6Y:NADP+ oxidoreductase	H+[c] + NADPH[c] + Precorrin_6X[c] -> NADP+[c] + Precorrin_6Y[c]		Porphyrin and chlorophyll metabolism	0	0	1000	1	1.3.1.54	gap filling		R05150
1248	r_1245	Acyl Co-A synthesis	ATP[c] + CoA[c] + Fatty_acid[c] -> Pyrophosphate[c] + AMP[c] + Acyl-CoA[c]		Fatty acid metabolism	0	0	1000	1	Acyl Co-A synthesis	reaction added for fatty acid activation		[]
1249	r_1246	R07280	H2O[c] + 5-Amino-6-(5-phospho-D-ribitylamino)uracil[c] -> H+[c] + Orthophosphate[c] + 5-Amino-6-(1-D-ribitylamino)uracil[c]		Riboflavin metabolism	0	0	1000	1	3.1.3.-	gap filling		R07280
1250	r_1247	L-Serine:glyoxylate aminotransferase	L-Serine[c] + Glyoxylate[c] -> Glycine[c] + Hydroxypyruvate[c]		Glycine, serine and threonine metabolism	0	0	1000	1	2.6.1.45	gap filling		R00588
1251	r_1248	gamma-L-glutamyl-L-cysteine:glycine ligase (ADP-forming)	ATP[c] + Glycine[c] + gamma-L-Glutamyl-L-cysteine[c] -> H+[c] + ADP[c] + Orthophosphate[c] + Glutathione[c]		Glutathione metabolism	0	0	1000	1	6.3.2.3	gap filling		R00497
1252	r_1249	(R)-Glycerate:NAD+ oxidoreductase	NAD+[c] + D-Glycerate[c] <=> NADH[c] + H+[c] + 2-Hydroxy-3-oxopropanoate[c]		Glyoxylate and dicarboxylate metabolism	1	-1000	1000	1	1.1.1.60	gap filling		R01745
1253	r_1250	(R)-Glycerate:NADP+ oxidoreductase	NADP+[c] + D-Glycerate[c] <=> H+[c] + NADPH[c] + 2-Hydroxy-3-oxopropanoate[c]		Glyoxylate and dicarboxylate metabolism	1	-1000	1000	1	1.1.1.60	gap filling		R01747
1254	r_1251	L-Gulonate:NADP+ 6-oxidoreductase	NADP+[c] + L-Gulonate[c] <=> H+[c] + NADPH[c] + D-Glucuronate[c]		Ascorbate and aldarate metabolism; Pentose and glucuronate interconversions	1	-1000	1000	1	1.1.1.19	gap filling		R01481
1255	r_1252	4-Methylcatechol:oxygen 2,3-oxidoreductase(decyclizing)	Oxygen[c] + 4-Methylcatechol[c] <=> H+[c] + 2-Hydroxy-5-methyl-cis,cis-muconic_semialdehyde[c]		Xylene degradation	1	-1000	1000	1	1.13.11.2	gap filling		R05295
1256	r_1254	S-adenosyl-L-methionine:malonyl-[acyl-carrier protein] O-methyltransferase	H+[c] + malACP[c] + S-Adenosyl-L-methionine[c] <=> malACPme[c] + S-Adenosyl-L-homocysteine[c]		Biotin metabolism	1	-1000	1000	1	2.1.1.197	gap filling		R09543
1257	r_1255	4-hydroxy-2-oxoglutarate glyoxylate-lyase (pyruvate-forming)	D-4-Hydroxy-2-oxoglutarate[c] <=> Pyruvate[c] + Glyoxylate[c]		Arginine and proline metabolism	1	-1000	1000	1	4.1.3.16	gap filling		R00471
1258	r_1256	R05221	ATP[c] + Adenosyl_cobinamide[c] -> 2 H+[c] + ADP[c] + Adenosyl_cobinamide-phosphate[c]		Porphyrin and chlorophyll metabolism	0	0	1000	1	2.7.1.156	gap filling		R05221
1259	r_1257	R06558	Adenosyl_cobinamide[c] + GTP[c] -> 2 H+[c] + GDP[c] + Adenosyl_cobinamide-phosphate[c]		Porphyrin and chlorophyll metabolism	0	0	1000	1	2.7.1.156	gap filling		R06558
1260	r_1258	O-phosphorylhomoserine	L-Selenocysteine[c] + O-Succinyl-L-homoserine[c] -> H+[c] + Succinate[c] + L-Selenocystathionine[c]	STROP_RS04665	Selenocompound metabolism	0	0	1000	2	2.5.1.48	[]		R04946
1261	r_1259	S-Adenosyl-L-methionine:thiol S-methyltransferase	S-Adenosyl-L-methionine[c] + L-Selenocysteine[c] -> H+[c] + S-Adenosyl-L-homocysteine[c] + Se-Methyl-L-selenocysteine[c]		Selenocompound metabolism	0	0	1000	1	2.1.1.-	gap filling		R04931
1262	r_1260	L-2,4-diaminobutyrate:2-oxoglutarate 4-aminotransferase	L-Glutamate[c] + L-Aspartate_4-semialdehyde[c] -> 2-Oxoglutarate[c] + L-2,4-diaminobutanoate[c]		Glycine, serine and threonine metabolism	0	0	1000	1	2.6.1.76	gap filling		R06977
1263	r_1261	Phosphatidylcholine cholinephosphohydrolase	H2O[c] + H+[c] + Phosphatidylcholine[c] -> 1,2-Diacyl-sn-glycerol[c] + Choline_phosphate[c]		Glycerophospholipid metabolism	0	0	1000	3	3.1.4.3	exp data??		R01312
1264	r_1101	S-Adenosyl-L-methionine:phosphatidyl-N-dimethylethanolamine N-methyltransferase	S-Adenosyl-L-methionine[c] + Phosphatidyl-N-dimethylethanolamine[c] -> H+[c] + S-Adenosyl-L-homocysteine[c] + Phosphatidylcholine[c]		Glycerophospholipid metabolism	0	0	1000	2	2.1.1.71	new rxn, rxn added for phospholipid metabolism		R01320
1265	r_1102	S-Adenosyl-L-methionine:phosphatidyl-N-methylethanolamine N-methyltransferase	S-Adenosyl-L-methionine[c] + Phosphatidyl-N-methylethanolamine[c] -> S-Adenosyl-L-homocysteine[c] + Phosphatidyl-N-dimethylethanolamine[c]		Glycerophospholipid metabolism	0	0	1000	2	2.1.1.71	new rxn, rxn added for phospholipid metabolism		R03424
1266	r_0941	phosphatidylethanolamine N-methyltransferase	S-Adenosyl-L-methionine[c] + Phosphatidylethanolamine[c] -> H+[c] + S-Adenosyl-L-homocysteine[c] + Phosphatidyl-N-methylethanolamine[c]		Glycine, serine and threonine metabolism; Glycerophospholipid metabolism	0	0	1000	1	2.1.1.17	rxn added for phospholipid metabolism		R02056
1267	r_1262	Lactate transport	(S)-Lactate[e] <=> (S)-Lactate[c]		Transport	1	-1000	1000	1	[]	[]		[]
1268	r_1263	Malate transport	(S)-Malate[e] <=> (S)-Malate[c]		Transport	1	-1000	1000	1	[]	[]		[]
1269	r_1264	2-Aminoethylphosphonate transport	2-Aminoethylphosphonate[e] <=> 2-Aminoethylphosphonate[c]		Transport	1	-1000	1000	1	[]	[]		[]
1270	r_1265	2-Oxoglutarate transport	2-Oxoglutarate[e] <=> 2-Oxoglutarate[c]		Transport	1	-1000	1000	1	[]	[]		[]
1271	r_1266	4-Aminobutanoate transport	4-Aminobutanoate[e] <=> 4-Aminobutanoate[c]		Transport	1	-1000	1000	1	[]	[]		[]
1272	r_1267	Acetoacetate transport	Acetoacetate[e] <=> Acetoacetate[c]		Transport	1	-1000	1000	1	[]	[]		[]
1273	r_1268	Adenosine transport	Adenosine[e] <=> Adenosine[c]		Transport	1	-1000	1000	1	[]	[]		[]
1274	r_1269	alpha,alpha-Trehalose transport	alpha,alpha-Trehalose[e] <=> alpha,alpha-Trehalose[c]		Transport	1	-1000	1000	1	[]	[]		[]
1275	r_1270	Betaine transport	Betaine[e] <=> Betaine[c]		Transport	1	-1000	1000	1	[]	[]		[]
1276	r_1271	Biotin transport	Biotin[e] <=> Biotin[c]		Transport	1	-1000	1000	1	[]	[]		[]
1277	r_1272	Cadmium transport	Cadmium[e] <=> Cadmium[c]		Transport	1	-1000	1000	1	[]	[]		[]
1278	r_1273	Calcium transport	Calcium[e] <=> Calcium[c]		Transport	1	-1000	1000	1	[]	[]		[]
1279	r_1274	Cellobiose transport	Cellobiose[e] <=> Cellobiose[c]		Transport	1	-1000	1000	1	[]	[]		[]
1280	r_1275	Chitobiose transport	Chitobiose[e] <=> Chitobiose[c]		Transport	1	-1000	1000	1	[]	[]		[]
1281	r_1276	Choline transport	Choline[e] <=> Choline[c]		Transport	1	-1000	1000	1	[]	[]		[]
1282	r_1277	Citrate transport	Citrate[e] <=> Citrate[c]		Transport	1	-1000	1000	1	[]	[]		[]
1283	r_1278	Cob(III)alamin transport	Cob(III)alamin[e] <=> Cob(III)alamin[c]		Transport	1	-1000	1000	1	[]	[]		[]
1284	r_1279	Cobalt_ion transport	Cobalt_ion[e] <=> Cobalt_ion[c]		Transport	1	-1000	1000	1	[]	[]		[]
1285	r_1280	Copper transport	Copper[e] <=> Copper[c]		Transport	1	-1000	1000	1	[]	[]		[]
1286	r_1281	Cytidine transport	Cytidine[e] <=> Cytidine[c]		Transport	1	-1000	1000	1	[]	[]		[]
1287	r_1282	Cytosine transport	Cytosine[e] <=> Cytosine[c]		Transport	1	-1000	1000	1	[]	[]		[]
1288	r_1283	D-Alanine transport	D-Alanine[e] <=> D-Alanine[c]		Transport	1	-1000	1000	1	[]	[]		[]
1289	r_1285	D-Galactarate transport	D-Galactarate[e] <=> D-Galactarate[c]		Transport	1	-1000	1000	1	[]	[]		[]
1290	r_1286	D-Galactonate transport	D-Galactonate[e] <=> D-Galactonate[c]		Transport	1	-1000	1000	1	[]	[]		[]
1291	r_1287	D-Galactose transport	D-Galactose[e] <=> D-Galactose[c]		Transport	1	-1000	1000	1	[]	[]		[]
1292	r_1288	D-Glucarate transport	D-Glucarate[e] <=> D-Glucarate[c]		Transport	1	-1000	1000	1	[]	[]		[]
1293	r_1290	D-Mannose transport	D-Mannose[e] <=> D-Mannose[c]		Transport	1	-1000	1000	1	[]	[]		[]
1294	r_1292	D-Ribose transport	D-Ribose[e] <=> D-Ribose[c]		Transport	1	-1000	1000	1	[]	[]		[]
1295	r_1293	D-Serine transport	D-Serine[e] <=> D-Serine[c]		Transport	1	-1000	1000	1	[]	[]		[]
1296	r_1294	D-Sorbitol transport	D-Sorbitol[e] <=> D-Sorbitol[c]		Transport	1	-1000	1000	1	[]	[]		[]
1297	r_1295	D-Xylose transport	D-Xylose[e] <=> D-Xylose[c]		Transport	1	-1000	1000	1	[]	[]		[]
1298	r_1296	Deoxyadenosine transport	Deoxyadenosine[e] <=> Deoxyadenosine[c]		Transport	1	-1000	1000	1	[]	[]		[]
1299	r_1297	Deoxycytidine transport	Deoxycytidine[e] <=> Deoxycytidine[c]		Transport	1	-1000	1000	1	[]	[]		[]
1300	r_1298	Deoxyguanosine transport	Deoxyguanosine[e] <=> Deoxyguanosine[c]		Transport	1	-1000	1000	1	[]	[]		[]
1301	r_1299	Deoxyinosine transport	Deoxyinosine[e] <=> Deoxyinosine[c]		Transport	1	-1000	1000	1	[]	[]		[]
1302	r_1300	Deoxyribose transport	Deoxyribose[e] <=> Deoxyribose[c]		Transport	1	-1000	1000	1	[]	[]		[]
1303	r_1301	Deoxyuridine transport	Deoxyuridine[e] <=> Deoxyuridine[c]		Transport	1	-1000	1000	1	[]	[]		[]
1304	r_1302	Ethanolamine transport	Ethanolamine[e] <=> Ethanolamine[c]		Transport	1	-1000	1000	1	[]	[]		[]
1305	r_1303	Fe(III)dicitrate transport	Fe(III)dicitrate[e] <=> Fe(III)dicitrate[c]		Transport	1	-1000	1000	1	[]	[]		[]
1306	r_1304	Fe2+ transport	Fe2+[e] <=> Fe2+[c]		Transport	1	-1000	1000	1	[]	[]		[]
1307	r_1305	Fe3+ transport	Fe3+[e] <=> Fe3+[c]		Transport	1	-1000	1000	1	[]	[]		[]
1308	r_1306	Ferrichrome transport	Ferrichrome[e] <=> Ferrichrome[c]		Transport	1	-1000	1000	1	[]	[]		[]
1309	r_1307	Folate transport	Folate[e] <=> Folate[c]		Transport	1	-1000	1000	1	[]	[]		[]
1310	r_1308	Formate transport	Formate[e] <=> Formate[c]		Transport	1	-1000	1000	1	[]	[]		[]
1311	r_1309	Fumarate transport	Fumarate[e] <=> Fumarate[c]		Transport	1	-1000	1000	1	[]	[]		[]
1312	r_1310	Glycine transport	Glycine[e] <=> Glycine[c]		Transport	1	-1000	1000	1	[]	[]		[]
1313	r_1311	Hypoxanthine transport	Hypoxanthine[e] <=> Hypoxanthine[c]		Transport	1	-1000	1000	1	[]	[]		[]
1314	r_1312	Inosine transport	Inosine[e] <=> Inosine[c]		Transport	1	-1000	1000	1	[]	[]		[]
1315	r_1313	L-Alanine transport	L-Alanine[e] <=> L-Alanine[c]		Transport	1	-1000	1000	1	[]	[]		[]
1316	r_1314	L-Arabinose transport	L-Arabinose[e] <=> L-Arabinose[c]		Transport	1	-1000	1000	1	[]	[]		[]
1317	r_1315	L-Arginine transport	L-Arginine[e] <=> L-Arginine[c]		Transport	1	-1000	1000	1	[]	[]		[]
1318	r_1316	L-Aspartate transport	L-Aspartate[e] <=> L-Aspartate[c]		Transport	1	-1000	1000	1	[]	[]		[]
1319	r_1317	L-Cysteine transport	L-Cysteine[e] <=> L-Cysteine[c]		Transport	1	-1000	1000	1	[]	[]		[]
1320	r_1318	L-Glutamate transport	L-Glutamate[e] <=> L-Glutamate[c]		Transport	1	-1000	1000	1	[]	[]		[]
1321	r_1319	L-Glutamine transport	L-Glutamine[e] <=> L-Glutamine[c]		Transport	1	-1000	1000	1	[]	[]		[]
1322	r_1320	L-Histidine transport	L-Histidine[e] <=> L-Histidine[c]		Transport	1	-1000	1000	1	[]	[]		[]
1323	r_1321	L-Idonate transport	L-Idonate[e] <=> L-Idonate[c]		Transport	1	-1000	1000	1	[]	[]		[]
1324	r_1322	L-Isoleucine transport	L-Isoleucine[e] <=> L-Isoleucine[c]		Transport	1	-1000	1000	1	[]	[]		[]
1325	r_1323	L-Leucine transport	L-Leucine[e] <=> L-Leucine[c]		Transport	1	-1000	1000	1	[]	[]		[]
1326	r_1324	L-Lysine transport	L-Lysine[e] <=> L-Lysine[c]		Transport	1	-1000	1000	1	[]	[]		[]
1327	r_1325	L-Methionine transport	L-Methionine[e] <=> L-Methionine[c]		Transport	1	-1000	1000	1	[]	[]		[]
1328	r_1326	L-Ornithine transport	L-Ornithine[e] <=> L-Ornithine[c]		Transport	1	-1000	1000	1	[]	[]		[]
1329	r_1327	L-Phenylalanine transport	L-Phenylalanine[e] <=> L-Phenylalanine[c]		Transport	1	-1000	1000	1	[]	[]		[]
1330	r_1328	L-Proline transport	L-Proline[e] <=> L-Proline[c]		Transport	1	-1000	1000	1	[]	[]		[]
1331	r_1329	L-Serine transport	L-Serine[e] <=> L-Serine[c]		Transport	1	-1000	1000	1	[]	[]		[]
1332	r_1330	L-Threonine transport	L-Threonine[e] <=> L-Threonine[c]		Transport	1	-1000	1000	1	[]	[]		[]
1333	r_1331	L-Tryptophan transport	L-Tryptophan[e] <=> L-Tryptophan[c]		Transport	1	-1000	1000	1	[]	[]		[]
1334	r_1332	L-Tyrosine transport	L-Tyrosine[e] <=> L-Tyrosine[c]		Transport	1	-1000	1000	1	[]	[]		[]
1335	r_1334	Lactose transport	Lactose[e] <=> Lactose[c]		Transport	1	-1000	1000	1	[]	[]		[]
1336	r_1335	Maltohexaose transport	Maltohexaose[e] <=> Maltohexaose[c]		Transport	1	-1000	1000	1	[]	[]		[]
1337	r_1336	Maltose transport	Maltose[e] <=> Maltose[c]		Transport	1	-1000	1000	1	[]	[]		[]
1338	r_1337	Maltotriose transport	Maltotriose[e] <=> Maltotriose[c]		Transport	1	-1000	1000	1	[]	[]		[]
1339	r_1338	Manganese transport	Manganese[e] <=> Manganese[c]		Transport	1	-1000	1000	1	[]	[]		[]
1340	r_1339	Mannitol transport	Mannitol[e] <=> Mannitol[c]		Transport	1	-1000	1000	1	[]	[]		[]
1341	r_1340	Melibiose transport	Melibiose[e] <=> Melibiose[c]		Transport	1	-1000	1000	1	[]	[]		[]
1342	r_1341	Molybdate transport	Molybdate[e] <=> Molybdate[c]		Transport	1	-1000	1000	1	[]	[]		[]
1343	r_1342	myo-Inositol transport	myo-Inositol[e] <=> myo-Inositol[c]		Transport	1	-1000	1000	1	[]	[]		[]
1344	r_1343	N-Acetyl-D-glucosamine transport	N-Acetyl-D-glucosamine[e] <=> N-Acetyl-D-glucosamine[c]		Transport	1	-1000	1000	1	[]	[]		[]
1345	r_1344	Nickel transport	Nickel[e] <=> Nickel[c]		Transport	1	-1000	1000	1	[]	[]		[]
1346	r_1345	Nitrate transport	Nitrate[e] <=> Nitrate[c]		Transport	1	-1000	1000	1	[]	[]		[]
1347	r_1346	Nitrite transport	Nitrite[e] <=> Nitrite[c]		Transport	1	-1000	1000	1	[]	[]		[]
1348	r_1347	Octadecanoic_acid transport	Octadecanoic_acid[e] -> Octadecanoic_acid[c]		Transport	0	0	1000	1	[]	[]		[]
1349	r_1348	Orthophosphate transport	Orthophosphate[e] <=> Orthophosphate[c]		Transport	1	-1000	1000	1	[]	[]		[]
1350	r_1349	Pantothenate transport	Pantothenate[e] <=> Pantothenate[c]		Transport	1	-1000	1000	1	[]	[]		[]
1351	r_1351	Raffinose transport	Raffinose[e] <=> Raffinose[c]		Transport	1	-1000	1000	1	[]	[]		[]
1352	r_1353	Riboflavin transport	Riboflavin[e] <=> Riboflavin[c]		Transport	1	-1000	1000	1	[]	[]		[]
1353	r_1355	sn-Glycerol_3-phosphate transport	sn-Glycerol_3-phosphate[e] <=> sn-Glycerol_3-phosphate[c]		Transport	1	-1000	1000	1	[]	[]		[]
1354	r_1356	Sodium transport	Sodium[e] <=> Sodium[c]		Transport	1	-1000	1000	1	[]	[]		[]
1355	r_1357	Stachyose transport	Stachyose[e] <=> Stachyose[c]		Transport	1	-1000	1000	1	[]	[]		[]
1356	r_1358	Succinate transport	Succinate[e] <=> Succinate[c]		Transport	1	-1000	1000	1	[]	[]		[]
1357	r_1359	Sucrose transport	Sucrose[e] <=> Sucrose[c]		Transport	1	-1000	1000	1	[]	[]		[]
1358	r_1360	Thiamin transport	Thiamin[e] <=> Thiamin[c]		Transport	1	-1000	1000	1	[]	[]		[]
1359	r_1361	Thymidine transport	Thymidine[e] <=> Thymidine[c]		Transport	1	-1000	1000	1	[]	[]		[]
1360	r_1362	Uracil transport	Uracil[e] <=> Uracil[c]		Transport	1	-1000	1000	1	[]	[]		[]
1361	r_1363	Uridine transport	Uridine[e] <=> Uridine[c]		Transport	1	-1000	1000	1	[]	[]		[]
1362	r_1364	Xanthine transport	Xanthine[e] <=> Xanthine[c]		Transport	1	-1000	1000	1	[]	[]		[]
1363	r_1365	Zinc transport	Zinc[e] <=> Zinc[c]		Transport	1	-1000	1000	1	[]	[]		[]
1364	r_1366	Adenosine 3,5-bisphosphate 3-phosphohydrolase	H2O[c] + Adenosine_3,5-bisphosphate[c] -> H+[c] + AMP[c] + Orthophosphate[c]		Sulfur metabolism	0	0	1000	2	3.1.3.7	[]		R00188
1365	r_1367	ATP:pyruvate,water phosphotransferase	H2O[c] + ATP[c] + Pyruvate[c] -> H+[c] + AMP[c] + Orthophosphate[c] + Phosphoenolpyruvate[c]	STROP_RS20900	Pyruvate metabolism; Methane metabolism	0	0	1000	2	2.7.9.2	[]		R00199
1366	r_1369	L-Asparagine transport	L-Asparagine[e] <=> L-Asparagine[c]		Transport	1	-1000	1000	1	[]	[]		[]
1367	EX_L-Asp	L-Asparagine Exchange	L-Asparagine[e] <=>		Exchange	1	-0.1	1000	2	[]	[]		[]
1368	r_1372	butanoyl-CoA:NADP+ 2,3-oxidoreductase	H+[c] + NADPH[c] + Crotonoyl-CoA[c] -> NADP+[c] + Butanoyl-CoA[c]	((STROP_RS05155) or (STROP_RS18160))	Butanoate metabolism	0	0	1000	2	1.3.1.86	[]		R09738
1369	r_1373	R01511	H2O[c] + 3-Phospho-D-glycerate[c] -> H+[c] + Orthophosphate[c] + D-Glycerate[c]		Glycine, serine and threonine metabolism	0	0	1000	1	3.1.3.38	[]		R01511
1370	r_1374	Ribitol:NAD+ 2-oxidoreductase	NADH[c] + H+[c] + D-Ribulose[c] -> NAD+[c] + Ribitol[c]		Pentose and glucuronate interconversions	0	0	1000	1	1.1.1.56	gap filling		R01895
1371	r_1375	Ribitol:NADH+ 2-oxidoreductase	H+[c] + NADPH[c] + D-Ribulose[c] -> NADP+[c] + Ribitol[c]		Pentose and glucuronate interconversions	0	0	1000	1	1.1.1.56	gap filling		0
1372	r_1377	R07136	NAD+[c] + (2R)-3-Sulfolactate[c] <=> NADH[c] + H+[c] + 3-Sulfopyruvate[c]	STROP_RS19080	Cysteine and methionine metabolism	1	-1000	1000	2	1.1.1.37	new rxn		R07136
1373	r_1378	4-Aminobenzoate transport	4-Aminobenzoate[e] <=> 4-Aminobenzoate[c]		Transport	1	-1000	1000	1	[]	[]		[]
1374	EX_4-Aminobenzoate	4-Aminobenzoate Exchange	4-Aminobenzoate[e] <=>		Exchange	1	-10	1000	2	[]	[]		[]
1375	r_1379	Adenine transport	Adenine[e] <=> Adenine[c]		Transport	1	-1000	1000	1	[]	[]		[]
1376	EX_Adenine	Adenine Exchange	Adenine[e] <=>		Exchange	1	-0.1	1000	2	[]	[]		[]
1377	r_1380	Guanine transport	Guanine[e] <=> Guanine[c]		Transport	1	-1000	1000	1	[]	[]		[]
1378	EX_Guanine	Guanine Exchange	Guanine[e] <=>		Exchange	1	-0.1	1000	2	[]	[]		[]
1379	r_1381	Adenosyl-chloride Synthase	S-Adenosyl-L-methionine[c] + Chloride[c] <=> L-Methionine[c] + 5-Chloro-5-deoxyadenosine[c]	STROP_RS05195	Salinosporamides biosynthesis	1	-1000	1000	4	2.5.1.94	SalL		R09639
1380	r_1382	5-methylthioadenosine phosphorylase	Orthophosphate[c] + 5-Chloro-5-deoxyadenosine[c] <=> Adenine[c] + 5-Chloro-5-deoxyribose-1-phosphate[c]	((STROP_RS05235) or (STROP_RS04990))	Salinosporamides biosynthesis	1	-1000	1000	3	2.4.2.28	SalT; Strop_0986 is likely to have SalT activity		[]
1381	r_1383	5-chloro-5-deoxyribose-1-phosphatase	H2O[c] + 5-Chloro-5-deoxyribose-1-phosphate[c] <=> Orthophosphate[c] + 5-Chloro-5-deoxyribose[c]	STROP_RS05205	Salinosporamides biosynthesis	1	-1000	1000	3	3.1.3.1	SalN, no clear homologs		[]
1382	r_1384	5-chloro-5-deoxy-D-ribose-1-dehydrogenase	NAD+[c] + 5-Chloro-5-deoxyribose[c] <=> NADH[c] + H+[c] + 5-Chloro-5-deoxy-D-ribonolactone[c]	((STROP_RS05200) or (STROP_RS14050))	Salinosporamides biosynthesis	1	-1000	1000	4	1.1.1.-	SalM, Strop_2799 (homolog): 35% sequence identity		[]
1383	r_1385	5-chloro-5-deoxyribolactone Hydrolysis	H2O[c] + 5-Chloro-5-deoxy-D-ribonolactone[c] <=> H+[c] + 5-Chlororibonate[c]	s0006	Salinosporamides biosynthesis	1	-1000	1000	4	Spontaneous	[]		[]
1384	r_1386	5-chloro-ribonate Dihydroxyacid dehydratase	5-Chlororibonate[c] <=> H2O[c] + 5-Chloro-4-hydroxy-2-oxopentanoate[c]	((STROP_RS05150) or (STROP_RS06200))	Salinosporamides biosynthesis	1	-1000	1000	3	4.2.1.9	SalH, Strop_1231 (homolog): 36% sequence identity		[]
1385	r_1387	alpha-Ketoacid decarboxylase	Oxidized_ferredoxin[c] + CoA[c] + 5-Chloro-4-hydroxy-2-oxopentanoate[c] <=> CO2[c] + 2 H+[c] + Reduced_ferredoxin[c] + 4-Chloro-3-hydroxybutyryl-CoA[c]	((STROP_RS05220) or (STROP_RS00530 and STROP_RS10565))	Salinosporamides biosynthesis	1	-1000	1000	3	1.2.7.8	SalQ, OADH could explain salQ mutant phenotypes		[]
1386	r_1388	Acyl dehydratase	4-Chloro-3-hydroxybutyryl-CoA[c] <=> H2O[c] + 4-Chloro-crotonyl-CoA[c]	STROP_RS05230	Salinosporamides biosynthesis	1	-1000	1000	3	4.2.1.17	SalS, no clear homologs		[]
1387	r_1389	Chloro-crotonyl carboxylase reductase	NADPH[c] + Oxygen[c] + 4-Chloro-crotonyl-CoA[c] <=> NADP+[c] + Chloroethylmalonyl-CoA[c]	STROP_RS05155	Salinosporamides biosynthesis	1	-1000	1000	4	1.3.1.85	SalG; relaxed substrate specifity towards 2-alkenyl-CoAs		[]
1388	r_1390	Prephenate Decarboxylase	H+[c] + Prephenate[c] <=> CO2[c] + Endo-dihydrohydroxyphenylpyruvate[c]	STROP_RS05260	Salinosporamides biosynthesis	1	-1000	1000	4	[]	SalX		[]
1389	r_1391	Dihydro-4-hydroxyphenylpyruvate Isomerisation	Endo-dihydrohydroxyphenylpyruvate[c] <=> Exo-dihydrohydroxyphenylpyruvate[c]	s0007	Salinosporamides biosynthesis	1	-1000	1000	4	Spontaneous	[]		[]
1390	r_1392	Dihydro-4-hydroxyphenylpyruvate reductase	H+[c] + NADPH[c] + Exo-dihydrohydroxyphenylpyruvate[c] <=> NADP+[c] + Tetrahydro-4-hydroxyphenylpyruvate[c]		Salinosporamides biosynthesis	1	-1000	1000	1	[]	Identical reaction in Bac. Subtilis; putative SDR		[]
1391	r_1393	H4HPP reduction	H+[c] + NADPH[c] + Tetrahydro-4-hydroxyphenylpyruvate[c] <=> H2O[c] + NADP+[c] + 3-(Cyclohex-2-en-1-yl)-2-oxopropanate[c]		Salinosporamides biosynthesis	1	-1000	1000	1	[]	putative SDR/Monooxygenase; Needed reaction, no evidence		[]
1392	r_1394	CHA Branched chain amino acid transferase	1.5 Oxygen[c] + NH3[c] + L-Isoleucine[c] + 3-(Cyclohex-2-en-1-yl)-2-oxopropanate[c] -> CO2[c] + 5 H+[c] + L-Glutamate[c] + Cyclohexenylalanine[c]	STROP_RS05255	Salinosporamides biosynthesis	0	0	1000	3	[]	SalW; Reaction with Strop_1039 already in the model with L-Isoleucine, L-Leucine and L-Valine as Substrates		[]
1393	r_1395	CHA Branched chain amino acid transferase	1.5 Oxygen[c] + NH3[c] + L-Leucine[c] + 3-(Cyclohex-2-en-1-yl)-2-oxopropanate[c] -> CO2[c] + 5 H+[c] + L-Glutamate[c] + Cyclohexenylalanine[c]	STROP_RS05255	Salinosporamides biosynthesis	0	0	1000	3	[]	SalW; Reaction with Strop_1039 already in the model with L-Isoleucine, L-Leucine and L-Valine as Substrates		[]
1394	r_1396	CHA Branched chain amino acid transferase	0.5 Oxygen[c] + NH3[c] + L-Valine[c] + 3-(Cyclohex-2-en-1-yl)-2-oxopropanate[c] -> 3 H+[c] + L-Glutamate[c] + Cyclohexenylalanine[c]	STROP_RS05255	Salinosporamides biosynthesis	0	0	1000	3	[]	SalW; Reaction with Strop_1039 already in the model with L-Isoleucine, L-Leucine and L-Valine as Substrates		[]
1395	r_1397	Adenylation Domain of NRPS	2 H+[c] + ATP[c] + Cyclohexenylalanine[c] + Peptidyl-carrier_protein[c] -> Pyrophosphate[c] + AMP[c] + CyclohexenylalaninePCP[c]	STROP_RS05180	Salinosporamides biosynthesis	0	0	1000	2	[]	SalB; no information about reversibility, but crucial reaction		[]
1396	r_1398	AT-Domain of PKS	Acyl-carrier_protein[c] + Chloroethylmalonyl-CoA[c] <=> CoA[c] + ChloroethylmalonylACP[c]	STROP_RS05185	Salinosporamides biosynthesis	1	-1000	1000	2	[]	SalA; no information about Reversibility		[]
1397	r_1399	AT-Domain of PKS	(2S)-Ethylmalonyl-CoA[c] + Acyl-carrier_protein[c] <=> CoA[c] + EthylmalonylACP[c]	STROP_RS05185	Salinosporamides biosynthesis	1	-1000	1000	2	[]	SalA; Salinosporamide A/B Production		[]
1398	r_1400	KS-Domain of PKS	acACP[c] + KS[c] <=> H+[c] + Acyl-carrier_protein[c] + Acetyl-KS[c]	STROP_RS05185	Salinosporamides biosynthesis	1	-1000	1000	2	[]	SalA		[]
1399	r_1401	KS-Domain of PKS	5 H+[c] + ChloroethylmalonylACP[c] + Acetyl-KS[c] <=> 2 H2O[c] + KS[c] + 2-(2-Chloroethyl)-3-oxobutanalACP[c]	STROP_RS05185	Salinosporamides biosynthesis	1	-1000	1000	2	[]	SalA; Proton added for balancing		[]
1400	r_1402	KS-Domain of PKS	H+[c] + EthylmalonylACP[c] + Acetyl-KS[c] <=> CO2[c] + KS[c] + 2-Ethyl-3-oxobutanalACP[c]	STROP_RS05185	Salinosporamides biosynthesis	1	-1000	1000	2	[]	SalA		[]
1401	r_1403	Condensation-Domain of PKS	2-(2-Chloroethyl)-3-oxobutanalACP[c] + beta-Hydroxycyclohex-2-enylalanine-PCP[c] <=> Acyl-carrier_protein[c] + Chloro-acyl-CHA-PCP[c]	(STROP_RS05185 and STROP_RS05180)	Salinosporamides biosynthesis	1	-1000	1000	2	[]	SalA; SalB		[]
1402	r_1404	Condensation-Domain of PKS	2-Ethyl-3-oxobutanalACP[c] + beta-Hydroxycyclohex-2-enylalanine-PCP[c] <=> Acyl-carrier_protein[c] + Acyl-CHA-PCP[c]	(STROP_RS05185 and STROP_RS05180)	Salinosporamides biosynthesis	1	-1000	1000	2	[]	SalA; SalB		[]
1403	r_1405	Thioesterase	Chloro-acyl-CHA-PCP[c] <=> Peptidyl-carrier_protein[c] + Salinosporamide_A[c]	STROP_RS05160	Salinosporamides biosynthesis	1	-1000	1000	2	[]	SalF		[]
1404	r_1406	Thioesterase	Acyl-CHA-PCP[c] <=> 5 H+[c] + Peptidyl-carrier_protein[c] + Salinosporamide_B[c]	STROP_RS05160	Salinosporamides biosynthesis	1	-1000	1000	2	[]	SalF		[]
1405	r_1407	Salinosporamide A transport	Salinosporamide_A[c] -> Salinosporamide_A[e]		Transport	0	0	1000	2	[]	[]		[]
1406	r_1408	Salinosporamide B transport	Salinosporamide_B[c] -> Salinosporamide_B[e]		Transport	0	0	1000	2	[]	[]		[]
1407	r_1410	beta-hydroxylation Cytochrome p450	NADH[c] + H+[c] + Oxygen[c] + CyclohexenylalaninePCP[c] -> NAD+[c] + H2O[c] + beta-Hydroxycyclohex-2-enylalanine-PCP[c]	STROP_RS05170	Salinosporamides biosynthesis	0	0	1000	3	[]	SalD; Nospecific Information about Cofactor		[]
1408	r_1411	beta-hydroxylation Cytochrome p450	H+[c] + NADPH[c] + Oxygen[c] + CyclohexenylalaninePCP[c] -> H2O[c] + NADP+[c] + beta-Hydroxycyclohex-2-enylalanine-PCP[c]	STROP_RS05170	Salinosporamides biosynthesis	0	0	1000	3	[]	SalD; Nospecific Information about Cofactor		[]
1409	r_1412	sink reaction for KS	KS[c] <=>		Transport	1	-1000	1000	1	[]	[]		[]
1410	r_1413	sink reaction for Peptidyl-carrier_protein	Peptidyl-carrier_protein[c] <=>		Transport	1	-1000	1000	1	[]	[]		[]
1411	EX_salinosporamideA	Salinosporamide A exchange	Salinosporamide_A[e] ->		Exchange	0	0	1000	3	[]	[]		[]
1412	EX_salinosporamideB	Salinosporamide B exchange	Salinosporamide_B[e] ->		Exchange	0	0	1000	3	[]	[]		[]
1413	EX_5-ClDA	5-ClDA Exchange	5-Chloro-5-deoxyadenosine[e] ->		Exchange	0	0	1000	3	[]	[]		[]
1414	r_1414	5-ClDA transport	5-Chloro-5-deoxyadenosine[c] <=> 5-Chloro-5-deoxyadenosine[e]		Transport	1	-1000	1000	2	[]	[]		[]
1415	r_0519	D-Glucose-ABC transport	H2O[c] + ATP[c] + D-Glucose[e] -> H+[c] + D-Glucose[c] + ADP[c] + Orthophosphate[c]	(STROP_RS16350 and STROP_RS16345 and STROP_RS16340 and STROP_RS02200 and STROP_RS21285 and STROP_RS12090)	ABC transporters	0	0	1000	2	[]	[]		0
1416	EX_5-CIR	5-CIR Exchange	5-Chloro-5-deoxyribose[e] ->		Exchange	0	0	1000	3	[]	[]		[]
1417	r_1415	5-CIR transport	5-Chloro-5-deoxyribose[c] <=> 5-Chloro-5-deoxyribose[e]		Transport	1	-1000	1000	2	[]	[]		[]
1418	EX_5-CIRL	5-CIRL Exchange	5-Chloro-5-deoxy-D-ribonolactone[e] ->		Exchange	0	0	1000	3	[]	[]		[]
1419	r_1416	5-CIRL transport	5-Chloro-5-deoxy-D-ribonolactone[c] <=> 5-Chloro-5-deoxy-D-ribonolactone[e]		Transport	1	-1000	1000	2	[]	[]		[]
1420	EX_5-CIRI	5-CIRI Exchange	5-Chlororibonate[e] ->		Exchange	0	0	1000	3	[]	[]		[]
1421	r_1417	5-CIRI transport	5-Chlororibonate[c] <=> 5-Chlororibonate[e]		Transport	1	-1000	1000	2	[]	[]		[]
1422	r_1418	R01176	H+[c] + ATP[c] + CoA[c] + Butanoate[c] -> Pyrophosphate[c] + AMP[c] + Butanoyl-CoA[c]		Butanoate metabolism	0	0	1000	1	6.2.1.2	S.tropica NPS21184		R01176
1423	r_1419	Butanoate transport	Butanoate[c] <=> Butanoate[e]		Transport	1	-1000	1000	3	[]	S.tropica NPS21184		[]
1424	EX_butanoate	Butanoate Exchange	Butanoate[e] ->		Exchange	0	0	1000	3	[]	S.tropica NPS21184		[]
1425	r_1420	D-galactose 1-epimerase, R10619	D-Galactose[c] <=> alpha-D-Galactose[c]	STROP_RS02155	Galactose metabolism	1	-1000	1000	3	5.1.3.3	added for D-Galactose metabolism		R10619
1426	r_1421	ATP:alpha-D-galactose 1-phosphotransferase, R01092	ATP[c] + alpha-D-Galactose[c] <=> ADP[c] + alpha-D-Galactose_1-phosphate[c]		Galactose metabolism	1	-1000	1000	3	2.7.1.6	added for D-Galactose metabolism		R01092
1427	r_1422	UTP:alpha-D-galactose-1-phosphate uridylyltransferase, R00502	UTP[c] + alpha-D-Galactose_1-phosphate[c] <=> Pyrophosphate[c] + UDP-D-galactose[c]		Galactose metabolism	1	-1000	1000	3	2.7.7.10	added for D-Galactose metabolism		R00502
1428	r_1423	NRPS A-PCP didomain	H2O[c] + H+[c] + ATP[c] + (S)-4-Hydroxymandelate[c] -> Pyrophosphate[c] + 4-HMA-AMP[c]	STROP_RS13695	Sporolides biosynthesis	0	0	1000	2	6.-.-.-	SpoT2, proposed biosynthesis of the sporolides A and B		[]
1429	r_1424	NRPS A-PCP didomain	4-HMA-AMP[c] + SpoT2-SH[c] <=> H2O[c] + AMP[c] + 4-HMA-T2[c]	STROP_RS13695	Sporolides biosynthesis	1	-1000	1000	2	6.-.-.-	SpoT2, proposed biosynthesis of the sporolides A and B		[]
1430	r_1425	Hydroxylase	Oxygen[c] + FADH2[c] + 4-HMA-T2[c] <=> H2O[c] + FAD[c] + 3,4-dHMA-T2[c]	STROP_RS13640	Sporolides biosynthesis	1	-1000	1000	2	1.14.14.9	SpoT3, proposed biosynthesis of the sporolides A and B		[]
1431	r_1426	FAD-dependant oxidase	H2O[c] + Oxygen[c] + 3,4-dHMA-T2[c] <=> H2O2[c] + 2,4,5-tHMA-T2[c]	STROP_RS13720	Sporolides biosynthesis	1	-1000	1000	2	1.-.-.-	SpoT4, proposed biosynthesis of the sporolides A and B		[]
1432	r_1427	Zinc-containing alcohol dehydrogenase	NAD+[c] + 2,4,5-tHMA-T2[c] <=> NADH[c] + H+[c] + 5-HQG-T2[c]	STROP_RS13685	Sporolides biosynthesis	1	-1000	1000	2	1.1.1.-	SpoT5, proposed biosynthesis of the sporolides A and B		[]
1433	r_1428	Methyltransferase type 11	S-Adenosyl-L-methionine[c] + 5-HQG-T2[c] <=> H+[c] + S-Adenosyl-L-homocysteine[c] + 6-M-5HQG-T2[c]	STROP_RS13730	Sporolides biosynthesis	1	-1000	1000	2	2.1.1.-	SpoT6, proposed biosynthesis of the sporolides A and B		[]
1434	r_1429	O-methyltransferase	S-Adenosyl-L-methionine[c] + 6-M-5HQG-T2[c] <=> H+[c] + S-Adenosyl-L-homocysteine[c] + 6-M-5HQ-MG-T2[c]	STROP_RS13710	Sporolides biosynthesis	1	-1000	1000	2	2.1.1.-	SpoT7, proposed biosynthesis of the sporolides A and B		[]
1435	r_1430	Epimerase NAD dependent-cytochrome P450 monooxygenase	NADH[c] + H+[c] + Oxygen[c] + 6-M-5HQ-MG-T2[c] <=> NAD+[c] + H2O[c] + Cyclohexenone_epoxide[c]	(STROP_RS13590 and STROP_RS13690)	Sporolides biosynthesis	1	-1000	1000	2	5.1.-.-	SpoT8 SpoT9, lumped rxn, proposed biosynthesis of the sporolides A and B		[]
1436	r_1431	Type I PKS	6 NAD+[c] + 7 H+[c] + Acetyl-CoA[c] + 6 Malonyl-CoA[c] <=> 6 CO2[c] + 6 NADH[c] + 7 CoA[c] + 2 Oxygen[c] + Precore[c]	(STROP_RS13565 and STROP_RS13585 and STROP_RS13580 and STROP_RS13575 and STROP_RS13570 and STROP_RS13555 and STROP_RS13550 and STROP_RS13605 and STROP_RS13600 and STROP_RS13560 and STROP_RS13610)	Sporolides biosynthesis	1	-1000	1000	2	2.-.-.-	SpoE SpoE2-E11, lumped rxn, proposed biosynthesis of the sporolides A and B		[]
1437	r_1432	Epoxide hydrolase	2 H2O[c] + Precore[c] <=> H+[c] + Enediyne_core[c]	STROP_RS13630	Sporolides biosynthesis	1	-1000	1000	2	3.3.2.-	SpoF, proposed biosynthesis of the sporolides A and B		[]
1438	r_1433	C-domain type II peptide synthetase	Cyclohexenone_epoxide[c] + Enediyne_core[c] <=> SpoT2-SH[c] + Preprosporolide[c]	STROP_RS13675	Sporolides biosynthesis	1	-1000	1000	2	[]	SpoT10, proposed biosynthesis of the sporolides A and B		[]
1439	r_1434	r_1434	H2O[c] + Preprosporolide[c] <=> Presporolide[c]	s0008	Sporolides biosynthesis	1	-1000	1000	2	Spontaneous	Needed reaction, proposed biosynthesis of the sporolides A and B		[]
1440	r_1435	Bergman cycloaromatization	H+[c] + Chloride[c] + Presporolide[c] -> SporolideA[c]	s0009	Sporolides biosynthesis	0	0	1000	2	Spontaneous	proposed biosynthesis of the sporolides A and B		[]
1441	r_1436	Bergman cycloaromatization	H+[c] + Chloride[c] + Presporolide[c] -> SporolideB[c]	s0010	Sporolides biosynthesis	0	0	1000	2	Spontaneous	proposed biosynthesis of the sporolides A and B		[]
1442	r_1437	sink reaction for SpoT2-SH	SpoT2-SH[c] <=>		Transport	1	-1000	1000	1	[]	proposed biosynthesis of the sporolides A and B		[]
1443	r_1438	Sporolide A transport	SporolideA[c] -> SporolideA[e]		Transport	0	0	1000	1	[]	proposed biosynthesis of the sporolides A and B		[]
1444	r_1439	Sporolide A transport	SporolideB[c] -> SporolideB[e]		Transport	0	0	1000	1	[]	proposed biosynthesis of the sporolides A and B		[]
1445	EX_sporolideA	Sporolide A exchange	SporolideA[e] ->		Exchange	0	0	1000	2	[]	proposed biosynthesis of the sporolides A and B		[]
1446	EX_sporolideB	Sporolide B exchange	SporolideB[e] ->		Exchange	0	0	1000	2	[]	proposed biosynthesis of the sporolides A and B		[]
1447	B0014	Biomass flux small molecules	0.021 Sulfate[c] + 0.93 Potassium[c] + 0.025 Chloride[c] -> Ions[c]		Cofactor biosynthesis	0	0	1000	1	[]	new rxn		[]
1448	r_1440	all-trans-octaprenyl-diphosphate:4-hydroxybenzoate 3-octaprenyltransferase	4-Hydroxybenzoate[c] + all-trans-octaprenyl_diphosphate[c] -> Pyrophosphate[c] + 4-Hydroxy-3-octaprenylbenzoate[c]	STROP_RS20625	Ubiquinone and other terpenoid-quinone biosynthesis	0	0	1000	2	2.5.1.39	R05615		R05615
1449	r_1441	Hydrogen sulfide oxidation	2 Oxygen[c] + Hydrogen_sulfide[c] -> 2 H+[c] + Sulfate[c]	s0011	Sulfur metabolism	0	0	1000	1	Spontaneous	[]		[]
1450	r_1442	Acetate transport	Acetate[c] <=> Acetate[e]		Transport	1	-1000	1000	1	[]	[]		[]
1451	EX_Acetate	Acetate Exchange	Acetate[e] ->		Exchange	0	0	1000	2	[]	[]		[]
1452	r_1443	Sulfite transport	Sulfite[c] <=> Sulfite[e]		Transport	1	-1000	1000	1	[]	[]		[]
1453	EX_Sulfite	Sulfite Exchange	Sulfite[e] ->		Exchange	0	0	1000	2	[]	[]		[]
1454	r_1444	Maltose alpha-D-glucosylmutase	Maltose[c] <=> alpha,alpha-Trehalose[c]	STROP_RS04060	Starch and sucrose metabolism	1	-1000	1000	3	5.4.99.16	new rxn added for trehalose metabolism, blastp		R01557
1455	r_1445	15-cis-phytoene:acceptor oxidoreductase	FAD[c] + 15-cis-Phytoene[c] <=> FADH2[c] + all-trans-Phytofluene[c]	STROP_RS22415	Carotenoid biosynthesis	1	-1000	1000	2	1.3.99.28, 1.3.99.29, 1.3.99.31	new rxn, No specific Information about acceptor, but some organisms use FAD		R09692
1456	r_1446	15-cis-phytoene:acceptor oxidoreductase	FAD[c] + all-trans-Phytofluene[c] <=> FADH2[c] + all-trans-zeta-Carotene[c]	STROP_RS22415	Carotenoid biosynthesis	1	-1000	1000	2	1.3.99.28, 1.3.99.29, 1.3.99.31	new rxn, No specific Information about acceptor, but some organisms use FAD		R04787
1457	r_1447	zeta-Carotene, hydrogen-donor:oxygen oxidoreductase	FAD[c] + all-trans-zeta-Carotene[c] <=> FADH2[c] + all-trans-Neurosporene[c]	STROP_RS22415	Carotenoid biosynthesis	1	-1000	1000	2	1.3.99.28, 1.3.99.26, 1.3.99.31	new rxn, No specific Information about acceptor, but some organisms use FAD		R04798
1458	r_1448	Neurosporene, hydrogen-donor:oxygen oxidoreductase	FAD[c] + all-trans-Neurosporene[c] <=> FADH2[c] + Lycopene[c]	STROP_RS22415	Carotenoid biosynthesis	1	-1000	1000	2	1.3.99.26, 1.3.99.31	new rxn, No specific Information about acceptor, but some organisms use FAD		R04800
1459	r_1449	UDP-alpha-D-galactopyranose furanomutase	UDP-D-galactose[c] -> UDP-alpha-D-galactofuranose[c]	STROP_RS08255	Galactose metabolism; Amino sugar and nucleotide sugar metabolism	0	0	1000	2	5.4.99.9	new rxn, R00505		R00505
1460	r_1450	Xanthine transport via proton symport	H+[e] + Xanthine[e] -> H+[c] + Xanthine[c]	STROP_RS02105	Transport	0	0	1000	2	[]	[]		[]
1461	r_1451	Uracil transport via proton symport	H+[e] + Uracil[e] -> H+[c] + Uracil[c]	STROP_RS02105	Transport	0	0	1000	2	[]	[]		[]
1462	r_1452	Ascorbate transport via proton symport	H+[e] + Ascorbate[e] -> H+[c] + Ascorbate[c]	STROP_RS02105	Transport	0	0	1000	2	[]	[]		[]
1463	EX_Ascorbate	Ascorbate Exchange	Ascorbate[e] ->		Exchange	0	0	1000	2	[]	[]		[]
1464	r_1454	Hypoxanthine:NAD+ oxidoreductase	NAD+[c] + H2O[c] + Hypoxanthine[c] -> NADH[c] + H+[c] + Xanthine[c]		Purine metabolism	0	0	1000	2	1.17.1.4	inosine as nitrogen source; blastp		R01768
1465	r_1455	Xanthine:NAD+ oxidoreductase	NAD+[c] + H2O[c] + Xanthine[c] -> NADH[c] + H+[c] + Urate[c]		Purine metabolism	0	0	1000	2	1.17.1.4	inosine as nitrogen source; blastp		R02103
1466	r_1456	urate:oxygen oxidoreductase	H2O[c] + Oxygen[c] + Urate[c] <=> H2O2[c] + 5-Hydroxyisourate[c]	((STROP_RS05515) or (STROP_RS13370) or (STROP_RS06310))	Purine metabolism	1	-1000	1000	2	1.14.13.113	inosine as nitrogen source; blastp		R02106
1467	r_1457	5-hydroxyisourate amidohydrolase	H2O[c] + 5-Hydroxyisourate[c] <=> H+[c] + 5-Hydroxy-2-oxo-4-ureido-2,5-dihydro-1H-imidazole-5-carboxylate[c]		Purine metabolism	1	-1000	1000	2	3.5.2.17	inosine as nitrogen source; blastp		R06601
1468	r_1458	R06604	H+[c] + 5-Hydroxy-2-oxo-4-ureido-2,5-dihydro-1H-imidazole-5-carboxylate[c] -> CO2[c] + Allantoin[c]		Purine metabolism	0	0	1000	2	4.1.1.97	inosine as nitrogen source; blastp		R06604
1469	r_1459	(S)-allantoin amidohydrolase	H2O[c] + Allantoin[c] -> H+[c] + Allantoate[c]	STROP_RS09340	Purine metabolism	0	0	1000	2	3.5.2.5	inosine as nitrogen source; blastp		R02425
1470	r_1460	Allantoate amidinohydrolase	H2O[c] + Allantoate[c] <=> Urea[c] + (-)-Ureidoglycolate[c]		Purine metabolism	1	-1000	1000	2	3.5.3.4	inosine as nitrogen source; blastp		R02422
1471	r_1461	(S)-ureidoglycolate urea-lyase	(-)-Ureidoglycolate[c] <=> Glyoxylate[c] + Urea[c]		Purine metabolism	1	-1000	1000	2	4.3.2.3	inosine as nitrogen source; blastp		R00776
1472	r_1453	Urea amidohydrolase	H2O[c] + 2 H+[c] + Urea[c] -> CO2[c] + 2 NH3[c]		Purine metabolism; Arginine biosynthesis	0	0	1000	2	3.5.1.5	urea as nitrogen source		R00131
1473	r_1462	2-deoxyuridine 5-monophosphate phosphohydrolase	H2O[c] + dUMP[c] -> H+[c] + Orthophosphate[c] + Deoxyuridine[c]	STROP_RS01170	Pyrimidine metabolism	0	0	1000	2	3.1.3.5	[]		R02102
1474	EX_Glycerol_2-phosphate	Glycerol_2-phosphate Exchange	Glycerol_2-phosphate[e] ->		Exchange	0	0	1000	1	[]	[]		[]
1475	r_1463	Glycerol_2-phosphate transport	Glycerol_2-phosphate[e] <=> Glycerol_2-phosphate[c]		Transport	1	-1000	1000	1	[]	[]		[]
1476	r_1464	UDP-glucose:alpha-D-galactose-1-phosphate uridylyltransferase	UDP-glucose[c] + alpha-D-Galactose_1-phosphate[c] <=> D-Glucose_1-phosphate[c] + UDP-D-galactose[c]		Galactose metabolism; Amino sugar and nucleotide sugar metabolism	1	-1000	1000	2	2.7.7.12	new rxn, not blastp evidence, added for galactose metabolism		R00955
1477	r_1465	Lycopene hydro-lyase	H2O[c] + Lycopene[c] -> Rhodopin[c]	STROP_RS16260	Carotenoid biosynthesis, Sioxanthin biosynthesis	0	0	1000	4	4.2.1.131	proposed biosynthetic pathway of sioxanthin		[]
1478	r_1466	1-hydroxy-1,2-dihydrolycopene	NAD+[c] + Rhodopin[c] -> NADH[c] + H+[c] + 3,4-Didehydrorhodopin[c]	STROP_RS16270	Carotenoid biosynthesis, Sioxanthin biosynthesis	0	0	1000	3	1.3.99.27	proposed biosynthetic pathway of sioxanthin; unknown acceptor		[]
1479	r_1467	carotenoid 1,2-hydratase	H2O[c] + gamma-Carotene[c] -> 1,2-dihydro-gamma-caroten-1-ol[c]	STROP_RS16260	Carotenoid biosynthesis, Sioxanthin biosynthesis	0	0	1000	3	4.2.1.131	proposed biosynthetic pathway of sioxanthin		[]
1480	r_1468	r_1468	Rhodopin[c] -> 1,2-dihydro-gamma-caroten-1-ol[c]	STROP_RS12120	Carotenoid biosynthesis, Sioxanthin biosynthesis	0	0	1000	3	5.5.1.-	proposed biosynthetic pathway of sioxanthin		[]
1481	r_1470	r_1470	H2O[c] + Chlorobactene[c] -> Chlorobacterne[c]	STROP_RS16260	Carotenoid biosynthesis, Sioxanthin biosynthesis	0	0	1000	4	[]	proposed biosynthetic pathway of sioxanthin		[]
1482	r_1471	r_1471	Chlorobacterne[c] -> 2 H+[c] + (3E)-3,4-didehydro-chlorobacterne[c]	STROP_RS16270	Carotenoid biosynthesis, Sioxanthin biosynthesis	0	0	1000	4	[]	proposed biosynthetic pathway of sioxanthin		[]
1483	r_1472	r_1472	1,2-dihydro-gamma-caroten-1-ol[c] -> 2 H+[c] + (3E)-3,4-didehydro-1,2-dihydro-gamma-caroten-1-ol[c]	STROP_RS16270	Carotenoid biosynthesis, Sioxanthin biosynthesis	0	0	1000	3	1.14.99.-	proposed biosynthetic pathway of sioxanthin		[]
1484	r_1473	r_1473	2 H+[c] + Oxygen[c] + (3E)-3,4-didehydro-1,2-dihydro-gamma-caroten-1-ol[c] -> H2O[c] + (3E)-3,4-didehydro-1,2-dihydro-gamma-carotene-1,2,diol[c]		Carotenoid biosynthesis, Sioxanthin biosynthesis	0	0	1000	2	[]	proposed biosynthetic pathway of sioxanthin		[]
1485	r_1474	r_1474	2 H+[c] + Oxygen[c] + 3,4-Didehydrorhodopin[c] -> H2O[c] + (3E)-3,4-didehydro-2-hydroxy-rhodopin[c]		Carotenoid biosynthesis, Sioxanthin biosynthesis	0	0	1000	2	[]	proposed biosynthetic pathway of sioxanthin		[]
1486	r_1475	r_1475	UDP-glucose[c] + (3E)-3,4-didehydro-2-hydroxy-rhodopin[c] -> 7 H+[c] + UDP[c] + (3E)-3,4-didehydro-1-(1-O-glycosyl)-2-hydroxy-carotene[c]	STROP_RS16265	Carotenoid biosynthesis, Sioxanthin biosynthesis	0	0	1000	3	[]	proposed biosynthetic pathway of sioxanthin		[]
1487	r_1476	beta-carotene desaturase	1,2-dihydro-gamma-caroten-1-ol[c] -> 4 H+[c] + Chlorobacterne[c]	STROP_RS01230	Carotenoid biosynthesis, Sioxanthin biosynthesis	0	0	1000	3	[]	proposed biosynthetic pathway of sioxanthin		[]
1488	r_1477	beta-carotene desaturase	(3E)-3,4-didehydro-1,2-dihydro-gamma-caroten-1-ol[c] -> 4 H+[c] + (3E)-3,4-didehydro-chlorobacterne[c]	STROP_RS01230	Carotenoid biosynthesis, Sioxanthin biosynthesis	0	0	1000	3	[]	proposed biosynthetic pathway of sioxanthin		[]
1489	r_1478	r_1478	(3E)-3,4-didehydro-1-(1-O-glycosyl)-2-hydroxy-carotene[c] -> (3E)-3,4-didehydro-1-(1-O-glycosyl)-2-hydroxy-gamma-carotene[c]	STROP_RS12120	Carotenoid biosynthesis, Sioxanthin biosynthesis	0	0	1000	3	[]	proposed biosynthetic pathway of sioxanthin		[]
1490	r_1479	r_1479	UDP-glucose[c] + (3E)-3,4-didehydro-1,2-dihydro-gamma-carotene-1,2,diol[c] -> 7 H+[c] + UDP[c] + (3E)-3,4-didehydro-1-(1-O-glycosyl)-2-hydroxy-gamma-carotene[c]	STROP_RS16265	Carotenoid biosynthesis, Sioxanthin biosynthesis	0	0	1000	3	[]	proposed biosynthetic pathway of sioxanthin		[]
1491	r_1480	hydroxylase	H+[c] + NADPH[c] + Oxygen[c] + (3E)-3,4-didehydro-chlorobacterne[c] -> H2O[c] + NADP+[c] + Sioxanthin_aglycone[c]		Carotenoid biosynthesis, Sioxanthin biosynthesis	0	0	1000	3	[]	proposed biosynthetic pathway of sioxanthin		[]
1492	r_1481	beta-carotene desaturase/methyltransferase	Oxygen[c] + (3E)-3,4-didehydro-1,2-dihydro-gamma-carotene-1,2,diol[c] -> 2 H2O[c] + Sioxanthin_aglycone[c]	STROP_RS01230	Carotenoid biosynthesis, Sioxanthin biosynthesis	0	0	1000	3	[]	proposed biosynthetic pathway of sioxanthin		[]
1493	r_1482	r_1482	H+[c] + UDP-glucose[c] + Sioxanthin_aglycone[c] -> UDP[c] + Sioxanthin[c]	STROP_RS16265	Carotenoid biosynthesis, Sioxanthin biosynthesis	0	0	1000	3	[]	proposed biosynthetic pathway of sioxanthin		[]
1494	r_1483	r_1483	2 H2O[c] + (3E)-3,4-didehydro-1-(1-O-glycosyl)-2-hydroxy-gamma-carotene[c] -> Oxygen[c] + Sioxanthin[c]	STROP_RS01230	Carotenoid biosynthesis, Sioxanthin biosynthesis	0	0	1000	3	[]	proposed biosynthetic pathway of sioxanthin		[]
1495	r_1484	Sioxanthin transport	Sioxanthin[c] -> Sioxanthin[e]		Transport	0	0	1000	1	[]	artificial reaction; not information about organization into the membrane		[]
1496	EX_Sioxanthin	Sioxanthin Exchange	Sioxanthin[e] ->		Exchange	0	0	1000	1	[]	artificial reaction; not information about organization into the membrane		[]
1497	r_1485	orthophosphate beta-D-glucosyltransferase	H+[c] + Orthophosphate[c] + alpha,alpha-Trehalose[c] <=> D-Glucose[c] + beta-D-Glucose_1-phosphate[c]	STROP_RS02215	Starch and sucrose metabolism	1	-1000	1000	2	2.4.1.64	R02727		R02727
1498	r_1486	CDP-paratose 2-epimerase	CDP-3,6-dideoxy-D-glucose[c] <=> CDP-3,6-dideoxy-D-mannose[c]	STROP_RS00205	Amino sugar and nucleotide sugar metabolism	1	-1000	1000	2	5.1.3.10	R04266		R04266
1499	r_1487	(E)-Glutaconate CoA-transferase	Acetyl-CoA[c] + 2-Hydroxyglutarate[c] <=> Acetate[c] + 2-Hydroxyglutaryl-CoA[c]	STROP_RS13110	Butanoate metabolism	1	-1000	1000	2	2.8.3.12	R04000		R04000
1500	r_1488	D-glucose 1-epimerase	alpha-D-Glucose[c] <=> beta-D-Glucose[c]	STROP_RS02155	Glycolysis / Gluconeogenesis	1	-1000	1000	2	5.1.3.3	R01602		R01602
1501	r_1489	L-3-aminobutyryl-CoA ammonia-lyase	L-3-Aminobutyryl-CoA[c] <=> Crotonoyl-CoA[c] + NH3[c]	STROP_RS11405	Lysine degradation	1	-1000	1000	2	4.3.1.14	R03030		R03030
1502	r_1490	L-3,5-diaminohexanoate dehydrogenase	NAD+[c] + H2O[c] + (3S,5S)-3,5-Diaminohexanoate[c] <=> NADH[c] + H+[c] + NH3[c] + (S)-5-Amino-3-oxohexanoic_acid[c]	STROP_RS11385	Lysine degradation	1	-1000	1000	2	1.4.1.11	With NAD+ or NADP+ as acceptor; R03349		R03349
1503	r_1491	L-3,5-diaminohexanoate dehydrogenase	H2O[c] + NADP+[c] + (3S,5S)-3,5-Diaminohexanoate[c] <=> H+[c] + NADPH[c] + NH3[c] + (S)-5-Amino-3-oxohexanoic_acid[c]	STROP_RS11385	Lysine degradation	1	-1000	1000	2	1.4.1.11	With NAD+ or NADP+ as acceptor; R03349		0
1504	r_1492	glutarate-semialdehyde:NAD+ oxidoreductase	NAD+[c] + H2O[c] + 5-Oxopentanoate[c] <=> NADH[c] + 2 H+[c] + Glutarate[c]	STROP_RS08780	Lysine degradation	1	-1000	1000	2	1.2.1.20	R02401		R02401
1505	r_1493	L-histidine Nalpha-methyltransferase	3 S-Adenosyl-L-methionine[c] + L-Histidine[c] <=> 3 H+[c] + 3 S-Adenosyl-L-homocysteine[c] + Hercynine[c]	STROP_RS10650	Histidine metabolism	1	-1000	1000	2	2.1.1.44	R01169		R01169
1506	r_1494	R11013	4 H+[c] + Oxygen[c] + gamma-L-Glutamyl-L-cysteine[c] + Hercynine[c] <=> H2O[c] + gamma-L-Glutamyl-S-(hercyn-2-yl)-L-cysteine-S-oxide[c]	((STROP_RS10640) or (STROP_RS10645))	Histidine metabolism	1	-1000	1000	2	1.14.99.50	R11013		R11013
1507	r_1495	thiol sulfurtransferase	2 H+[c] + 1-Deoxy-D-xylulose_5-phosphate[c] + Iminoglycine[c] + C15814[c] <=> 2 H2O[c] + 2-(2R,5Z)-2-Carboxy-4-methylthiazol-5(2H)-ylidene-ethyl_phosphate[c] + C15810[c]	STROP_RS19550	Thiamine metabolism	1	-1000	1000	2	2.8.1.10	R10247		R10247
1508	r_1496	R10712	Pyrophosphate[c] + CO2[c] + Thiamin_monophosphate[c] <=> H+[c] + 2-Methyl-4-amino-5-hydroxymethylpyrimidine_diphosphate[c] + 2-(2-Carboxy-4-methylthiazol-5-yl)ethyl_phosphate[c]	((STROP_RS19545) or (STROP_RS19565))	Thiamine metabolism	1	-1000	1000	2	2.5.1.3	R10712		R10712
1509	r_1497	nicotinamide-D-ribonucleotide amidohydrolase	H2O[c] + H+[c] + Nicotinamide_D-ribonucleotide[c] <=> NH3[c] + Nicotinate_D-ribonucleotide[c]	STROP_RS07025	Nicotinate and nicotinamide metabolism	1	-1000	1000	2	3.5.1.42	R02322		R02322
1510	r_1498	cob(I)alamin Co-beta-adenosyltransferase	ATP[c] + Cob(I)alamin[c] <=> Triphosphate[c] + Cobamide_coenzyme[c]	((STROP_RS12715) or (STROP_RS18230))	Porphyrin and chlorophyll metabolism	1	-1000	1000	2	2.5.1.7	R01492		R01492
1511	r_1499	chorismate hydro-lyase	2 H+[c] + Chorismate[c] <=> H2O[c] + 3-[(1-Carboxyvinyl)oxy]benzoate[c]	STROP_RS20540	Ubiquinone and other terpenoid-quinone biosynthesis	1	-1000	1000	2	4.2.1.151	R10666		R10666
1512	r_1500	R10667	H2O[c] + S-Adenosyl-L-methionine[c] + 3-[(1-Carboxyvinyl)oxy]benzoate[c] <=> 3 H+[c] + HCO3-[c] + L-Methionine[c] + 6-Amino-6-deoxyfutalosine[c]	STROP_RS20585	Ubiquinone and other terpenoid-quinone biosynthesis	1	-1000	1000	2	2.5.1.120	R10667		R10667
1513	r_1501	6-amino-6-deoxyfutalosine deaminase	H2O[c] + 2 H+[c] + 6-Amino-6-deoxyfutalosine[c] <=> NH3[c] + Futalosine[c]	STROP_RS08970	Ubiquinone and other terpenoid-quinone biosynthesis	1	-1000	1000	2	3.5.4.40	R10695		R10695
1514	r_1502	futalosine ribohydrolase	H2O[c] + Futalosine[c] <=> Hypoxanthine[c] + Dehypoxanthine-futalosine[c]	STROP_RS02085	Ubiquinone and other terpenoid-quinone biosynthesis	1	-1000	1000	2	3.2.2.26	R08587		R08587
1515	r_1503	dehypoxanthine futalosine	S-Adenosyl-L-methionine[c] + Dehypoxanthine-futalosine[c] <=> H+[c] + L-Methionine[c] + 5-Deoxyadenosine[c] + C_dehypoxanthine_futalosine[c]	STROP_RS20500	Ubiquinone and other terpenoid-quinone biosynthesis	1	-1000	1000	2	1.21.98.1	R08588		R08588
1516	r_1504	R08589	1.5 Oxygen[c] + C_dehypoxanthine_futalosine[c] <=> 3 CO2[c] + 6 H+[c] + 1,4-Dihydroxy-6-naphthoate[c]	STROP_RS19865	Ubiquinone and other terpenoid-quinone biosynthesis	1	-1000	1000	2	1.14.-.-	incomplete reaction; R08589		R08589
1517	r_1505	ATP:1,2-diacylglycerol 3-phosphotransferase	ATP[c] + 1,2-Diacyl-sn-glycerol[c] <=> ADP[c] + 1,2-Diacyl-sn-glycerol_3-phosphate[c]	STROP_RS11340	Glycerolipid metabolism;Glycerophospholipid metabolism	1	-1000	1000	2	2.7.1.107	R02240		R02240
1518	r_1506	R10707	H+[c] + Acetyl-CoA[c] + malACP[c] <=> CO2[c] + actACP[c] + CoA[c]	STROP_RS16945	Fatty acid biosynthesis	1	-1000	1000	2	2.3.1.180	R10707		R10707
1519	r_1507	R06641	9 H+[c] + Acyl-carrier_protein[c] + 8 Malonyl-CoA[c] + Malonamoyl-CoA[c] <=> 8 CO2[c] + 9 CoA[c] + Nonaketamide[c]	((STROP_RS11180) or (STROP_RS11185) or (STROP_RS11190))	Biosynthesis of type II polyketide backbone	1	-1000	1000	2	2.3.1.-	R06641		R06641
1520	r_1508	R06642	H+[c] + NADPH[c] + Nonaketamide[c] <=> NADP+[c] + C9_Reduced_nonaketamide[c]	((STROP_RS11180) or (STROP_RS11185) or (STROP_RS11190))	Biosynthesis of type II polyketide backbone	1	-1000	1000	2	2.3.1.-	R06642		R06642
1521	r_1509	R06643	11 H+[c] + Acyl-carrier_protein[c] + 10 Malonyl-CoA[c] <=> 10 CO2[c] + 10 CoA[c] + 3,5,7,9,11,13,15,17,19-Nonaoxo-eicosanoyl-ACP[c]	((STROP_RS11180) or (STROP_RS11185) or (STROP_RS11190))	Biosynthesis of type II polyketide backbone	1	-1000	1000	2	2.3.1.-	R06643		R06643
1522	r_1510	R06645	10 H+[c] + Acyl-carrier_protein[c] + 9 Malonyl-CoA[c] + Butanoyl-CoA[c] <=> 9 CO2[c] + 10 CoA[c] + 3,5,7,9,11,13,15,17,19-Nonaoxo-docosanoyl-ACP[c]	((STROP_RS11180) or (STROP_RS11185) or (STROP_RS11190))	Biosynthesis of type II polyketide backbone	1	-1000	1000	2	2.3.1.-	R06645		R06645
1523	r_1511	R06644	10 H+[c] + Propanoyl-CoA[c] + Acyl-carrier_protein[c] + 9 Malonyl-CoA[c] <=> 9 CO2[c] + 10 CoA[c] + 3,5,7,9,11,13,15,17,19-Nonaoxo-henicosanoyl-ACP[c]	((STROP_RS11180) or (STROP_RS11185) or (STROP_RS11190))	Biosynthesis of type II polyketide backbone	1	-1000	1000	2	2.3.1.-	R06644		R06644
1524	r_1512	R06628	H+[c] + dTDP-3-amino-2,3,6-trideoxy-C-methyl-D-erythro-hexopyranos-4-ulose[c] <=> dTDP-L-4-oxovancosamine[c]	STROP_RS11150	Biosynthesis of vancomycin group antibiotics	1	-1000	1000	2	EvaD	R06628		R06628
1525	r_1513	R06428	dTDP-4-dehydro-6-deoxy-alpha-D-glucose[c] <=> H2O[c] + H+[c] + dTDP-2,6-dideoxy-D-glycero-hex-2-enos-4-ulose[c]	STROP_RS10970	Biosynthesis of vancomycin group antibiotics	1	-1000	1000	2	EvaA	R06428		R06428
1526	r_1514	R05586	CoA[c] + 3-Oxopimeloyl-CoA[c] <=> Acetyl-CoA[c] + Glutaryl-CoA[c]	((STROP_RS06835) or (STROP_RS07680) or (STROP_RS22615))	Benzoate degradation	1	-1000	1000	2	2.3.1.16	R05586		R05586
1527	r_1515	4-Hydroxy-2-oxohexanoate hydro-lyase	H2O[c] + 2-Hydroxy-cis-hex-2,4-dienoate[c] <=> 4-Hydroxy-2-oxohexanoic_acid[c]		Xylene degradation	1	-1000	1000	2	4.2.1.132	gap filling; R05864		R05864
1528	r_1516	R05509	Acetyl-CoA[c] + Acrylic_acid[c] <=> Acetate[c] + Propenoyl-CoA[c]	STROP_RS13110	Styrene degradation	1	-1000	1000	2	2.8.3.12	R05509		R05509
1529	r_1517	Sink reaction for dialurate	Dialurate[c] ->		Transport	0	0	1000
1530	r_1518	Demand reaction for apo acyl-carrier protein	-> apoACP[c]		Transport	0	0	1000

## Sheet: Metabolite List
	Abbreviation	Description	Formula	Charge	KEGG ID
1	Indoleglycerol_phosphate[c]	Indoleglycerol_phosphate	C11H13NO6P	-1	C03506
2	D-Glyceraldehyde_3-phosphate[c]	D-Glyceraldehyde_3-phosphate	C3H6O6P	-1	C00118
3	Indole[c]	Indole	C8H7N	0	C00463
4	trans,trans-Farnesyl_diphosphate[c]	trans,trans-Farnesyl_diphosphate	C15H26O7P2	-2	C00448
5	Isopentenyl_diphosphate[c]	Isopentenyl_diphosphate	C5H10O7P2	-2	C00129
6	Pyrophosphate[c]	Pyrophosphate	H2O7P2	-2	C00013
7	Undecaprenyl_diphosphate[c]	Undecaprenyl_diphosphate	C55H90O7P2	-2	C04574
8	all-trans-Heptaprenyl_diphosphate[c]	all-trans-Heptaprenyl_diphosphate	C35H58O7P2	-2	C04216
9	2-Oxobutanoate[c]	2-Oxobutanoate	C4H5O3	-1	C00109
10	CO2[c]	CO2	CO2	0	C00011
11	NADH[c]	NADH	C21H27N7O14P2	-2	C00004
12	D-erythro-3-Methylmalate[c]	D-erythro-3-Methylmalate	C5H6O5	-2	C06032
13	NAD+[c]	NAD+	C21H26N7O14P2	-1	C00003
14	(2R)-Ethylmalonyl-CoA[c]	(2R)-Ethylmalonyl-CoA	C26H42N7O19P3S	0	C20238
15	(2S)-Methylsuccinyl-CoA[c]	(2S)-Methylsuccinyl-CoA	C26H42N7O19P3S	0	C18324
16	H2O[c]	H2O	H2O	0	C00001
17	2-Methylbut-2-enoyl-CoA[c]	2-Methylbut-2-enoyl-CoA	C26H39N7O17P3S	-3	C03345
18	(2S,3S)-3-Hydroxy-2-methylbutanoyl-CoA[c]	(2S,3S)-3-Hydroxy-2-methylbutanoyl-CoA	C26H41N7O18P3S	-3	C04405
19	H+[c]	H+	H	1	C00080
20	2-Methylacetoacetyl-CoA[c]	2-Methylacetoacetyl-CoA	C26H39N7O18P3S	-3	C03344
21	(2S)-Ethylmalonyl-CoA[c]	(2S)-Ethylmalonyl-CoA	C26H42N7O19P3S	0	C18026
22	7,8-Didemethyl-8-hydroxy-5-deazariboflavin[c]	7,8-Didemethyl-8-hydroxy-5-deazariboflavin	C16H17N3O7	0	C19154
23	(2S)-Lactyl-2-diphospho-5-guanosine[c]	(2S)-Lactyl-2-diphospho-5-guanosine	C13H19N5O13P2	0	C19155
24	Coenzyme_F420-0[c]	Coenzyme_F420-0	C19H22N3O12P	0	C19153
25	GMP[c]	GMP	C10H13N5O8P	-1	C00144
26	NADP+[c]	NADP+	C21H26N7O17P3	-2	C00006
27	3hbACP[c]	3hbACP	C15H26N2O8PSR	-1	C04618
28	NADPH[c]	NADPH	C21H27N7O17P3	-3	C00005
29	actACP[c]	actACP	C15H24N2O8PSR	-1	C05744
30	3hdecACP[c]	3hdecACP	C21H38N2O8PSR	-1	C04619
31	tdec2eACP[c]	tdec2eACP	C21H36N2O7PSR	-1	C05754
32	3hhexACP[c]	3hhexACP	C17H30N2O8PSR	-1	C05747
33	thex2eACP[c]	thex2eACP	C17H28N2O7PSR	-1	C05748
34	3hoctACP[c]	3hoctACP	C19H34N2O8PSR	-1	C04620
35	toct2eACP[c]	toct2eACP	C19H32N2O7PSR	-1	C05751
36	but2eACP[c]	but2eACP	C15H24N2O7PSR	-1	C04246
37	3hddecACP[c]	3hddecACP	C23H42N2O8PSR	-1	C05757
38	tddec2eACP[c]	tddec2eACP	C23H40N2O7PSR	-1	C05758
39	3odecACP[c]	3odecACP	C21H36N2O8PSR	-1	C05753
40	3oddecACP[c]	3oddecACP	C23H40N2O8PSR	-1	C05756
41	3ohexACP[c]	3ohexACP	C17H28N2O8PSR	-1	C05746
42	3ooctACP[c]	3ooctACP	C19H32N2O8PSR	-1	C05750
43	3hmrsACP[c]	3hmrsACP	C25H46N2O8PSR	-1	C04688
44	ttetr2eACP[c]	ttetr2eACP	C25H44N2O7PSR	-1	C05760
45	3hpalmACP[c]	3hpalmACP	C27H50N2O8PSR	-1	C04633
46	tpalm2eACP[c]	tpalm2eACP	C27H48N2O7PSR	-1	C05763
47	3opalmACP[c]	3opalmACP	C27H48N2O8PSR	-1	C05762
48	3omrsACP[c]	3omrsACP	C25H44N2O8PSR	-1	C05759
49	5-Carboxy-2-pentenoyl-CoA[c]	5-Carboxy-2-pentenoyl-CoA	C27H38N7O19P3S	-4	C14144
50	(3S)-3-Hydroxyadipyl-CoA[c]	(3S)-3-Hydroxyadipyl-CoA	C27H40N7O20P3S	-4	C14145
51	(3S)-3,6-Diaminohexanoate[c]	(3S)-3,6-Diaminohexanoate	C6H15N2O2	1	C01142
52	(3S,5S)-3,5-Diaminohexanoate[c]	(3S,5S)-3,5-Diaminohexanoate	C6H15N2O2	1	C01186
53	L-Glutamate[c]	L-Glutamate	C5H8NO4	-1	C00025
54	3-Cyano-L-alanine[c]	3-Cyano-L-alanine	C4H6N2O2	0	C02512
55	gamma-Glutamyl-beta-cyanoalanine[c]	gamma-Glutamyl-beta-cyanoalanine	C9H12N3O5	-1	C05711
56	R-S-Glutathione[c]	R-S-Glutathione	C7H9N2O4R	-2	C02320
57	R-S-Cysteinylglycine[c]	R-S-Cysteinylglycine	C2H4NOR	0	C05729
58	(5-L-Glutamyl)-peptide[c]	(5-L-Glutamyl)-peptide	C5H3NO2X2	-2	C03193
59	Taurine[c]	Taurine	C2H7NO3S	0	C00245
60	Peptide[c]	Peptide	X	0	C00012
61	5-L-Glutamyl-taurine[c]	5-L-Glutamyl-taurine	C7H13N2O6S	-1	C05844
62	Reduced_ferredoxin[c]	Reduced_ferredoxin	R	4	C00138
63	2-C-Methyl-D-erythritol_2,4-cyclodiphosphate[c]	2-C-Methyl-D-erythritol_2,4-cyclodiphosphate	C5H10O9P2	-2	C11453
64	Oxidized_ferredoxin[c]	Oxidized_ferredoxin	R	6	C00139
65	1-Hydroxy-2-methyl-2-butenyl_4-diphosphate[c]	1-Hydroxy-2-methyl-2-butenyl_4-diphosphate	C5H10O8P2	-2	C11811
66	(R)-2-Methylmalate[c]	(R)-2-Methylmalate	C5H6O5	-2	C02612
67	2-Methylmaleate[c]	2-Methylmaleate	C5H4O4	-2	C02226
68	(R)-2,3-Dihydroxy-3-methylbutanoate[c]	(R)-2,3-Dihydroxy-3-methylbutanoate	C5H9O4	-1	C04272
69	3-Methyl-2-oxobutanoic_acid[c]	3-Methyl-2-oxobutanoic_acid	C5H7O3	-1	C00141
70	3-Hydroxy-3-methyl-2-oxobutanoic_acid[c]	3-Hydroxy-3-methyl-2-oxobutanoic_acid	C5H7O4	-1	C04181
71	(R)-2,3-Dihydroxy-3-methylpentanoate[c]	(R)-2,3-Dihydroxy-3-methylpentanoate	C6H11O4	-1	C06007
72	(S)-3-Methyl-2-oxopentanoic_acid[c]	(S)-3-Methyl-2-oxopentanoic_acid	C6H9O3	-1	C00671
73	(R)-3-Hydroxy-3-methyl-2-oxopentanoate[c]	(R)-3-Hydroxy-3-methyl-2-oxopentanoate	C6H9O4	-1	C14463
74	(R)-3-Hydroxybutanoate[c]	(R)-3-Hydroxybutanoate	C4H7O3	-1	C01089
75	Acetoacetate[c]	Acetoacetate	C4H5O3	-1	C00164
76	(R)-3-Hydroxybutanoyl-CoA[c]	(R)-3-Hydroxybutanoyl-CoA	C25H39N7O18P3S	-3	C03561
77	Acetoacetyl-CoA[c]	Acetoacetyl-CoA	C25H37N7O18P3S	-3	C00332
78	CTP[c]	CTP	C9H13N3O14P3	-3	C00063
79	L-Cysteine[c]	L-Cysteine	C3H7NO2S	0	C00097
80	D-4-Phosphopantothenate[c]	D-4-Phosphopantothenate	C9H16NO8P	-2	C03492
81	CMP[c]	CMP	C9H13N3O8P	-1	C00055
82	(R)-4-Phosphopantothenoyl-L-cysteine[c]	(R)-4-Phosphopantothenoyl-L-cysteine	C12H21N2O9PS	-2	C04352
83	ATP[c]	ATP	C10H13N5O13P3	-3	C00002
84	AMP[c]	AMP	C10H13N5O7P	-1	C00020
85	(R)-Lactate[c]	(R)-Lactate	C3H5O3	-1	C00256
86	Pyruvate[c]	Pyruvate	C3H3O3	-1	C00022
87	(R)-Methylmalonyl-CoA[c]	(R)-Methylmalonyl-CoA	C25H36N7O19P3S	-4	C01213
88	Succinyl-CoA[c]	Succinyl-CoA	C25H36N7O19P3S	-4	C00091
89	beta-Alanine[c]	beta-Alanine	C3H7NO2	0	C00099
90	(R)-Pantoate[c]	(R)-Pantoate	C6H11O4	-1	C00522
91	Pantothenate[c]	Pantothenate	C9H16NO5	-1	C00864
92	2-Dehydropantoate[c]	2-Dehydropantoate	C6H9O4	-1	C00966
93	Prunasin[c]	Prunasin	C14H17NO6	0	C00844
94	Mandelonitrile[c]	Mandelonitrile	C8H7NO	0	C00561
95	D-Glucose[c]	D-Glucose	C6H12O6	0	C00031
96	(S)-1-Pyrroline-5-carboxylate[c]	(S)-1-Pyrroline-5-carboxylate	C5H6NO2	-1	C03912
97	(S)-2-Aceto-2-hydroxybutanoate[c]	(S)-2-Aceto-2-hydroxybutanoate	C6H9O4	-1	C06006
98	(S)-2-Acetolactate[c]	(S)-2-Acetolactate	C5H7O4	-1	C06010
99	(S)-2-Methylbutanoyl-CoA[c]	(S)-2-Methylbutanoyl-CoA	C26H41N7O17P3S	-3	C15980
100	CoA[c]	CoA	C21H33N7O16P3S	-3	C00010
101	dr2mtS2md[c]	dr2mtS2md	C13H25NO2S2	0	C15979
102	Dihydrolipoamide-E[c]	Dihydrolipoamide-E	C8H16NOS2	0	C15973
103	2,3,4,5-Tetrahydrodipicolinate[c]	2,3,4,5-Tetrahydrodipicolinate	C7H7NO4	-2	C03972
104	(2S,4S)-4-Hydroxy-2,3,4,5-tetrahydrodipicolinate[c]	(2S,4S)-4-Hydroxy-2,3,4,5-tetrahydrodipicolinate	C7H9NO5	0	C20258
105	(S)-3-Hydroxy-3-methylglutaryl-CoA[c]	(S)-3-Hydroxy-3-methylglutaryl-CoA	C27H40N7O20P3S	-4	C00356
106	Acetyl-CoA[c]	Acetyl-CoA	C23H35N7O17P3S	-3	C00024
107	3-Methylglutaconyl-CoA[c]	3-Methylglutaconyl-CoA	C27H38N7O19P3S	-4	C03231
108	3-Oxoadipyl-CoA[c]	3-Oxoadipyl-CoA	C27H38N7O20P3S	-4	C02232
109	(S)-3-Hydroxybutanoyl-CoA[c]	(S)-3-Hydroxybutanoyl-CoA	C25H39N7O18P3S	-3	C01144
110	Crotonoyl-CoA[c]	Crotonoyl-CoA	C25H37N7O17P3S	-3	C00877
111	(S)-3-Hydroxydodecanoyl-CoA[c]	(S)-3-Hydroxydodecanoyl-CoA	C33H55N7O18P3S	-3	C05262
112	2-trans-Dodecenoyl-CoA[c]	2-trans-Dodecenoyl-CoA	C33H53N7O17P3S	-3	C03221
113	3-Oxododecanoyl-CoA[c]	3-Oxododecanoyl-CoA	C33H53N7O18P3S	-3	C05263
114	(S)-3-Hydroxyhexadecanoyl-CoA[c]	(S)-3-Hydroxyhexadecanoyl-CoA	C37H63N7O18P3S	-3	C05258
115	trans-Hexadec-2-enoyl-CoA[c]	trans-Hexadec-2-enoyl-CoA	C37H61N7O17P3S	-3	C05272
116	3-Oxopalmitoyl-CoA[c]	3-Oxopalmitoyl-CoA	C37H61N7O18P3S	-3	C05259
117	2-Methylprop-2-enoyl-CoA[c]	2-Methylprop-2-enoyl-CoA	C25H37N7O17P3S	-3	C03460
118	(S)-3-Hydroxyisobutyryl-CoA[c]	(S)-3-Hydroxyisobutyryl-CoA	C25H39N7O18P3S	-3	C06000
119	(S)-3-Hydroxytetradecanoyl-CoA[c]	(S)-3-Hydroxytetradecanoyl-CoA	C35H59N7O18P3S	-3	C05260
120	trans-Tetradec-2-enoyl-CoA[c]	trans-Tetradec-2-enoyl-CoA	C35H57N7O17P3S	-3	C05273
121	3-Oxotetradecanoyl-CoA[c]	3-Oxotetradecanoyl-CoA	C35H57N7O18P3S	-3	C05261
122	(S)-4-Amino-5-oxopentanoate[c]	(S)-4-Amino-5-oxopentanoate	C5H9NO3	0	C03741
123	5-Aminolevulinate[c]	5-Aminolevulinate	C5H9NO3	0	C00430
124	(S)-Dihydroorotate[c]	(S)-Dihydroorotate	C5H5N2O4	-1	C00337
125	N-Carbamoyl-L-aspartate[c]	N-Carbamoyl-L-aspartate	C5H6N2O5	-2	C00438
126	Fumarate[c]	Fumarate	C4H2O4	-2	C00122
127	Succinate[c]	Succinate	C4H4O4	-2	C00042
128	Orotate[c]	Orotate	C5H3N2O4	-1	C00295
129	(S)-Hydroxydecanoyl-CoA[c]	(S)-Hydroxydecanoyl-CoA	C31H51N7O18P3S	-3	C05264
130	trans-Dec-2-enoyl-CoA[c]	trans-Dec-2-enoyl-CoA	C31H49N7O17P3S	-3	C05275
131	3-Oxodecanoyl-CoA[c]	3-Oxodecanoyl-CoA	C31H49N7O18P3S	-3	C05265
132	(S)-Hydroxyhexanoyl-CoA[c]	(S)-Hydroxyhexanoyl-CoA	C27H43N7O18P3S	-3	C05268
133	trans-Hex-2-enoyl-CoA[c]	trans-Hex-2-enoyl-CoA	C27H41N7O17P3S	-3	C05271
134	3-Oxohexanoyl-CoA[c]	3-Oxohexanoyl-CoA	C27H41N7O18P3S	-3	C05269
135	(S)-Hydroxyoctanoyl-CoA[c]	(S)-Hydroxyoctanoyl-CoA	C29H47N7O18P3S	-3	C05266
136	trans-Oct-2-enoyl-CoA[c]	trans-Oct-2-enoyl-CoA	C29H45N7O17P3S	-3	C05276
137	3-Oxooctanoyl-CoA[c]	3-Oxooctanoyl-CoA	C29H45N7O18P3S	-3	C05267
138	(S)-Lactaldehyde[c]	(S)-Lactaldehyde	C3H6O2	0	C00424
139	(S)-Lactate[c]	(S)-Lactate	C3H5O3	-1	C00186
140	(S)-Malate[c]	(S)-Malate	C4H4O5	-2	C00149
141	Oxaloacetate[c]	Oxaloacetate	C4H2O5	-2	C00036
142	(S)-Methylmalonate-semialdehyde[c]	(S)-Methylmalonate-semialdehyde	C4H5O3	-1	C06002
143	Methylmalonate[c]	Methylmalonate	C4H4O4	-2	C02170
144	Propanoyl-CoA[c]	Propanoyl-CoA	C24H37N7O17P3S	-3	C00100
145	Chitin[c]	Chitin	C24H41N3O16	0	C00461
146	N-Acetyl-D-glucosamine[c]	N-Acetyl-D-glucosamine	C8H15NO6	0	C00140
147	Chitin_[c]	Chitin	C16H26N2O10	0	C00461
148	1-(2-Carboxyphenylamino)-1-deoxy-D-ribulose_5-phosphate[c]	1-(2-Carboxyphenylamino)-1-deoxy-D-ribulose_5-phosphate	C12H14NO9P	-2	C01302
149	Phosphoribosyl-AMP[c]	Phosphoribosyl-AMP	C15H21N5O14P2	-2	C02741
150	5-(5-Phospho-D-ribosylaminoformimino)-1-(5-phosphoribosyl)-imidazole-4-carboxamide[c]	5-(5-Phospho-D-ribosylaminoformimino)-1-(5-phosphoribosyl)-imidazole-4-carboxamide	C15H23N5O15P2	-2	C04896
151	5-Phospho-alpha-D-ribose_1-diphosphate[c]	5-Phospho-alpha-D-ribose_1-diphosphate	C5H10O14P3	-3	C00119
152	Phosphoribosyl-ATP[c]	Phosphoribosyl-ATP	C15H21N5O20P4	-4	C02739
153	1-(5-Phospho-D-ribosyl)-5-amino-4-imidazolecarboxylate[c]	1-(5-Phospho-D-ribosyl)-5-amino-4-imidazolecarboxylate	C9H13N3O9P	-1	C04751
154	L-Aspartate[c]	L-Aspartate	C4H6NO4	-1	C00049
155	ADP[c]	ADP	C10H13N5O10P2	-2	C00008
156	Orthophosphate[c]	Orthophosphate	HO4P	-2	C00009
157	1-(5-Phosphoribosyl)-5-amino-4-(N-succinocarboxamide)-imidazole[c]	1-(5-Phosphoribosyl)-5-amino-4-(N-succinocarboxamide)-imidazole	C13H16N4O12P	-3	C04823
158	1-(5-Phosphoribosyl)-5-amino-4-imidazolecarboxamide[c]	1-(5-Phosphoribosyl)-5-amino-4-imidazolecarboxamide	C9H14N4O8P	-1	C04677
159	5-Amino-4-imidazolecarboxyamide[c]	5-Amino-4-imidazolecarboxyamide	C4H6N4O	0	C04051
160	1-Acyl-sn-glycerol_3-phosphate[c]	1-Acyl-sn-glycerol_3-phosphate	C19.234H37.694O7P	-1	C00681
161	Acyl-CoA[c]	Acyl-CoA	C37.234H62.694N7O17P3S	-3	C00040
162	1,2-Diacyl-sn-glycerol_3-phosphate[c]	1,2-Diacyl-sn-glycerol_3-phosphate	C35.468H67.388O8P	-1	C00416
163	2-C-Methyl-D-erythritol_4-phosphate[c]	2-C-Methyl-D-erythritol_4-phosphate	C5H12O7P	-1	C11434
164	1-Deoxy-D-xylulose_5-phosphate[c]	1-Deoxy-D-xylulose_5-phosphate	C5H10O7P	-1	C11437
165	Oxygen[c]	Oxygen	O2	0	C00007
166	1-Hydroxy-2-naphthoate[c]	1-Hydroxy-2-naphthoate	C11H7O3	-1	C03203
167	Naphthalene-1,2-diol[c]	Naphthalene-1,2-diol	C10H8O2	0	C03012
168	Inositol_1-phosphate[c]	Inositol_1-phosphate	C6H12O9P	-1	C01177
169	1,2-Diacyl-sn-glycerol[c]	1,2-Diacyl-sn-glycerol	C35.468H67.388O5	0	C00641
170	Phosphatidylinositol[c]	Phosphatidylinositol	C41.468H77.388O13P	-1	C01194
171	1,2-Dichloroethane[c]	1,2-Dichloroethane	C2H4Cl2	0	C06752
172	2-Chloroethanol[c]	2-Chloroethanol	C2H5OCl	0	C06753
173	Hydrochloric_acid[c]	Hydrochloric_acid	Cl	-1	C01327
174	1,3,4,6-Tetrachloro-1,4-cyclohexadiene[c]	1,3,4,6-Tetrachloro-1,4-cyclohexadiene	C6H4Cl4	0	C06597
175	2,4,5-Trichloro-2,5-cyclohexadiene-1-ol[c]	2,4,5-Trichloro-2,5-cyclohexadiene-1-ol	C6H5OCl3	0	C06598
176	Cellulose[c]	Cellulose	C18H32O16	0	C00760
177	Cellobiose[c]	Cellobiose	C12H22O11	0	C00185
178	Cellulose_[c]	Cellulose	C6H10O5	0	C00760
179	Starch[c]	Starch	C36H62O31	0	C00369
180	Dextrin[c]	Dextrin	C36H62O31	0	C00721
181	10-Formyltetrahydrofolate[c]	10-Formyltetrahydrofolate	C20H21N7O7	-2	C00234
182	Tetrahydrofolate[c]	Tetrahydrofolate	C19H21N7O6	-2	C00101
183	1-(5-Phosphoribosyl)-5-formamido-4-imidazolecarboxamide[c]	1-(5-Phosphoribosyl)-5-formamido-4-imidazolecarboxamide	C10H14N4O9P	-1	C04734
184	5-Phosphoribosylglycinamide[c]	5-Phosphoribosylglycinamide	C7H15N2O8P	0	C03838
185	5-Phosphoribosyl-N-formylglycinamide[c]	5-Phosphoribosyl-N-formylglycinamide	C8H14N2O9P	-1	C04376
186	L-Methionyl-tRNA(Met)[c]	L-Methionyl-tRNA(Met)	HR	1	C02430
187	N-Formylmethionyl-tRNA[c]	N-Formylmethionyl-tRNA	COR	0	C03294
188	myo-Inositol[c]	myo-Inositol	C6H12O6	0	C00137
189	1D-myo-Inositol_3-phosphate[c]	1D-myo-Inositol_3-phosphate	C6H12O9P	-1	C04006
190	myo-Inositol_4-phosphate[c]	myo-Inositol_4-phosphate	C6H12O9P	-1	C03546
191	D-Glucose_6-phosphate[c]	D-Glucose_6-phosphate	C6H12O9P	-1	C00092
192	2-(1,2-Epoxy-1,2-dihydrophenyl)acetyl-CoA[c]	2-(1,2-Epoxy-1,2-dihydrophenyl)acetyl-CoA	C29H42N7O18P3S	0	C20062
193	2-Oxepin-2(3H)-ylideneacetyl-CoA[c]	2-Oxepin-2(3H)-ylideneacetyl-CoA	C29H42N7O18P3S	0	C19975
194	2-(Formamido)-N1-(5-phosphoribosyl)acetamidine[c]	2-(Formamido)-N1-(5-phosphoribosyl)acetamidine	C8H16N3O8P	0	C04640
195	Aminoimidazole_ribotide[c]	Aminoimidazole_ribotide	C8H14N3O7P	0	C03373
196	N-(L-Arginino)succinate[c]	N-(L-Arginino)succinate	C10H17N4O6	-1	C03406
197	L-Arginine[c]	L-Arginine	C6H15N4O2	1	C00062
198	2-Amino-3-carboxymuconate_semialdehyde[c]	2-Amino-3-carboxymuconate_semialdehyde	C7H5NO5	-2	C04409
199	2-Aminomuconate_semialdehyde[c]	2-Aminomuconate_semialdehyde	C6H7NO3	0	C03824
200	2-Amino-4-hydroxy-6-(D-erythro-1,2,3-trihydroxypropyl)-7,8-dihydropteridine[c]	2-Amino-4-hydroxy-6-(D-erythro-1,2,3-trihydroxypropyl)-7,8-dihydropteridine	C9H13N5O4	0	C04874
201	Glycolaldehyde[c]	Glycolaldehyde	C2H4O2	0	C00266
202	2-Amino-4-hydroxy-6-hydroxymethyl-7,8-dihydropteridine[c]	2-Amino-4-hydroxy-6-hydroxymethyl-7,8-dihydropteridine	C7H9N5O2	0	C01300
203	2,5-Diamino-6-(5-triphosphoryl-3,4-trihydroxy-2-oxopentyl)-amino-4-oxopyrimidine[c]	2,5-Diamino-6-(5-triphosphoryl-3,4-trihydroxy-2-oxopentyl)-amino-4-oxopyrimidine	C9H15N5O14P3	-3	C06148
204	2-Amino-4-hydroxy-6-(erythro-1,2,3-trihydroxypropyl)dihydropteridine_triphosphate[c]	2-Amino-4-hydroxy-6-(erythro-1,2,3-trihydroxypropyl)dihydropteridine_triphosphate	C9H13N5O13P3	-3	C04895
205	4-Aminobenzoate[c]	4-Aminobenzoate	C7H6NO2	-1	C00568
206	2-Amino-7,8-dihydro-4-hydroxy-6-(diphosphooxymethyl)pteridine[c]	2-Amino-7,8-dihydro-4-hydroxy-6-(diphosphooxymethyl)pteridine	C7H9N5O8P2	-2	C04807
207	Dihydropteroate[c]	Dihydropteroate	C14H13N6O3	-1	C00921
208	2-Aminoethylphosphonate[e]	2-Aminoethylphosphonate	C2H7NO3P	-1	C03557
209	2-Aminoethylphosphonate[c]	2-Aminoethylphosphonate	C2H7NO3P	-1	C03557
210	2-Aminomuconate[c]	2-Aminomuconate	C6H5NO4	-2	C02220
211	gamma-Oxalocrotonate[c]	gamma-Oxalocrotonate	C6H4O5	-2	C03453
212	NH3[c]	Ammonia	H4N	1	C00014
213	2-Carboxy-2,5-dihydro-5-oxofuran-2-acetate[c]	2-Carboxy-2,5-dihydro-5-oxofuran-2-acetate	C7H4O6	-2	C01278
214	3-Carboxy-cis,cis-muconate[c]	3-Carboxy-cis,cis-muconate	C7H3O6	-3	C01163
215	2-Dehydro-3-deoxy-D-arabino-heptonate_7-phosphate[c]	2-Dehydro-3-deoxy-D-arabino-heptonate_7-phosphate	C7H11O10P	-2	C04691
216	3-Dehydroquinate[c]	3-Dehydroquinate	C7H9O6	-1	C00944
217	2-Deoxy-D-ribose_5-phosphate[c]	2-Deoxy-D-ribose_5-phosphate	C5H10O7P	-1	C00673
218	Acetaldehyde[c]	Acetaldehyde	C2H4O	0	C00084
219	dAMP[c]	dAMP	C10H13N5O6P	-1	C00360
220	Deoxyadenosine[c]	Deoxyadenosine	C10H13N5O3	0	C00559
221	dCMP[c]	dCMP	C9H13N3O7P	-1	C00239
222	Deoxycytidine[c]	Deoxycytidine	C9H13N3O4	0	C00881
223	dGMP[c]	dGMP	C10H13N5O7P	-1	C00362
224	Deoxyguanosine[c]	Deoxyguanosine	C10H13N5O4	0	C00330
225	2-Hydroxy-5-methyl-cis,cis-muconate[c]	2-Hydroxy-5-methyl-cis,cis-muconate	C7H6O5	-2	C07478
226	2-Oxo-5-methyl-cis-muconate[c]	2-Oxo-5-methyl-cis-muconate	C7H6O5	-2	C07479
227	2-Hydroxy-5-methyl-cis,cis-muconic_semialdehyde[c]	2-Hydroxy-5-methyl-cis,cis-muconic_semialdehyde	C7H7O4	-1	C06760
228	2-Methylcitrate[c]	2-Methylcitrate	C7H7O7	-3	C02225
229	(Z)-But-2-ene-1,2,3-tricarboxylate[c]	(Z)-But-2-ene-1,2,3-tricarboxylate	C7H4O6	-4	C04225
230	2-Hydroxymuconate_semialdehyde[c]	2-Hydroxymuconate_semialdehyde	C6H5O4	-1	C00682
231	2-Hydroxymuconate[c]	2-Hydroxymuconate	C6H4O5	-2	C02501
232	(2S)-2-Isopropylmalate[c]	(2S)-2-Isopropylmalate	C7H10O5	-2	C02504
233	2-Isopropylmaleate[c]	2-Isopropylmaleate	C7H8O4	-2	C02631
234	4-Methyl-5-(2-phosphoethyl)-thiazole[c]	4-Methyl-5-(2-phosphoethyl)-thiazole	C6H9NO4PS	-1	C04327
235	2-Methyl-4-amino-5-hydroxymethylpyrimidine_diphosphate[c]	2-Methyl-4-amino-5-hydroxymethylpyrimidine_diphosphate	C6H9N3O7P2	-2	C04752
236	Thiamin_monophosphate[c]	Thiamin_monophosphate	C12H18N4O4PS	0	C01081
237	2-Methylpropanoyl-CoA[c]	2-Methylpropanoyl-CoA	C25H39N7O17P3S	-3	C00630
238	S-(2-Methylpropanoyl)-dihydrolipoamide-E[c]	S-(2-Methylpropanoyl)-dihydrolipoamide-E	C12H22NO2S2	0	C15977
239	(2S)-2-Isopropyl-3-oxosuccinate[c]	(2S)-2-Isopropyl-3-oxosuccinate	C7H8O5	-2	C04236
240	4-Methyl-2-oxopentanoate[c]	4-Methyl-2-oxopentanoate	C6H9O3	-1	C00233
241	2-Hydroxy-cis-hex-2,4-dienoate[c]	2-Hydroxy-cis-hex-2,4-dienoate	C6H7O3	-1	C11354
242	2-Oxoadipate[c]	2-Oxoadipate	C6H6O5	-2	C00322
243	Glutaryl-CoA[c]	Glutaryl-CoA	C26H38N7O19P3S	-4	C00527
244	Lipoamide-E[c]	Lipoamide-E	C8H14NOS2	0	C15972
245	drsSg[c]	drsSg	C13H22NO4S2	0	C06157
246	2-Oxoglutarate[c]	2-Oxoglutarate	C5H4O5	-2	C00026
247	2-Hydroxy-2,4-pentadienoate[c]	2-Hydroxy-2,4-pentadienoate	C5H5O3	-1	C00596
248	4-Hydroxy-2-oxopentanoate[c]	4-Hydroxy-2-oxopentanoate	C5H7O4	-1	C03589
249	2-Phenylacetamide[c]	2-Phenylacetamide	C8H9NO	0	C02505
250	Phenylacetic_acid[c]	Phenylacetic_acid	C8H8O2	0	C07086
251	2-Phospho-4-(cytidine_5-diphospho)-2-C-methyl-D-erythritol[c]	2-Phospho-4-(cytidine_5-diphospho)-2-C-methyl-D-erythritol	C14H23N3O17P3	-3	C11436
252	2-Phospho-D-glycerate[c]	2-Phospho-D-glycerate	C3H5O7P	-2	C00631
253	Phosphoenolpyruvate[c]	Phosphoenolpyruvate	C3H3O6P	-2	C00074
254	2-Propynal[c]	2-Propynal	C3H2O	0	C05985
255	Propynoate[c]	Propynoate	C3HO2	-1	C00804
256	2,3-Dihydroxy-3-methylbutanoate[c]	2,3-Dihydroxy-3-methylbutanoate	C5H9O4	-1	C04039
257	2-Acetolactate[c]	2-Acetolactate	C5H7O4	-1	C00900
258	2,3,5-Trichlorodienelactone[c]	2,3,5-Trichlorodienelactone	C6HO4Cl3	0	C18242
259	2,3,5-Trichloromaleylacetate[c]	2,3,5-Trichloromaleylacetate	C6H3O5Cl3	0	C18243
260	2,5-Diamino-6-(5-phospho-D-ribosylamino)pyrimidin-4(3H)-one[c]	2,5-Diamino-6-(5-phospho-D-ribosylamino)pyrimidin-4(3H)-one	C9H15N5O8P	-1	C01304
261	5-Amino-6-(5-phosphoribosylamino)uracil[c]	5-Amino-6-(5-phosphoribosylamino)uracil	C9H14N4O9P	-1	C01268
262	2,5-Diaminopyrimidine_nucleoside-triphosphate[c]	2,5-Diaminopyrimidine_nucleoside-triphosphate	C9H15N5O14P3	-3	C05923
263	2,5-Dioxopentanoate[c]	2,5-Dioxopentanoate	C5H5O4	-1	C00433
264	trdrd[c]	Reduced thioredoxin	H2R	0	C00342
265	trdox[c]	Oxidized thioredoxin	R	0	C00343
266	dADP[c]	dADP	C10H13N5O9P2	-2	C00206
267	CDP[c]	CDP	C9H13N3O11P2	-2	C00112
268	dCDP[c]	dCDP	C9H13N3O10P2	-2	C00705
269	GDP[c]	GDP	C10H13N5O11P2	-2	C00035
270	dGDP[c]	dGDP	C10H13N5O10P2	-2	C00361
271	dITP[c]	dITP	C10H12N4O13P3	-3	C01345
272	2-Deoxyinosine_5-phosphate[c]	dIMP	C10H12N4O7P	-1	C06196
273	UDP[c]	UDP	C9H12N2O12P2	-2	C00015
274	dUDP[c]	dUDP	C9H12N2O11P2	-2	C01346
275	3-Aminopropanal[c]	3-Aminopropanal	C3H8NO	1	C05665
276	3-Dehydroshikimate[c]	3-Dehydroshikimate	C7H7O5	-1	C02637
277	(S)-3-Hydroxyisobutyrate[c]	(S)-3-Hydroxyisobutyrate	C4H7O3	-1	C06001
278	cis-2-Methyl-5-isopropylhexa-2,5-dienoyl-CoA[c]	cis-2-Methyl-5-isopropylhexa-2,5-dienoyl-CoA	C31H47N7O17P3S	-3	C11946
279	3-Hydroxy-2,6-dimethyl-5-methylene-heptanoyl-CoA[c]	3-Hydroxy-2,6-dimethyl-5-methylene-heptanoyl-CoA	C31H49N7O18P3S	-3	C11947
280	3-Hydroxy-3-(4-methylpent-3-en-1-yl)glutaryl-CoA[c]	3-Hydroxy-3-(4-methylpent-3-en-1-yl)glutaryl-CoA	C32H48N7O20P3S	-4	C04675
281	7-Methyl-3-oxo-6-octenoyl-CoA[c]	7-Methyl-3-oxo-6-octenoyl-CoA	C30H45N7O18P3S	-3	C16466
282	Acetate[c]	Acetate	C2H3O2	-1	C00033
283	(2E)-5-Methylhexa-2,4-dienoyl-CoA[c]	(2E)-5-Methylhexa-2,4-dienoyl-CoA	C28H41N7O17P3S	-3	C16468
284	3-Hydroxy-5-methylhex-4-enoyl-CoA[c]	3-Hydroxy-5-methylhex-4-enoyl-CoA	C28H43N7O18P3S	-3	C16469
285	5-Methyl-3-oxo-4-hexenoyl-CoA[c]	5-Methyl-3-oxo-4-hexenoyl-CoA	C28H41N7O18P3S	-3	C16471
286	3-Hydroxy-9,10-secoandrosta-1,3,5(10)-triene-9,17-dione[c]	3-Hydroxy-9,10-secoandrosta-1,3,5(10)-triene-9,17-dione	C19H24O3	0	C19944
287	flavin_mononucleotide-reduced[c]	flavin_mononucleotide-reduced	C17H22N4O9P	-1	C01847
288	3,4-Dihydroxy-9,10-secoandrosta-1,3,5(10)-triene-9,17-dione[c]	3,4-Dihydroxy-9,10-secoandrosta-1,3,5(10)-triene-9,17-dione	C19H24O4	0	C04793
289	FMN[c]	FMN	C17H20N4O9P	-1	C00061
290	3-Hydroxy-L-kynurenine[c]	3-Hydroxy-L-kynurenine	C10H12N2O4	0	C03227
291	L-Alanine[c]	L-Alanine	C3H7NO2	0	C00041
292	3-Hydroxyanthranilate[c]	3-Hydroxyanthranilate	C7H6NO3	-1	C00632
293	3hgluACPme[c]	3hgluACPme	C17H28N2O10PSR	-1	C20373
294	enogluACPme[c]	enogluACPme	C17H26N2O9PSR	-1	C20374
295	3-Hydroxyisovaleryl-CoA[c]	3-Hydroxyisovaleryl-CoA	C26H41N7O18P3S	-3	C05998
296	3-Methylcrotonyl-CoA[c]	3-Methylcrotonyl-CoA	C26H39N7O17P3S	-3	C03069
297	3-Oxooctadecanoyl-ACP[c]	3-Oxooctadecanoyl-ACP	C29H53N2O8PSR	0	C16219
298	3-Hydroxyoctadecanoyl-ACP[c]	3-Hydroxyoctadecanoyl-ACP	C29H55N2O8PSR	0	C16220
299	3-Hydroxyphenylacetate[c]	3-Hydroxyphenylacetate	C8H7O3	-1	C05593
300	3,4-Dihydroxyphenylacetate[c]	3,4-Dihydroxyphenylacetate	C8H7O4	-1	C01161
301	3hpimACPme[c]	3hpimACPme	C19H32N2O10PSR	-1	C20377
302	enopimACPme[c]	enopimACPme	C19H30N2O9PSR	-1	C20378
303	3ketpimACPme[c]	3ketpimACPme	C19H30N2O10PSR	-1	C20376
304	3-Hydroxypropionyl-CoA[c]	3-Hydroxypropionyl-CoA	C24H37N7O18P3S	-3	C05668
305	Propenoyl-CoA[c]	Propenoyl-CoA	C24H35N7O17P3S	-3	C00894
306	(2R,3S)-3-Isopropylmalate[c]	(2R,3S)-3-Isopropylmalate	C7H10O5	-2	C04411
307	3ketgACPme[c]	3ketgACPme	C17H27N2O10PSR	-1	C20372
308	malACP[c]	malACP	C14H21N2O9PSR	-2	C01209
309	malACPme[c]	malACPme	C15H25N2O9PSR	0	C19673
310	Acyl-carrier_protein[c]	Acyl-carrier_protein	C11H20N2O6PSR	-1	C00229
311	Maleylpyruvate[c]	Maleylpyruvate	C7H4O6	-2	C02167
312	3-Fumarylpyruvate[c]	3-Fumarylpyruvate	C7H4O6	-2	C02514
313	Thiosulfate[c]	Thiosulfate	O3S2	-2	C00320
314	Mercaptopyruvate[c]	Mercaptopyruvate	C3H3O3S	-1	C00957
315	Sulfite[c]	Sulfite	HO3S	-1	C00094
316	3-Methylbutanoyl-CoA[c]	3-Methylbutanoyl-CoA	C26H41N7O17P3S	-3	C02939
317	FAD[c]	FAD	C27H31N9O15P2	-2	C00016
318	FADH2[c]	FADH2	C27H33N9O15P2	-2	C01352
319	dr2mtS3md[c]	dr2mtS3md	C13H25NO2S2	0	C15975
320	HCO3-[c]	HCO3-	CHO3	-1	C00288
321	alpha-D-Galactosyl-(1->3)-1D-myo-inositol[c]	alpha-D-Galactosyl-(1->3)-1D-myo-inositol	C12H22O11	0	C01235
322	D-Galactose[c]	D-Galactose	C6H12O6	0	C00124
323	4-Hydroxy-3-octaprenylbenzoate[c]	4-Hydroxy-3-octaprenylbenzoate	C47H69O3	-1
324	2-Octaprenylphenol[c]	2-Octaprenylphenol	C46H70O	0	C05810
325	5alpha-Androstane-3,17-dione[c]	5alpha-Androstane-3,17-dione	C19H28O2	0	C00674
326	Androstenedione[c]	Androstenedione	C19H26O2	0	C00280
327	3-Oxooctadecanoyl-CoA[c]	3-Oxooctadecanoyl-CoA	C39H65N7O18P3S	-3	C16216
328	3-Hydroxyoctadecanoyl-CoA[c]	3-Hydroxyoctadecanoyl-CoA	C39H67N7O18P3S	-3	C16217
329	acACP[c]	acACP	C13H22N2O7PSR	-1	C03939
330	hexdecACP[c]	hexdecACP	C27H50N2O7PSR	-1	C05764
331	3-Oxopropanoate[c]	3-Oxopropanoate	C3H3O3	-1	C00222
332	Phenylpropanoate[c]	Phenylpropanoate	C9H9O2	-1	C05629
333	cis-3-(Carboxy-ethyl)-3,5-cyclo-hexadiene-1,2-diol[c]	cis-3-(Carboxy-ethyl)-3,5-cyclo-hexadiene-1,2-diol	C9H11O4	-1	C11588
334	3-Phospho-D-glycerate[c]	3-Phospho-D-glycerate	C3H5O7P	-2	C00197
335	3-Phosphonooxypyruvate[c]	3-Phosphonooxypyruvate	C3H3O7P	-2	C03232
336	O-Phospho-L-serine[c]	O-Phospho-L-serine	C3H7NO6P	-1	C01005
337	3-Sulfino-L-alanine[c]	3-Sulfino-L-alanine	C3H6NO4S	-1	C00606
338	Hypotaurine[c]	Hypotaurine	C2H7NO2S	0	C00519
339	L-Cysteate[c]	L-Cysteate	C3H6NO5S	-1	C00506
340	3-Hydroxy-5,9,17-trioxo-4,5:9,10-disecoandrosta-1(10),2-dien-4-oate[c]	3-Hydroxy-5,9,17-trioxo-4,5:9,10-disecoandrosta-1(10),2-dien-4-oate	C19H23O6	-1	C04844
341	3,4-Dihydroxyphenylethyleneglycol[c]	3,4-Dihydroxyphenylethyleneglycol	C8H10O4	0	C05576
342	3,4-Dihydroxymandelaldehyde[c]	3,4-Dihydroxymandelaldehyde	C8H8O4	0	C05577
343	3-Phosphoadenylyl_sulfate[c]	3-Phosphoadenylyl_sulfate	C10H12N5O13P2S	-3	C00053
344	Adenylyl_sulfate[c]	Adenylyl_sulfate	C10H12N5O10PS	-2	C00224
345	4-Amino-4-deoxychorismate[c]	4-Amino-4-deoxychorismate	C10H10NO5	-1	C11355
346	4-Aminobutanal[c]	4-Aminobutanal	C4H10NO	1	C00555
347	4-Aminobutanoate[c]	4-Aminobutanoate	C4H9NO2	0	C00334
348	Succinate_semialdehyde[c]	Succinate_semialdehyde	C4H5O3	-1	C00232
349	L-Glutamate[e]	L-Glutamate	C5H8NO4	-1	C00025
350	4-Aminobutanoate[e]	4-Aminobutanoate	C4H9NO2	0	C00334
351	cis-4-Carboxymethylenebut-2-en-4-olide[c]	cis-4-Carboxymethylenebut-2-en-4-olide	C6H3O4	-1	C04431
352	2-Maleylacetate[c]	2-Maleylacetate	C6H4O5	-2	C02222
353	2,5-Dichloro-carboxymethylenebut-2-en-4-olide[c]	2,5-Dichloro-carboxymethylenebut-2-en-4-olide	C6HO4Cl2	-1	C12834
354	2,5-Dichloro-4-oxohex-2-enedioate[c]	2,5-Dichloro-4-oxohex-2-enedioate	C6H2O5Cl2	-2	C12835
355	trans-4-Carboxymethylenebut-2-en-4-olide[c]	trans-4-Carboxymethylenebut-2-en-4-olide	C6H3O4	-1	C12838
356	4-Fluoromuconolactone[c]	4-Fluoromuconolactone	C6H4O4F	-1	C16476
357	Hydrofluoric_acid[c]	Hydrofluoric_acid	F	-1	C16487
358	4-Fumarylacetoacetate[c]	4-Fumarylacetoacetate	C8H6O6	-2	C01061
359	4-Guanidinobutanamide[c]	4-Guanidinobutanamide	C5H13N4O	1	C03078
360	4-Guanidinobutanoate[c]	4-Guanidinobutanoate	C5H11N3O2	0	C01035
361	4-Hydroxyphenylacetate[c]	4-Hydroxyphenylacetate	C8H7O3	-1	C00642
362	3-(4-Hydroxyphenyl)pyruvate[c]	3-(4-Hydroxyphenyl)pyruvate	C9H7O4	-1	C01179
363	(S)-4-Hydroxymandelate[c]	(S)-4-Hydroxymandelate	C8H7O4	-1	C03198
364	Homogentisate[c]	Homogentisate	C8H7O4	-1	C00544
365	4-Imidazolone-5-propanoate[c]	4-Imidazolone-5-propanoate	C6H7N2O3	-1	C03680
366	N-Formimino-L-glutamate[c]	N-Formimino-L-glutamate	C6H9N2O4	-1	C00439
367	4-Maleylacetoacetate[c]	4-Maleylacetoacetate	C8H6O6	-2	C01036
368	4-Nitrophenyl_phosphate[c]	4-Nitrophenyl_phosphate	C6H5NO6P	-1	C03360
369	4-Nitrophenol[c]	4-Nitrophenol	C6H5NO3	0	C00870
370	4-Trimethylammoniobutanal[c]	4-Trimethylammoniobutanal	C7H17NO	1	C01149
371	4-Trimethylammoniobutanoate[c]	4-Trimethylammoniobutanoate	C7H16NO2	0	C01181
372	Urocanate[c]	Urocanate	C6H5N2O2	-1	C00785
373	DOHNAA[c]	3-[(3aS,4S,7aS)-7a-Methyl-1,5-dioxo-octahydro-1H-inden-4-yl]propanoate	C13H18O4	0	C20199
374	(2Z,4Z)-2-Hydroxyhexa-2,4-dienoate[c]	(2Z,4Z)-2-Hydroxyhexa-2,4-dienoate	C6H8O3	0	C20240
375	5-Carboxyamino-1-(5-phospho-D-ribosyl)imidazole[c]	5-Carboxyamino-1-(5-phospho-D-ribosyl)imidazole	C9H12N3O9P	-2	C15667
376	3-(Imidazol-4-yl)-2-oxopropyl_phosphate[c]	3-(Imidazol-4-yl)-2-oxopropyl_phosphate	C6H8N2O5P	-1	C01267
377	L-Histidinol_phosphate[c]	L-Histidinol_phosphate	C6H12N3O4P	0	C01100
378	5-Amino-6-(5-phospho-D-ribitylamino)uracil[c]	5-Amino-6-(5-phospho-D-ribitylamino)uracil	C9H16N4O9P	-1	C04454
379	Porphobilinogen[c]	Porphobilinogen	C10H13N2O4	-1	C00931
380	5-Fluoromuconolactone[c]	5-Fluoromuconolactone	C6H4O4F	-1	C16477
381	5-Formyltetrahydrofolate[c]	5-Formyltetrahydrofolate	C20H21N7O7	-2	C03479
382	5,10-Methenyltetrahydrofolate[c]	5,10-Methenyltetrahydrofolate	C20H20N7O6	-1	C00445
383	5-Hydroxyindoleacetaldehyde[c]	5-Hydroxyindoleacetaldehyde	C10H9NO2	0	C05634
384	5-Hydroxyindoleacetate[c]	5-Hydroxyindoleacetate	C10H8NO3	-1	C05635
385	5-Methyltetrahydrofolate[c]	5-Methyltetrahydrofolate	C20H23N7O6	-2	C00440
386	L-Homocysteine[c]	L-Homocysteine	C4H9NO2S	0	C00155
387	L-Methionine[c]	L-Methionine	C5H11NO2S	0	C00073
388	5,10-Methylenetetrahydrofolate[c]	5,10-Methylenetetrahydrofolate	C20H21N7O6	-2	C00143
389	Selenohomocysteine[c]	Selenohomocysteine	C4H9NO2Se	0	C05698
390	5-Methyltetrahydropteroyltri-L-glutamate[c]	5-Methyltetrahydropteroyltri-L-glutamate	C30H35N9O12	-4	C04489
391	L-Selenomethionine[c]	L-Selenomethionine	C5H11NO2Se	0	C05335
392	Tetrahydropteroyltri-L-glutamate[c]	Tetrahydropteroyltri-L-glutamate	C29H33N9O12	-4	C04144
393	5-Methylthioadenosine[c]	5-Methylthioadenosine	C11H15N5O3S	0	C00170
394	Adenine[c]	Adenine	C5H5N5	0	C00147
395	S-Methyl-5-thio-D-ribose_1-phosphate[c]	S-Methyl-5-thio-D-ribose_1-phosphate	C6H12O7PS	-1	C04188
396	5-O-(1-Carboxyvinyl)-3-phosphoshikimate[c]	5-O-(1-Carboxyvinyl)-3-phosphoshikimate	C10H10O10P	-3	C01269
397	Chorismate[c]	Chorismate	C10H8O6	-2	C00251
398	L-Glutamine[c]	L-Glutamine	C5H10N2O3	0	C00064
399	5-Phosphoribosylamine[c]	5-Phosphoribosylamine	C5H12NO7P	0	C03090
400	Glycine[c]	Glycine	C2H5NO2	0	C00037
401	dUMP[c]	dUMP	C9H12N2O8P	-1	C00365
402	dTMP[c]	dTMP	C10H14N2O8P	-1	C00364
403	L-Serine[c]	L-Serine	C3H7NO3	0	C00065
404	5,6,7,8-Tetrahydromethanopterin[c]	5,6,7,8-Tetrahydromethanopterin	C30H42N6O16P	-3	C01217
405	5,10-Methylenetetrahydromethanopterin[c]	5,10-Methylenetetrahydromethanopterin	C31H42N6O16P	-3	C04377
406	Folate[c]	Folate	C19H17N7O6	-2	C00504
407	6-Carboxyhexanoyl-CoA[c]	6-Carboxyhexanoyl-CoA	C28H42N7O19P3S	-4	C01063
408	8-Amino-7-oxononanoate[c]	8-Amino-7-oxononanoate	C9H17NO3	0	C01092
409	6-Phospho-D-gluconate[c]	6-Phospho-D-gluconate	C6H11O10P	-2	C00345
410	D-Ribulose_5-phosphate[c]	D-Ribulose_5-phosphate	C5H10O8P	-1	C00199
411	D-Glucono-1,5-lactone_6-phosphate[c]	D-Glucono-1,5-lactone_6-phosphate	C6H10O9P	-1	C01236
412	6,7-Dimethyl-8-(D-ribityl)lumazine[c]	6,7-Dimethyl-8-(D-ribityl)lumazine	C13H18N4O6	0	C04332
413	Riboflavin[c]	Riboflavin	C17H20N4O6	0	C00255
414	5-Amino-6-(1-D-ribitylamino)uracil[c]	5-Amino-6-(1-D-ribitylamino)uracil	C9H16N4O6	0	C04732
415	L-3,4-Dihydroxybutan-2-one_4-phosphate[c]	L-3,4-Dihydroxybutan-2-one_4-phosphate	C4H8O6P	-1	C15556
416	5-Methylhex-4-enoyl-CoA[c]	5-Methylhex-4-enoyl-CoA	C28H43N7O17P3S	-3	C16470
417	7,8-Diaminononanoate[c]	7,8-Diaminononanoate	C9H21N2O2	1	C01037
418	Dethiobiotin[c]	Dethiobiotin	C10H17N2O3	-1	C01909
419	Dihydrofolate[c]	Dihydrofolate	C19H19N7O6	-2	C00415
420	Acetyl_adenylate[c]	Acetyl_adenylate	C12H15N5O8P	-1	C05993
421	Tetradecanoyl-CoA[c]	Tetradecanoyl-CoA	C35H59N7O17P3S	-3	C02593
422	Carboxybiotin-carboxyl-carrier_protein[c]	Carboxybiotin-carboxyl-carrier_protein	C11H13N2O4SR	-1	C04419
423	Malonyl-CoA[c]	Malonyl-CoA	C24H34N7O19P3S	-4	C00083
424	Holo-[carboxylase][c]	Holo-[carboxylase]	C10H14N2O2SR	0	C06250
425	Butanoyl-CoA[c]	Butanoyl-CoA	C25H39N7O17P3S	-3	C00136
426	alpha-D-Glucosamine_1-phosphate[c]	alpha-D-Glucosamine_1-phosphate	C6H14NO8P	0	C06156
427	N-Acetyl-D-glucosamine_1-phosphate[c]	N-Acetyl-D-glucosamine_1-phosphate	C8H15NO9P	-1	C04256
428	S-Acetyldihydrolipoamide-E[c]	S-Acetyldihydrolipoamide-E	C10H18NO2S2	0	C16255
429	N-Acetyl-L-glutamate[c]	N-Acetyl-L-glutamate	C7H9NO5	-2	C00624
430	Acetyl_phosphate[c]	Acetyl_phosphate	C2H4O5P	-1	C00227
431	Citrate[c]	Citrate	C6H5O7	-3	C00158
432	Hexadecenoyl-ACP[c]	Hexadecenoyl-ACP	C27H49N2O7PSR	-1	notKEGGID
433	Octadecanoyl-ACP[c]	Octadecanoyl-ACP	C29H55N2O7PSR	0	C04088
434	Octadecenoyl-ACP[c]	Octadecenoyl-ACP	C29H52N2O7PSR	-1	C01203
435	Palmitoyl-CoA[c]	Palmitoyl-CoA	C37H63N7O17P3S	-3	C00154
436	Lauroyl-CoA[c]	Lauroyl-CoA	C33H55N7O17P3S	-3	C01832
437	Decanoyl-CoA[c]	Decanoyl-CoA	C31H51N7O17P3S	-3	C05274
438	Octanoyl-CoA[c]	Octanoyl-CoA	C29H47N7O17P3S	-3	C01944
439	Hexanoyl-CoA[c]	Hexanoyl-CoA	C27H43N7O17P3S	-3	C05270
440	Benzamide[c]	Benzamide	C7H7NO	0	C09815
441	Benzoate[c]	Benzoate	C7H5O2	-1	C00180
442	Adenosine_3,5-bisphosphate[c]	Adenosine_3,5-bisphosphate	C10H13N5O10P2	-2	C00054
443	Adenosine[c]	Adenosine	C10H13N5O4	0	C00212
444	Inosine[c]	Inosine	C10H12N4O5	0	C00294
445	D-Ribose[c]	D-Ribose	C5H10O5	0	C00121
446	alpha-D-Ribose_1-phosphate[c]	alpha-D-Ribose_1-phosphate	C5H10O8P	-1	C00620
447	(R)-1-Aminopropan-2-ol[c]	(R)-1-Aminopropan-2-ol	C3H10NO	1	C03194
448	Adenosyl_cobyrinate-hexaamide[c]	Adenosyl_cobyrinate-hexaamide	C55H78N15O11Co	1	C06507
449	Adenosyl_cobinamide[c]	Adenosyl_cobinamide	C58H86N16O11Co	2	C06508
450	D-1-Aminopropan-2-ol_O-phosphate[c]	D-1-Aminopropan-2-ol_O-phosphate	C3H10NO4P	0	C04122
451	Adenosyl_cobinamide-phosphate[c]	Adenosyl_cobinamide-phosphate	C58H84N16O14PCo	0	C06509
452	ADP-ribose[c]	ADP-ribose	C15H21N5O14P2	-2	C00301
453	D-Ribose_5-phosphate[c]	D-Ribose_5-phosphate	C5H10O8P	-1	C00117
454	Primary_alcohol[c]	Primary_alcohol	C16.234H33.694O	0	C00226
455	Aldehyde[c]	Aldehyde	C16.234H31.694O	0	C00071
456	D-Glyceraldehyde[c]	D-Glyceraldehyde	C3H6O3	0	C00577
457	Glycerol[c]	Glycerol	C3H8O3	0	C00116
458	D-Glycerate[c]	D-Glycerate	C3H5O4	-1	C00258
459	Fatty_acid[c]	Fatty_acid	C16.234H31.694O2	0	notKEGGID
460	Perillyl_aldehyde[c]	Perillyl_aldehyde	C10H14O	0	C02576
461	Perillic_acid[c]	Perillic_acid	C10H13O2	-1	C11924
462	Alkanesulfonate[c]	Alkanesulfonate	C16.234H32.694O3S	-1	C15521
463	D-Glucose_1-phosphate[c]	D-Glucose_1-phosphate	C6H12O9P	-1	C00103
464	alpha-D-Glucose_6-phosphate[c]	alpha-D-Glucose_6-phosphate	C6H12O9P	-1	C00668
465	beta-D-Fructose_6-phosphate[c]	beta-D-Fructose_6-phosphate	C6H12O9P	-1	C05345
466	beta-D-Glucose_6-phosphate[c]	beta-D-Glucose_6-phosphate	C6H12O9P	-1	C01172
467	alpha-D-Glucose[c]	alpha-D-Glucose	C6H12O6	0	C00267
468	D-Fructose[c]	D-Fructose	C6H12O6	0	C00095
469	alpha-Pinene[c]	alpha-Pinene	C10H16	0	C09880
470	Myrtenol[c]	Myrtenol	C10H16O	0	C11938
471	Pinocarveol[c]	Pinocarveol	C10H16O	0	C11941
472	alpha,alpha-Trehalose[e]	alpha,alpha-Trehalose	C12H22O11	0	C01083
473	alpha,alpha-Trehalose[c]	alpha,alpha-Trehalose	C12H22O11	0	C01083
474	NH3[e]	Ammonia	H4N	1	C00014
475	Nitrite[c]	Nitrite	NO2	-1	C00088
476	Amygdalin[c]	Amygdalin	C20H27NO11	0	C08325
477	Androsta-1,4-diene-3,17-dione[c]	Androsta-1,4-diene-3,17-dione	C19H24O2	0	C20144
478	9alpha-Hydroxyandrosta-1,4-diene-3,17-dione[c]	9alpha-Hydroxyandrosta-1,4-diene-3,17-dione	C19H24O3	0	C14909
479	Aniline[c]	Aniline	C6H7N	0	C00292
480	Catechol[c]	Catechol	C6H6O2	0	C00090
481	Anthranilate[c]	Anthranilate	C7H6NO2	-1	C00108
482	3,5-Cyclic_AMP[c]	3,5-Cyclic_AMP	C10H11N5O6P	-1	C00575
483	H+[e]	H+	H	1	C00080
484	2,3-Dihydroxybenzoate[c]	2,3-Dihydroxybenzoate	C7H5O4	-1	C00196
485	(2,3-Dihydroxybenzoyl)adenylate[c]	(2,3-Dihydroxybenzoyl)adenylate	C17H17N5O10P	-1	C04030
486	3-Phospho-D-glyceroyl_phosphate[c]	3-Phospho-D-glyceroyl_phosphate	C3H6O10P2	-2	C00236
487	4-(Cytidine_5-diphospho)-2-C-methyl-D-erythritol[c]	4-(Cytidine_5-diphospho)-2-C-methyl-D-erythritol	C14H23N3O14P2	-2	C11435
488	4-Amino-2-methyl-5-phosphomethylpyrimidine[c]	4-Amino-2-methyl-5-phosphomethylpyrimidine	C6H9N3O4P	-1	C04556
489	4-Amino-5-hydroxymethyl-2-methylpyrimidine[c]	4-Amino-5-hydroxymethyl-2-methylpyrimidine	C6H9N3O	0	C01279
490	Propanoate[c]	Propanoate	C3H5O2	-1	C00163
491	Propanoyl_phosphate[c]	Propanoyl_phosphate	C3H6O5P	-1	C02876
492	beta-D-Glucose[c]	beta-D-Glucose	C6H12O6	0	C00221
493	Cob(I)yrinate_a,c-diamide[c]	Cob(I)yrinate_a,c-diamide	C45H57N6O12Co	-4	C06505
494	Triphosphate[c]	Triphosphate	HO10P3	-4	C00536
495	Adenosyl_cobyrinate-a,c-diamide[c]	Adenosyl_cobyrinate-a,c-diamide	C55H69N11O15Co	-3	C06506
496	Cobinamide[c]	Cobinamide	C48H72N11O8Co	0	C05774
497	Cytidine[c]	Cytidine	C9H13N3O5	0	C00475
498	D-Fructose_1-phosphate[c]	D-Fructose_1-phosphate	C6H12O9P	-1	C01094
499	beta-D-Fructose[c]	beta-D-Fructose	C6H12O6	0	C02336
500	beta-D-Fructose_1,6-bisphosphate[c]	beta-D-Fructose_1,6-bisphosphate	C6H12O12P2	-2	C05378
501	D-Fructose_6-phosphate[c]	D-Fructose_6-phosphate	C6H12O9P	-1	C00085
502	D-Fructose_1,6-bisphosphate[c]	D-Fructose_1,6-bisphosphate	C6H12O12P2	-2	C00354
503	D-Gluconic_acid[c]	D-Gluconic_acid	C6H11O7	-1	C00257
504	D-Glucuronate[c]	D-Glucuronate	C6H9O7	-1	C00191
505	D-Glucuronate_1-phosphate[c]	D-Glucuronate_1-phosphate	C6H9O10P	-2	C05385
506	D-Mannose[c]	D-Mannose	C6H12O6	0	C00159
507	D-Mannose_6-phosphate[c]	D-Mannose_6-phosphate	C6H12O9P	-1	C00275
508	D-Tagatose_6-phosphate[c]	D-Tagatose_6-phosphate	C6H12O9P	-1	C01097
509	D-Tagatose_1,6-bisphosphate[c]	D-Tagatose_1,6-bisphosphate	C6H12O12P2	-2	C03785
510	D-Xylulose[c]	D-Xylulose	C5H10O5	0	C00310
511	D-Xylulose_5-phosphate[c]	D-Xylulose_5-phosphate	C5H10O8P	-1	C00231
512	dATP[c]	dATP	C10H13N5O12P3	-3	C00131
513	dCTP[c]	dCTP	C9H13N3O13P3	-3	C00458
514	Deoxyuridine[c]	Deoxyuridine	C9H12N2O5	0	C00526
515	Dephospho-CoA[c]	Dephospho-CoA	C21H33N7O13P2S	-2	C00882
516	dGTP[c]	dGTP	C10H13N5O13P3	-3	C00286
517	dIDP[c]	dIDP	C10H12N4O10P2	-2	C01344
518	dTDP[c]	dTDP	C10H14N2O11P2	-2	C00363
519	dTTP[c]	dTTP	C10H14N2O14P3	-3	C00459
520	dUTP[c]	dUTP	C9H12N2O14P3	-3	C00460
521	GTP[c]	GTP	C10H13N5O14P3	-3	C00044
522	Guanosine_3-diphosphate-5-triphosphate[c]	Guanosine_3-diphosphate-5-triphosphate	C10H13N5O20P5	-5	C04494
523	IDP[c]	IDP	C10H12N4O11P2	-2	C00104
524	ITP[c]	ITP	C10H12N4O14P3	-3	C00081
525	4-Phospho-L-aspartate[c]	4-Phospho-L-aspartate	C4H7NO7P	-1	C03082
526	L-Glutamyl_5-phosphate[c]	L-Glutamyl_5-phosphate	C5H9NO7P	-1	C03287
527	L-Homoserine[c]	L-Homoserine	C4H9NO3	0	C00263
528	O-Phospho-L-homoserine[c]	O-Phospho-L-homoserine	C4H9NO6P	-1	C01102
529	S-Adenosyl-L-methionine[c]	S-Adenosyl-L-methionine	C15H23N6O5S	1	C00019
530	L-Ribulose[c]	L-Ribulose	C5H10O5	0	C00508
531	L-Ribulose_5-phosphate[c]	L-Ribulose_5-phosphate	C5H10O8P	-1	C01101
532	L-Threonine[c]	L-Threonine	C4H9NO3	0	C00188
533	L-Threonine_O-3-phosphate[c]	L-Threonine_O-3-phosphate	C4H9NO6P	-1	C12147
534	N-Acetyl-D-glucosamine_6-phosphate[c]	N-Acetyl-D-glucosamine_6-phosphate	C8H15NO9P	-1	C00357
535	N-Acetyl-L-glutamate_5-phosphate[c]	N-Acetyl-L-glutamate_5-phosphate	C7H10NO8P	-2	C04133
536	N-Ribosylnicotinamide[c]	N-Ribosylnicotinamide	C11H16N2O5	1	C03150
537	Nicotinamide_D-ribonucleotide[c]	Nicotinamide_D-ribonucleotide	C11H15N2O8P	0	C00455
538	Nicotinate_D-ribonucleotide[c]	Nicotinate_D-ribonucleotide	C11H14NO9P	-1	C01185
539	Deamino-NAD+[c]	Deamino-NAD+	C21H24N6O15P2	-2	C00857
540	Pantetheine_4-phosphate[c]	Pantetheine_4-phosphate	C11H22N2O7PS	-1	C01134
541	Pantetheine[c]	Pantetheine	C11H22N2O4S	0	C00831
542	N-((R)-Pantothenoyl)-L-cysteine[c]	N-((R)-Pantothenoyl)-L-cysteine	C12H21N2O6S	-1	C04079
543	(n-1)Polyphosphate[c]	(n-1)Polyphosphate	HO7P2	-4	C00404
544	(n)Polyphosphate[c]	(n)Polyphosphate	HO10P3	-4	C00404
545	Propionyladenylate[c]	Propionyladenylate	C13H17N5O8P	-1	C05983
546	Pyridoxal[c]	Pyridoxal	C8H9NO3	0	C00250
547	Pyridoxal_phosphate[c]	Pyridoxal_phosphate	C8H9NO6P	-1	C00018
548	Pyridoxamine[c]	Pyridoxamine	C8H13N2O2	1	C00534
549	Pyridoxamine_phosphate[c]	Pyridoxamine_phosphate	C8H13N2O5P	0	C00647
550	Pyridoxine[c]	Pyridoxine	C8H11NO3	0	C00314
551	Pyridoxine_phosphate[c]	Pyridoxine_phosphate	C8H11NO6P	-1	C00627
552	Selenate[c]	Selenate	H6O4Se	4	C05697
553	Adenylylselenate[c]	Adenylylselenate	C10H17N5O10PSe	3	C05686
554	Hydrogen_selenide[c]	Hydrogen_selenide	H2Se	0	C01528
555	Selenophosphate[c]	Selenophosphate	HO3PSe	-2	C05172
556	Shikimate[c]	Shikimate	C7H9O5	-1	C00493
557	Shikimate_3-phosphate[c]	Shikimate_3-phosphate	C7H9O8P	-2	C03175
558	Sulfate[c]	Sulfate	O4S	-2	C00059
559	Thiamin_diphosphate[c]	Thiamin_diphosphate	C12H18N4O7P2S	-1	C00068
560	Thymidine[c]	Thymidine	C10H14N2O5	0	C00214
561	UTP[c]	UTP	C9H12N2O15P3	-3	C00075
562	UMP[c]	UMP	C9H12N2O9P	-1	C00105
563	Uridine[c]	Uridine	C9H12N2O6	0	C00299
564	beta-2,3,4,5,6-Pentachlorocyclohexanol[c]	beta-2,3,4,5,6-Pentachlorocyclohexanol	C6H7OCl5	0	C16181
565	beta-2,3,5,6-Tetrachloro-1,4-cyclohexanediol[c]	beta-2,3,5,6-Tetrachloro-1,4-cyclohexanediol	C6H8O2Cl4	0	C16182
566	D-Erythrose_4-phosphate[c]	D-Erythrose_4-phosphate	C4H8O7P	-1	C00279
567	Glycerone_phosphate[c]	Glycerone_phosphate	C3H6O6P	-1	C00111
568	beta-D-Glucose_1-phosphate[c]	beta-D-Glucose_1-phosphate	C6H12O9P	-1	C00663
569	D-Glucono-1,5-lactone[c]	D-Glucono-1,5-lactone	C6H10O6	0	C00198
570	Dhurrin[c]	Dhurrin	C14H17NO7	0	C05143
571	(S)-4-Hydroxymandelonitrile[c]	(S)-4-Hydroxymandelonitrile	C8H7NO2	0	C03742
572	Lotaustralin[c]	Lotaustralin	C11H19NO6	0	C08334
573	(2R)-2-Hydroxy-2-methylbutanenitrile[c]	(2R)-2-Hydroxy-2-methylbutanenitrile	C5H9NO	0	C18796
574	Linamarin[c]	Linamarin	C10H17NO6	0	C01594
575	Acetone_cyanohydrin[c]	Acetone_cyanohydrin	C4H7NO	0	C02659
576	beta-1,2,3,4,5,6-Hexachlorocyclohexane[c]	beta-1,2,3,4,5,6-Hexachlorocyclohexane	C6H6Cl6	0	C06988
577	Betaine[e]	Betaine	C5H11NO2	0	C00719
578	Betaine[c]	Betaine	C5H11NO2	0	C00719
579	Bilirubin[c]	Bilirubin	C33H34N4O6	-2	C00486
580	Biliverdin[c]	Biliverdin	C33H32N4O6	-2	C00500
581	Sulfur[c]	Sulfur	S	0	C00087
582	Biotin[c]	Biotin	C10H15N2O3S	-1	C00120
583	5-Deoxyadenosine[c]	5-Deoxyadenosine	C10H13N5O3	0	C05198
584	Biotin[e]	Biotin	C10H15N2O3S	-1	C00120
585	Biotinyl-5-AMP[c]	Biotinyl-5-AMP	C20H27N7O9PS	-1	C05921
586	Apo-[carboxylase][c]	Apo-[carboxylase]	R	0	C06249
587	Butanal[c]	Butanal	C4H8O	0	C01412
588	butACP[c]	butACP	C15H26N2O7PSR	-1	C05745
589	S-Farnesyl_protein[c]	S-Farnesyl_protein	RX	0	C20120
590	Protein_C-terminal_S-farnesyl-L-cysteine[c]	Protein_C-terminal_S-farnesyl-L-cysteine	H2OR	-1	C04506
591	Potassium[e]	Potassium	K	1	C00238
592	Cadmium[c]	Cadmium	Cd	2	C01413
593	Potassium[c]	Potassium	K	1	C00238
594	Cadmium[e]	Cadmium	Cd	2	C01413
595	Calcium[e]	Calcium	Ca	2	C00076
596	Calcium[c]	Calcium	Ca	2	C00076
597	Carbamoyl_phosphate[c]	Carbamoyl_phosphate	CH3NO5P	-1	C00169
598	L-Ornithine[c]	L-Ornithine	C5H13N2O2	1	C00077
599	L-Citrulline[c]	L-Citrulline	C6H13N3O3	0	C00327
600	Phosphatidylglycerol[c]	Phosphatidylglycerol	C38.468H73.388O10P	-1	C00344
601	CDP-diacylglycerol[c]	CDP-diacylglycerol	C44.468H78.388N3O15P2	-2	C00269
602	Cardiolipin[c]	Cardiolipin	C73.936H138.776O17P2	-2	C05980
603	gamma-Carotene[c]	gamma-Carotene	C40H56	0	C05435
604	beta-Carotene[c]	beta-Carotene	C40H56	0	C02094
605	all-trans-Neurosporene[c]	all-trans-Neurosporene	C40H58	0	C05431
606	beta-Zeacarotene[c]	beta-Zeacarotene	C40H58	0	C05434
607	Lycopene[c]	Lycopene	C40H56	0	C05432
608	delta-Carotene[c]	delta-Carotene	C40H56	0	C08586
609	alpha-Carotene[c]	alpha-Carotene	C40H56	0	C05433
610	7,8-Dihydro-beta-carotene[c]	7,8-Dihydro-beta-carotene	C40H58	0	C16291
611	sn-Glycerol_3-phosphate[c]	sn-Glycerol_3-phosphate	C3H8O6P	-1	C00093
612	Phosphatidylglycerophosphate[c]	Phosphatidylglycerophosphate	C38.468H73.388O13P2	-2	C03892
613	Phosphatidylserine[c]	Phosphatidylserine	C38.468H71.388NO10P	-2	C02737
614	Cellobiose[e]	Cellobiose	C12H22O11	0	C00185
615	Chitobiose[c]	Chitobiose	C16H28N2O11	0	C01674
616	Chitobiose[e]	Chitobiose	C16H28N2O11	0	C01674
617	Chloride[e]	Chloride	Cl	-1	C00698
618	Chloride[c]	Chloride	Cl	-1	C00698
619	Chloroacetaldehyde[c]	Chloroacetaldehyde	C2H3OCl	0	C06754
620	Chloroacetic_acid[c]	Chloroacetic_acid	C2H2O2Cl	-1	C06755
621	Cholest-4-en-3-one[c]	Cholest-4-en-3-one	C27H44O	0	C00599
622	26-Hydroxycholest-4-en-3-one[c]	26-Hydroxycholest-4-en-3-one	C27H44O2	0	C20143
623	Cholesterol[c]	Cholesterol	C27H46O	0	C00187
624	H2O2[c]	Hydrogen_peroxide	H2O2	0	C00027
625	Choline[e]	Choline	C5H14NO	1	C00114
626	Choline[c]	Choline	C5H14NO	1	C00114
627	Betaine_aldehyde[c]	Betaine_aldehyde	C5H12NO	1	C00576
628	Prephenate[c]	Prephenate	C10H8O6	-2	C00254
629	cis-1,3-Dichloropropene[c]	cis-1,3-Dichloropropene	C3H4Cl2	0	C06610
630	cis-3-Chloro-2-propene-1-ol[c]	cis-3-Chloro-2-propene-1-ol	C3H5OCl	0	C06612
631	cis-3-Chloroallyl_aldehyde[c]	cis-3-Chloroallyl_aldehyde	C3H3OCl	0	C16348
632	cis-Aconitate[c]	cis-Aconitate	C6H3O6	-3	C00417
633	CO2[e]	CO2	CO2	0	C00011
634	Cob(II)yrinate_a,c-diamide[c]	Cob(II)yrinate_a,c-diamide	C45H57N6O12Co	-3	C06504
635	Cob(III)alamin[e]	Vitamin_B12	C62H88N13O14PCo	6	C05776
636	Cob(III)alamin[c]	Vitamin_B12	C62H88N13O14PCo	6	C05776
637	Cobalt_ion[e]	Cobalt	Co	2	C00175
638	Cobalt_ion[c]	Cobalt	Co	2	C00175
639	Cobalt-factor_III[c]	Cobalt-factor_III	C43H46N4O16Co	0	C17401
640	Cobalt-precorrin_3[c]	Cobalt-precorrin_3	C43H42N4O16Co	-6	C11539
641	Cobalt-precorrin_5A[c]	Cobalt-precorrin_5A	C45H47N4O16Co	-5	C16242
642	Cobalt-precorrin_5B[c]	Cobalt-precorrin_5B	C43H44N4O16Co	-6	C16243
643	Cobalt-precorrin_4[c]	Cobalt-precorrin_4	C44H44N4O16Co	-6	C11540
644	S-Adenosyl-L-homocysteine[c]	S-Adenosyl-L-homocysteine	C14H20N6O5S	0	C00021
645	Cobyrinate[c]	Cobyrinate	C45H53N4O14Co	-5	C05773
646	Copper[e]	Copper	Cu	2	C00070
647	Copper[c]	Copper	Cu	2	C00070
648	Coproporphyrinogen_III[c]	Coproporphyrinogen_III	C36H40N4O8	-4	C03263
649	Protoporphyrinogen_IX[c]	Protoporphyrinogen_IX	C34H38N4O4	-2	C01079
650	CDP-glycerol[c]	CDP-glycerol	C12H19N3O13P2	-2	C00513
651	L-Cystathionine[c]	L-Cystathionine	C7H14N2O4S	0	C02291
652	O-Acetyl-L-serine[c]	O-Acetyl-L-serine	C5H9NO4	0	C00979
653	D-Alanine[c]	D-Alanine	C3H7NO2	0	C00133
654	D-Alanyl-D-alanine[c]	D-Alanyl-D-alanine	C6H12N2O3	0	C00993
655	uaagmdaa[c]	uaagmdaa	C95H152N8O28P2	-4	C05898
656	uaagmda[c]	uaagmda	C92H145N7O26P2	-4
657	D-Allose_6-phosphate[c]	D-Allose_6-phosphate	C6H12O9P	-1	C02962
658	D-Allulose_6-phosphate[c]	D-Allulose_6-phosphate	C6H13O9P	0	C18096
659	D-chiro-Inositol[c]	D-chiro-Inositol	C6H12O6	0	C19891
660	1-Keto-D-chiro-inositol[c]	1-Keto-D-chiro-inositol	C6H10O6	0	C20251
661	D-erythro-1-(Imidazol-4-yl)glycerol_3-phosphate[c]	D-erythro-1-(Imidazol-4-yl)glycerol_3-phosphate	C6H10N2O6P	-1	C04666
662	D-Sorbitol[c]	D-Sorbitol	C6H14O6	0	C00794
663	D-Glucosamine_6-phosphate[c]	D-Glucosamine_6-phosphate	C6H14NO8P	0	C00352
664	D-Glucoside[c]	D-Glucoside	C6H10O5R	0	C01798
665	ROH[c]	ROH	R	0	C01335
666	D-Glucuronolactone[c]	D-Glucuronolactone	C6H8O6	0	C02670
667	D-Glucarate[c]	D-Glucarate	C6H8O8	-2	C00818
668	D-glycero-beta-D-manno-Heptose_1,7-bisphosphate[c]	D-glycero-beta-D-manno-Heptose_1,7-bisphosphate	C7H14O13P2	-2	C11472
669	D-glycero-beta-D-manno-Heptose_1-phosphate[c]	D-glycero-beta-D-manno-Heptose_1-phosphate	C7H14O10P	-1	C07838
670	Sedoheptulose_7-phosphate[c]	Sedoheptulose_7-phosphate	C7H14O10P	-1	C05382
671	D-glycero-beta-D-manno-Heptose_7-phosphate[c]	D-glycero-beta-D-manno-Heptose_7-phosphate	C7H14O10P	-1	C07836
672	ADP-D-glycero-beta-D-manno-heptose[c]	ADP-D-glycero-beta-D-manno-heptose	C17H25N5O16P2	-2	C06397
673	D-Mannitol_1-phosphate[c]	D-Mannitol_1-phosphate	C6H14O9P	-1	C00644
674	Mannitol[c]	Mannitol	C6H14O6	0	C00392
675	Ferricytochrome_c[c]	Ferricytochrome_c	C42H52N8O6S2Fe	5	C00125
676	Ferrocytochrome_c[c]	Ferrocytochrome_c	C42H52N8O6S2Fe	4	C00126
677	D-Mannose_1-phosphate[c]	D-Mannose_1-phosphate	C6H12O9P	-1	C00636
678	D-Mannose[e]	D-Mannose	C6H12O6	0	C00159
679	D-Ribose[e]	D-Ribose	C5H10O5	0	C00121
680	Formate[c]	Formate	CHO2	-1	C00058
681	Sorbitol_6-phosphate[c]	Sorbitol_6-phosphate	C6H14O9P	-1	C01096
682	D-Sorbitol[e]	D-Sorbitol	C6H14O6	0	C00794
683	D-Xylose[c]	D-Xylose	C5H10O5	0	C00181
684	D-Xylose[e]	D-Xylose	C5H10O5	0	C00181
685	dcaACP[c]	dcaACP	C21H38N2O7PSR	-1	C05755
686	Deoxyinosine[c]	Deoxyinosine	C10H12N4O4	0	C05512
687	2-Deoxy-D-ribose_1-phosphate[c]	2-Deoxy-D-ribose_1-phosphate	C5H10O7P	-1	C00672
688	Guanine[c]	Guanine	C5H5N5O	0	C00242
689	Hypoxanthine[c]	Hypoxanthine	C5H4N4O	0	C00262
690	Uracil[c]	Uracil	C4H4N2O2	0	C00106
691	3-Chloro-2-methyldienelactone[c]	3-Chloro-2-methyldienelactone	C7H5O4Cl	0	C18309
692	3-Chloro-2-methylmaleylacetate[c]	3-Chloro-2-methylmaleylacetate	C7H7O5Cl	0	C18310
693	2-Chloro-5-methyl-cis-dienelactone[c]	2-Chloro-5-methyl-cis-dienelactone	C7H5O4Cl	0	C18304
694	2-Chloro-5-methylmaleylacetate[c]	2-Chloro-5-methylmaleylacetate	C7H7O5Cl	0	C18305
695	Dihydrolipoylprotein[c]	Dihydrolipoylprotein	H2R	0	C02972
696	Lipoylprotein[c]	Lipoylprotein	R	0	C02051
697	Dimethylallyl_diphosphate[c]	Dimethylallyl_diphosphate	C5H10O7P2	-2	C00235
698	Geranyl_diphosphate[c]	Geranyl_diphosphate	C10H18O7P2	-2	C00341
699	ddcaACP[c]	ddcaACP	C23H42N2O7PSR	-1	C05223
700	dTDP-4-dehydro-6-deoxy-alpha-D-glucose[c]	dTDP-4-dehydro-6-deoxy-alpha-D-glucose	C16H22N2O15P2	-2	C11907
701	dTDP-4-dehydro-6-deoxy-beta-L-mannose[c]	dTDP-4-dehydro-6-deoxy-beta-L-mannose	C16H22N2O15P2	-2	C00688
702	dTDP-6-deoxy-beta-L-mannose[c]	dTDP-6-deoxy-beta-L-mannose	C16H24N2O15P2	-2	C03319
703	dTDP-glucose[c]	dTDP-glucose	C16H24N2O16P2	-2	C00842
704	Epimelibiose[c]	Epimelibiose	C12H22O11	0	C05400
705	epsilon-Caprolactone[c]	epsilon-Caprolactone	C6H10O2	0	C01880
706	6-Hydroxyhexanoic_acid[c]	6-Hydroxyhexanoic_acid	C6H11O3	-1	C06103
707	Ethanol[c]	Ethanol	C2H6O	0	C00469
708	Fe(III)dicitrate[e]	Fe(III)dicitrate	C12H22O14Fe	0	C06229
709	Fe(III)dicitrate[c]	Fe(III)dicitrate	C12H22O14Fe	0	C06229
710	Fe3+[e]	Fe3+	Fe	3	C14819
711	Fe3+[c]	Fe3+	Fe	3	C14819
712	Ferrichrome[e]	Ferrichrome	C27H45N9O12Fe	0	C06228
713	Ferrichrome[c]	Ferrichrome	C27H45N9O12Fe	0	C06228
714	Formamidopyrimidine_nucleoside-triphosphate[c]	Formamidopyrimidine_nucleoside-triphosphate	C10H15N5O15P3	-3	C05922
715	L-Formylkynurenine[c]	L-Formylkynurenine	C11H12N2O4	0	C02700
716	Formylanthranilate[c]	Formylanthranilate	C8H6NO3	-1	C05653
717	D-Fructose[e]	D-Fructose	C6H12O6	0	C00095
718	3-beta-D-Galactosyl-sn-glycerol[c]	3-beta-D-Galactosyl-sn-glycerol	C9H18O8	0	C05401
719	3-Aminopropiononitrile[c]	3-Aminopropiononitrile	C3H7N2	1	C05670
720	gamma-Glutamyl-beta-aminopropiononitrile[c]	gamma-Glutamyl-beta-aminopropiononitrile	C8H13N3O3	0	C06114
721	Geranylgeranyl_diphosphate[c]	Geranylgeranyl_diphosphate	C20H34O7P2	-2	C00353
722	Prephytoene_diphosphate[c]	Prephytoene_diphosphate	C40H66O7P2	-2	C03427
723	all-trans-Hexaprenyl_diphosphate[c]	all-trans-Hexaprenyl_diphosphate	C30H50O7P2	-2	C01230
724	D-Glucose[e]	D-Glucose	C6H12O6	0	C00031
725	gluACPme[c]	gluACPme	C17H28N2O9PSR	-1	C20375
726	Glutathione[c]	Glutathione	C10H16N3O6S	-1	C00051
727	Cys-Gly[c]	Cys-Gly	C5H10N2O3S	0	C01419
728	L-Amino_acid[c]	L-Amino_acid	R	-1	C00151
729	(5-L-Glutamyl)-L-amino_acid[c]	(5-L-Glutamyl)-L-amino_acid	C5H6NO3R	-2	C03740
730	Glycerol[e]	Glycerol	C3H8O3	0	C00116
731	sn-glycerol_1-phosphate[c]	sn-glycerol_1-phosphate	C3H8O6P	-1	C00623
732	Iminoaspartate[c]	Iminoaspartate	C4H3NO4	-2	C05840
733	Pyridine-2,3-dicarboxylate[c]	Pyridine-2,3-dicarboxylate	C7H3NO4	-2	C03722
734	S-Aminomethyldihydrolipoylprotein[c]	S-Aminomethyldihydrolipoylprotein	CH6NR	1	C01242
735	Iminoglycine[c]	Iminoglycine	C2H2NO2	-1	C15809
736	Glyoxylate[c]	Glyoxylate	C2HO3	-1	C00048
737	Glycolate[c]	Glycolate	C2H3O3	-1	C00160
738	cPMP[c]	cPMP	C10H14N5O8P	0	C18239
739	3,5-Cyclic_GMP[c]	3,5-Cyclic_GMP	C10H11N5O7P	-1	C00942
740	(2S)-2-Phospholactate[c]	(2S)-2-Phospholactate	C3H7O6P	0	C19156
741	GDP-mannose[c]	GDP-mannose	C16H23N5O16P2	-2	C00096
742	Xanthine[c]	Xanthine	C5H4N4O2	0	C00385
743	Guanosine_3,5-bis(diphosphate)[c]	Guanosine_3,5-bis(diphosphate)	C10H13N5O17P4	-4	C01228
744	Guanosine[c]	Guanosine	C10H13N5O5	0	C00387
745	H2O[e]	H2O	H2O	0	C00001
746	Heptadecanoic_acid[c]	Heptadecanoic_acid	C17H34O2	0	notKEGGID
747	hexACP[c]	hexACP	C17H30N2O7PSR	-1	C05749
748	Selenite[c]	Selenite	H2O3Se	2	C05684
749	Hydrogen_sulfide[c]	Hydrogen_sulfide	H2S	0	C00283
750	Hydrogenobyrinate_a,c-diamide[c]	Hydrogenobyrinate_a,c-diamide	C45H58N6O12	-4	C06503
751	Hydroxymethylbilane[c]	Hydroxymethylbilane	C40H38N4O17	-8	C01024
752	Uroporphyrinogen_III[c]	Uroporphyrinogen_III	C40H36N4O16	-8	C01051
753	Hydroxypyruvate[c]	Hydroxypyruvate	C3H3O4	-1	C00168
754	2-Hydroxy-3-oxopropanoate[c]	2-Hydroxy-3-oxopropanoate	C3H3O4	-1	C01146
755	Hypoxanthine[e]	Hypoxanthine	C5H4N4O	0	C00262
756	Imidazole-4-acetaldehyde[c]	Imidazole-4-acetaldehyde	C5H6N2O	0	C05130
757	Imidazole-4-acetate[c]	Imidazole-4-acetate	C5H5N2O2	-1	C02835
758	N-(5-Phospho-D-1-ribulosylformimino)-5-amino-1-(5-phospho-D-ribosyl)-4-imidazolecarboxamide[c]	N-(5-Phospho-D-1-ribulosylformimino)-5-amino-1-(5-phospho-D-ribosyl)-4-imidazolecarboxamide	C15H23N5O15P2	-2	C04916
759	IMP[c]	IMP	C10H12N4O8P	-1	C00130
760	N6-(1,2-Dicarboxyethyl)-AMP[c]	N6-(1,2-Dicarboxyethyl)-AMP	C14H15N5O11P	-3	C03794
761	Xanthosine_5-phosphate[c]	Xanthosine_5-phosphate	C10H12N4O9P	-1	C00655
762	Indole-3-acetaldehyde[c]	Indole-3-acetaldehyde	C10H9NO	0	C00637
763	Indole-3-acetate[c]	Indole-3-acetate	C10H8NO2	-1	C00954
764	Indole-3-acetamide[c]	Indole-3-acetamide	C10H10N2O	0	C02693
765	Fe2+[e]	Fe2+	Fe	2	C14818
766	Fe2+[c]	Fe2+	Fe	2	C14818
767	Isocitrate[c]	Isocitrate	C6H5O7	-3	C00311
768	Oxalosuccinate[c]	Oxalosuccinate	C6H3O7	-3	C05379
769	Itaconate[c]	Itaconate	C5H4O4	-2	C00490
770	Itaconyl-CoA[c]	Itaconyl-CoA	C26H36N7O19P3S	-4	C00531
771	L-1-Pyrroline-3-hydroxy-5-carboxylate[c]	L-1-Pyrroline-3-hydroxy-5-carboxylate	C5H6NO3	-1	C04281
772	L-erythro-4-Hydroxyglutamate[c]	L-erythro-4-Hydroxyglutamate	C5H8NO5	-1	C05947
773	L-2,4-diaminobutanoate[c]	L-2,4-diaminobutanoate	C4H11N2O2	1	C03283
774	propane-1,3-diamine[c]	propane-1,3-diamine	C3H12N2	2	C00986
775	Sodium[e]	Sodium	Na	1	C01330
776	L-Alanine[e]	L-Alanine	C3H7NO2	0	C00041
777	Sodium[c]	Sodium	Na	1	C01330
778	L-3-Amino-isobutanoate[c]	L-3-Amino-isobutanoate	C4H9NO2	0	C03284
779	L-Allothreonine[c]	L-Allothreonine	C4H9NO3	0	C05519
780	L-Arabinose[c]	L-Arabinose	C5H10O5	0	C00259
781	L-Arabinose[e]	L-Arabinose	C5H10O5	0	C00259
782	Urea[c]	Urea	CH4N2O	0	C00086
783	L-Arginine[e]	L-Arginine	C6H15N4O2	1	C00062
784	L-Arogenate[c]	L-Arogenate	C10H12NO5	-1	C00826
785	L-Phenylalanine[c]	L-Phenylalanine	C9H11NO2	0	C00079
786	L-Asparagine[c]	L-Asparagine	C4H8N2O3	0	C00152
787	L-Aspartate_4-semialdehyde[c]	L-Aspartate_4-semialdehyde	C4H7NO3	0	C00441
788	L-Cysteine[e]	L-Cysteine	C3H7NO2S	0	C00097
789	enzCys[c]	enzCys	R	0	C15811
790	enzScys[c]	enzScys	SR	0	C15812
791	L-Cystine[c]	L-Cystine	C6H12N2O4S2	0	C00491
792	Thiocysteine[c]	Thiocysteine	C3H7NO2S2	0	C01962
793	D-4-Hydroxy-2-oxoglutarate[c]	D-4-Hydroxy-2-oxoglutarate	C5H4O6	-1	C05946
794	L-4-Hydroxyglutamate_semialdehyde[c]	L-4-Hydroxyglutamate_semialdehyde	C5H9NO4	0	C05938
795	L-Glutamate_5-semialdehyde[c]	L-Glutamate_5-semialdehyde	C5H9NO3	0	C01165
796	D-Glutamate[c]	D-Glutamate	C5H8NO4	-1	C00217
797	L-Glutamyl-tRNA(Glu)[c]	L-Glutamyl-tRNA(Glu)	C5H7NO3R	0	C02987
798	tRNA(Glu)[c]	tRNA(Glu)	R	0	C01641
799	Coenzyme_F420-1[c]	Coenzyme_F420-1	C24H29N4O15P	0	C19152
800	Coenzyme_F420[c]	Coenzyme_F420	C29H32N5O18P	-4	C00876
801	gamma-L-Glutamyl-L-cysteine[c]	gamma-L-Glutamyl-L-cysteine	C8H13N2O5S	-1	C00669
802	L-Glutamine[e]	L-Glutamine	C5H10N2O3	0	C00064
803	L-Gulono-1,4-lactone[c]	L-Gulono-1,4-lactone	C6H10O6	0	C01040
804	L-Gulonate[c]	L-Gulonate	C6H11O7	-1	C00800
805	L-xylo-Hexulonolactone[c]	L-xylo-Hexulonolactone	C6H8O6	0	C03289
806	L-Histidinal[c]	L-Histidinal	C6H10N3O	1	C01929
807	L-Histidine[c]	L-Histidine	C6H9N3O2	0	C00135
808	L-Histidine[e]	L-Histidine	C6H9N3O2	0	C00135
809	L-Histidinol[c]	L-Histidinol	C6H12N3O	1	C00860
810	L-Isoleucine[e]	L-Isoleucine	C6H13NO2	0	C00407
811	L-Isoleucine[c]	L-Isoleucine	C6H13NO2	0	C00407
812	L-Kynurenine[c]	L-Kynurenine	C10H12N2O3	0	C00328
813	L-Leucine[e]	L-Leucine	C6H13NO2	0	C00123
814	L-Leucine[c]	L-Leucine	C6H13NO2	0	C00123
815	L-Lysine[c]	L-Lysine	C6H15N2O2	1	C00047
816	N6-hydroxy-L-lysine[c]	N6-hydroxy-L-lysine	C6H14N2O3	0	C01028
817	L-Proline[c]	L-Proline	C5H8NO2	-1	C00148
818	L-Ornithine[e]	L-Ornithine	C5H13N2O2	1	C00077
819	Phenylpyruvate[c]	Phenylpyruvate	C9H7O3	-1	C00166
820	L-Proline[e]	L-Proline	C5H8NO2	-1	C00148
821	L-Selenocysteine[c]	L-Selenocysteine	C3H7NO2Se	0	C05688
822	2-Aminoacrylate[c]	2-Aminoacrylate	C3H5NO2	0	C02218
823	L-Tryptophan[c]	L-Tryptophan	C11H12N2O2	0	C00078
824	L-Threonine[e]	L-Threonine	C4H9NO3	0	C00188
825	L-Tyrosine[c]	L-Tyrosine	C9H11NO3	0	C00082
826	L-Valine[e]	L-Valine	C5H11NO2	0	C00183
827	L-Valine[c]	L-Valine	C5H11NO2	0	C00183
828	Lactose[e]	Lactose	C12H22O11	0	C00243
829	Lactose[c]	Lactose	C12H22O11	0	C00243
830	Triacylglycerol[c]	Triacylglycerol	C51.702H97.082O6	0	C00422
831	1-Acylglycerol[c]	1-Acylglycerol	C19.234H37.694O4	0	C01885
832	lipoylACP[c]	lipoylACP	C19H33N2O7PS3R	0	C16239
833	Apoprotein[c]	Apoprotein	R	1	C16240
834	Protein_N6-(lipoyl)lysine[c]	Protein_N6-(lipoyl)lysine	C8H11OS2R	0	C16237
835	LL-2,6-Diaminoheptanedioate[c]	LL-2,6-Diaminoheptanedioate	C7H14N2O4	0	C00666
836	meso-2,6-Diaminoheptanedioate[c]	meso-2,6-Diaminoheptanedioate	C7H14N2O4	0	C00680
837	Lumichrome[e]	Lumichrome	C12H10N4O2	0	C01727
838	Lumichrome[c]	Lumichrome	C12H10N4O2	0	C01727
839	L-Lysine[e]	L-Lysine	C6H15N2O2	1	C00047
840	Magnesium[e]	Magnesium	Mg	2	C00305
841	Magnesium[c]	Magnesium	Mg	2	C00305
842	Protoporphyrin[c]	Protoporphyrin	C34H32N4O4	-2	C02191
843	Magnesium_protoporphyrin[c]	Magnesium_protoporphyrin	C34H31N4O4Mg	-1	C03516
844	(S)-Malate[e]	(S)-Malate	C4H4O5	-2	C00149
845	Maltohexaose[e]	Maltohexaose	C36H62O31	0	C01936
846	Maltohexaose[c]	Maltohexaose	C36H62O31	0	C01936
847	Maltose[c]	Maltose	C12H22O11	0	C00208
848	Maltose[e]	Maltose	C12H22O11	0	C00208
849	Maltotriose[e]	Maltotriose	C18H32O16	0	C01835
850	Maltotriose[c]	Maltotriose	C18H32O16	0	C01835
851	Manganese[e]	Manganese	Mn	2	C00034
852	Manganese[c]	Manganese	Mn	2	C00034
853	Mannitol[e]	Mannitol	C6H14O6	0	C00392
854	Melibiitol[c]	Melibiitol	C12H24O11	0	C05399
855	Melibiose[c]	Melibiose	C12H22O11	0	C05402
856	Melibiose[e]	Melibiose	C12H22O11	0	C05402
857	Methylselenic_acid[c]	Methylselenic_acid	CH4O2Se	0	C18902
858	Methaneselenol[c]	Methaneselenol	CH4Se	0	C05703
859	Methanesulfonic_acid[c]	Methanesulfonic_acid	CH3O3S	-1	C11145
860	Formaldehyde[c]	Formaldehyde	CH2O	0	C00067
861	(S)-Methylmalonyl-CoA[c]	(S)-Methylmalonyl-CoA	C25H36N7O19P3S	-4	C00683
862	Molybdate[e]	Molybdate	H2O4Mo	0	C06232
863	Molybdate[c]	Molybdate	H2O4Mo	0	C06232
864	2,4,6/3,5-Pentahydroxycyclohexanone[c]	2,4,6/3,5-Pentahydroxycyclohexanone	C6H10O6	0	C00691
865	N-(5-Phospho-D-ribosyl)anthranilate[c]	N-(5-Phospho-D-ribosyl)anthranilate	C12H14NO9P	-2	C04302
866	N-Acetyl-D-mannosamine[c]	N-Acetyl-D-mannosamine	C8H15NO6	0	C00645
867	N-Acetyl-D-glucosamine[e]	N-Acetyl-D-glucosamine	C8H15NO6	0	C00140
868	N-Acetyl-L-glutamate_5-semialdehyde[c]	N-Acetyl-L-glutamate_5-semialdehyde	C7H10NO4	-1	C01250
869	N-Acetylmuramoyl-Ala[c]	N-Acetylmuramoyl-Ala	C14H23N2O9	-1	C02999
870	N-Acetyl-D-muramoate[c]	N-Acetyl-D-muramoate	C11H18NO8	-1	C02713
871	Hippurate[c]	Hippurate	C9H8NO3	-1	C01586
872	N-Formyl-L-glutamate[c]	N-Formyl-L-glutamate	C6H7NO5	-2	C01045
873	Nicotinamide[c]	Nicotinamide	C6H6N2O	0	C00153
874	N-Succinyl-LL-2,6-diaminoheptanedioate[c]	N-Succinyl-LL-2,6-diaminoheptanedioate	C11H16N2O7	-2	C04421
875	N-Succinyl-2-L-amino-6-oxoheptanedioate[c]	N-Succinyl-2-L-amino-6-oxoheptanedioate	C11H12NO8	-3	C04462
876	N-Acetylornithine[c]	N-Acetylornithine	C7H14N2O3	0	C00437
877	N4-Acetylaminobutanal[c]	N4-Acetylaminobutanal	C6H11NO2	0	C05936
878	4-Acetamidobutanoate[c]	4-Acetamidobutanoate	C6H10NO3	-1	C02946
879	N6-(L-1,3-dicarboxypropyl)-L-lysine[c]	N6-(L-1,3-dicarboxypropyl)-L-lysine	C11H19N2O6	-1	C00449
880	(S)-2-amino-6-oxohexanoate[c]	(S)-2-amino-6-oxohexanoate	C6H11NO3	0	C04076
881	Phylloquinone[c]	Phylloquinone	C31H46O2	0	C02059
882	Phylloquinol[c]	Phylloquinol	C31H48O2	0	C03313
883	Menaquinone[c]	Menaquinone	C51H72O2	0	C00828
884	Menaquinol[c]	Menaquinol	C51H72O2	0	C05819
885	Nickel[e]	Nickel	Ni	2	C00291
886	Nickel[c]	Nickel	Ni	2	C00291
887	Nicotinate[c]	Nicotinate	C6H4NO2	-1	C00253
888	Nicotinate_D-ribonucleoside[c]	Nicotinate_D-ribonucleoside	C11H14NO6	0	C05841
889	Nicotinate[e]	Nicotinate	C6H4NO2	-1	C00253
890	Dimethylbenzimidazole[c]	Dimethylbenzimidazole	C9H10N2	0	C03114
891	N1-(5-Phospho-alpha-D-ribosyl)-5,6-dimethylbenzimidazole[c]	N1-(5-Phospho-alpha-D-ribosyl)-5,6-dimethylbenzimidazole	C14H18N2O7P	-1	C04778
892	Nitrate[e]	Nitrate	NO3	-1	C00244
893	Nitrate[c]	Nitrate	NO3	-1	C00244
894	Nitrite[e]	Nitrite	NO2	-1	C00088
895	Nitrobenzene[c]	Nitrobenzene	C6H5NO2	0	C06813
896	NDP[c]	NDP	R	-2	C00454
897	Nucleoside_triphosphate[c]	Nucleoside_triphosphate	O3PR	-3	C00201
898	O-Acetyl-L-homoserine[c]	O-Acetyl-L-homoserine	C6H11NO4	0	C01077
899	O-Phospho-4-hydroxy-L-threonine[c]	O-Phospho-4-hydroxy-L-threonine	C4H9NO7P	-1	C06055
900	4-Hydroxy-L-threonine[c]	4-Hydroxy-L-threonine	C4H9NO4	0	C06056
901	2-Oxo-3-hydroxy-4-phosphobutanoate[c]	2-Oxo-3-hydroxy-4-phosphobutanoate	C4H5O8P	-2	C06054
902	O-Phosphorylhomoserine[c]	O-Phosphorylhomoserine	C4H9NO6P	-1	C05702
903	L-Selenocystathionine[c]	L-Selenocystathionine	C7H14N2O4Se	0	C05699
904	O-Succinyl-L-homoserine[c]	O-Succinyl-L-homoserine	C8H12NO6	-1	C01118
905	S-Sulfo-L-cysteine[c]	S-Sulfo-L-cysteine	C3H6NO5S2	-1	C05824
906	ocACP[c]	ocACP	C19H34N2O7PSR	-1	C05752
907	Protein_N6-(octanoyl)lysine[c]	Protein_N6-(octanoyl)lysine	C8H13OR	0	C16236
908	Sulfur_donor[c]	Sulfur_donor	S	0	C17023
909	Dodecanoic_acid[c]	Dodecanoic_acid	C12H23O2	-1	C02679
910	tdecACP[c]	tdecACP	C25H46N2O7PSR	-1	C05761
911	Tetradecanoic_acid[c]	Tetradecanoic_acid	C14H27O2	-1	C06424
912	Hexadecanoic_acid[c]	Hexadecanoic_acid	C16H31O2	-1	C00249
913	Octadecanoic_acid[c]	Octadecanoic_acid	C18H35O2	-1	C01530
914	Octadecenoic_acid[c]	Octadecenoic_acid	C18H33O2	-1	C00712
915	Orotidine_5-phosphate[c]	Orotidine_5-phosphate	C10H11N2O11P	-2	C01103
916	Orthophosphate[e]	Orthophosphate	HO4P	-2	C00009
917	Oxygen[e]	Oxygen	O2	0	C00007
918	Stearoyl-CoA[c]	Stearoyl-CoA	C39H67N7O17P3S	-3	C00412
919	Oleoyl-CoA[c]	Oleoyl-CoA	C39H65N7O17P3S	-3
920	Penicillin[c]	Penicillin	C8H10N2O2SR	-1	C00395
921	Carboxylate[c]	Carboxylate	R	-1	C00060
922	6-Aminopenicillanate[c]	6-Aminopenicillanate	C8H11N2O3S	-1	C02954
923	Penicilloic_acid[c]	Penicilloic_acid	C8H11N2O3SR	-2	C06567
924	Pentadecanoic_acid[c]	Pentadecanoic_acid	C15H29O2	-1	C16537
925	glcNAcMur2Acnd[c]	glcNAcMur2Acnd	C95H156N8O28P2	0	C11827
926	glcNAcMur_2Acnd[c]	glcNAcMur_2Acnd	C135H220N16O49P2	0
927	Phenylacetyl-CoA[c]	Phenylacetyl-CoA	C29H39N7O17P3S	-3	C00582
928	2-Hydroxyphenylacetate[c]	2-Hydroxyphenylacetate	C8H7O3	-1	C05852
929	Phosphatidylethanolamine[c]	Phosphatidylethanolamine	C37.468H72.388NO8P	-1	C00350
930	Undecaprenyl_phosphate[c]	Undecaprenyl_phosphate	C55H90O4P	-1	C17556
931	UDP-N-acetylmuramoyl-L-alanyl-D-glutamyl-6-carboxy-L-lysyl-D-alanyl-D-alanine[c]	UDP-N-acetylmuramoyl-L-alanyl-D-glutamyl-6-carboxy-L-lysyl-D-alanyl-D-alanine	C41H61N9O28P2	-4	C04882
932	uagmda[c]	uagmda	C87H139N7O23P2	-4	C05897
933	UDP-N-acetyl-D-glucosamine[c]	UDP-N-acetyl-D-glucosamine	C17H25N3O17P2	-2	C00043
934	UDP-N-acetyl-3-(1-carboxyvinyl)-D-glucosamine[c]	UDP-N-acetyl-3-(1-carboxyvinyl)-D-glucosamine	C20H26N3O19P2	-3	C04631
935	pimACP[c]	pimACP	C18H29N2O9PSR	-2	C19845
936	pimACPme[c]	pimACPme	C19H32N2O9PSR	-1	C19846
937	4-Hydroxybenzoate[c]	4-Hydroxybenzoate	C7H5O3	-1	C00156
938	all-trans-octaprenyl_diphosphate[c]	all-trans-octaprenyl_diphosphate	C40H66O7P2	-2	C04146
939	4-Hydroxy-3-polyprenylbenzoate[c]	4-Hydroxy-3-polyprenylbenzoate	C17H21O3	-1	C05848
940	Precorrin_8X[c]	Precorrin_8X	C45H53N4O14	-7	C06408
941	Hydrogenobyrinate[c]	Hydrogenobyrinate	C45H54N4O14	-6	C06399
942	all-trans-Phytoene[c]	all-trans-Phytoene	C40H64	0	C05413
943	15-cis-Phytoene[c]	15-cis-Phytoene	C40H64	0	C05421
944	Peptide2[c]	Peptide	X	0	C00012
945	Electron-transferring_flavoprotein[c]	Electron-transferring_flavoprotein	R	0	C04253
946	Reduced_electron-transferring_flavoprotein[c]	Reduced_electron-transferring_flavoprotein	R	0	C04570
947	Protein_N(pi)-phospho-L-histidine[c]	Protein_N(pi)-phospho-L-histidine	O3PR	-2	C04261
948	Protein_histidine[c]	Protein_histidine	HR	0	C00615
949	Protoanemonin[c]	Protoanemonin	C5H4O2	0	C07090
950	cis-Acetylacrylate[c]	cis-Acetylacrylate	C5H5O3	-1	C07091
951	Heme[c]	Heme	C34H30N4O4Fe	-2	C00032
952	Heme_O[c]	Heme_O	C49H56N4O5Fe	-2	C15672
953	2-(alpha-Hydroxyethyl)thiamine_diphosphate[c]	2-(alpha-Hydroxyethyl)thiamine_diphosphate	C14H21N4O8P2S	-1	C05125
954	4-Oxoglutaramate[c]	4-Oxoglutaramate	C5H6NO4	-1	C05572
955	3-Carboxy-1-hydroxypropyl-ThPP[c]	3-Carboxy-1-hydroxypropyl-ThPP	C16H22N4O10P2S	-2	C05381
956	Ascorbate[c]	Ascorbate	C6H7O6	-1	C00072
957	Cinnavalininate[c]	Cinnavalininate	C14H6N2O6	-2	C05640
958	O2-[c]	O2-	O2	0	C00704
959	Deoxyribose[c]	Deoxyribose	C5H10O4	0	C01801
960	Uroporphyrinogen_I[c]	Uroporphyrinogen_I	C40H36N4O16	-8	C05766
961	S-Succinyldihydrolipoamide-E[c]	S-Succinyldihydrolipoamide-E	C12H19NO4S2	-1	C16254
962	CO[c]	Carbon monoxide	CHO	1
963	Stachyose[c]	Stachyose	C24H42O21	0	C01613
964	Raffinose[c]	Raffinose	C18H32O16	0	C00492
965	alpha-Ribazole[c]	alpha-Ribazole	C14H18N2O4	0	C05775
966	S-Substituted_L-cysteine[c]	S-Substituted_L-cysteine	R	-1	C05726
967	2-Octaprenyl-6-hydroxyphenol[c]	2-Octaprenyl-6-hydroxyphenol	C46H70O2	0	C05811
968	uaaGgla[c]	uaaGgla	C94H153N8O26P2	-3	C05893
969	uaaGgtla[c]	uaaGgtla	C94H155N9O25P2	-2	C05894
970	Adenosine-GDP-cobinamide[c]	Adenosine-GDP-cobinamide	C68H96N21O21P2Co	0	C06510
971	Cobamide_coenzyme[c]	Cobamide_coenzyme	C72H101N18O17PCo	1	C00194
972	trans-3-Chloroallyl_aldehyde[c]	trans-3-Chloroallyl_aldehyde	C3H3OCl	0	C06613
973	trans-3-Chloroacrylic_acid[c]	trans-3-Chloroacrylic_acid	C3H2O2Cl	-1	C06614
974	cis-3-Chloroacrylic_acid[c]	cis-3-Chloroacrylic_acid	C3H2O2Cl	-1	C06615
975	4-Nitrocatechol[c]	4-Nitrocatechol	C6H4NO4	-1	C02235
976	Benzene-1,2,4-triol[c]	Benzene-1,2,4-triol	C6H6O3	0	C02814
977	Propanal[c]	Propanal	C3H6O	0	C00479
978	4-Hydroxy-2-oxohexanoic_acid[c]	4-Hydroxy-2-oxohexanoic_acid	C6H9O4	-1	C06762
979	2,5-Dichloro-2,5-cyclohexadiene-1,4-diol[c]	2,5-Dichloro-2,5-cyclohexadiene-1,4-diol	C6H6O2Cl2	0	C06599
980	cis-2-Chloro-4-carboxymethylenebut-2-en-1,4-olide[c]	cis-2-Chloro-4-carboxymethylenebut-2-en-1,4-olide	C6H2O4Cl	-1	C04706
981	2-Chloromaleylacetate[c]	2-Chloromaleylacetate	C6H3O5Cl	-2	C06329
982	Manninotriose[c]	Manninotriose	C18H32O16	0	C05404
983	Acrylamide[c]	Acrylamide	C3H5NO	0	C01659
984	Acrylic_acid[c]	Acrylic_acid	C3H3O2	-1	C00511
985	2-Octaprenyl-3-methyl-5-hydroxy-6-methoxy-1,4-benzoquinone[c]	2-Octaprenyl-3-methyl-5-hydroxy-6-methoxy-1,4-benzoquinone	C48H71O4	-1	C05815
986	Ubiquinone[c]	Ubiquinone	C49H74O4	0	C00399
987	Cobalt-precorrin_6[c]	Cobalt-precorrin_6	C44H46N4O16Co	-6	C11542
988	Cobalt-dihydro-precorrin_6[c]	Cobalt-dihydro-precorrin_6	C44H48N4O16Co	-6	C11543
989	Cobalt-precorrin_8[c]	Cobalt-precorrin_8	C45H53N4O14Co	-5	C11545
990	4-Hydroxyphenylglyoxylate[c]	4-Hydroxyphenylglyoxylate	C8H5O4	-1	C03590
991	L-4-Hydroxyphenylglycine[c]	L-4-Hydroxyphenylglycine	C8H9NO3	0	C12323
992	3,5-Dihydroxyphenylglyoxylate[c]	3,5-Dihydroxyphenylglyoxylate	C8H5O5	-1	C12325
993	3,5-Dihydroxy-phenylglycine[c]	3,5-Dihydroxy-phenylglycine	C8H9NO4	0	C12026
994	3HephexACP[c]	3HephexACP	C27H37N2O14PSR	0	C12348
995	2-Phytyl-1,4-naphthoquinone[c]	2-Phytyl-1,4-naphthoquinone	C30H44O2	0	C13309
996	Bisphenol_A[c]	Bisphenol_A	C15H16O2	0	C13624
997	1,2-Bis(4-hydroxyphenyl)-2-propanol[c]	1,2-Bis(4-hydroxyphenyl)-2-propanol	C15H16O3	0	C13629
998	2,2-Bis(4-hydroxyphenyl)-1-propanol[c]	2,2-Bis(4-hydroxyphenyl)-1-propanol	C15H16O3	0	C13631
999	2,3-Bis(4-hydroxyphenyl)-1,2-propanediol[c]	2,3-Bis(4-hydroxyphenyl)-1,2-propanediol	C15H16O4	0	C13634
1000	1-Hydroxymethylnaphthalene[c]	1-Hydroxymethylnaphthalene	C11H10O	0	C14089
1001	1-Naphthaldehyde[c]	1-Naphthaldehyde	C11H8O	0	C14090
1002	(2-Naphthyl)methanol[c]	(2-Naphthyl)methanol	C11H10O	0	C02909
1003	2-Naphthaldehyde[c]	2-Naphthaldehyde	C11H8O	0	C14099
1004	Carbamate[c]	Carbamate	CH2NO2	-1	C01563
1005	Heme_A[c]	Heme_A	C49H54N4O6Fe	-2	C15670
1006	Chlorobactene[c]	Chlorobactene	C40H52	0	C15908
1007	2-Methyl-1-hydroxypropyl-ThPP[c]	2-Methyl-1-hydroxypropyl-ThPP	C16H25N4O8P2S	-1	C15976
1008	3-Methyl-1-hydroxybutyl-ThPP[c]	3-Methyl-1-hydroxybutyl-ThPP	C17H27N4O8P2S	-1	C15974
1009	2-Methyl-1-hydroxybutyl-ThPP[c]	2-Methyl-1-hydroxybutyl-ThPP	C17H27N4O8P2S	-1	C15978
1010	Phenylboronic_acid[c]	Phenylboronic_acid	C6H9O2B	2	C16200
1011	Phenol[c]	Phenol	C6H6O	0	C00146
1012	Boric_acid[c]	Boric_acid	H5O3B	2	C12486
1013	Cobalt-precorrin_7[c]	Cobalt-precorrin_7	C45H50N4O16Co	-6	C16244
1014	beta-Isorenieratene[c]	beta-Isorenieratene	C40H52	0	C16340
1015	Isorenieratene[c]	Isorenieratene	C40H48	0	C15943
1016	3-Oxo-OPC8-CoA[c]	3-Oxo-OPC8-CoA	C39H59N7O19P3S	-3	C16330
1017	OPC6-CoA[c]	OPC6-CoA	C37H57N7O18P3S	-3	C16331
1018	3-Oxo-OPC6-CoA[c]	3-Oxo-OPC6-CoA	C37H55N7O19P3S	-3	C16334
1019	OPC4-CoA[c]	OPC4-CoA	C35H53N7O18P3S	-3	C16335
1020	3-Oxo-OPC4-CoA[c]	3-Oxo-OPC4-CoA	C35H51N7O19P3S	-3	C16338
1021	(+)-7-Isojasmonic_acid_CoA[c]	(+)-7-Isojasmonic_acid_CoA	C33H49N7O18P3S	-3	C16339
1022	Bis(4-hydroxyphenyl)methane[c]	Bis(4-hydroxyphenyl)methane	C13H12O2	0	C14298
1023	Bis(4-hydroxyphenyl)methanol[c]	Bis(4-hydroxyphenyl)methanol	C13H12O3	0	C18215
1024	4,4-Dihydroxybenzophenone[c]	4,4-Dihydroxybenzophenone	C13H10O3	0	C14220
1025	4-Hydroxyphenyl-4-hydroxybenzoate[c]	4-Hydroxyphenyl-4-hydroxybenzoate	C13H10O4	0	C18216
1026	7,9,12-Octaketide_intermediate_1[c]	7,9,12-Octaketide_intermediate_1	C27H37N2O14PSR	0	C18327
1027	7,9,12-Octaketide_intermediate_2[c]	7,9,12-Octaketide_intermediate_2	C27H39N2O14PSR	0	C18328
1028	7,9,12-Octaketide_intermediate_3[c]	7,9,12-Octaketide_intermediate_3	C27H35N2O12PSR	0	C18329
1029	Molybdopterin[c]	Molybdopterin	C10H12N5O6PS2	-2	C05924
1030	3-Oxo-5,6-dehydrosuberyl-CoA[c]	3-Oxo-5,6-dehydrosuberyl-CoA	C29H44N7O19P3S	0	C19945
1031	Sucrose[c]	Sucrose	C12H22O11	0	C00089
1032	Raffinose[e]	Raffinose	C18H32O16	0	C00492
1033	D-Ribulose[c]	D-Ribulose	C5H10O5	0	C00309
1034	Ribitol[c]	Ribitol	C5H12O5	0	C00474
1035	Riboflavin[e]	Riboflavin	C17H20N4O6	0	C00255
1036	S-Ribosyl-L-homocysteine[c]	S-Ribosyl-L-homocysteine	C9H17NO6S	0	C03539
1037	(4S)-4,5-dihydroxypentan-2,3-dione[c]	(4S)-4,5-dihydroxypentan-2,3-dione	C5H8O4	0	C11838
1038	S-(Hydroxymethyl)glutathione[c]	S-(Hydroxymethyl)glutathione	C11H18N3O7S	-1	C14180
1039	S-Formylglutathione[c]	S-Formylglutathione	C11H16N3O7S	-1	C01031
1040	(R)-S-Lactoylglutathione[c]	(R)-S-Lactoylglutathione	C13H20N3O8S	-1	C03451
1041	Precorrin_6Y[c]	Precorrin_6Y	C44H49N4O16	-7	C06319
1042	2-Octaprenyl-6-methoxyphenol[c]	2-Octaprenyl-6-methoxyphenol	C47H72O2	0	C05812
1043	S-Adenosyl-4-methylthio-2-oxobutanoate[c]	S-Adenosyl-4-methylthio-2-oxobutanoate	C15H20N5O6S	0	C04425
1044	Caffeoyl-CoA[c]	Caffeoyl-CoA	C30H39N7O19P3S	-3	C00323
1045	Feruloyl-CoA[c]	Feruloyl-CoA	C31H41N7O19P3S	-3	C00406
1046	Cobalt-sirohydrochlorin[c]	Cobalt-sirohydrochlorin	C42H38N4O16Co	-6	C11538
1047	DNA_cytosine[c]	DNA_cytosine	R	-3	C00856
1048	DNA_5-methylcytosine[c]	DNA_5-methylcytosine	CH2R	-3	C02967
1049	Precorrin_3B[c]	Precorrin_3B	C43H44N4O17	-6	C06406
1050	Precorrin_4[c]	Precorrin_4	C44H45N4O17	-7	C06407
1051	Precorrin_5[c]	Precorrin_5	C45H47N4O17	-7	C06416
1052	Precorrin_2[c]	Precorrin_2	C42H40N4O16	-8	C02463
1053	Precorrin_3A[c]	Precorrin_3A	C43H44N4O16	-6	C05772
1054	Sirohydrochlorin[c]	Sirohydrochlorin	C42H38N4O16	-8	C05778
1055	Siroheme[c]	Siroheme	C42H36N4O16Fe	-8	C00748
1056	2-Demethylmenaquinone[c]	2-Demethylmenaquinone	C50H70O2	0	C05818
1057	Salicin[e]	Salicin	C13H18O7	0	C01451
1058	Salicin_6-phosphate[c]	Salicin_6-phosphate	C13H18O10P	-1	C06188
1059	Salicylate[c]	Salicylate	C7H5O3	-1	C00805
1060	4-Hydroxymethylsalicylate[c]	4-Hydroxymethylsalicylate	C8H7O4	-1	C14109
1061	4-Hydroxymethylcatechol[c]	4-Hydroxymethylcatechol	C7H8O3	0	C14110
1062	3-Methylsalicylate[c]	3-Methylsalicylate	C8H7O3	-1	C14088
1063	2,3-Dihydroxytoluene[c]	2,3-Dihydroxytoluene	C7H8O2	0	C02923
[truncated: 258 more rows]

## Sheet: Genes List
	Genes
1	STROP_RS15880
2	STROP_RS17290
3	STROP_RS20415
[truncated: 923 more rows]
