# Supplementary material for: Use of genome-scale models to get new insights into the marine actinomycete genus Salinispora
Source: BMC Syst Biol. 2019 Jan 21;13:11. doi: 10.1186/s12918-019-0683-1 (PMC6341766; doi:10.1186/s12918-019-0683-1)
Supplement: Supplementary file 2 — Excel files with list of reactions, metabolites, and genes included in each reconstruction with corresponding references, associated GPR, E.C. numbers and notes. Mat files for each Salinispora model built in this work. (MAT). (ZIP 1303 kb) [file 12918_2019_683_MOESM2_ESM.zip › iCCSA643_BMC.xlsx]

## Sheet: Reaction List
	Abbreviation	Description	Formula	Reversible	GPR	LB	UB	CS	Subsystem	References	Notes	EC number	KEGG ID
1	r_0001	R06632	Oxygen[c] + 3-(4-Hydroxyphenyl)pyruvate[c] <=> CO2[c] + (S)-4-Hydroxymandelate[c]	1	Q5S_16775	-1000	1000	1	Sporolides biosynthesis; Biosynthesis of vancomycin group antibiotics	[]	[]	1.13.11.46
2	r_0002	R00243	NAD+[c] + H2O[c] + L-Glutamate[c] -> NADH[c] + H+[c] + NH3[c] + 2-Oxoglutarate[c]	0	Q5S_24430	0	1000	1	Arginine biosynthesis; Taurine and hypotaurine metabolism; Alanine, aspartate and glutamate metabolism; Nitrogen metabolism	[]	[]	1.4.1.2;1.4.1.3
3	r_0003	R03030	L-3-Aminobutyryl-CoA[c] <=> NH3[c] + Crotonoyl-CoA[c]	1	Q5S_15140	-1000	1000	1	Lysine degradation	[]	[]	4.3.1.14
4	r_0004	R03035	ATP[c] + Pantetheine_4-phosphate[c] -> Pyrophosphate[c] + Dephospho-CoA[c]	0	Q5S_07455	0	1000	1	Pantothenate and CoA biosynthesis	[]	[]	2.7.7.3
5	r_0005	R00429	ATP[c] + GTP[c] -> AMP[c] + Guanosine_3-diphosphate-5-triphosphate[c]	0	(Q5S_11620 and Q5S_22085)	0	1000	1	Purine metabolism	[]	[]	2.7.6.5
6	r_0006	R00425	3 H2O[c] + GTP[c] -> H+[c] + Pyrophosphate[c] + 2,5-Diamino-6-(5-phospho-D-ribosylamino)pyrimidin-4(3H)-one[c] + Formate[c]	0	(Q5S_17305) or (Q5S_12065)	0	1000	1	Riboflavin metabolism	[]	[]	3.5.4.25
7	r_0007	R06447	trans,trans-Farnesyl_diphosphate[c] + 8 Isopentenyl_diphosphate[c] -> 8 Pyrophosphate[c] + Undecaprenyl_diphosphate[c]	0	Q5S_23320	0	1000	1	Terpenoid backbone biosynthesis	[]	[]	2.5.1.31
8	r_0008	R10707	H+[c] + Acetyl-CoA[c] + malACP[c] <=> CO2[c] + actACP[c] + CoA[c]	1	Q5S_22765	-1000	1000	1	Fatty acid biosynthesis	[]	[]	2.3.1.180
9	r_0009	R02291	NADPH[c] + 4-Phospho-L-aspartate[c] <=> NADP+[c] + Orthophosphate[c] + L-Aspartate_4-semialdehyde[c]	1	(Q5S_24150 and Q5S_01730)	-1000	1000	1	Glycine, serine and threonine metabolism; Lysine biosynthesis; Cysteine and methionine metabolism	[]	[]	1.2.1.11
10	r_0010	R01169	3 S-Adenosyl-L-methionine[c] + L-Histidine[c] <=> 3 H+[c] + 3 S-Adenosyl-L-homocysteine[c] + Hercynine[c]	1	Q5S_14255	-1000	1000	1	Histidine metabolism	[]	[]	2.1.1.44
11	r_0011	R01009	GDP-mannose[c] + Dolichyl_phosphate[c] <=> GDP[c] + Dolichyl_phosphate_D-mannose[c]	1	(Q5S_11200 and Q5S_15160)	-1000	1000	1	N-Glycan biosynthesis	[]	[]	2.4.1.83
12	r_0012	R04266	CDP-3,6-dideoxy-D-glucose[c] <=> CDP-3,6-dideoxy-D-mannose[c]	1	Q5S_00335	-1000	1000	1	Amino sugar and nucleotide sugar metabolism	[]	[]	5.1.3.10
13	r_0013	R01364	H+[c] + Acetoacetate[c] + Fumarate[c] <=> H2O[c] + 4-Fumarylacetoacetate[c]	1	Q5S_28725	-1000	1000	1	Tyrosine metabolism; Styrene degradation	[]	[]	3.7.1.2
14	r_0014	R01361	NAD+[c] + (R)-3-Hydroxybutanoate[c] <=> NADH[c] + H+[c] + Acetoacetate[c]	1	Q5S_11580	-1000	1000	1	Butanoate metabolism; Synthesis and degradation of ketone bodies	[]	[]	1.1.1.30
15	r_0015	R03460	Phosphoenolpyruvate[c] + Shikimate_3-phosphate[c] <=> H+[c] + Orthophosphate[c] + 5-O-(1-Carboxyvinyl)-3-phosphoshikimate[c]	1	Q5S_19935	-1000	1000	1	Phenylalanine, tyrosine and tryptophan biosynthesis	[]	[]	2.5.1.19
16	r_0016	R01268	H2O[c] + Nicotinamide[c] -> NH3[c] + Nicotinate[c]	0	Q5S_06170	0	1000	1	Nicotinate and nicotinamide metabolism	[]	[]	3.5.1.19
17	r_0017	R08090	3-Hydroxy-3-(4-methylpent-3-en-1-yl)glutaryl-CoA[c] <=> 7-Methyl-3-oxo-6-octenoyl-CoA[c] + Acetate[c]	1	Q5S_00245	-1000	1000	1	Geraniol degradation	[]	[]	4.1.3.26;4.1.3.4
18	r_0018	R01466	H2O[c] + O-Phospho-L-homoserine[c] -> H+[c] + Orthophosphate[c] + L-Threonine[c]	0	Q5S_24770	0	1000	1	Glycine, serine and threonine metabolism	[]	[]	4.2.3.1
19	r_0019	R11041	S-Adenosyl-L-methionine[c] + dTDP-4-oxo-2,6-dideoxy-L-mannose[c] <=> H+[c] + S-Adenosyl-L-homocysteine[c] + dTDP-3-O-methyl-4-oxo-2,6-dideoxy-L-mannose[c]	1	Q5S_12780	-1000	1000	1	Polyketide sugar unit biosynthesis	[]	[]	[]
20	r_0020	R00259	L-Glutamate[c] + Acetyl-CoA[c] -> H+[c] + CoA[c] + N-Acetyl-L-glutamate[c]	0	(Q5S_05105) or (Q5S_12155)	0	1000	1	Arginine biosynthesis	[]	[]	2.3.1.1
21	r_0021	R01056	D-Ribose_5-phosphate[c] <=> D-Ribulose_5-phosphate[c]	1	Q5S_23770	-1000	1000	1	Pentose phosphate pathway; Carbon fixation	[]	[]	5.3.1.6
22	r_0022	R00253	L-Glutamate[c] + NH3[c] + ATP[c] -> H+[c] + Orthophosphate[c] + ADP[c] + L-Glutamine[c]	0	(Q5S_22525 and Q5S_22430)	0	1000	1	Alanine, aspartate and glutamate metabolism; Nitrogen metabolism; Arginine biosynthesis; Glyoxylate and dicarboxylate metabolism	[]	[]	6.3.1.2
23	r_0023	R00966	5-Phospho-alpha-D-ribose_1-diphosphate[c] + Uracil[c] <=> Pyrophosphate[c] + UMP[c]	1	Q5S_04675	-1000	1000	1	Pyrimidine metabolism	[]	[]	2.4.2.9
24	r_0024	R00965	H+[c] + Orotidine_5-phosphate[c] -> CO2[c] + UMP[c]	0	Q5S_11925	0	1000	1	Pyrimidine metabolism	[]	[]	4.1.1.23
25	r_0025	R00848	FAD[c] + sn-Glycerol_3-phosphate[c] <=> FADH2[c] + Glycerone_phosphate[c]	1	Q5S_28260	-1000	1000	1	Glycerophospholipid metabolism	[]	[]	1.1.5.3
26	r_0026	R00847	ATP[c] + Glycerol[c] -> ADP[c] + sn-Glycerol_3-phosphate[c]	0	(Q5S_27145 and Q5S_28240)	0	1000	1	Glycerolipid metabolism	[]	[]	2.7.1.30
27	r_0027	R00842	NADH[c] + H+[c] + Glycerone_phosphate[c] -> NAD+[c] + sn-Glycerol_3-phosphate[c]	0	Q5S_07350	0	1000	1	Glycerophospholipid metabolism	[]	[]	1.1.1.94;1.1.1.8
28	r_0028	R00192	H2O[c] + S-Adenosyl-L-homocysteine[c] <=> L-Homocysteine[c] + Adenosine[c]	1	Q5S_05620	-1000	1000	1	Cysteine and methionine metabolism	[]	[]	3.3.1.1
29	r_0029	R00787	3 NADH[c] + 5 H+[c] + Nitrite[c] <=> 3 NAD+[c] + 2 H2O[c] + NH3[c]	1	(Q5S_26315) or (Q5S_26320)	-1000	1000	1	Nitrogen metabolism	[]	[]	1.7.1.4;1.7.1.15
30	r_0030	R01213	H2O[c] + Acetyl-CoA[c] + 3-Methyl-2-oxobutanoic_acid[c] -> H+[c] + CoA[c] + (2S)-2-Isopropylmalate[c]	0	(Q5S_07175 and Q5S_01710)	0	1000	1	Valine, leucine and isoleucine biosynthesis; Pyruvate metabolism	[]	[]	2.3.3.13
31	r_0031	R01185	H2O[c] + Inositol_1-phosphate[c] -> H+[c] + Orthophosphate[c] + myo-Inositol[c]	0	Q5S_30095	0	1000	1	Inositol phosphate metabolism	[]	[]	3.1.3.25
32	r_0032	R01818	D-Mannose_6-phosphate[c] <=> D-Mannose_1-phosphate[c]	1	(Q5S_05580 and Q5S_04680)	-1000	1000	1	Amino sugar and nucleotide sugar metabolism; Fructose and mannose metabolism	[]	[]	5.4.2.8
33	r_0033	R08648	H+[c] + 2-Oxobutanoate[c] + Pyruvate[c] -> CO2[c] + (S)-2-Aceto-2-hydroxybutanoate[c]	0	(Q5S_07110) or (Q5S_07115)	0	1000	1	Valine, leucine and isoleucine biosynthesis	[]	[]	2.2.1.6
34	r_0034	R01954	ATP[c] + L-Aspartate[c] + L-Citrulline[c] -> Pyrophosphate[c] + AMP[c] + N-(L-Arginino)succinate[c]	0	Q5S_12190	0	1000	1	Alanine, aspartate and glutamate metabolism; Arginine biosynthesis	[]	[]	6.3.4.5
35	r_0035	R09366	H2O[c] + Se-Methyl-L-selenocysteine[c] <=> NH3[c] + Pyruvate[c] + Methaneselenol[c]	1	Q5S_07360	-1000	1000	1	Selenocompound metabolism	[]	[]	4.4.1.1;4.4.1.13
36	r_0036	R02412	ATP[c] + Shikimate[c] -> Shikimate_3-phosphate[c] + ADP[c]	0	Q5S_11845	0	1000	1	Phenylalanine, tyrosine and tryptophan biosynthesis	[]	[]	2.7.1.71
37	r_0037	R00678	Oxygen[c] + L-Tryptophan[c] -> L-Formylkynurenine[c]	0	Q5S_23880	0	1000	1	Tryptophan metabolism	[]	[]	1.13.11.11;1.13.11.52
38	r_0038	R00104	NAD+[c] + ATP[c] -> NADP+[c] + ADP[c]	0	Q5S_12325	0	1000	1	Nicotinate and nicotinamide metabolism	[]	[]	2.7.1.23
39	r_0039	R04591	ATP[c] + L-Aspartate[c] + 1-(5-Phospho-D-ribosyl)-5-amino-4-imidazolecarboxylate[c] -> 2 H+[c] + Orthophosphate[c] + ADP[c] + 1-(5-Phosphoribosyl)-5-amino-4-(N-succinocarboxamide)-imidazole[c]	0	Q5S_25280	0	1000	1	Purine metabolism	[]	[]	6.3.2.6
40	r_0040	R06363	H2O[c] + Penicillin[c] <=> H+[c] + Penicilloic_acid[c]	1	Q5S_09265	-1000	1000	1	Penicillin and cephalosporin biosynthesis	[]	[]	3.5.2.6
41	r_0041	R04597	Oxygen[c] + 3,4-Dihydroxy-9,10-secoandrosta-1,3,5(10)-triene-9,17-dione[c] <=> H+[c] + 3-Hydroxy-5,9,17-trioxo-4,5:9,10-disecoandrosta-1(10),2-dien-4-oate[c]	1	Q5S_18060	-1000	1000	1	Steroid degradation	[]	[]	1.13.11.25
42	r_0042	R04986	H+[c] + 4-Hydroxy-3-octaprenylbenzoate[c] -> CO2[c] + 2-Octaprenylphenol[c]	0	(Q5S_27890) or (Q5S_27875)	0	1000	1	Ubiquinone and other terpenoid-quinone biosynthesis	[]	[]	4.1.1.98
43	r_0044	R01324	Citrate[c] <=> Isocitrate[c]	1	Q5S_20505	-1000	1000	1	Citrate cycle (TCA cycle)	[]	[]	4.2.1.3
44	r_0046	R02918	H2O[c] + ATP[c] + L-Tyrosine[c] + tRNA(Tyr)[c] <=> H+[c] + Pyrophosphate[c] + AMP[c] + L-Tyrosyl-tRNA(Tyr)[c]	1	Q5S_12260	-1000	1000	1	Aminoacyl-tRNA biosynthesis	[]	[]	6.1.1.1
45	r_0047	R07412	H2O[c] + Heme_O[c] <=> 4 H+[c] + Heme_A[c]	1	Q5S_20665	-1000	1000	1	Porphyrin and chlorophyll metabolism	[]	[]	[]
46	r_0048	R07411	H2O[c] + trans,trans-Farnesyl_diphosphate[c] + Heme[c] -> Pyrophosphate[c] + Heme_O[c]	0	Q5S_20685	0	1000	1	Porphyrin and chlorophyll metabolism	[]	[]	[]
47	r_0049	R02914	H2O[c] + Urocanate[c] -> 4-Imidazolone-5-propanoate[c]	0	Q5S_06270	0	1000	1	Histidine metabolism	[]	[]	4.2.1.49
48	r_0050	R00036	2 5-Aminolevulinate[c] -> 2 H2O[c] + H+[c] + Porphobilinogen[c]	0	Q5S_02810	0	1000	1	Porphyrin and chlorophyll metabolism	[]	[]	4.2.1.24
49	r_0051	R02301	ATP[c] + 5-Formyltetrahydrofolate[c] -> Orthophosphate[c] + ADP[c] + 5,10-Methenyltetrahydrofolate[c]	0	Q5S_04035	0	1000	1	One carbon pool by folate	[]	[]	6.3.3.2
50	r_0052	R05518	dTDP-4-dehydro-6-deoxy-alpha-D-glucose[c] <=> H2O[c] + dTDP-3,4-dioxo-2,6-dideoxy-D-glucose[c]	1	Q5S_14820	-1000	1000	1	Polyketide sugar unit biosynthesis	[]	[]	4.2.1.159
51	r_0053	R01135	GTP[c] + L-Aspartate[c] + IMP[c] -> 2 H+[c] + Orthophosphate[c] + GDP[c] + N6-(1,2-Dicarboxyethyl)-AMP[c]	0	Q5S_00940	0	1000	1	Alanine, aspartate and glutamate metabolism; Purine metabolism	[]	[]	6.3.4.4
52	r_0054	R03457	D-erythro-1-(Imidazol-4-yl)glycerol_3-phosphate[c] -> H2O[c] + 3-(Imidazol-4-yl)-2-oxopropyl_phosphate[c]	0	Q5S_21380	0	1000	1	Histidine metabolism	[]	[]	4.2.1.19
53	r_0055	R04230	ATP[c] + L-Cysteine[c] + D-4-Phosphopantothenate[c] -> Pyrophosphate[c] + AMP[c] + (R)-4-Phosphopantothenoyl-L-cysteine[c]	0	Q5S_11960	0	1000	1	Pantothenate and CoA biosynthesis	[]	[]	6.3.2.5
54	r_0056	R00921	H+[c] + Orthophosphate[c] + Propanoyl-CoA[c] -> CoA[c] + Propanoyl_phosphate[c]	0	Q5S_25025	0	1000	1	Propanoate metabolism	[]	[]	2.3.1.222;2.3.1.8
55	r_0057	R05389	2-Hydroxy-5-methyl-cis,cis-muconate[c] <=> 2-Oxo-5-methyl-cis-muconate[c]	1	Q5S_08505	-1000	1000	1	Xylene degradation	[]	[]	5.3.2.6
56	r_0058	R04463	H2O[c] + ATP[c] + L-Glutamine[c] + 5-Phosphoribosyl-N-formylglycinamide[c] -> L-Glutamate[c] + H+[c] + Orthophosphate[c] + ADP[c] + 2-(Formamido)-N1-(5-phosphoribosyl)acetamidine[c]	0	(Q5S_01035 and Q5S_01040)	0	1000	1	Purine metabolism	[]	[]	6.3.5.3
57	r_0059	R05637	2-Phospho-4-(cytidine_5-diphospho)-2-C-methyl-D-erythritol[c] <=> 2-C-Methyl-D-erythritol_2,4-cyclodiphosphate[c] + CMP[c]	1	Q5S_28760	-1000	1000	1	Terpenoid backbone biosynthesis	[]	[]	4.6.1.12
58	r_0060	R01856	H2O[c] + dGTP[c] -> H+[c] + Deoxyguanosine[c] + Triphosphate[c]	0	Q5S_23190	0	1000	1	Purine metabolism	[]	[]	3.1.5.1
59	r_0061	R02777	NADP+[c] + dTDP-6-deoxy-beta-L-mannose[c] <=> H+[c] + NADPH[c] + dTDP-4-dehydro-6-deoxy-beta-L-mannose[c]	1	Q5S_06695	-1000	1000	1	Polyketide sugar unit biosynthesis; Streptomycin biosynthesis	[]	[]	1.1.1.133
60	r_0062	R02778	H2O[c] + alpha,alpha-Trehalose_6-phosphate[c] -> H+[c] + Orthophosphate[c] + alpha,alpha-Trehalose[c]	0	Q5S_04945	0	1000	1	Starch and sucrose metabolism	[]	[]	3.1.3.12
61	r_0064	R09735	Adenylated_molybdopterin[c] + Molybdate[c] <=> H2O[c] + AMP[c] + Molybdoenzyme_molybdenum_cofactor[c]	1	Q5S_04060	-1000	1000	1	Folate biosynthesis	[]	[]	2.10.1.1
62	r_0065	R10666	2 H+[c] + Chorismate[c] <=> H2O[c] + 3-[(1-Carboxyvinyl)oxy]benzoate[c]	1	Q5S_27745	-1000	1000	1	Ubiquinone and other terpenoid-quinone biosynthesis	[]	[]	4.2.1.151
63	r_0066	r_0438	NADH[c] + H+[c] + Crotonoyl-CoA[c] <=> NAD+[c] + Butanoyl-CoA[c]	1	Q5S_24480	-1000	1000	1	Butanoate metabolism	[]	[]	1.3.1.86
64	r_0067	R02519	Oxygen[c] + Homogentisate[c] -> H+[c] + 4-Maleylacetoacetate[c]	0	Q5S_28745	0	1000	1	Tyrosine metabolism; Styrene degradation	[]	[]	1.13.11.5
65	r_0068	R02401	NAD+[c] + H2O[c] + 5-Oxopentanoate[c] <=> NADH[c] + 2 H+[c] + Glutarate[c]	1	Q5S_11050	-1000	1000	1	Lysine degradation	[]	[]	1.2.1.20
66	r_0069	R08589	1.5 Oxygen[c] + C_dehypoxanthine_futalosine[c] <=> 3 CO2[c] + 6 H+[c] + 1,4-Dihydroxy-6-naphthoate[c]	1	Q5S_26825	-1000	1000	1	Ubiquinone and other terpenoid-quinone biosynthesis	[]	[]	[]
67	r_0070	R08588	S-Adenosyl-L-methionine[c] + Dehypoxanthine-futalosine[c] <=> H+[c] + C_dehypoxanthine_futalosine[c] + L-Methionine[c] + 5-Deoxyadenosine[c]	1	Q5S_27685	-1000	1000	1	Ubiquinone and other terpenoid-quinone biosynthesis	[]	[]	1.21.98.1
68	EX_Nitrate	Nitrate Exchange	Nitrate[e] <=>	1	[]	-1000	1000	1	Exchange	[]	[]	[]
69	EX_Nitrite	Nitrite Exchange	Nitrite[e] <=>	1	[]	-1000	1000	1	Exchange	[]	[]	[]
70	EX_leu-L	L-Leucine Exchange	L-Leucine[e] <=>	1	[]	-1000	1000	1	Exchange	[]	[]	[]
71	EX_ile-L	L-Isoleucine Exchange	L-Isoleucine[e] <=>	1	[]	-1000	1000	1	Exchange	[]	[]	[]
72	EX_Trehalose	alpha,alpha-Trehalose Exchange	alpha,alpha-Trehalose[e] <=>	1	[]	-1000	1000	1	Exchange	[]	[]	[]
73	EX_thr-L	L-Threonine Exchange	L-Threonine[e] <=>	1	[]	-1000	1000	1	Exchange	[]	[]	[]
74	EX_Sodium	Sodium Exchange	Sodium[e] <=>	1	[]	-1000	1000	1	Exchange	[]	[]	[]
75	EX_Chitobiose	Chitobiose Exchange	Chitobiose[e] <=>	1	[]	-1000	1000	1	Exchange	[]	[]	[]
76	EX_Cellobiose	Cellobiose Exchange	Cellobiose[e] <=>	1	[]	-1000	1000	1	Exchange	[]	[]	[]
77	EX_Choline	Choline Exchange	Choline[e] <=>	1	[]	-1000	1000	1	Exchange	[]	[]	[]
78	EX_Ascorbate	Ascorbate Exchange	Ascorbate[e] <=>	1	[]	-1000	1000	1	Exchange	[]	[]	[]
79	EX_val-L	L-Valine Exchange	L-Valine[e] <=>	1	[]	-1000	1000	1	Exchange	[]	[]	[]
80	EX_Betaine	Betaine Exchange	Betaine[e] <=>	1	[]	-1000	1000	1	Exchange	[]	[]	[]
81	EX_Hypoxanthine	Hypoxanthine Exchange	Hypoxanthine[e] <=>	1	[]	-1000	1000	1	Exchange	[]	[]	[]
82	EX_his-L	L-Histidine Exchange	L-Histidine[e] <=>	1	[]	-1000	1000	1	Exchange	[]	[]	[]
83	EX_Glycerol	Glycerol Exchange	Glycerol[e] <=>	1	[]	-1000	1000	1	Exchange	[]	[]	[]
84	EX_D-Sorbitol	D-Sorbitol Exchange	D-Sorbitol[e] <=>	1	[]	-1000	1000	1	Exchange	[]	[]	[]
85	EX_D-Xylose	D-Xylose Exchange	D-Xylose[e] <=>	1	[]	-1000	1000	1	Exchange	[]	[]	[]
86	EX_Raffinose	Raffinose Exchange	Raffinose[e] <=>	1	[]	-1000	1000	1	Exchange	[]	[]	[]
87	EX_Molybdate	Molybdate Exchange	Molybdate[e] <=>	1	[]	-1000	1000	1	Exchange	[]	[]	[]
88	EX_Nickel	Nickel Exchange	Nickel[e] <=>	1	[]	-1000	1000	1	Exchange	[]	[]	[]
89	EX_D-Mannose	D-Mannose Exchange	D-Mannose[e] <=>	1	[]	-1000	1000	1	Exchange	[]	[]	[]
90	EX_glu-L	L-Glutamate Exchange	L-Glutamate[e] <=>	1	[]	-1000	1000	1	Exchange	[]	[]	[]
91	EX_Uracil	Uracil Exchange	Uracil[e] <=>	1	[]	-1000	1000	1	Exchange	[]	[]	[]
92	EX_Xanthine	Xanthine Exchange	Xanthine[e] <=>	1	[]	-1000	1000	1	Exchange	[]	[]	[]
93	EX_Mannitol	Mannitol Exchange	Mannitol[e] <=>	1	[]	-1000	1000	1	Exchange	[]	[]	[]
94	EX_Biotin	Biotin Exchange	Biotin[e] <=>	1	[]	-1000	1000	1	Exchange	[]	[]	[]
95	EX_acgam	N-Acetyl-D-glucosamine Exchange	N-Acetyl-D-glucosamine[e] <=>	1	[]	-1000	1000	1	Exchange	[]	[]	[]
96	EX_Sulfate	Sulfate Exchange	Sulfate[e] <=>	1	[]	-1000	1000	1	Exchange	[]	[]	[]
97	EX_Copper	Copper Exchange	Copper[e] <=>	1	[]	-1000	1000	1	Exchange	[]	[]	[]
98	EX_Cobalt	Cobalt Exchange	Cobalt_ion[e] <=>	1	[]	-1000	1000	1	Exchange	[]	[]	[]
99	EX_Potassium	Potassium Exchange	Potassium[e] <=>	1	[]	-1000	1000	1	Exchange	[]	[]	[]
100	EX_Orthophosphate	Orthophosphate Exchange	Orthophosphate[e] <=>	1	[]	-1000	1000	1	Exchange	[]	[]	[]
101	EX_Melibiose	Melibiose Exchange	Melibiose[e] <=>	1	[]	-1000	1000	1	Exchange	[]	[]	[]
102	EX_Maltotriose	Maltotriose Exchange	Maltotriose[e] <=>	1	[]	-1000	1000	1	Exchange	[]	[]	[]
103	EX_Manganese	Manganese Exchange	Manganese[e] <=>	1	[]	-1000	1000	1	Exchange	[]	[]	[]
104	EX_Maltose	Maltose Exchange	Maltose[e] <=>	1	[]	-1000	1000	1	Exchange	[]	[]	[]
105	EX_4abut	4-Aminobutanoate Exchange	4-Aminobutanoate[e] <=>	1	[]	-1000	1000	1	Exchange	[]	[]	[]
106	EX_Sucrose	Sucrose Exchange	Sucrose[e] <=>	1	[]	-1000	1000	1	Exchange	[]	[]	[]
107	EX_Zinc	Zinc Exchange	Zinc[e] <=>	1	[]	-1000	1000	1	Exchange	[]	[]	[]
108	EX_2aeppn	2-Aminoethylphosphonate Exchange	2-Aminoethylphosphonate[e] <=>	1	[]	-1000	1000	1	Exchange	[]	[]	[]
109	EX_Cadmium	Cadmium Exchange	Cadmium[e] <=>	1	[]	-1000	1000	1	Exchange	[]	[]	[]
110	EX_D-Glucose	D-Glucose Exchange	D-Glucose[e] <=>	1	[]	-1000	1000	1	Exchange	[]	[]	[]
111	EX_Magnesium	Magnesium Exchange	Magnesium[e] <=>	1	[]	-1000	1000	1	Exchange	[]	[]	[]
112	EX_lys-L	L-Lysine Exchange	L-Lysine[e] <=>	1	[]	-1000	1000	1	Exchange	[]	[]	[]
113	EX_Maltohexaose	Maltohexaose Exchange	Maltohexaose[e] <=>	1	[]	-1000	1000	1	Exchange	[]	[]	[]
114	EX_Fe(III)dicitrate	Fe(III)dicitrate Exchange	Fe(III)dicitrate[e] <=>	1	[]	-1000	1000	1	Exchange	[]	[]	[]
115	EX_Ferrichrome	Ferrichrome Exchange	Ferrichrome[e] <=>	1	[]	-1000	1000	1	Exchange	[]	[]	[]
116	EX_Stachyose	Stachyose Exchange	Stachyose[e] <=>	1	[]	-1000	1000	1	Exchange	[]	[]	[]
117	EX_pro-L	L-Proline Exchange	L-Proline[e] <=>	1	[]	-1000	1000	1	Exchange	[]	[]	[]
118	EX_Cob(III)alamin	Cob(III)alamin Exchange	Cob(III)alamin[e] <=>	1	[]	-1000	1000	1	Exchange	[]	[]	[]
119	EX_CO2	CO2 Exchange	CO2[e] <=>	1	[]	-1000	1000	1	Exchange	[]	[]	[]
120	EX_H	H+ Exchange	H+[e] <=>	1	[]	-1000	1000	1	Exchange	[]	[]	[]
121	EX_H2O	H2O Exchange	H2O[e] <=>	1	[]	-1000	1000	1	Exchange	[]	[]	[]
122	EX_NH3	NH3 Exchange	NH3[e] <=>	1	[]	-1000	1000	1	Exchange	[]	[]	[]
123	EX_Oxygen	Oxygen Exchange	Oxygen[e] <=>	1	[]	-1000	1000	1	Exchange	[]	[]	[]
124	B0000	Biomass_STP	40 H2O[c] + 40 ATP[c] + 0.412 Protein_biomass[c] + 0.027 Phospholipids_biomass[c] + 0.018 TAG_biomass[c] + 0.11 Peptidoglycan_biomass[c] + 0.044 Carbohydrate_biomass[c] + 0.066 Teich_biomass[c] + 0.03 Cofactor_biomass[c] + 0.167 RNA_biomass[c] + 0.036 DNA_biomass[c] -> 40 H+[c] + 40 Orthophosphate[c] + 40 ADP[c] + Biomass[c]	0	[]	0	1000	1	Biomass	[]	[]	[]
125	B0003	Biomass flux Protein	41 H2O[c] + 0.221 L-Glutamate[c] + 40 ATP[c] + 0.213 L-Histidine[c] + 0.615 L-Threonine[c] + 0.208 L-Glutamine[c] + 0.321 L-Aspartate[c] + 0.108 L-Tryptophan[c] + 0.056 L-Tyrosine[c] + 0.251 L-Cysteine[c] + 0.062 L-Methionine[c] + 0.066 L-Lysine[c] + 1.077 L-Proline[c] + 0.084 L-Phenylalanine[c] + 1.556 L-Alanine[c] + 1.863 Glycine[c] + 0.103 L-Asparagine[c] + 1.015 L-Serine[c] + 1.041 L-Arginine…	0	[]	0	1000	1	Protein biosynthesis	[]	[]	[]
126	B0004	Biomass flux phospholipids	0.337 Phosphatidylinositol[c] + 0.132 Phosphatidylglycerol[c] + 0.211 Cardiolipin[c] + 0.414 Phosphatidylethanolamine[c] -> Phospholipids_biomass[c]	0	[]	0	1000	1	Phospholipid biosynthesis	[]	[]	[]
127	B0005	Biomass flux Triacylglycerol	0.268 Heptadecanoic_acid[c] + 0.032 Octadecanoic_acid[c] + 0.019 Tetradecanoic_acid[c] + 0.567 Hexadecanoic_acid[c] + 0.114 Pentadecanoic_acid[c] <=> Fatty_acid[c]	1	[]	-1000	1000	1	Triacylglycerol biosynthesis	[]	[]	[]
128	B0006	Biomass flux Triacylglycerol	sn-Glycerol_3-phosphate[c] + 3 Fatty_acid[c] -> TAG_biomass[c]	0	[]	0	1000	1	Triacylglycerol biosynthesis	[]	[]	[]
129	B0007	Biomass flux cell wall	4.813 H2O[c] + 4.813 ATP[c] + 0.888 UDP-N-glycolylmuramate[c] + 1.326 UDP-N-acetyl-D-glucosamine[c] + 0.928 D-Alanyl-D-alanine[c] + 1.273 Glycine[c] + 1.286 D-Glutamate[c] + 1.326 meso-2,6-Diaminoheptanedioate[c] -> 4.813 H+[c] + 4.813 Orthophosphate[c] + 4.813 ADP[c] + 0.888 UMP[c] + Peptidoglycan_biomass[c] + 1.326 UDP[c] + 0.464 D-Alanine[c]	0	[]	0	1000	1	Peptidoglycan biosynthesis	[]	[]	[]
130	B0009	Biomass flux cell wall	1.897 UDP-N-acetyl-D-glucosamine[c] + 3.794 UDP-D-galactose[c] -> 5.691 UDP[c] + Carbohydrate_biomass[c]	0	[]	0	1000	1	Carbohydrate biosynthesis	[]	[]	[]
131	B0010	Biomass flux cell wall	0.094 ATP[c] + 0.094 UDP-N-acetyl-D-glucosamine[c] + 0.094 L-Lysine[c] + 0.377 Polyribitolphosphate[c] -> 0.094 Orthophosphate[c] + 0.094 ADP[c] + 0.094 UDP[c] + Teich_biomass[c]	0	[]	0	1000	1	Teichoic acid biosynthesis	[]	[]	[]
132	B0011	Biomass flux cell wall	12 H+[c] + 12 ATP[c] + 12 Ribitol[c] <=> 12 H2O[c] + 12 ADP[c] + Polyribitolphosphate[c]	1	[]	-1000	1000	1	Polyribitolphosphate biosynthesis	[]	[]	[]
133	B0012	Biomass flux small molecules	0.167 NAD+[c] + 0.145 CoA[c] + 0.149 NADP+[c] + 0.141 FAD[c] + 0.249 Tetrahydrofolate[c] + 0.243 FMN[c] + 0.01 Acyl-carrier_protein[c] + 0.13 Menaquinone[c] + 0.111 Ions[c] -> Cofactor_biomass[c]	0	[]	0	1000	1	Cofactor biosynthesis	[]	[]	[]
134	B0013	Biomass transport	Biomass[c] -> Biomass[e]	0	[]	0	1000	1	Transport	[]	[]	[]
135	B0014	Biomass flux small molecules	0.021 Sulfate[c] + 0.93 Potassium[c] + 0.025 Chloride[c] -> Ions[c]	0	[]	0	1000	1	Cofactor biosynthesis	[]	[]	[]
136	EX_Biomass	Growth	Biomass[e] <=>	1	[]	-1000	1000	1	Exchange	[]	[]	[]
137	r_0071	R02164	Menaquinone[c] + Succinate[c] <=> 2 H+[c] + Fumarate[c] + Menaquinol[c]	1	(Q5S_10930 and Q5S_10945 and Q5S_25640) or (Q5S_10930 and Q5S_10945 and Q5S_25635 and Q5S_25640)	-1000	1000	1	Citrate cycle (TCA cycle); Butanoate metabolism; Oxidative Phosphorylation	[]	[]	1.3.5.4 1.3.5.1
138	r_0072	r_1134	H2O[c] + ATP[c] + Stachyose[e] -> H+[c] + Orthophosphate[c] + ADP[c] + Stachyose[c]	0	Q5S_28525	0	1000	1	ABC transporters	[]	[]	[]
139	r_0073	R02541	H2O[c] + Sphingomyelin[c] <=> N-Acylsphingosine[c] + Choline_phosphate[c]	1	Q5S_13030	-1000	1000	1	Sphingolipid metabolism	[]	[]	3.1.4.12
140	r_0074	R00714	H2O[c] + NADP+[c] + Succinate_semialdehyde[c] -> 2 H+[c] + NADPH[c] + Succinate[c]	0	Q5S_11050	0	1000	1	Butanoate metabolism; Alanine, aspartate and glutamate metabolism; Tyrosine metabolism	[]	[]	1.2.1.79
141	r_0075	R02222	Oxygen[c] + 2 H+[c] + Stearoyl-CoA[c] + 2 Ferrocytochrome_b5[c] -> 2 H2O[c] + 2 Ferricytochrome_b5[c] + Oleoyl-CoA[c]	0	Q5S_11655	0	1000	1	Polyunsaturated fatty acid biosynthesis	[]	[]	1.14.19.1 1.14.19.2
142	r_0076	R00829	CoA[c] + 3-Oxoadipyl-CoA[c] -> Acetyl-CoA[c] + Succinyl-CoA[c]	0	(Q5S_08555) or (Q5S_09630)	0	1000	1	Benzoate degradation	[]	[]	2.3.1.16
143	r_0077	R04968	H+[c] + malACP[c] + tdecACP[c] -> CO2[c] + Acyl-carrier_protein[c] + 3opalmACP[c]	0	Q5S_22780	0	1000	1	Fatty acid biosynthesis	[]	[]	2.3.1.179
144	r_0078	R01248	NAD+[c] + L-Proline[c] <=> NADH[c] + H+[c] + (S)-1-Pyrroline-5-carboxylate[c]	1	Q5S_21925	-1000	1000	1	Arginine and proline metabolism	[]	[]	1.5.1.2
145	r_0079	R01251	NADP+[c] + L-Proline[c] <=> H+[c] + NADPH[c] + (S)-1-Pyrroline-5-carboxylate[c]	1	Q5S_21925	-1000	1000	1	Arginine and proline metabolism	[]	[]	1.5.1.2
146	r_0080	R00698	Oxygen[c] + L-Phenylalanine[c] -> CO2[c] + H2O[c] + 2-Phenylacetamide[c]	0	Q5S_13515	0	1000	1	Phenylalanine metabolism	[]	[]	1.11.1.21
147	r_0081	r_0789	H2O[c] + ATP[c] + L-Proline[e] -> H+[c] + Orthophosphate[c] + ADP[c] + L-Proline[c]	0	(Q5S_10490 and Q5S_10495 and Q5S_10500)	0	1000	1	ABC transporters	[]	[]	[]
148	r_0082	R05706	H+[c] + NADPH[c] + FMN[c] -> NADP+[c] + flavin_mononucleotide-reduced[c]	0	Q5S_20310	0	1000	1	Riboflavin metabolism	[]	[]	1.5.1.38
149	r_0083	R00694	2-Oxoglutarate[c] + L-Phenylalanine[c] <=> L-Glutamate[c] + Phenylpyruvate[c]	1	(Q5S_21385) or (Q5S_28695)	-1000	1000	1	Phenylalanine, tyrosine and tryptophan biosynthesis; Phenylalanine metabolism	[]	[]	2.6.1.9
150	r_0084	R03599	2 H+[c] + L-Selenocysteine[c] + Reduced_ferredoxin[c] <=> L-Alanine[c] + Hydrogen_selenide[c] + Oxidized_ferredoxin[c]	1	Q5S_20620	-1000	1000	1	Selenocompound metabolism	[]	[]	4.4.1.16
151	r_0085	R03531	H2O[c] + dITP[c] -> Pyrophosphate[c] + 2-Deoxyinosine_5-phosphate[c]	0	(Q5S_05080) or (Q5S_06220)	0	1000	1	Purine metabolism	[]	[]	3.6.1.66
152	r_0086	R02019	GDP[c] + trdrd[c] -> H2O[c] + trdox[c] + dGDP[c]	0	(Q5S_09250 and Q5S_30080) or (Q5S_30080 and Q5S_30085)	0	1000	1	Purine metabolism	[]	[]	1.17.4.1
153	r_0087	R00904	NAD+[c] + H2O[c] + 3-Aminopropanal[c] -> NADH[c] + 2 H+[c] + beta-Alanine[c]	0	(Q5S_01580) or (Q5S_04665)	0	1000	1	beta-Alanine metabolism	[]	[]	1.2.1.3
154	r_0088	R00431	H+[c] + GTP[c] + Oxaloacetate[c] <=> CO2[c] + GDP[c] + Phosphoenolpyruvate[c]	1	Q5S_04930	-1000	1000	1	Glycolysis/Gluconeogenesis; Citrate cycle (TCA cycle); Pyruvate metabolism	[]	[]	4.1.1.32
155	r_0089	R03084	3-Dehydroquinate[c] <=> H2O[c] + 3-Dehydroshikimate[c]	1	Q5S_11865	-1000	1000	1	Phenylalanine, tyrosine and tryptophan biosynthesis	[]	[]	4.2.1.10
156	r_0091	R06411	H2O[c] + cis-2-Methyl-5-isopropylhexa-2,5-dienoyl-CoA[c] -> 3-Hydroxy-2,6-dimethyl-5-methylene-heptanoyl-CoA[c]	0	(Q5S_17695) or (Q5S_17795) or (Q5S_17950) or (Q5S_30520)	0	1000	1	Limonene and pinene degradation	[]	[]	4.2.1.17
157	r_0092	R05066	NAD+[c] + (S)-3-Hydroxyisobutyrate[c] <=> NADH[c] + H+[c] + (S)-Methylmalonate-semialdehyde[c]	1	Q5S_09625	-1000	1000	1	Valine, leucine and isoleucine degradation	[]	[]	1.1.1.35
158	r_0093	R08093	H2O[c] + (2E)-5-Methylhexa-2,4-dienoyl-CoA[c] -> 3-Hydroxy-5-methylhex-4-enoyl-CoA[c]	0	(Q5S_17695) or (Q5S_17795) or (Q5S_17950) or (Q5S_30520)	0	1000	1	Geraniol degradation	[]	[]	4.2.1.17
159	r_0095	r_1476	1,2-dihydro-gamma-caroten-1-ol[c] -> 4 H+[c] + Chlorobacterne[c]	0	Q5S_01845	0	1000	1	Carotenoid biosynthesis, Sioxanthin biosynthesis	[]	[]	[]
160	r_0096	R00568	H2O[c] + H+[c] + CTP[c] -> NH3[c] + UTP[c]	0	Q5S_00435	0	1000	1	Pyrimidine metabolism	[]	[]	3.5.4.13
161	r_0097	R07858	beta-Isorenieratene[c] -> 4 H+[c] + Isorenieratene[c]	0	Q5S_01845	0	1000	1	Carotenoid biosynthesis	[]	[]	gamma-carotene desaturase(crtU)
162	r_0098	R07857	beta-Carotene[c] -> 4 H+[c] + beta-Isorenieratene[c]	0	Q5S_01845	0	1000	1	Carotenoid biosynthesis	[]	[]	gamma-carotene desaturase(crtU)
163	r_0099	r_1475	UDP-glucose[c] + (3E)-3,4-didehydro-2-hydroxy-rhodopin[c] -> 7 H+[c] + UDP[c] + (3E)-3,4-didehydro-1-(1-O-glycosyl)-2-hydroxy-carotene[c]	0	Q5S_21770	0	1000	1	Carotenoid biosynthesis, Sioxanthin biosynthesis	[]	[]	[]
164	r_0100	R00226	H+[c] + 2 Pyruvate[c] -> CO2[c] + (S)-2-Acetolactate[c]	0	(Q5S_07110 and Q5S_07115)	0	1000	1	Valine, leucine and isoleucine biosynthesis; C5-Branched dibasic acid metabolism; Butanoate metabolism	[]	[]	2.2.1.6
165	r_0101	R03172	FAD[c] + (S)-2-Methylbutanoyl-CoA[c] -> FADH2[c] + 2-Methylbut-2-enoyl-CoA[c]	0	(Q5S_09860) or (Q5S_29330)	0	1000	1	Valine, leucine and isoleucine degradation	[]	[]	1.3.8.7
166	r_0102	R05069	(S)-2-Aceto-2-hydroxybutanoate[c] <=> (R)-3-Hydroxy-3-methyl-2-oxopentanoate[c]	1	Q5S_07120	-1000	1000	1	Valine, leucine and isoleucine biosynthesis	[]	[]	1.1.1.86
167	r_0103	R05071	(S)-2-Acetolactate[c] <=> 3-Hydroxy-3-methyl-2-oxobutanoic_acid[c]	1	Q5S_07120	-1000	1000	1	Valine, leucine and isoleucine biosynthesis	[]	[]	1.1.1.86
168	r_0104	R00707	NAD+[c] + 2 H2O[c] + (S)-1-Pyrroline-5-carboxylate[c] -> L-Glutamate[c] + NADH[c] + H+[c]	0	Q5S_05705	0	1000	1	Alanine, aspartate and glutamate metabolism; Arginine and proline metabolism	[]	[]	1.2.1.88
169	r_0105	R00708	2 H2O[c] + NADP+[c] + (S)-1-Pyrroline-5-carboxylate[c] <=> L-Glutamate[c] + H+[c] + NADPH[c]	1	Q5S_05705	-1000	1000	1	Alanine, aspartate and glutamate metabolism; Arginine and proline metabolism	[]	[]	1.2.1.88
170	r_0106	R02558	H2O[c] + Prunasin[c] <=> Mandelonitrile[c] + D-Glucose[c]	1	Q5S_16315	-1000	1000	1	Cyanoamino acid metabolism	[]	[]	3.2.1.21
171	r_0107	R00833	(R)-Methylmalonyl-CoA[c] <=> Succinyl-CoA[c]	1	(Q5S_04685 and Q5S_25885) or (Q5S_24455 and Q5S_25885)	-1000	1000	1	Valine, leucine and isoleucine degradation; Glyoxylate and dicarboxylate metabolism; Propanoate metabolism	[]	[]	5.4.99.2
172	r_0108	R02473	ATP[c] + beta-Alanine[c] + (R)-Pantoate[c] -> Pyrophosphate[c] + AMP[c] + Pantothenate[c]	0	Q5S_28965	0	1000	1	beta-Alanine metabolism; Pantothenate and CoA biosynthesis	[]	[]	6.3.2.1
173	r_0109	R09292	(2R)-Ethylmalonyl-CoA[c] <=> (2S)-Methylsuccinyl-CoA[c]	1	Q5S_24555	-1000	1000	1	Glyoxylate and dicarboxylate metabolism	[]	[]	5.4.99.2
174	r_0110	R05810	S-Adenosyl-L-methionine[c] + Cobalt-precorrin_4[c] <=> S-Adenosyl-L-homocysteine[c] + Cobalt-precorrin_5A[c]	1	Q5S_16990	-1000	1000	1	Porphyrin and chlorophyll metabolism	[]	[]	2.1.1.271
175	r_0111	R04292	Glycerone_phosphate[c] + Iminoaspartate[c] -> 2 H2O[c] + H+[c] + Orthophosphate[c] + Pyridine-2,3-dicarboxylate[c]	0	Q5S_22200	0	1000	1	Nicotinate and nicotinamide metabolism	[]	[]	2.5.1.72
176	r_0112	r_0481	H2O[c] + ATP[c] + Cob(III)alamin[e] -> H+[c] + Orthophosphate[c] + ADP[c] + Cob(III)alamin[c]	0	(Q5S_27795 and Q5S_27800)	0	1000	1	ABC transporters	[]	[]	[]
177	r_0113	R00765	H2O[c] + D-Glucosamine_6-phosphate[c] -> NH3[c] + D-Fructose_6-phosphate[c]	0	Q5S_01875	0	1000	1	Amino sugar and nucleotide sugar metabolism	[]	[]	3.5.99.6
178	r_0114	R02060	D-Glucosamine_6-phosphate[c] -> alpha-D-Glucosamine_1-phosphate[c]	0	Q5S_26260	0	1000	1	Amino sugar and nucleotide sugar metabolism	[]	[]	5.4.2.10
179	r_0115	R01519	H2O[c] + D-Glucono-1,5-lactone[c] -> H+[c] + D-Gluconic_acid[c]	0	Q5S_03710	0	1000	1	Pentose phosphate pathway	[]	[]	3.1.1.17
180	r_0116	R00875	NAD+[c] + D-Sorbitol[c] <=> NADH[c] + H+[c] + D-Fructose[c]	1	Q5S_17670	-1000	1000	1	Fructose and mannose metabolism	[]	[]	1.1.1.14
181	r_0117	R00761	H+[c] + Orthophosphate[c] + D-Fructose_6-phosphate[c] -> H2O[c] + Acetyl_phosphate[c] + D-Erythrose_4-phosphate[c]	0	Q5S_10065	0	1000	1	Carbon fixation	[]	[]	4.1.2.22
182	r_0118	R01068	Glycerone_phosphate[c] + D-Glyceraldehyde_3-phosphate[c] -> D-Fructose_1,6-bisphosphate[c]	0	Q5S_00920	0	1000	1	Methane metabolism; Carbon fixation	[]	[]	4.1.2.13
183	r_0119	R00762	H2O[c] + D-Fructose_1,6-bisphosphate[c] -> H+[c] + Orthophosphate[c] + D-Fructose_6-phosphate[c]	0	Q5S_05000	0	1000	1	Methane metabolism; Carbon fixation	[]	[]	3.1.3.11
184	r_0120	R01067	D-Fructose_6-phosphate[c] + D-Glyceraldehyde_3-phosphate[c] <=> D-Erythrose_4-phosphate[c] + D-Xylulose_5-phosphate[c]	1	(Q5S_20690) or (Q5S_30685)	-1000	1000	1	Carbon fixation	[]	[]	2.2.1.1
185	r_0121	R02568	D-Fructose_1-phosphate[c] <=> Glycerone_phosphate[c] + D-Glyceraldehyde[c]	1	Q5S_00920	-1000	1000	1	Fructose and mannose metabolism	[]	[]	4.1.2.13
186	r_0123	R01286	H2O[c] + L-Cystathionine[c] -> NH3[c] + L-Homocysteine[c] + Pyruvate[c]	0	Q5S_17575	0	1000	1	Cysteine and methionine metabolism	[]	[]	4.4.1.8
187	r_0124	R04859	trdrd[c] + Thiosulfate[c] + O-Acetyl-L-serine[c] -> Acetate[c] + L-Cysteine[c] + trdox[c] + Sulfite[c]	0	(Q5S_27860) or (Q5S_06200)	0	1000	1	Cysteine and methionine metabolism	[]	[]	2.5.1.47
188	r_0125	R03237	CTP[c] + D-Tagatose_6-phosphate[c] <=> CDP[c] + D-Tagatose_1,6-bisphosphate[c]	1	Q5S_21930	-1000	1000	1	Galactose metabolism	[]	[]	2.7.1.11
189	r_0126	R01150	ATP[c] + 2 D-Alanine[c] <=> H+[c] + Orthophosphate[c] + ADP[c] + D-Alanyl-D-alanine[c]	1	(Q5S_31485) or (Q5S_07380)	-1000	1000	1	D-Alanine metabolism; Peptidoglycan Biosynthesis	[]	[]	6.3.2.4
190	r_0127	r_0501	uaagmdaa[c] -> D-Alanine[c] + uaagmda[c]	0	Q5S_16490	0	1000	1	Peptidoglycan Biosynthesis	[]	[]	3.4.16.4
191	r_0128	R01878	H2O[c] + H+[c] + Cytidine[c] -> NH3[c] + Uridine[c]	0	Q5S_04535	0	1000	1	Pyrimidine metabolism	[]	[]	3.5.4.5
192	r_0129	R00511	H2O[c] + CMP[c] -> H+[c] + Orthophosphate[c] + Cytidine[c]	0	Q5S_01745	0	1000	1	Pyrimidine metabolism	[]	[]	3.1.3.5
193	r_0130	R09030	H+[c] + D-Allose_6-phosphate[c] <=> D-Allulose_6-phosphate[c]	1	Q5S_23770	-1000	1000	1	Fructose and mannose metabolism	[]	[]	5.3.1.6
194	r_0131	R09951	NAD+[c] + D-chiro-Inositol[c] <=> NADH[c] + H+[c] + 1-Keto-D-chiro-inositol[c]	1	Q5S_15585	-1000	1000	1	Inositol phosphate metabolism	[]	[]	1.1.1.369
195	r_0132	R00705	NAD+[c] + CoA[c] + 3-Oxopropanoate[c] -> CO2[c] + NADH[c] + Acetyl-CoA[c]	0	Q5S_19965	0	1000	1	beta-Alanine metabolism; Inositol phosphate metabolism; Propanoate metabolism	[]	[]	1.2.1.18
196	r_0134	R00230	H+[c] + Acetyl-CoA[c] + Orthophosphate[c] <=> CoA[c] + Acetyl_phosphate[c]	1	Q5S_25025	-1000	1000	1	Taurine and hypotaurine metabolism; Pyruvate metabolism; Methane metabolism	[]	[]	2.3.1.8
197	r_0136	R02569	Acetyl-CoA[c] + Dihydrolipoamide-E[c] <=> CoA[c] + S-Acetyldihydrolipoamide-E[c]	1	Q5S_00750	-1000	1000	1	Glycolysis/Gluconeogenesis; Citrate cycle (TCA cycle); Pyruvate metabolism	[]	[]	2.3.1.12
198	r_0137	r_1468	Rhodopin[c] -> 1,2-dihydro-gamma-caroten-1-ol[c]	0	Q5S_16060	0	1000	1	Carotenoid biosynthesis, Sioxanthin biosynthesis	[]	[]	5.5.1.-
199	r_0138	R03370	Oxygen[c] + NADPH[c] + Octadecanoyl-ACP[c] -> 2 H2O[c] + NADP+[c] + Octadecenoyl-ACP[c]	0	Q5S_11655	0	1000	1	Fatty acid biosynthesis; Polyunsaturated fatty acid biosynthesis	[]	[]	1.14.19.2
200	r_0139	R08161	Oxygen[c] + 2 H+[c] + NADPH[c] + hexdecACP[c] -> 2 H2O[c] + NADP+[c] + Hexadecenoyl-ACP[c]	0	Q5S_11655	0	1000	1	Fatty acid biosynthesis	[]	[]	1.14.19.2
201	r_0141	R05220	ATP[c] + Cob(I)yrinate_a,c-diamide[c] -> Triphosphate[c] + Adenosyl_cobyrinate-a,c-diamide[c]	0	(Q5S_17010) or (Q5S_24585)	0	1000	1	Porphyrin and chlorophyll metabolism	[]	[]	2.5.1.17
202	r_0142	R01976	NADP+[c] + (S)-3-Hydroxybutanoyl-CoA[c] -> H+[c] + NADPH[c] + Acetoacetyl-CoA[c]	0	(Q5S_01120) or (Q5S_24570)	0	1000	1	Butanoate metabolism; Benzoate degradation	[]	[]	1.1.1.157
203	r_0143	R06941	NAD+[c] + (3S)-3-Hydroxyadipyl-CoA[c] <=> NADH[c] + H+[c] + 3-Oxoadipyl-CoA[c]	1	(Q5S_01120) or (Q5S_24570)	-1000	1000	1	Phenylalanine metabolism	[]	[]	1.1.1.157
204	r_0144	R02085	(S)-3-Hydroxy-3-methylglutaryl-CoA[c] <=> H2O[c] + 3-Methylglutaconyl-CoA[c]	1	Q5S_23425	-1000	1000	1	Valine, leucine and isoleucine degradation	[]	[]	4.2.1.18
205	r_0145	R03026	(S)-3-Hydroxybutanoyl-CoA[c] <=> H2O[c] + Crotonoyl-CoA[c]	1	(Q5S_17695) or (Q5S_17795) or (Q5S_17950) or (Q5S_30520)	-1000	1000	1	Benzoate degradation; Butanoate metabolism; Fatty acid metabolism; Lysine degradation; Tryptophan metabolism; Aminobenzoate degradation	[]	[]	4.2.1.17
206	r_0146	R04199	H2O[c] + H+[c] + NADP+[c] + 2,3,4,5-Tetrahydrodipicolinate[c] <=> NADPH[c] + (2S,4S)-4-Hydroxy-2,3,4,5-tetrahydrodipicolinate[c]	1	Q5S_08740	-1000	1000	1	Lysine biosynthesis	[]	[]	1.17.1.8
207	r_0147	R04738	(S)-3-Hydroxyhexadecanoyl-CoA[c] <=> H2O[c] + trans-Hexadec-2-enoyl-CoA[c]	1	(Q5S_17695) or (Q5S_17795) or (Q5S_17950) or (Q5S_30520)	-1000	1000	1	Fatty acid metabolism; Fatty acid elongation	[]	[]	4.2.1.17
208	r_0148	R01360	(S)-3-Hydroxy-3-methylglutaryl-CoA[c] <=> Acetyl-CoA[c] + Acetoacetate[c]	1	Q5S_00245	-1000	1000	1	Valine, leucine and isoleucine degradation; Butanoate metabolism; Synthesis and degradation of ketone bodies	[]	[]	4.1.3.4
209	r_0149	R04198	NAD+[c] + H2O[c] + H+[c] + 2,3,4,5-Tetrahydrodipicolinate[c] <=> NADH[c] + (2S,4S)-4-Hydroxy-2,3,4,5-tetrahydrodipicolinate[c]	1	Q5S_08740	-1000	1000	1	Lysine biosynthesis	[]	[]	1.17.1.8
210	r_0151	R02484	H+[c] + Orthophosphate[c] + Deoxyuridine[c] <=> Uracil[c] + 2-Deoxy-D-ribose_1-phosphate[c]	1	(Q5S_04545) or (Q5S_01530)	-1000	1000	1	Pyrimidine metabolism	[]	[]	2.4.2.4 2.4.2.1
211	r_0152	R02748	H+[c] + Orthophosphate[c] + Deoxyinosine[c] <=> 2-Deoxy-D-ribose_1-phosphate[c] + Hypoxanthine[c]	1	Q5S_01530	-1000	1000	1	Purine metabolism	[]	[]	2.4.2.1
212	r_0153	R01969	H+[c] + Orthophosphate[c] + Deoxyguanosine[c] <=> 2-Deoxy-D-ribose_1-phosphate[c] + Guanine[c]	1	Q5S_01530	-1000	1000	1	Purine metabolism	[]	[]	2.4.2.1
213	r_0154	R02485	H2O[c] + H+[c] + Deoxycytidine[c] -> NH3[c] + Deoxyuridine[c]	0	Q5S_04535	0	1000	1	Pyrimidine metabolism	[]	[]	3.5.4.5
214	r_0155	R02557	H+[c] + Orthophosphate[c] + Deoxyadenosine[c] <=> 2-Deoxy-D-ribose_1-phosphate[c] + Adenine[c]	1	Q5S_01530	-1000	1000	1	Purine metabolism	[]	[]	2.4.2.1
215	r_0156	R01858	Phosphoenolpyruvate[c] + dGDP[c] <=> Pyruvate[c] + dGTP[c]	1	Q5S_21110	-1000	1000	1	Purine metabolism	[]	[]	2.7.1.40
216	r_0157	R01183	NAD+[c] + myo-Inositol[c] <=> NADH[c] + H+[c] + 2,4,6/3,5-Pentahydroxycyclohexanone[c]	1	Q5S_15585	-1000	1000	1	Inositol phosphate metabolism; Streptomycin biosynthesis	[]	[]	1.1.1.18
217	r_0159	R06983	NAD+[c] + S-(Hydroxymethyl)glutathione[c] <=> NADH[c] + H+[c] + S-Formylglutathione[c]	1	Q5S_17670	-1000	1000	1	Methane metabolism	[]	[]	1.1.1.284
218	r_0160	R01736	H2O[c] + (R)-S-Lactoylglutathione[c] -> H+[c] + (R)-Lactate[c] + Glutathione[c]	0	Q5S_11640	0	1000	1	Pyruvate metabolism	[]	[]	3.1.2.6
219	r_0161	R01942	S-Adenosyl-L-methionine[c] + Caffeoyl-CoA[c] <=> H+[c] + S-Adenosyl-L-homocysteine[c] + Feruloyl-CoA[c]	1	Q5S_04825	-1000	1000	1	Phenylalanine metabolism	[]	[]	2.1.1.104
220	r_0162	R01073	5-Phospho-alpha-D-ribose_1-diphosphate[c] + Anthranilate[c] -> Pyrophosphate[c] + N-(5-Phospho-D-ribosyl)anthranilate[c]	0	Q5S_22145	0	1000	1	Phenylalanine, tyrosine and tryptophan biosynthesis	[]	[]	2.4.2.18
221	r_0163	R03887	H2O[c] + H+[c] + 2-Aminomuconate[c] -> NH3[c] + gamma-Oxalocrotonate[c]	0	Q5S_23825	0	1000	1	Tryptophan metabolism	[]	[]	3.5.99.5
222	r_0164	r_0118	H2O[c] + ATP[c] + 2-Aminoethylphosphonate[e] -> H+[c] + Orthophosphate[c] + ADP[c] + 2-Aminoethylphosphonate[c]	0	Q5S_16415	0	1000	1	ABC transporters	[]	[]	[]
223	r_0165	R03269	H+[c] + (R)-4-Phosphopantothenoyl-L-cysteine[c] -> CO2[c] + Pantetheine_4-phosphate[c]	0	Q5S_11960	0	1000	1	Pantothenate and CoA biosynthesis	[]	[]	4.1.1.36
224	r_0166	R04620	3 H2O[c] + 2-Amino-4-hydroxy-6-(erythro-1,2,3-trihydroxypropyl)dihydropteridine_triphosphate[c] -> 3 H+[c] + 3 Orthophosphate[c] + 2-Amino-4-hydroxy-6-(D-erythro-1,2,3-trihydroxypropyl)-7,8-dihydropteridine[c]	0	(Q5S_04170) or (Q5S_23610)	0	1000	1	Folate biosynthesis	[]	[]	3.1.3.1
225	r_0167	R04639	2,5-Diamino-6-(5-triphosphoryl-3,4-trihydroxy-2-oxopentyl)-amino-4-oxopyrimidine[c] -> H2O[c] + 2-Amino-4-hydroxy-6-(erythro-1,2,3-trihydroxypropyl)dihydropteridine_triphosphate[c]	0	Q5S_29145	0	1000	1	Folate biosynthesis	[]	[]	3.5.4.16
226	r_0168	R10206	Oxygen[c] + flavin_mononucleotide-reduced[c] + Methanesulfonic_acid[c] -> H2O[c] + FMN[c] + Sulfite[c] + Formaldehyde[c]	0	Q5S_32580	0	1000	1	Sulfur metabolism	[]	[]	1.14.14.5
227	r_0169	R01066	2-Deoxy-D-ribose_5-phosphate[c] -> D-Glyceraldehyde_3-phosphate[c] + Acetaldehyde[c]	0	Q5S_04670	0	1000	1	Pentose phosphate pathway	[]	[]	4.1.2.4
228	r_0170	R03083	2-Dehydro-3-deoxy-D-arabino-heptonate_7-phosphate[c] -> H+[c] + Orthophosphate[c] + 3-Dehydroquinate[c]	0	(Q5S_11855) or (Q5S_15590)	0	1000	1	Phenylalanine, tyrosine and tryptophan biosynthesis	[]	[]	4.2.3.4
229	r_0171	R09372	2 H+[c] + 2 NADPH[c] + Methylselenic_acid[c] <=> 2 H2O[c] + 2 NADP+[c] + Methaneselenol[c]	1	(Q5S_04985) or (Q5S_31450)	-1000	1000	1	Selenocompound metabolism	[]	[]	1.8.1.9
230	r_0172	R08209	NADH[c] + H+[c] + 1-Hydroxy-2-methyl-2-butenyl_4-diphosphate[c] -> NAD+[c] + H2O[c] + Isopentenyl_diphosphate[c]	0	Q5S_05025	0	1000	1	Terpenoid backbone biosynthesis	[]	[]	1.17.1.2
231	r_0174	R02765	(R)-Methylmalonyl-CoA[c] <=> (S)-Methylmalonyl-CoA[c]	1	Q5S_24475	-1000	1000	1	Valine, leucine and isoleucine degradation; Glyoxylate and dicarboxylate metabolism; Propanoate metabolism	[]	[]	5.1.99.1
232	r_0175	R10092	CO2[c] + H2O[c] -> H+[c] + HCO3-[c]	0	Q5S_03430	0	1000	1	Nitrogen metabolism	[]	[]	4.2.1.1
233	r_0176	R01398	Carbamoyl_phosphate[c] + L-Ornithine[c] <=> 2 H+[c] + Orthophosphate[c] + L-Citrulline[c]	1	Q5S_02305	-1000	1000	1	Arginine biosynthesis	[]	[]	2.1.3.3
234	r_0177	R06628	H+[c] + dTDP-3-amino-2,3,6-trideoxy-C-methyl-D-erythro-hexopyranos-4-ulose[c] <=> dTDP-L-4-oxovancosamine[c]	1	Q5S_14800	-1000	1000	1	Biosynthesis of vancomycin group antibiotics	[]	[]	EvaD
235	r_0178	R06428	dTDP-4-dehydro-6-deoxy-alpha-D-glucose[c] <=> H2O[c] + H+[c] + dTDP-2,6-dideoxy-D-glycero-hex-2-enos-4-ulose[c]	1	Q5S_14820	-1000	1000	1	Biosynthesis of vancomycin group antibiotics	[]	[]	EvaA
236	r_0179	R04987	Oxygen[c] + H+[c] + NADPH[c] + 2-Octaprenylphenol[c] -> H2O[c] + NADP+[c] + 2-Octaprenyl-6-hydroxyphenol[c]	0	Q5S_13795	0	1000	1	Ubiquinone and other terpenoid-quinone biosynthesis	[]	[]	1.14.13.-
237	r_0180	R04951	H2O[c] + R-S-Cysteinylglycine[c] -> H+[c] + Glycine[c] + S-Substituted_L-cysteine[c]	0	Q5S_03855	0	1000	1	Glutathione metabolism	[]	[]	3.4.11.2 3.4.11.1
238	r_0181	R04430	H+[c] + NADPH[c] + but2eACP[c] -> NADP+[c] + butACP[c]	0	Q5S_20190	0	1000	1	Fatty acid biosynthesis	[]	[]	1.3.1.10 1.3.1.9
239	r_0182	R04429	NADH[c] + H+[c] + but2eACP[c] -> NAD+[c] + butACP[c]	0	Q5S_20190	0	1000	1	Fatty acid biosynthesis	[]	[]	1.3.1.10 1.3.1.9
240	r_0183	r_0444	Potassium[e] + H+[e] + Cadmium[c] -> H+[c] + Cadmium[e] + Potassium[c]	0	Q5S_01185	0	1000	1	Transport	[]	[]	[]
241	r_0184	R09845	H2O[c] + S-Farnesyl_protein[c] <=> Peptide[c] + Protein_C-terminal_S-farnesyl-L-cysteine[c]	1	Q5S_22050	-1000	1000	1	Terpenoid backbone biosynthesis	[]	[]	3.4.24.84
242	r_0185	R05586	CoA[c] + 3-Oxopimeloyl-CoA[c] <=> Acetyl-CoA[c] + Glutaryl-CoA[c]	1	(Q5S_08555) or (Q5S_09630)	-1000	1000	1	Benzoate degradation	[]	[]	2.3.1.16
243	r_0186	r_0445	H2O[c] + ATP[c] + Cadmium[e] -> H+[c] + Orthophosphate[c] + ADP[c] + Cadmium[c]	0	Q5S_03470	0	1000	1	ABC transporters	[]	[]	[]
244	r_0187	R00575	H2O[c] + 2 ATP[c] + L-Glutamine[c] + HCO3-[c] -> L-Glutamate[c] + H+[c] + Orthophosphate[c] + 2 ADP[c] + Carbamoyl_phosphate[c]	0	Q5S_11905	0	1000	1	Alanine, aspartate and glutamate metabolism; Pyrimidine metabolism	[]	[]	6.3.5.5
245	r_0188	R00823	Oxygen[c] + NADH[c] + 3 H+[c] + Anthranilate[c] -> CO2[c] + NAD+[c] + NH3[c] + Catechol[c]	0	(Q5S_08195 and Q5S_20630)	0	1000	1	Aminobenzoate degradation	[]	[]	1.14.12.1
246	r_0189	R00825	Oxygen[c] + 3 H+[c] + NADPH[c] + Anthranilate[c] -> CO2[c] + NH3[c] + NADP+[c] + Catechol[c]	0	(Q5S_08195 and Q5S_20630)	0	1000	1	Aminobenzoate degradation	[]	[]	1.14.12.1
247	r_0191	R00789	5 H+[c] + 3 NADPH[c] + Nitrite[c] <=> 2 H2O[c] + NH3[c] + 3 NADP+[c]	1	(Q5S_26315 and Q5S_26320)	-1000	1000	1	Nitrogen metabolism	[]	[]	1.7.1.15
248	r_0192	R00190	5-Phospho-alpha-D-ribose_1-diphosphate[c] + Adenine[c] -> Pyrophosphate[c] + AMP[c]	0	(Q5S_00570) or (Q5S_11615)	0	1000	1	Purine metabolism	[]	[]	2.4.2.7
249	r_0193	R02985	Prunasin[c] + D-Glucose[c] <=> H2O[c] + Amygdalin[c]	1	Q5S_16315	-1000	1000	1	Cyanoamino acid metabolism	[]	[]	3.2.1.21
250	r_0194	R09860	Oxygen[c] + NADH[c] + H+[c] + Androsta-1,4-diene-3,17-dione[c] <=> NAD+[c] + H2O[c] + 9alpha-Hydroxyandrosta-1,4-diene-3,17-dione[c]	1	(Q5S_18075 and Q5S_18085)	-1000	1000	1	Steroid degradation	[]	[]	1.14.13.142
251	r_0195	R09884	FAD[c] + Androstenedione[c] <=> FADH2[c] + Androsta-1,4-diene-3,17-dione[c]	1	(Q5S_18105) or (Q5S_17880)	-1000	1000	1	Steroid degradation	[]	[]	1.3.99.4
252	r_0196	R00277	Oxygen[c] + H2O[c] + Pyridoxamine_phosphate[c] -> NH3[c] + Pyridoxal_phosphate[c] + H2O2[c]	0	Q5S_03315	0	1000	1	Vitamin B6 metabolism	[]	[]	1.4.3.5
253	r_0197	R02649	H+[c] + ATP[c] + N-Acetyl-L-glutamate[c] -> ADP[c] + N-Acetyl-L-glutamate_5-phosphate[c]	0	Q5S_12160	0	1000	1	Arginine biosynthesis	[]	[]	2.7.2.8
254	r_0198	R03005	ATP[c] + Nicotinate_D-ribonucleotide[c] <=> H+[c] + Pyrophosphate[c] + Deamino-NAD+[c]	1	Q5S_23520	-1000	1000	1	Nicotinate and nicotinamide metabolism	[]	[]	2.7.7.18
255	r_0199	R02566	H2O[c] + NADP+[c] + Betaine_aldehyde[c] -> 2 H+[c] + NADPH[c] + Betaine[c]	0	Q5S_10485	0	1000	1	Glycine, serine and threonine metabolism	[]	[]	1.2.1.8
256	r_0200	R02565	NAD+[c] + H2O[c] + Betaine_aldehyde[c] -> NADH[c] + 2 H+[c] + Betaine[c]	0	Q5S_10485	0	1000	1	Glycine, serine and threonine metabolism	[]	[]	1.2.1.8
257	r_0202	r_0921	H2O[c] + ATP[c] + Orthophosphate[e] -> H+[c] + 2 Orthophosphate[c] + ADP[c]	0	(Q5S_02180 and Q5S_02190 and Q5S_02195)	0	1000	1	ABC transporters	[]	[]	[]
258	r_0203	R01870	5-Phospho-alpha-D-ribose_1-diphosphate[c] + Orotate[c] <=> Pyrophosphate[c] + Orotidine_5-phosphate[c]	1	Q5S_00900	-1000	1000	1	Pyrimidine metabolism	[]	[]	2.4.2.10
259	r_0205	R02814	H2O[c] + Octadecenoyl-ACP[c] -> H+[c] + Acyl-carrier_protein[c] + Octadecenoic_acid[c]	0	Q5S_08270	0	1000	1	Fatty acid biosynthesis	[]	[]	3.1.2.14
260	r_0207	R01274	H2O[c] + Palmitoyl-CoA[c] -> H+[c] + CoA[c] + Hexadecanoic_acid[c]	0	Q5S_21105	0	1000	1	Polyunsaturated fatty acid biosynthesis	[]	[]	3.1.2.2/3.1.2..-
261	r_0208	R01280	H+[c] + ATP[c] + CoA[c] + Hexadecanoic_acid[c] <=> Pyrophosphate[c] + AMP[c] + Palmitoyl-CoA[c]	1	(Q5S_06515) or (Q5S_13965) or (Q5S_17960)	-1000	1000	1	Fatty acid metabolism; Fatty acid biosynthesis	[]	[]	6.2.1.3
262	r_0209	R02971	ATP[c] + Pantetheine[c] -> Pantetheine_4-phosphate[c] + ADP[c]	0	Q5S_28935	0	1000	1	Pantothenate and CoA biosynthesis	[]	[]	2.7.1.33
263	r_0210	r_0519	H2O[c] + ATP[c] + D-Glucose[e] -> H+[c] + Orthophosphate[c] + ADP[c] + D-Glucose[c]	0	(Q5S_21915 and Q5S_21910 and Q5S_21905 and Q5S_28525)	0	1000	1	ABC transporters	[]	[]	[]
264	r_0211	r_1467	H2O[c] + gamma-Carotene[c] -> 1,2-dihydro-gamma-caroten-1-ol[c]	0	Q5S_21765	0	1000	1	Carotenoid biosynthesis, Sioxanthin biosynthesis	[]	[]	4.2.1.131
265	r_0212	R04966	NADH[c] + H+[c] + ttetr2eACP[c] -> NAD+[c] + tdecACP[c]	0	Q5S_20190	0	1000	1	Fatty acid biosynthesis	[]	[]	1.3.1.10 1.3.1.9
266	r_0213	R04967	H+[c] + NADPH[c] + ttetr2eACP[c] -> NADP+[c] + tdecACP[c]	0	Q5S_20190	0	1000	1	Fatty acid biosynthesis	[]	[]	1.3.1.10 1.3.1.9
267	r_0214	r_0828	Magnesium[e] <=> Magnesium[c]	1	Q5S_03900	-1000	1000	1	Transport	[]	[]	[]
268	r_0215	r_0827	H+[e] + L-Lysine[c] -> H+[c] + L-Lysine[e]	0	Q5S_00290	0	1000	1	Transport	[]	[]	[]
269	r_0216	R01626	Acyl-carrier_protein[c] + Malonyl-CoA[c] <=> malACP[c] + CoA[c]	1	(Q5S_06820) or (Q5S_22760)	-1000	1000	1	Fatty acid biosynthesis	[]	[]	2.3.1.39
270	r_0217	R03751	H2O[c] + epsilon-Caprolactone[c] -> H+[c] + 6-Hydroxyhexanoic_acid[c]	0	Q5S_03710	0	1000	1	Caprolactam degradation	[]	[]	3.1.1.17
271	r_0218	R00754	NAD+[c] + Ethanol[c] <=> NADH[c] + H+[c] + Acetaldehyde[c]	1	(Q5S_06480) or (Q5S_17670)	-1000	1000	1	Glycolysis/Gluconeogenesis	[]	[]	1.1.1.1
272	r_0219	R00028	H2O[c] + Maltose[c] -> 2 alpha-D-Glucose[c]	0	Q5S_04470	0	1000	1	Starch and sucrose metabolism	[]	[]	3.2.1.20
273	r_0220	r_0833	H2O[c] + ATP[c] + Maltohexaose[e] -> H+[c] + Orthophosphate[c] + ADP[c] + Maltohexaose[c]	0	(Q5S_04485 and Q5S_04490 and Q5S_28525)	0	1000	1	ABC transporters	[]	[]	[]
274	r_0221	r_0602	H2O[c] + ATP[c] + Fe(III)dicitrate[e] -> H+[c] + Orthophosphate[c] + ADP[c] + Fe(III)dicitrate[c]	0	(Q5S_27800 and Q5S_27795) or (Q5S_06880) or (Q5S_06880) or (Q5S_32225 and Q5S_33275) or (Q5S_17265 and Q5S_17285) or (Q5S_17285)	0	1000	1	ABC transporters	[]	[]	[]
275	r_0222	r_0604	H2O[c] + ATP[c] + Ferrichrome[e] -> H+[c] + Orthophosphate[c] + ADP[c] + Ferrichrome[c]	0	(Q5S_27795 and Q5S_27800)	0	1000	1	ABC transporters	[]	[]	[]
276	r_0223	R00081	Oxygen[c] + 4 H+[c] + 4 Ferrocytochrome_c[c] -> 2 H2O[c] + 4 Ferricytochrome_c[c]	0	(Q5S_06165) or (Q5S_14490) or (Q5S_22130) or (Q5S_22160)	0	1000	1	Oxidative Phosphorylation	[]	[]	1.9.3.1
277	r_0224	R01518	2-Phospho-D-glycerate[c] <=> 3-Phospho-D-glycerate[c]	1	(Q5S_02635) or (Q5S_22580) or (Q5S_23510)	-1000	1000	1	Glycine, serine and threonine metabolism; Glycolysis/Gluconeogenesis; Methane metabolism	[]	[]	5.4.2.11 5.4.2.12
278	r_0225	R04903	NAD+[c] + H2O[c] + 5-Hydroxyindoleacetaldehyde[c] -> NADH[c] + 2 H+[c] + 5-Hydroxyindoleacetate[c]	0	(Q5S_01580) or (Q5S_04665)	0	1000	1	Tryptophan metabolism	[]	[]	1.2.1.3
279	r_0227	R08120	H2O[c] + 5-Fluoromuconolactone[c] -> 2 H+[c] + 2-Maleylacetate[c] + Hydrofluoric_acid[c]	0	Q5S_05135	0	1000	1	Fluorobenzoate degradation	[]	[]	3.1.1.45
280	r_0228	R07405	H+[c] + 5-Carboxyamino-1-(5-phospho-D-ribosyl)imidazole[c] <=> 1-(5-Phospho-D-ribosyl)-5-amino-4-imidazolecarboxylate[c]	1	Q5S_05375	-1000	1000	1	Purine metabolism	[]	[]	5.4.99.18
281	r_0230	R03458	H+[c] + NADPH[c] + 5-Amino-6-(5-phosphoribosylamino)uracil[c] -> NADP+[c] + 5-Amino-6-(5-phospho-D-ribitylamino)uracil[c]	0	Q5S_16170	0	1000	1	Riboflavin metabolism	[]	[]	1.1.1.193
282	r_0231	R03243	L-Glutamate[c] + 3-(Imidazol-4-yl)-2-oxopropyl_phosphate[c] -> 2-Oxoglutarate[c] + L-Histidinol_phosphate[c]	0	(Q5S_21385) or (Q5S_28695)	0	1000	1	Histidine metabolism	[]	[]	2.6.1.9
283	r_0232	R07404	ATP[c] + HCO3-[c] + Aminoimidazole_ribotide[c] -> 2 H+[c] + Orthophosphate[c] + ADP[c] + 5-Carboxyamino-1-(5-phospho-D-ribosyl)imidazole[c]	0	Q5S_05370	0	1000	1	Purine metabolism	[]	[]	6.3.4.18
284	r_0233	R09883	H2O[c] + H+[c] + 3-Hydroxy-5,9,17-trioxo-4,5:9,10-disecoandrosta-1(10),2-dien-4-oate[c] <=> DOHNAA[c] + (2Z,4Z)-2-Hydroxyhexa-2,4-dienoate[c]	1	Q5S_18065	-1000	1000	1	Steroid degradation	[]	[]	3.7.1.17
285	r_0234	R00408	FAD[c] + Succinate[c] <=> Fumarate[c] + FADH2[c]	1	(Q5S_10930 and Q5S_10945 and Q5S_25640) or (Q5S_10930 and Q5S_10945 and Q5S_25635 and Q5S_25640)	-1000	1000	1	Butanoate metabolism	[]	[]	1.3.5.1 1.3.5.4
286	r_0235	R00713	NAD+[c] + H2O[c] + Succinate_semialdehyde[c] -> NADH[c] + 2 H+[c] + Succinate[c]	0	Q5S_11050	0	1000	1	Butanoate metabolism; Alanine, aspartate and glutamate metabolism; Tyrosine metabolism	[]	[]	1.2.1.16 1.2.1.79
287	r_0236	R00405	ATP[c] + CoA[c] + Succinate[c] <=> Orthophosphate[c] + ADP[c] + Succinyl-CoA[c]	1	(Q5S_25865 and Q5S_25875)	-1000	1000	1	Citrate cycle (TCA cycle); Propanoate metabolism	[]	[]	6.2.1.5
288	r_0237	R07899	CoA[c] + 3-Oxo-OPC4-CoA[c] -> Acetyl-CoA[c] + (+)-7-Isojasmonic_acid_CoA[c]	0	(Q5S_08555) or (Q5S_09630)	0	1000	1	alpha-Linolenic acid metabolism	[]	[]	2.3.1.16
289	r_0238	R08092	FAD[c] + 5-Methylhex-4-enoyl-CoA[c] -> FADH2[c] + (2E)-5-Methylhexa-2,4-dienoyl-CoA[c]	0	(Q5S_00580) or (Q5S_15080) or (Q5S_17805) or (Q5S_17855) or (Q5S_18115) or (Q5S_18120)	0	1000	1	Geraniol degradation	[]	[]	1.3.99.-
290	r_0239	R01557	Maltose[c] <=> alpha,alpha-Trehalose[c]	1	Q5S_04470	-1000	1000	1	Starch and sucrose metabolism	[]	[]	5.4.99.16
291	r_0240	R09692	FAD[c] + 15-cis-Phytoene[c] <=> FADH2[c] + all-trans-Phytofluene[c]	1	Q5S_30460	-1000	1000	1	Carotenoid biosynthesis	[]	[]	1.3.99.28, 1.3.99.29, 1.3.99.31
292	r_0241	R02240	ATP[c] + 1,2-Diacyl-sn-glycerol[c] <=> ADP[c] + 1,2-Diacyl-sn-glycerol_3-phosphate[c]	1	Q5S_15035	-1000	1000	1	Glycerolipid metabolism;Glycerophospholipid metabolism	[]	[]	2.7.1.107
293	B0001	B0001	0.641 ATP[c] + 1.069 GTP[c] + 0.777 CTP[c] + 0.597 UTP[c] -> 3.084 Pyrophosphate[c] + RNA_biomass[c]	0	(Q5S_11950 and Q5S_26510 and Q5S_26730 and Q5S_08725)	0	1000	1	RNA synthesis	[]	[]	[]
294	B0002	B0002	1.116 dGTP[c] + 0.502 dATP[c] + 1.116 dCTP[c] + 0.502 dTTP[c] -> 3.236 Pyrophosphate[c] + DNA_biomass[c]	0	(Q5S_00020 and Q5S_11485 and Q5S_19880 and Q5S_22075 and Q5S_23475 and Q5S_01640)	0	1000	1	DNA synthesis	[]	[]	[]
295	r_0243	R10667	H2O[c] + S-Adenosyl-L-methionine[c] + 3-[(1-Carboxyvinyl)oxy]benzoate[c] <=> 3 H+[c] + L-Methionine[c] + HCO3-[c] + 6-Amino-6-deoxyfutalosine[c]	1	Q5S_27830	-1000	1000	1	Ubiquinone and other terpenoid-quinone biosynthesis	[]	[]	2.5.1.120
296	r_0245	R04787	FAD[c] + all-trans-Phytofluene[c] <=> FADH2[c] + all-trans-zeta-Carotene[c]	1	Q5S_30460	-1000	1000	1	Carotenoid biosynthesis	[]	[]	1.3.99.28, 1.3.99.29, 1.3.99.31
297	r_0246	R04798	FAD[c] + all-trans-zeta-Carotene[c] <=> FADH2[c] + all-trans-Neurosporene[c]	1	Q5S_30460	-1000	1000	1	Carotenoid biosynthesis	[]	[]	1.3.99.28, 1.3.99.26, 1.3.99.31
298	r_0248	R01492	ATP[c] + Cob(I)alamin[c] <=> Triphosphate[c] + Cobamide_coenzyme[c]	1	(Q5S_17010) or (Q5S_24585)	-1000	1000	1	Porphyrin and chlorophyll metabolism	[]	[]	2.5.1.7
299	r_0249	R03270	H+[c] + 2-(alpha-Hydroxyethyl)thiamine_diphosphate[c] + Lipoamide-E[c] <=> S-Acetyldihydrolipoamide-E[c] + Thiamin_diphosphate[c]	1	(Q5S_00765) or (Q5S_07040) or (Q5S_14080 and Q5S_14085) or (Q5S_22710)	-1000	1000	1	Glycolysis/Gluconeogenesis; Citrate cycle (TCA cycle); Pyruvate metabolism	[]	[]	1.2.4.1
300	r_0250	R02143	H2O[c] + Xanthosine[c] -> D-Ribose[c] + Xanthine[c]	0	Q5S_07715	0	1000	1	Purine metabolism	[]	[]	3.2.2.1
301	r_0251	R01230	NH3[c] + ATP[c] + Xanthosine_5-phosphate[c] <=> H+[c] + Pyrophosphate[c] + AMP[c] + GMP[c]	1	Q5S_26040	-1000	1000	1	Purine metabolism	[]	[]	6.3.5.2
302	r_0252	R07270	Prephytoene_diphosphate[c] -> Pyrophosphate[c] + all-trans-Phytoene[c]	0	Q5S_30475	0	1000	1	Carotenoid biosynthesis	[]	[]	2.5.1.32
303	r_0253	R04218	Prephytoene_diphosphate[c] -> Pyrophosphate[c] + 15-cis-Phytoene[c]	0	Q5S_30475	0	1000	1	Carotenoid biosynthesis	[]	[]	2.5.1.32
304	r_0254	R01373	H+[c] + Prephenate[c] <=> CO2[c] + H2O[c] + Phenylpyruvate[c]	1	Q5S_30990	-1000	1000	1	Phenylalanine, tyrosine and tryptophan biosynthesis	[]	[]	4.2.1.51
305	r_0255	r_0958	Potassium[e] <=> Potassium[c]	1	Q5S_23910	-1000	1000	1	Transport	[]	[]	[]
306	r_0256	R05177	H+[c] + Precorrin_8X[c] -> Hydrogenobyrinate[c]	0	Q5S_16960	0	1000	1	Porphyrin and chlorophyll metabolism	[]	[]	5.4.99.61
307	r_0257	r_0957	H+[e] + Potassium[c] -> H+[c] + Potassium[e]	0	(Q5S_02940 and Q5S_02950) or (Q5S_09505 and Q5S_09510)	0	1000	1	Transport	[]	[]	[]
308	r_0258	r_0954	Orthophosphate[e] + H+[e] -> H+[c] + Orthophosphate[c]	0	Q5S_02145	0	1000	1	Transport	[]	[]	[]
309	r_0259	R05000	4-Hydroxybenzoate[c] + all_trans_Polyprenyl_diphosphate[c][] -> 2 H+[c] + Pyrophosphate[c] + 4-Hydroxy-3-polyprenylbenzoate[c]	0	Q5S_27880	0	1000	1	Ubiquinone and other terpenoid-quinone biosynthesis	[]	[]	2.5.1.39
310	r_0260	R09398	7,8-Didemethyl-8-hydroxy-5-deazariboflavin[c] + (2S)-Lactyl-2-diphospho-5-guanosine[c] <=> H+[c] + GMP[c] + Coenzyme_F420-0[c]	1	Q5S_05495	-1000	1000	1	Methane metabolism	[]	[]	2.7.8.28
311	r_0261	R05884	H+[c] + NADPH[c] + 1-Hydroxy-2-methyl-2-butenyl_4-diphosphate[c] -> H2O[c] + Isopentenyl_diphosphate[c] + NADP+[c]	0	Q5S_05025	0	1000	1	Terpenoid backbone biosynthesis	[]	[]	1.17.1.2
312	r_0262	R05510	H2O[c] + Protoanemonin[c] -> H+[c] + cis-Acetylacrylate[c]	0	Q5S_05135	0	1000	1	Chlorocyclohexane and chlorobenzene degradation	[]	[]	3.1.1.45
313	r_0263	R00310	Fe2+[c] + Protoporphyrin[c] -> 2 H+[c] + Heme[c]	0	Q5S_20185	0	1000	1	Porphyrin and chlorophyll metabolism	[]	[]	4.99.1.1
314	r_0265	R01710	Oxygen[c] + H2O[c] + Pyridoxamine[c] -> NH3[c] + H2O2[c] + Pyridoxal[c]	0	Q5S_03315	0	1000	1	Vitamin B6 metabolism	[]	[]	1.4.3.5
315	r_0266	R00278	Oxygen[c] + Pyridoxine_phosphate[c] -> Pyridoxal_phosphate[c] + H2O2[c]	0	Q5S_03315	0	1000	1	Vitamin B6 metabolism	[]	[]	1.4.3.5
316	r_0267	R01711	Oxygen[c] + Pyridoxine[c] -> H2O2[c] + Pyridoxal[c]	0	Q5S_03315	0	1000	1	Vitamin B6 metabolism	[]	[]	1.4.3.5
317	r_0268	R10147	H+[c] + L-Aspartate_4-semialdehyde[c] + Pyruvate[c] -> H2O[c] + (2S,4S)-4-Hydroxy-2,3,4,5-tetrahydrodipicolinate[c]	0	Q5S_08785	0	1000	1	Lysine biosynthesis	[]	[]	4.3.3.7
318	r_0269	R05509	Acetyl-CoA[c] + Acrylic_acid[c] <=> Acetate[c] + Propenoyl-CoA[c]	1	Q5S_17700	-1000	1000	1	Styrene degradation	[]	[]	2.8.3.12
319	r_0270	R00235	H+[c] + ATP[c] + CoA[c] + Acetate[c] -> Pyrophosphate[c] + AMP[c] + Acetyl-CoA[c]	0	Q5S_27390	0	1000	1	Glycolysis/Gluconeogenesis; Methane metabolism	[]	[]	6.2.1.1
320	r_0271	R02098	ATP[c] + dUMP[c] <=> ADP[c] + dUDP[c]	1	Q5S_27250	-1000	1000	1	Pyrimidine metabolism	[]	[]	2.7.4.9
321	r_0272	R02331	ATP[c] + dUDP[c] <=> ADP[c] + dUTP[c]	1	Q5S_23620	-1000	1000	1	Pyrimidine metabolism	[]	[]	2.7.4.6
322	r_0273	R01724	H2O[c] + H+[c] + ATP[c] + Nicotinate[c] + 5-Phospho-alpha-D-ribose_1-diphosphate[c] -> Pyrophosphate[c] + Orthophosphate[c] + ADP[c] + Nicotinate_D-ribonucleotide[c]	0	Q5S_06175	0	1000	1	Nicotinate and nicotinamide metabolism	[]	[]	6.3.4.21
323	r_0274	R03346	H2O[c] + Nicotinate_D-ribonucleotide[c] -> H+[c] + Orthophosphate[c] + Nicotinate_D-ribonucleoside[c]	0	Q5S_01745	0	1000	1	Nicotinate and nicotinamide metabolism	[]	[]	3.1.3.5
324	r_0275	R03530	ATP[c] + dIDP[c] <=> ADP[c] + dITP[c]	1	Q5S_23620	-1000	1000	1	Purine metabolism	[]	[]	2.7.4.6
325	r_0276	R02090	ATP[c] + dGMP[c] <=> ADP[c] + dGDP[c]	1	Q5S_11940	-1000	1000	1	Purine metabolism	[]	[]	2.7.4.8
326	r_0277	R01857	ATP[c] + dGDP[c] <=> ADP[c] + dGTP[c]	1	Q5S_23620	-1000	1000	1	Purine metabolism	[]	[]	2.7.4.6
327	r_0278	R02016	H+[c] + NADPH[c] + trdox[c] -> NADP+[c] + trdrd[c]	0	(Q5S_04985) or (Q5S_31450)	0	1000	1	Pyrimidine metabolism	[]	[]	1.8.1.9
328	r_0279	R02964	NADPH[c] + Menaquinone[c] <=> H+[c] + NADP+[c] + Menaquinol[c]	1	(Q5S_08895) or (Q5S_19745)	-1000	1000	1	Ubiquinone and other terpenoid-quinone biosynthesis	[]	[]	1.6.5.2
329	r_0280	R02163	NADH[c] + Menaquinone[c] -> NAD+[c] + H+[c] + Menaquinol[c]	0	(Q5S_03145 and Q5S_27640 and Q5S_03090 and Q5S_27625 and Q5S_27620 and Q5S_27615 and Q5S_27610 and Q5S_03115 and Q5S_03140 and Q5S_27585 and Q5S_03150 and Q5S_03155 and Q5S_03165 and Q5S_03170 and Q5S_04210 and Q5S_05170) or (Q5S_03145 and Q5S_27640 and Q5S_03090 and Q5S_27625 and Q5S_27620 and Q5S_27615 and Q5S_27610 and Q5S_03115 and Q5S_03140 and Q5S_27585 and Q5S_03150 and Q5S_03155 and Q5S_0…	0	1000	1	Oxidative phosphorylation	[]	[]	1.6.5.3 1.6.99.3
330	r_0281	R03816	NADH[c] + H+[c] + Phylloquinone[c] <=> NAD+[c] + Phylloquinol[c]	1	(Q5S_08895) or (Q5S_19745)	-1000	1000	1	Ubiquinone and other terpenoid-quinone biosynthesis	[]	[]	1.6.5.2
331	r_0282	R02295	Orthophosphate[c] + Nicotinate_D-ribonucleoside[c] <=> H+[c] + Nicotinate[c] + alpha-D-Ribose_1-phosphate[c]	1	Q5S_01530	-1000	1000	1	Nicotinate and nicotinamide metabolism	[]	[]	2.4.2.1
332	r_0283	R02323	H2O[c] + Nicotinamide_D-ribonucleotide[c] -> Orthophosphate[c] + N-Ribosylnicotinamide[c]	0	Q5S_01745	0	1000	1	Nicotinate and nicotinamide metabolism	[]	[]	3.1.3.5
333	r_0285	R00161	ATP[c] + FMN[c] -> Pyrophosphate[c] + FAD[c]	0	Q5S_08710	0	1000	1	Riboflavin metabolism	[]	[]	2.7.7.2
334	r_0286	R02602	H+[c] + gamma-Oxalocrotonate[c] -> CO2[c] + 2-Hydroxy-2,4-pentadienoate[c]	0	Q5S_23835	0	1000	1	Benzoate degradation; Dioxin degradation	[]	[]	4.1.1.77
335	r_0287	R03966	2-Hydroxymuconate[c] <=> gamma-Oxalocrotonate[c]	1	Q5S_08505	-1000	1000	1	Benzoate degradation; Dioxin degradation	[]	[]	5.3.2.6
336	r_0288	r_0843	H2O[c] + ATP[c] + Melibiose[e] -> H+[c] + Orthophosphate[c] + ADP[c] + Melibiose[c]	0	Q5S_28525	0	1000	1	ABC transporters	[]	[]	[]
337	r_0289	R03024	H2O[c] + 4-Nitrophenyl_phosphate[c] -> H+[c] + Orthophosphate[c] + 4-Nitrophenol[c]	0	(Q5S_04170) or (Q5S_23610)	0	1000	1	Aminobenzoate degradation	[]	[]	3.1.3.1
338	r_0290	R02288	H2O[c] + 4-Imidazolone-5-propanoate[c] -> N-Formimino-L-glutamate[c]	0	Q5S_06240	0	1000	1	Histidine metabolism	[]	[]	3.5.2.7
339	r_0291	R02698	Oxygen[c] + NADH[c] + H+[c] + 4-Hydroxyphenylacetate[c] -> NAD+[c] + H2O[c] + 3,4-Dihydroxyphenylacetate[c]	0	Q5S_13095	0	1000	1	Tyrosine metabolism	[]	[]	1.14.14.9
340	r_0293	r_0837	H2O[c] + ATP[c] + Maltotriose[e] -> H+[c] + Orthophosphate[c] + ADP[c] + Maltotriose[c]	0	(Q5S_04485 and Q5S_04490 and Q5S_28525)	0	1000	1	ABC transporters	[]	[]	[]
341	r_0294	r_0838	H2O[c] + ATP[c] + Manganese[e] -> H+[c] + Orthophosphate[c] + ADP[c] + Manganese[c]	0	Q5S_30265	0	1000	1	ABC transporters	[]	[]	[]
342	r_0295	r_0835	H2O[c] + ATP[c] + Maltose[e] -> H+[c] + Orthophosphate[c] + ADP[c] + Maltose[c]	0	Q5S_28525	0	1000	1	ABC transporters	[]	[]	[]
343	r_0296	R03283	NAD+[c] + H2O[c] + 4-Trimethylammoniobutanal[c] -> NADH[c] + 2 H+[c] + 4-Trimethylammoniobutanoate[c]	0	(Q5S_01580) or (Q5S_04665)	0	1000	1	Lysine degradation	[]	[]	1.2.1.3
344	r_0298	r_0208	L-Glutamate[e] + 4-Aminobutanoate[c] <=> L-Glutamate[c] + 4-Aminobutanoate[e]	1	Q5S_14835	-1000	1000	1	Transport	[]	[]	[]
345	r_0299	r_1147	H2O[c] + ATP[c] + Sucrose[e] -> H+[c] + Orthophosphate[c] + ADP[c] + Sucrose[c]	0	(Q5S_24265 and Q5S_24275 and Q5S_24280 and Q5S_28525)	0	1000	1	ABC transporters	[]	[]	[]
346	r_0300	R00005	H2O[c] + 3 H+[c] + Urea-1-carboxylate[c] -> 2 CO2[c] + 2 NH3[c]	0	Q5S_00635	0	1000	1	Arginine biosynthesis; Atrazine degradation	[]	[]	3.5.1.54
347	r_0301	R00963	H2O[c] + UMP[c] -> H+[c] + Orthophosphate[c] + Uridine[c]	0	Q5S_01745	0	1000	1	Pyrimidine metabolism	[]	[]	3.1.3.5
348	r_0302	R01055	D-Ribose_5-phosphate[c] + Uracil[c] <=> H2O[c] + Pseudouridine_5-phosphate[c]	1	Q5S_09410	-1000	1000	1	Pyrimidine metabolism	[]	[]	3.2.-.-
349	r_0304	R05627	H2O[c] + Undecaprenyl_diphosphate[c] -> H+[c] + Orthophosphate[c] + Undecaprenyl_phosphate[c]	0	Q5S_14640	0	1000	1	Peptidoglycan Biosynthesis	[]	[]	3.6.1.27
350	r_0305	R02737	UDP-glucose[c] + alpha-D-Glucose_6-phosphate[c] -> alpha,alpha-Trehalose_6-phosphate[c] + UDP[c]	0	(Q5S_21950) or (Q5S_23950)	0	1000	1	Starch and sucrose metabolism	[]	[]	2.4.1.15
351	r_0306	R05629	Undecaprenyl_phosphate[c] + UDPMurAc(oyl-L-Ala-D-gamma-Glu-L-Lys-D-Ala-D-Ala)[c] <=> UMP[c] + MurAc(oyl-L-Ala-D-gamma-Glu-L-Lys-D-Ala-D-Ala)-diphospho-undecaprenol[c]	1	Q5S_21520	-1000	1000	1	Peptidoglycan Biosynthesis	[]	[]	2.7.8.13
352	r_0307	R02783	ATP[c] + D-Glutamate[c] + UDP-N-acetylmuramoyl-L-alanine[c] -> H+[c] + Orthophosphate[c] + ADP[c] + UDP-N-acetylmuramoyl-L-alanyl-D-glutamate[c]	0	Q5S_20060	0	1000	1	D-Glutamine and D-glutamate metabolism; Peptidoglycan Biosynthesis	[]	[]	6.3.2.9
353	r_0308	R00631	NADH[c] + H+[c] + Fatty_acid[c] -> NAD+[c] + H2O[c] + Aldehyde[c]	0	(Q5S_01580) or (Q5S_04665)	0	1000	1	Fatty acid metabolism	[]	[]	1.2.1.3
354	r_0309	R01752	NAD+[c] + H2O[c] + D-Glyceraldehyde[c] <=> NADH[c] + 2 H+[c] + D-Glycerate[c]	1	(Q5S_01580) or (Q5S_04665)	-1000	1000	1	Glycerolipid metabolism	[]	[]	1.2.1.3
355	r_0310	R01353	H+[c] + ATP[c] + Propanoate[c] <=> ADP[c] + Propanoyl_phosphate[c]	1	Q5S_25030	-1000	1000	1	Propanoate metabolism	[]	[]	2.7.2.1
356	r_0311	R00994	CO2[c] + NADH[c] + 2-Oxobutanoate[c] <=> NAD+[c] + D-erythro-3-Methylmalate[c]	1	Q5S_07155	-1000	1000	1	Valine, leucine and isoleucine biosynthesis	[]	[]	1.1.1.85
357	r_0312	R01245	H2O[c] + Adenosine[c] -> Adenine[c] + D-Ribose[c]	0	Q5S_07715	0	1000	1	Purine metabolism	[]	[]	3.2.2.1
358	r_0313	R01561	H+[c] + Orthophosphate[c] + Adenosine[c] <=> Adenine[c] + alpha-D-Ribose_1-phosphate[c]	1	Q5S_01530	-1000	1000	1	Purine metabolism	[]	[]	2.4.2.1
359	r_0314	R01054	H2O[c] + ADP-ribose[c] -> AMP[c] + D-Ribose_5-phosphate[c]	0	Q5S_12405	0	1000	1	Purine metabolism	[]	[]	3.6.1.13
360	r_0315	R00623	NAD+[c] + Primary_alcohol[c] <=> NADH[c] + H+[c] + Aldehyde[c]	1	(Q5S_06480) or (Q5S_17670)	-1000	1000	1	Fatty acid metabolism	[]	[]	1.1.1.1
361	r_0316	R02142	5-Phospho-alpha-D-ribose_1-diphosphate[c] + Xanthine[c] -> Pyrophosphate[c] + Xanthosine_5-phosphate[c]	0	Q5S_29155	0	1000	1	Purine metabolism	[]	[]	2.4.2.8
362	r_0317	R02720	H2O[c] + XTP[c] -> Pyrophosphate[c] + Xanthosine_5-phosphate[c]	0	(Q5S_05080) or (Q5S_06220)	0	1000	1	Purine metabolism	[]	[]	3.6.1.66
363	r_0318	r_1220	H2O[c] + ATP[c] + Zinc[e] -> H+[c] + Orthophosphate[c] + ADP[c] + Zinc[c]	0	(Q5S_23235 and Q5S_23255)	0	1000	1	ABC transporters	[]	[]	[]
364	r_0319	R01001	H2O[c] + L-Cystathionine[c] -> NH3[c] + 2-Oxobutanoate[c] + L-Cysteine[c]	0	Q5S_07360	0	1000	1	Glycine, serine and threonine metabolism; Cysteine and methionine metabolism	[]	[]	4.4.1.1
365	r_0320	R00782	H2O[c] + L-Cysteine[c] -> NH3[c] + Pyruvate[c] + Hydrogen_sulfide[c]	0	(Q5S_17575) or (Q5S_07360)	0	1000	1	Cysteine and methionine metabolism	[]	[]	4.4.1.1 4.4.1.8
366	r_0321	R01231	H2O[c] + ATP[c] + L-Glutamine[c] + Xanthosine_5-phosphate[c] -> L-Glutamate[c] + H+[c] + Pyrophosphate[c] + AMP[c] + GMP[c]	0	Q5S_26040	0	1000	1	Purine metabolism	[]	[]	6.3.5.2
367	r_0322	R02297	H+[c] + Orthophosphate[c] + Xanthosine[c] <=> Xanthine[c] + alpha-D-Ribose_1-phosphate[c]	1	Q5S_01530	-1000	1000	1	Purine metabolism	[]	[]	2.4.2.1
368	r_0323	R00578	H2O[c] + ATP[c] + L-Glutamine[c] + L-Aspartate[c] -> L-Glutamate[c] + Pyrophosphate[c] + AMP[c] + L-Asparagine[c]	0	(Q5S_05750) or (Q5S_10440) or (Q5S_17770) or (Q5S_20440)	0	1000	1	Alanine, aspartate and glutamate metabolism	[]	[]	6.3.5.4
369	r_0324	R00481	Oxygen[c] + L-Aspartate[c] -> H+[c] + Iminoaspartate[c] + H2O2[c]	0	Q5S_28945	0	1000	1	Nicotinate and nicotinamide metabolism	[]	[]	1.4.3.16
370	r_0325	R00357	Oxygen[c] + H2O[c] + L-Aspartate[c] -> NH3[c] + Oxaloacetate[c] + H2O2[c]	0	Q5S_28945	0	1000	1	Alanine, aspartate and glutamate metabolism	[]	[]	1.4.3.16
371	r_0327	r_1221	Potassium[e] + H+[e] + Zinc[c] -> H+[c] + Zinc[e] + Potassium[c]	0	Q5S_01185	0	1000	1	Transport	[]	[]	[]
372	r_0329	R00355	2-Oxoglutarate[c] + L-Aspartate[c] <=> L-Glutamate[c] + Oxaloacetate[c]	1	Q5S_21310	-1000	1000	1	Alanine, aspartate and glutamate metabolism; Carbon fixation	[]	[]	2.6.1.1
373	r_0330	R05332	Acetyl-CoA[c] + alpha-D-Glucosamine_1-phosphate[c] -> H+[c] + CoA[c] + N-Acetyl-D-glucosamine_1-phosphate[c]	0	Q5S_04400	0	1000	1	Amino sugar and nucleotide sugar metabolism	[]	[]	2.3.1.157
374	r_0331	R00742	ATP[c] + Acetyl-CoA[c] + HCO3-[c] -> H+[c] + Orthophosphate[c] + ADP[c] + Malonyl-CoA[c]	0	(Q5S_00240 and Q5S_16870 and Q5S_16885) or (Q5S_04815 and Q5S_16870 and Q5S_16885)	0	1000	1	Pyruvate metabolism; Propanoate metabolism	[]	[]	6.4.1.2
375	r_0332	R00238	2 Acetyl-CoA[c] <=> CoA[c] + Acetoacetyl-CoA[c]	1	(Q5S_01015) or (Q5S_05195) or (Q5S_17725) or (Q5S_17770) or (Q5S_17985) or (Q5S_17770) or (Q5S_24465)	-1000	1000	1	Valine, leucine and isoleucine degradation; Benzoate degradation; Butanoate metabolism; Fatty acid metabolism; Lysine degradation; Propanoate metabolism; Pyruvate metabolism; Synthesis and degradation of ketone bodies; Tryptophan metabolism; Glyoxylate and dicarboxylate metabolism; Terpenoid backbone biosynthesis	[]	[]	2.3.1.9
376	r_0333	R01177	CoA[c] + 3-Oxohexanoyl-CoA[c] -> Acetyl-CoA[c] + Butanoyl-CoA[c]	0	(Q5S_08555) or (Q5S_09630) or (Q5S_01015) or (Q5S_05195) or (Q5S_17725) or (Q5S_17770) or (Q5S_17985) or (Q5S_17770) or (Q5S_24465)	0	1000	1	Fatty acid metabolism; Fatty acid elongation	[]	[]	2.3.1.9/2.3.1.16
377	r_0334	R00351	H2O[c] + Acetyl-CoA[c] + Oxaloacetate[c] -> H+[c] + CoA[c] + Citrate[c]	0	Q5S_03310	0	1000	1	Citrate cycle (TCA cycle); Glyoxylate and dicarbonate metabolism	[]	[]	2.3.3.1
378	r_0335	R03471	ATP[c] + 4-Amino-5-hydroxymethyl-2-methylpyrimidine[c] -> ADP[c] + 4-Amino-2-methyl-5-phosphomethylpyrimidine[c]	0	Q5S_26410	0	1000	1	Thiamine metabolism	[]	[]	2.7.1.49
379	r_0336	R03503	ATP[c] + 2-Amino-4-hydroxy-6-hydroxymethyl-7,8-dihydropteridine[c] -> AMP[c] + 2-Amino-7,8-dihydro-4-hydroxy-6-(diphosphooxymethyl)pteridine[c]	0	Q5S_29050	0	1000	1	Folate biosynthesis	[]	[]	2.7.6.3
380	r_0337	R00086	Orthophosphate[c] + ADP[c] + 4 H+[e] <=> H2O[c] + 3 H+[c] + ATP[c]	1	(Q5S_24595 and Q5S_24605 and Q5S_24615 and Q5S_24630 and Q5S_24640 and Q5S_24650 and Q5S_24655 and Q5S_24660)	-1000	1000	1	Oxidative phosphorylation	[]	[]	3.6.3.14
381	r_0338	R00089	ATP[c] -> Pyrophosphate[c] + 3,5-Cyclic_AMP[c]	0	Q5S_10610	0	1000	1	Purine metabolism	[]	[]	4.6.1.1
382	r_0339	R04509	ATP[c] + 4-Amino-2-methyl-5-phosphomethylpyrimidine[c] -> ADP[c] + 2-Methyl-4-amino-5-hydroxymethylpyrimidine_diphosphate[c]	0	Q5S_26410	0	1000	1	Thiamine metabolism	[]	[]	2.7.4.7
383	r_0340	R04960	H+[c] + malACP[c] + ocACP[c] -> CO2[c] + Acyl-carrier_protein[c] + 3odecACP[c]	0	Q5S_22780	0	1000	1	Fatty acid biosynthesis	[]	[]	2.3.1.179
384	r_0341	R04959	H+[c] + NADPH[c] + toct2eACP[c] <=> NADP+[c] + ocACP[c]	1	Q5S_20190	-1000	1000	1	Fatty acid biosynthesis	[]	[]	1.3.1.10 1.3.1.9
385	r_0342	R07768	H+[c] + 2 S-Adenosyl-L-methionine[c] + ocACP[c] + 2 Sulfur_donor[c] -> 2 L-Methionine[c] + 2 5-Deoxyadenosine[c] + lipoylACP[c]	0	Q5S_22385	0	1000	1	Lipoic acid metabolism	[]	[]	2.8.1.8
386	r_0343	R04014	H2O[c] + ddcaACP[c] -> H+[c] + Acyl-carrier_protein[c] + Dodecanoic_acid[c]	0	Q5S_08270	0	1000	1	Fatty acid biosynthesis	[]	[]	3.1.2.14
387	r_0344	R08159	H2O[c] + tdecACP[c] -> H+[c] + Tetradecanoic_acid[c] + Acyl-carrier_protein[c]	0	Q5S_08270	0	1000	1	Fatty acid biosynthesis	[]	[]	3.1.2.14
388	r_0345	R04958	NADH[c] + H+[c] + toct2eACP[c] <=> NAD+[c] + ocACP[c]	1	Q5S_20190	-1000	1000	1	Fatty acid biosynthesis	[]	[]	1.3.1.10 1.3.1.9
389	r_0346	R03778	CoA[c] + 3-Oxodecanoyl-CoA[c] -> Acetyl-CoA[c] + Octanoyl-CoA[c]	0	(Q5S_08555) or (Q5S_09630)	0	1000	1	Fatty acid metabolism; Fatty acid elongation	[]	[]	2.3.1.16
390	r_0347	R01706	H2O[c] + hexdecACP[c] -> H+[c] + Hexadecanoic_acid[c] + Acyl-carrier_protein[c]	0	Q5S_08270	0	1000	1	Fatty acid biosynthesis	[]	[]	3.1.2.14
391	r_0348	R08163	H2O[c] + Octadecanoyl-ACP[c] -> 2 H+[c] + Octadecanoic_acid[c] + Acyl-carrier_protein[c]	0	Q5S_08270	0	1000	1	Fatty acid biosynthesis	[]	[]	3.1.2.14
392	r_0349	R09247	trans,trans-Farnesyl_diphosphate[c] + 4 Isopentenyl_diphosphate[c] -> 4 Pyrophosphate[c] + all-trans-Heptaprenyl_diphosphate[c]	0	Q5S_27540	0	1000	1	Terpenoid backbone biosynthesis	[]	[]	2.5.1.30
393	r_0350	R00177	H2O[c] + ATP[c] + L-Methionine[c] -> Pyrophosphate[c] + Orthophosphate[c] + S-Adenosyl-L-methionine[c]	0	Q5S_11965	0	1000	1	Cysteine and methionine metabolism	[]	[]	2.5.1.6
394	r_0351	R01771	ATP[c] + L-Homoserine[c] -> O-Phospho-L-homoserine[c] + ADP[c]	0	Q5S_24745	0	1000	1	Glycine, serine and threonine metabolism	[]	[]	2.7.1.39
395	r_0352	R00722	ATP[c] + IDP[c] <=> ADP[c] + ITP[c]	1	Q5S_23620	-1000	1000	1	Purine metabolism	[]	[]	2.7.4.6
396	r_0353	R00480	H+[c] + ATP[c] + L-Aspartate[c] <=> 4-Phospho-L-aspartate[c] + ADP[c]	1	Q5S_01720	-1000	1000	1	Glycine, serine and threonine metabolism; Lysine biosynthesis; Cysteine and methionine metabolism	[]	[]	2.7.2.4
397	r_0354	R00332	ATP[c] + GMP[c] <=> GDP[c] + ADP[c]	1	Q5S_11940	-1000	1000	1	Purine metabolism	[]	[]	2.7.4.8
398	r_0356	R01030	H2O[c] + sn-glycero-3-Phosphocholine[c] -> sn-Glycerol_3-phosphate[c] + Choline[c]	0	Q5S_30935	0	1000	1	Glycerophospholipid metabolism	[]	[]	3.1.4.46
399	r_0357	R01354	H+[c] + ATP[c] + Propanoate[c] -> Pyrophosphate[c] + Propionyladenylate[c]	0	Q5S_27390	0	1000	1	Propanoate metabolism	[]	[]	6.2.1.1
400	r_0358	R00174	ATP[c] + Pyridoxal[c] -> ADP[c] + Pyridoxal_phosphate[c]	0	Q5S_16530	0	1000	1	Vitamin B6 metabolism	[]	[]	2.7.1.35
401	r_0359	R02493	ATP[c] + Pyridoxamine[c] -> ADP[c] + Pyridoxamine_phosphate[c]	0	Q5S_16530	0	1000	1	Vitamin B6 metabolism	[]	[]	2.7.1.35
402	r_0360	R01909	ATP[c] + Pyridoxine[c] -> ADP[c] + Pyridoxine_phosphate[c]	0	Q5S_16530	0	1000	1	Vitamin B6 metabolism	[]	[]	2.7.1.35
403	r_0361	R00200	ADP[c] + Phosphoenolpyruvate[c] -> ATP[c] + Pyruvate[c]	0	Q5S_21110	0	1000	1	Purine metabolism; Glycolysis/Gluconeogenesis; Pyruvate metabolism	[]	[]	2.7.1.40
404	r_0362	R00206	H+[c] + ATP[c] + Pyruvate[c] + Orthophosphate[c] -> Pyrophosphate[c] + AMP[c] + Phosphoenolpyruvate[c]	0	Q5S_23195	0	1000	1	Pyruvate metabolism; Carbon fixation	[]	[]	2.7.9.1
405	r_0363	R00549	ATP[c] + Riboflavin[c] -> ADP[c] + FMN[c]	0	Q5S_08710	0	1000	1	Riboflavin metabolism	[]	[]	2.7.1.26
406	r_0364	R04929	ATP[c] + Selenate[c] -> Pyrophosphate[c] + Adenylylselenate[c]	0	(Q5S_25755) or (Q5S_04430 and Q5S_04435)	0	1000	1	Selenocompound metabolism	[]	[]	2.7.7.4
407	r_0366	R02059	H2O[c] + N-Acetyl-D-glucosamine_6-phosphate[c] <=> Acetate[c] + D-Glucosamine_6-phosphate[c]	1	Q5S_01865	-1000	1000	1	Amino sugar and nucleotide sugar metabolism	[]	[]	3.5.1.25
408	r_0367	r_0857	H2O[c] + ATP[c] + N-Acetyl-D-glucosamine[e] -> H+[c] + N-Acetyl-D-glucosamine[c] + ADP[c] + Orthophosphate[c]	0	(Q5S_19885 and Q5S_19900 and Q5S_19905)	0	1000	1	ABC transporters	[]	[]	[]
409	r_0368	R01959	H2O[c] + L-Formylkynurenine[c] -> H+[c] + Formate[c] + L-Kynurenine[c]	0	Q5S_20015	0	1000	1	Glyoxylate and dicarboxylate metabolism; Tryptophan metabolism	[]	[]	3.5.1.9
410	r_0369	R01273	H2O[c] + N-Ribosylnicotinamide[c] -> 2 H+[c] + D-Ribose[c] + Nicotinamide[c]	0	Q5S_07715	0	1000	1	Nicotinate and nicotinamide metabolism	[]	[]	3.2.2.1
411	r_0370	R01799	CTP[c] + 1,2-Diacyl-sn-glycerol_3-phosphate[c] <=> Pyrophosphate[c] + CDP-diacylglycerol[c]	1	Q5S_07790	-1000	1000	1	Glycerophospholipid metabolism	[]	[]	2.7.7.41
412	r_0371	R00156	ATP[c] + UDP[c] <=> ADP[c] + UTP[c]	1	Q5S_23620	-1000	1000	1	Pyrimidine metabolism	[]	[]	2.7.4.6
413	r_0372	R10118	H+[c] + NADPH[c] + enogluACPme[c] -> NADP+[c] + gluACPme[c]	0	Q5S_20190	0	1000	1	Biotin metabolism	[]	[]	1.3.1.10 1.3.1.9
414	r_0373	R10119	H+[c] + malACP[c] + gluACPme[c] -> CO2[c] + 3ketpimACPme[c] + Acyl-carrier_protein[c]	0	Q5S_22780	0	1000	1	Biotin metabolism	[]	[]	2.3.1.179
415	r_0374	R00885	GTP[c] + D-Mannose_1-phosphate[c] -> Pyrophosphate[c] + GDP-mannose[c]	0	Q5S_05465	0	1000	1	Amino sugar and nucleotide sugar metabolism; Fructose and mannose metabolism	[]	[]	2.7.7.13
416	r_0375	R03971	L-Glutamate[c] + 3-Aminopropiononitrile[c] -> H2O[c] + gamma-Glutamyl-beta-aminopropiononitrile[c]	0	Q5S_16385	0	1000	1	Cyanoamino acid metabolism	[]	[]	2.3.2.2
417	r_0376	R03936	H2O[c] + L-Formylkynurenine[c] -> H+[c] + L-Alanine[c] + Formylanthranilate[c]	0	Q5S_23870	0	1000	1	Tryptophan metabolism	[]	[]	3.7.1.3
418	r_0377	R00430	Pyruvate[c] + GTP[c] <=> Phosphoenolpyruvate[c] + GDP[c]	1	Q5S_21110	-1000	1000	1	Purine metabolism	[]	[]	2.7.1.40
419	r_0378	R02065	2 Geranylgeranyl_diphosphate[c] -> Pyrophosphate[c] + Prephytoene_diphosphate[c]	0	Q5S_30475	0	1000	1	Carotenoid biosynthesis	[]	[]	2.5.1.32
420	r_0379	R02003	Isopentenyl_diphosphate[c] + Geranyl_diphosphate[c] -> trans,trans-Farnesyl_diphosphate[c] + Pyrophosphate[c]	0	Q5S_21815	0	1000	1	Terpenoid backbone biosynthesis	[]	[]	2.5.1.10
421	r_0380	R04170	(S)-3-Hydroxydodecanoyl-CoA[c] <=> H2O[c] + 2-trans-Dodecenoyl-CoA[c]	1	(Q5S_17695) or (Q5S_17795) or (Q5S_17950) or (Q5S_30520)	-1000	1000	1	Fatty acid metabolism; Fatty acid elongation	[]	[]	4.2.1.17
422	r_0381	R03991	CoA[c] + 3-Oxopalmitoyl-CoA[c] -> Acetyl-CoA[c] + Tetradecanoyl-CoA[c]	0	(Q5S_08555) or (Q5S_09630)	0	1000	1	Fatty acid metabolism; Fatty acid elongation	[]	[]	2.3.1.16
423	r_0382	R04386	Acetyl-CoA[c] + Carboxybiotin-carboxyl-carrier_protein[c] <=> Malonyl-CoA[c] + Holo-[carboxylase][c]	1	(Q5S_00240 and Q5S_16870 and Q5S_16885) or (Q5S_04815 and Q5S_16870 and Q5S_16885)	-1000	1000	1	Fatty acid biosynthesis	[]	[]	6.4.1.2
424	r_0383	R04224	H2O[c] + 2-Methylprop-2-enoyl-CoA[c] -> (S)-3-Hydroxyisobutyryl-CoA[c]	0	(Q5S_17695) or (Q5S_17795) or (Q5S_17950) or (Q5S_30520)	0	1000	1	Valine, leucine and isoleucine degradation	[]	[]	4.2.1.17
425	r_0384	R04740	(S)-3-Hydroxytetradecanoyl-CoA[c] <=> H2O[c] + trans-Tetradec-2-enoyl-CoA[c]	1	(Q5S_17695) or (Q5S_17795) or (Q5S_17950) or (Q5S_30520)	-1000	1000	1	Fatty acid metabolism; Fatty acid elongation	[]	[]	4.2.1.17
426	r_0385	R02237	L-Glutamate[c] + ATP[c] + Dihydropteroate[c] -> H+[c] + ADP[c] + Orthophosphate[c] + Dihydrofolate[c]	0	Q5S_23645	0	1000	1	Folate biosynthesis	[]	[]	6.3.2.17 6.3.2.12
427	r_0386	R00710	NAD+[c] + H2O[c] + Acetaldehyde[c] -> NADH[c] + 2 H+[c] + Acetate[c]	0	(Q5S_01580) or (Q5S_04665) or (Q5S_05545)	0	1000	1	Glycolysis/Gluconeogenesis; Pyruvate metabolism	[]	[]	1.2.1.3 1.2.1.-
428	r_0387	R08091	CoA[c] + 7-Methyl-3-oxo-6-octenoyl-CoA[c] <=> Acetyl-CoA[c] + 5-Methylhex-4-enoyl-CoA[c]	1	(Q5S_08555) or (Q5S_09630)	-1000	1000	1	Geraniol degradation	[]	[]	2.3.1.16
429	r_0388	R03182	CO2[c] + ATP[c] + 7,8-Diaminononanoate[c] -> 3 H+[c] + Orthophosphate[c] + ADP[c] + Dethiobiotin[c]	0	Q5S_09925	0	1000	1	Biotin metabolism	[]	[]	6.3.3.3
430	r_0389	R01357	H+[c] + ATP[c] + CoA[c] + Acetoacetate[c] -> Pyrophosphate[c] + AMP[c] + Acetoacetyl-CoA[c]	0	Q5S_05440	0	1000	1	Valine, leucine and isoleucine degradation; Butanoate metabolism	[]	[]	6.2.1.16
431	r_0390	R00236	CoA[c] + Acetyl_adenylate[c] -> AMP[c] + Acetyl-CoA[c]	0	Q5S_27390	0	1000	1	Pyruvate metabolism	[]	[]	6.2.1.1
432	r_0391	R00228	NAD+[c] + CoA[c] + Acetaldehyde[c] <=> NADH[c] + H+[c] + Acetyl-CoA[c]	1	Q5S_23850	-1000	1000	1	Pyruvate metabolism; Xylene degradation; Benzoate degradation; Dioxin degradation; Phenylalanine metabolism	[]	[]	1.2.1.10
433	r_0392	R00428	H2O[c] + GTP[c] -> Formamidopyrimidine_nucleoside-triphosphate[c]	0	Q5S_29145	0	1000	1	Folate biosynthesis	[]	[]	3.5.4.16
434	r_0393	R10619	D-Galactose[c] <=> alpha-D-Galactose[c]	1	Q5S_03330	-1000	1000	1	Galactose metabolism	[]	[]	5.1.3.3
435	r_0394	R00434	GTP[c] -> Pyrophosphate[c] + 3,5-Cyclic_GMP[c]	0	Q5S_10610	0	1000	1	Purine metabolism	[]	[]	4.6.1.1
436	r_0395	R07136	NAD+[c] + (2R)-3-Sulfolactate[c] <=> NADH[c] + H+[c] + 3-Sulfopyruvate[c]	1	Q5S_25770	-1000	1000	1	Cysteine and methionine metabolism	[]	[]	1.1.1.37
437	r_0396	R01290	L-Homocysteine[c] + L-Serine[c] -> H2O[c] + L-Cystathionine[c]	0	Q5S_05230	0	1000	1	Glycine, serine and threonine metabolism; Cysteine and methionine metabolism	[]	[]	4.2.1.22
438	r_0397	R00220	L-Serine[c] -> NH3[c] + Pyruvate[c]	0	Q5S_03355	0	1000	1	Glycine, serine and threonine metabolism	[]	[]	4.3.1.19 4.3.1.17
439	r_0398	R00891	Hydrogen_sulfide[c] + L-Serine[c] -> H2O[c] + L-Cysteine[c]	0	Q5S_05230	0	1000	1	Glycine, serine and threonine metabolism	[]	[]	4.2.1.22
440	r_0399	R00590	L-Serine[c] -> H2O[c] + 2-Aminoacrylate[c]	0	Q5S_03355	0	1000	1	Cysteine and methionine metabolism	[]	[]	4.3.1.17
441	r_0400	R00674	L-Serine[c] + Indole[c] -> H2O[c] + L-Tryptophan[c]	0	Q5S_21215	0	1000	1	Phenylalanine, tyrosine and tryptophan biosynthesis	[]	[]	4.2.1.20
442	r_0401	R02722	L-Serine[c] + Indoleglycerol_phosphate[c] <=> H2O[c] + L-Tryptophan[c] + D-Glyceraldehyde_3-phosphate[c]	1	(Q5S_21210 and Q5S_21215)	-1000	1000	1	Glycine, serine and threonine metabolism; Phenylalanine, tyrosine and tryptophan biosynthesis	[]	[]	4.2.1.20
443	r_0403	R00801	H2O[c] + Sucrose[c] -> D-Glucose[c] + D-Fructose[c]	0	Q5S_04470	0	1000	1	Galactose metabolism	[]	[]	3.2.1.20
444	r_0404	R01057	alpha-D-Ribose_1-phosphate[c] <=> D-Ribose_5-phosphate[c]	1	Q5S_10890	-1000	1000	1	Purine metabolism; Pentose phosphate pathway	[]	[]	5.4.2.2
445	r_0405	R01819	D-Mannose_6-phosphate[c] <=> beta-D-Fructose_6-phosphate[c]	1	Q5S_05605	-1000	1000	1	Amino sugar and nucleotide sugar metabolism; Fructose and mannose metabolism	[]	[]	5.3.1.8
446	r_0406	R00802	H2O[c] + Sucrose[c] -> alpha-D-Glucose[c] + beta-D-Fructose[c]	0	Q5S_04470	0	1000	1	Starch and sucrose metabolism	[]	[]	3.2.1.20
447	r_0407	R04856	H2O[c] + Sulfatide[c] -> H+[c] + Sulfate[c] + Galactosylceramide[c]	0	Q5S_19210	0	1000	1	Sphingolipid metabolism	[]	[]	3.1.6.1
448	r_0409	r_1148	Sulfate[e] + H+[e] -> H+[c] + Sulfate[c]	0	Q5S_10515	0	1000	1	Transport	[]	[]	[]
449	r_0410	R04558	L-Glutamine[c] + N-(5-Phospho-D-1-ribulosylformimino)-5-amino-1-(5-phospho-D-ribosyl)-4-imidazolecarboxamide[c] -> L-Glutamate[c] + H+[c] + D-erythro-1-(Imidazol-4-yl)glycerol_3-phosphate[c] + 1-(5-Phosphoribosyl)-5-amino-4-imidazolecarboxamide[c]	0	(Q5S_21330 and Q5S_21365)	0	1000	1	Histidine metabolism	[]	[]	4.1.3.- 2.4.2.-
450	r_0411	R01127	H2O[c] + IMP[c] <=> 1-(5-Phosphoribosyl)-5-formamido-4-imidazolecarboxamide[c]	1	Q5S_25825	-1000	1000	1	Purine metabolism	[]	[]	2.1.2.3
451	r_0412	R01130	NAD+[c] + H2O[c] + IMP[c] -> NADH[c] + H+[c] + Xanthosine_5-phosphate[c]	0	(Q5S_04805) or (Q5S_26055) or (Q5S_26060)	0	1000	1	Purine metabolism	[]	[]	1.1.1.205
452	r_0413	R01132	5-Phospho-alpha-D-ribose_1-diphosphate[c] + Hypoxanthine[c] -> Pyrophosphate[c] + IMP[c]	0	Q5S_29155	0	1000	1	Purine metabolism	[]	[]	2.4.2.8
453	r_0414	R02678	NAD+[c] + H2O[c] + Indole-3-acetaldehyde[c] -> NADH[c] + 2 H+[c] + Indole-3-acetate[c]	0	(Q5S_01580) or (Q5S_04665)	0	1000	1	Tryptophan metabolism	[]	[]	1.2.1.3
454	r_0415	R01126	H2O[c] + IMP[c] -> H+[c] + Orthophosphate[c] + Inosine[c]	0	Q5S_01745	0	1000	1	Purine metabolism	[]	[]	3.1.3.5
455	r_0416	R01770	H2O[c] + Inosine[c] -> Hypoxanthine[c] + D-Ribose[c]	0	Q5S_07715	0	1000	1	Purine metabolism	[]	[]	3.2.2.1
456	r_0417	R01863	H+[c] + Orthophosphate[c] + Inosine[c] <=> Hypoxanthine[c] + alpha-D-Ribose_1-phosphate[c]	1	Q5S_01530	-1000	1000	1	Purine metabolism	[]	[]	2.4.2.1
457	r_0418	R06895	2 S-Adenosyl-L-methionine[c] + Coproporphyrinogen_III[c] -> 2 CO2[c] + 2 L-Methionine[c] + 2 5-Deoxyadenosine[c] + Protoporphyrinogen_IX[c]	0	Q5S_23420	0	1000	1	Porphyrin and chlorophyll metabolism	[]	[]	1.3.99.22
458	r_0419	r_0487	H2O[c] + ATP[c] + Copper[e] -> H+[c] + Orthophosphate[c] + ADP[c] + Copper[c]	0	Q5S_03470	0	1000	1	ABC transporters	[]	[]	[]
459	r_0420	r_0482	H2O[c] + ATP[c] + Cobalt_ion[e] -> H+[c] + Orthophosphate[c] + ADP[c] + Cobalt_ion[c]	0	(Q5S_06315 and Q5S_06320 and Q5S_06325) or (Q5S_17610 and Q5S_17615 and Q5S_17625 and Q5S_17630)	0	1000	1	ABC transporters	[]	[]	[]
460	r_0421	R00704	NAD+[c] + (R)-Lactate[c] <=> NADH[c] + H+[c] + Pyruvate[c]	1	Q5S_19820	-1000	1000	1	Pyruvate metabolism	[]	[]	1.1.1.28
461	r_0422	R01830	D-Glyceraldehyde_3-phosphate[c] + beta-D-Fructose_6-phosphate[c] <=> D-Erythrose_4-phosphate[c] + D-Xylulose_5-phosphate[c]	1	(Q5S_20690) or (Q5S_30685)	-1000	1000	1	Pentose phosphate pathway	[]	[]	2.2.1.1
462	r_0424	R10120	H+[c] + NADPH[c] + 3ketpimACPme[c] -> NADP+[c] + 3hpimACPme[c]	0	(Q5S_08495) or (Q5S_17780) or (Q5S_20195) or (Q5S_20550) or (Q5S_24875)	0	1000	1	Biotin metabolism	[]	[]	1.1.1.100
463	r_0425	R04137	3-Hydroxyisovaleryl-CoA[c] <=> H2O[c] + 3-Methylcrotonyl-CoA[c]	1	(Q5S_17695) or (Q5S_17795) or (Q5S_17950) or (Q5S_30520)	-1000	1000	1	Valine, leucine and isoleucine degradation	[]	[]	4.2.1.17
464	r_0426	R07763	H+[c] + NADPH[c] + 3-Oxooctadecanoyl-ACP[c] <=> NADP+[c] + 3-Hydroxyoctadecanoyl-ACP[c]	1	(Q5S_08495) or (Q5S_17780) or (Q5S_20195) or (Q5S_20550) or (Q5S_24875)	-1000	1000	1	Fatty acid biosynthesis; Polyunsaturated fatty acid biosynthesis	[]	[]	1.1.1.100
465	r_0427	R03299	Oxygen[c] + NADH[c] + H+[c] + 3-Hydroxyphenylacetate[c] -> NAD+[c] + H2O[c] + 3,4-Dihydroxyphenylacetate[c]	0	Q5S_13095	0	1000	1	Tyrosine metabolism	[]	[]	1.14.14.9
466	r_0428	R09819	Oxygen[c] + flavin_mononucleotide-reduced[c] + 3-Hydroxy-9,10-secoandrosta-1,3,5(10)-triene-9,17-dione[c] <=> H2O[c] + 3,4-Dihydroxy-9,10-secoandrosta-1,3,5(10)-triene-9,17-dione[c] + FMN[c]	1	(Q5S_18055 and Q5S_18070)	-1000	1000	1	Steroid degradation	[]	[]	1.14.14.12
467	r_0429	R02668	H2O[c] + 3-Hydroxy-L-kynurenine[c] -> H+[c] + L-Alanine[c] + 3-Hydroxyanthranilate[c]	0	Q5S_23870	0	1000	1	Tryptophan metabolism	[]	[]	3.7.1.3
468	r_0430	R02665	Oxygen[c] + 3-Hydroxyanthranilate[c] -> H+[c] + 2-Amino-3-carboxymuconate_semialdehyde[c]	0	Q5S_23820	0	1000	1	Tryptophan metabolism	[]	[]	1.13.11.6
469	r_0431	R08210	NADH[c] + H+[c] + 1-Hydroxy-2-methyl-2-butenyl_4-diphosphate[c] -> NAD+[c] + H2O[c] + Dimethylallyl_diphosphate[c]	0	Q5S_05025	0	1000	1	Terpenoid backbone biosynthesis	[]	[]	1.17.1.2
470	r_0432	R09083	Oxygen[c] + flavin_mononucleotide-reduced[c] <=> D-Erythrose_4-phosphate[c] + Dimethylbenzimidazole[c] + Dialurate[c][]	1	Q5S_30525	-1000	1000	1	Riboflavin metabolism	[]	[]	1.13.11.79
471	r_0433	R07891	CoA[c] + 3-Oxo-OPC8-CoA[c] -> Acetyl-CoA[c] + OPC6-CoA[c]	0	(Q5S_08555) or (Q5S_09630)	0	1000	1	alpha-Linolenic acid metabolism	[]	[]	2.3.1.16
472	r_0434	R07895	CoA[c] + 3-Oxo-OPC6-CoA[c] -> Acetyl-CoA[c] + OPC4-CoA[c]	0	(Q5S_08555) or (Q5S_09630)	0	1000	1	alpha-Linolenic acid metabolism	[]	[]	2.3.1.16
473	r_0435	R00315	H+[c] + ATP[c] + Acetate[c] <=> ADP[c] + Acetyl_phosphate[c]	1	Q5S_25030	-1000	1000	1	Taurine and hypotaurine metabolism; Pyruvate metabolism; Methane metabolism	[]	[]	2.7.2.1
474	r_0436	R02093	ATP[c] + dTDP[c] <=> ADP[c] + dTTP[c]	1	Q5S_23620	-1000	1000	1	Pyrimidine metabolism	[]	[]	2.7.4.6
475	r_0437	R00570	ATP[c] + CDP[c] <=> ADP[c] + CTP[c]	1	Q5S_23620	-1000	1000	1	Pyrimidine metabolism	[]	[]	2.7.4.6
476	r_0438	R00127	ATP[c] + AMP[c] <=> 2 ADP[c]	1	Q5S_26550	-1000	1000	1	Purine metabolism	[]	[]	2.7.4.3
477	r_0439	R00512	ATP[c] + CMP[c] <=> ADP[c] + CDP[c]	1	Q5S_12460	-1000	1000	1	Pyrimidine metabolism	[]	[]	2.7.4.14
478	r_0440	R04445	2 H2O[c] + NADP+[c] + L-1-Pyrroline-3-hydroxy-5-carboxylate[c] -> H+[c] + NADPH[c] + L-erythro-4-Hydroxyglutamate[c]	0	Q5S_05705	0	1000	1	Arginine and proline metabolism	[]	[]	1.2.1.88
479	r_0441	R09291	NADP+[c] + (2S)-Ethylmalonyl-CoA[c] <=> CO2[c] + 4 H+[c] + Crotonoyl-CoA[c] + NADPH[c]	1	Q5S_24480	-1000	1000	1	Glyoxylate and dicarboxylate metabolism; Salinosporamides biosynthesis	[]	[]	1.3.1.85
480	r_0442	R03509	N-(5-Phospho-D-ribosyl)anthranilate[c] <=> 1-(2-Carboxyphenylamino)-1-deoxy-D-ribulose_5-phosphate[c]	1	Q5S_21355	-1000	1000	1	Phenylalanine, tyrosine and tryptophan biosynthesis	[]	[]	5.3.1.24
481	r_0443	R01986	H2O[c] + NADP+[c] + 4-Aminobutanal[c] <=> 2 H+[c] + NADPH[c] + 4-Aminobutanoate[c]	1	(Q5S_01580) or (Q5S_04665)	-1000	1000	1	Arginine and Proline metabolism	[]	[]	1.2.1.3
482	r_0444	R03893	H2O[c] + cis-4-Carboxymethylenebut-2-en-4-olide[c] -> H+[c] + 2-Maleylacetate[c]	0	Q5S_05135	0	1000	1	Chlorocyclohexane and chlorobenzene degradation	[]	[]	3.1.1.45
483	r_0446	R06838	H2O[c] + trans-4-Carboxymethylenebut-2-en-4-olide[c] -> H+[c] + 2-Maleylacetate[c]	0	Q5S_05135	0	1000	1	Chlorocyclohexane and chlorobenzene degradation	[]	[]	3.1.1.45
484	r_0447	R06835	H2O[c] + 2,5-Dichloro-carboxymethylenebut-2-en-4-olide[c] -> H+[c] + 2,5-Dichloro-4-oxohex-2-enedioate[c]	0	Q5S_05135	0	1000	1	Chlorocyclohexane and chlorobenzene degradation	[]	[]	3.1.1.45
485	r_0448	r_0848	H2O[c] + ATP[c] + Molybdate[e] -> H+[c] + Orthophosphate[c] + ADP[c] + Molybdate[c]	0	(Q5S_17185 and Q5S_17195)	0	1000	1	ABC transporters	[]	[]	[]
486	r_0449	R08121	H2O[c] + 4-Fluoromuconolactone[c] -> 2 H+[c] + 2-Maleylacetate[c] + Hydrofluoric_acid[c]	0	Q5S_05135	0	1000	1	Fluorobenzoate degradation	[]	[]	3.1.1.45
487	r_0450	R00750	4-Hydroxy-2-oxopentanoate[c] -> Pyruvate[c] + Acetaldehyde[c]	0	Q5S_23845	0	1000	1	Phenylalanine metabolism; Xylene degradation; Benzoate degradation; Dioxin degradation	[]	[]	4.1.3.39
488	r_0451	R01207	N-Acetyl-D-glucosamine[c] <=> N-Acetyl-D-mannosamine[c]	1	Q5S_21900	-1000	1000	1	Amino sugar and nucleotide sugar metabolism	[]	[]	5.1.3.8
489	r_0452	R04640	5-(5-Phospho-D-ribosylaminoformimino)-1-(5-phosphoribosyl)-imidazole-4-carboxamide[c] -> N-(5-Phospho-D-1-ribulosylformimino)-5-amino-1-(5-phospho-D-ribosyl)-4-imidazolecarboxamide[c]	0	Q5S_21355	0	1000	1	Histidine metabolism	[]	[]	5.3.1.16
490	r_0453	R04952	H+[c] + malACP[c] + butACP[c] -> CO2[c] + Acyl-carrier_protein[c] + 3ohexACP[c]	0	Q5S_22780	0	1000	1	Fatty acid biosynthesis	[]	[]	2.3.1.179
491	r_0454	R01082	(S)-Malate[c] <=> H2O[c] + Fumarate[c]	1	(Q5S_28640 and Q5S_28645)	-1000	1000	1	Citrate cycle (TCA cycle); Pyruvate metabolism	[]	[]	4.2.1.2
492	r_0455	R04746	(S)-Hydroxyoctanoyl-CoA[c] <=> H2O[c] + trans-Oct-2-enoyl-CoA[c]	1	(Q5S_17695) or (Q5S_17795) or (Q5S_17950) or (Q5S_30520)	-1000	1000	1	Fatty acid metabolism; Fatty acid elongation	[]	[]	4.2.1.17
493	r_0456	R04749	(S)-Hydroxyhexanoyl-CoA[c] <=> H2O[c] + trans-Hex-2-enoyl-CoA[c]	1	(Q5S_17695) or (Q5S_17795) or (Q5S_17950) or (Q5S_30520)	-1000	1000	1	Fatty acid metabolism; Fatty acid elongation	[]	[]	4.2.1.17
494	r_0457	R04744	(S)-Hydroxydecanoyl-CoA[c] <=> H2O[c] + trans-Dec-2-enoyl-CoA[c]	1	(Q5S_17695) or (Q5S_17795) or (Q5S_17950) or (Q5S_30520)	-1000	1000	1	Fatty acid metabolism; Fatty acid elongation	[]	[]	4.2.1.17
495	r_0458	R04000	Acetyl-CoA[c] + 2-Hydroxyglutarate[c] <=> Acetate[c] + 2-Hydroxyglutaryl-CoA[c]	1	Q5S_17700	-1000	1000	1	Butanoate metabolism	[]	[]	2.8.3.12
496	r_0459	R00214	NAD+[c] + (S)-Malate[c] -> CO2[c] + NADH[c] + Pyruvate[c]	0	Q5S_09210	0	1000	1	Pyruvate metabolism	[]	[]	1.1.1.38
497	r_0460	R00342	NAD+[c] + (S)-Malate[c] <=> NADH[c] + H+[c] + Oxaloacetate[c]	1	Q5S_25770	-1000	1000	1	Citrate cycle (TCA cycle); Glyoxylate and dicarboxylate metabolism; Pyruvate metabolism; Methane metabolism; Carbon fixation	[]	[]	1.1.1.37
498	r_0462	R04241	L-Glutamate[c] + 3 H+[c] + ATP[c] + Tetrahydrofolyl-[Glu](n)(n)[c] <=> Orthophosphate[c] + ADP[c] + Tetrahydrofolyl-[Glu](n)(n+1)[c]	1	Q5S_23645	-1000	1000	1	Folate biosynthesis	[]	[]	6.3.2.17
499	r_0463	R00942	L-Glutamate[c] + ATP[c] + Tetrahydrofolate[c] -> H+[c] + Orthophosphate[c] + ADP[c] + Tetrahydrofolyl-[Glu](2)[c]	0	Q5S_23645	0	1000	1	Folate biosynthesis	[]	[]	6.3.2.17
500	r_0464	R05367	H2O[c] + trans-1,3-Dichloropropene[c] -> H+[c] + Hydrochloric_acid[c] + trans-3-Chloro-2-propene-1-ol[c]	0	Q5S_19835	0	1000	1	Chloroalkane and chloroalkene degradation	[]	[]	3.8.1.5
501	r_0465	R01569	H2O[c] + dTMP[c] -> H+[c] + Orthophosphate[c] + Thymidine[c]	0	Q5S_01745	0	1000	1	Pyrimidine metabolism	[]	[]	3.1.3.5
502	r_0466	R01570	H+[c] + Orthophosphate[c] + Thymidine[c] <=> 2-Deoxy-D-ribose_1-phosphate[c] + Thymine[c]	1	Q5S_04545	-1000	1000	1	Pyrimidine metabolism	[]	[]	2.4.2.4
503	r_0467	R01931	H+[c] + Thiosulfate[c] + Cyanide[c] <=> Sulfite[c] + Thiocyanate[c]	1	Q5S_02230	-1000	1000	1	Sulfur metabolism	[]	[]	2.8.1.1
504	r_0468	R05233	NAD+[c] + trans-3-Chloro-2-propene-1-ol[c] -> NADH[c] + H+[c] + trans-3-Chloroallyl_aldehyde[c]	0	(Q5S_06480) or (Q5S_17670)	0	1000	1	Chloroalkane and chloroalkene degradation	[]	[]	1.1.1.1
505	r_0469	R06412	H2O[c] + trans-2-Methyl-5-isopropylhexa-2,5-dienoyl-CoA[c] -> 3-Hydroxy-2,6-dimethyl-5-methylene-heptanoyl-CoA[c]	0	(Q5S_17695) or (Q5S_17795) or (Q5S_17950) or (Q5S_30520)	0	1000	1	Limonene and pinene degradation	[]	[]	4.2.1.17
506	r_0470	R00330	ATP[c] + GDP[c] <=> GTP[c] + ADP[c]	1	Q5S_23620	-1000	1000	1	Purine metabolism	[]	[]	2.7.4.6
507	r_0471	r_0881	H2O[c] + ATP[c] + Nickel[e] -> H+[c] + Orthophosphate[c] + ADP[c] + Nickel[c]	0	(Q5S_06315 and Q5S_06320 and Q5S_06325) or (Q5S_17610 and Q5S_17615 and Q5S_17625 and Q5S_17630)	0	1000	1	ABC transporters	[]	[]	[]
508	r_0473	R00489	H+[c] + L-Aspartate[c] -> CO2[c] + beta-Alanine[c]	0	(Q5S_28955) or (Q5S_14830)	0	1000	1	beta-Alanine metabolism	[]	[]	4.1.1.11 4.1.1.15
509	r_0474	R00485	H2O[c] + L-Asparagine[c] -> NH3[c] + L-Aspartate[c]	0	Q5S_20010	0	1000	1	Alanine, aspartate and glutamate metabolism; Cyanoamino acid metabolism	[]	[]	3.5.1.1
510	r_0475	R00691	H+[c] + L-Arogenate[c] -> CO2[c] + H2O[c] + L-Phenylalanine[c]	0	Q5S_30990	0	1000	1	Phenylalanine, tyrosine and tryptophan biosynthesis	[]	[]	4.2.1.51
511	r_0476	R04946	L-Selenocysteine[c] + O-Succinyl-L-homoserine[c] -> H+[c] + Succinate[c] + L-Selenocystathionine[c]	0	Q5S_05300	0	1000	1	Selenocompound metabolism	[]	[]	2.5.1.48
512	r_0477	R00552	H2O[c] + L-Arginine[c] -> NH3[c] + L-Citrulline[c]	0	Q5S_30960	0	1000	1	Arginine biosynthesis	[]	[]	3.5.3.6
513	r_0478	R00261	L-Glutamate[c] + H+[c] -> CO2[c] + 4-Aminobutanoate[c]	0	Q5S_14830	0	1000	1	Alanine, aspartate and glutamate metabolism; Butanoate metabolism	[]	[]	4.1.1.15
514	r_0479	R06171	L-Allothreonine[c] <=> Acetaldehyde[c] + Glycine[c]	1	Q5S_21845	-1000	1000	1	Glycine, serine and threonine metabolism	[]	[]	4.1.2.5
515	r_0480	R00451	H+[c] + meso-2,6-Diaminoheptanedioate[c] -> CO2[c] + L-Lysine[c]	0	Q5S_24775	0	1000	1	Lysine biosynthesis	[]	[]	4.1.1.20
516	r_0482	r_0535	H2O[c] + ATP[c] + D-Mannose[e] -> H+[c] + Orthophosphate[c] + ADP[c] + D-Mannose[c]	0	(Q5S_21915 and Q5S_21910 and Q5S_21905 and Q5S_28525)	0	1000	1	ABC transporters	[]	[]	[]
517	r_0483	R04109	H+[c] + NADPH[c] + L-Glutamyl-tRNA(Glu)[c] -> NADP+[c] + (S)-4-Amino-5-oxopentanoate[c] + tRNA(Glu)[c]	0	Q5S_02795	0	1000	1	Porphyrin and chlorophyll metabolism	[]	[]	1.2.1.70
518	r_0485	R03313	NADPH[c] + L-Glutamyl_5-phosphate[c] -> NADP+[c] + Orthophosphate[c] + L-Glutamate_5-semialdehyde[c]	0	Q5S_03050	0	1000	1	Arginine and proline metabolism	[]	[]	1.2.1.41
519	r_0486	r_0745	H2O[c] + ATP[c] + L-Glutamate[e] -> L-Glutamate[c] + H+[c] + Orthophosphate[c] + ADP[c]	0	(Q5S_09115 and Q5S_09110 and Q5S_09105 and Q5S_09120)	0	1000	1	ABC transporters	[]	[]	[]
520	r_0488	R09399	L-Glutamate[c] + GTP[c] + Coenzyme_F420-0[c] <=> Orthophosphate[c] + GDP[c] + Coenzyme_F420-1[c]	1	Q5S_15470	-1000	1000	1	Methane metabolism	[]	[]	6.3.2.31
521	r_0489	R09400	L-Glutamate[c] + GTP[c] + Coenzyme_F420-1[c] <=> 4 H+[c] + Orthophosphate[c] + GDP[c] + Coenzyme_F420[c]	1	Q5S_15470	-1000	1000	1	Methane metabolism	[]	[]	6.3.2.34
522	r_0490	R07618	NAD+[c] + Dihydrolipoamide-E[c] -> NADH[c] + H+[c] + Lipoamide-E[c]	0	(Q5S_04725) or (Q5S_22305)	0	1000	1	Valine, leucine and isoleucine degradation; Citrate cycle (TCA cycle); Glycolysis/Gluconeogenesis; Pyruvate metabolism	[]	[]	1.8.1.4
523	r_0491	R09220	H2O[c] + 3-Chloro-2-methyldienelactone[c] -> 3-Chloro-2-methylmaleylacetate[c]	0	Q5S_05135	0	1000	1	Toluene degradation	[]	[]	3.1.1.45
524	r_0492	R09222	H2O[c] + 2-Chloro-5-methyl-cis-dienelactone[c] -> 2-Chloro-5-methylmaleylacetate[c]	0	Q5S_05135	0	1000	1	Toluene degradation	[]	[]	3.1.1.45
525	r_0493	R01658	Isopentenyl_diphosphate[c] + Dimethylallyl_diphosphate[c] -> Pyrophosphate[c] + Geranyl_diphosphate[c]	0	Q5S_21815	0	1000	1	Terpenoid backbone biosynthesis	[]	[]	2.5.1.1
526	r_0494	R02106	Oxygen[c] + H2O[c] + Urate[c] <=> H2O2[c] + 5-Hydroxyisourate[c]	1	Q5S_07240	-1000	1000	1	Purine metabolism	[]	[]	1.14.13.113
527	r_0495	R03815	NAD+[c] + Dihydrolipoylprotein[c] -> NADH[c] + H+[c] + Lipoylprotein[c]	0	(Q5S_04725) or (Q5S_22305)	0	1000	1	Glycine, serine and threonine metabolism	[]	[]	1.8.1.4
528	r_0496	R07219	H+[c] + NADPH[c] + 1-Hydroxy-2-methyl-2-butenyl_4-diphosphate[c] -> H2O[c] + NADP+[c] + Dimethylallyl_diphosphate[c]	0	Q5S_05025	0	1000	1	Terpenoid backbone biosynthesis	[]	[]	1.17.1.2
529	r_0497	R09979	(2S)-Ethylmalonyl-CoA[c] <=> (2R)-Ethylmalonyl-CoA[c]	1	Q5S_24475	-1000	1000	1	Glyoxylate and dicarboxylate metabolism	[]	[]	5.1.99.1
530	r_0498	R04724	NADH[c] + H+[c] + tddec2eACP[c] -> NAD+[c] + ddcaACP[c]	0	Q5S_20190	0	1000	1	Fatty acid biosynthesis	[]	[]	1.3.1.10 1.3.1.9
531	r_0499	R04726	H+[c] + malACP[c] + ddcaACP[c] -> CO2[c] + Acyl-carrier_protein[c] + 3omrsACP[c]	0	Q5S_22780	0	1000	1	Fatty acid biosynthesis	[]	[]	2.3.1.179
532	r_0500	R00505	UDP-D-galactose[c] -> UDP-alpha-D-galactofuranose[c]	0	Q5S_32080	0	1000	1	Galactose metabolism; Amino sugar and nucleotide sugar metabolism	[]	[]	5.4.99.9
533	r_0501	R04800	FAD[c] + all-trans-Neurosporene[c] <=> FADH2[c] + Lycopene[c]	1	Q5S_30460	-1000	1000	1	Carotenoid biosynthesis	[]	[]	1.3.99.26, 1.3.99.31
534	r_0502	r_1451	Uracil[e] + H+[e] -> H+[c] + Uracil[c]	0	Q5S_03275	0	1000	1	Transport	[]	[]	[]
535	r_0503	r_1450	Xanthine[e] + H+[e] -> H+[c] + Xanthine[c]	0	Q5S_03275	0	1000	1	Transport	[]	[]	[]
536	r_0504	R05181	S-Adenosyl-L-methionine[c] + Precorrin_4[c] -> H+[c] + S-Adenosyl-L-homocysteine[c] + Precorrin_5[c]	0	Q5S_16990	0	1000	1	Porphyrin and chlorophyll metabolism	[]	[]	2.1.1.133
537	r_0505	R04533	NADP+[c] + 3hbACP[c] <=> H+[c] + actACP[c] + NADPH[c]	1	(Q5S_08495) or (Q5S_17780) or (Q5S_20195) or (Q5S_20550) or (Q5S_24875)	-1000	1000	1	Fatty acid biosynthesis	[]	[]	1.1.1.100
538	r_0506	R02300	H2O[c] + 5,10-Methenyltetrahydrofolate[c] -> H+[c] + 5-Formyltetrahydrofolate[c]	0	Q5S_22290	0	1000	1	One carbon pool by folate	[]	[]	2.1.2.10
539	r_0507	R04125	Tetrahydrofolate[c] + S-Aminomethyldihydrolipoylprotein[c] <=> NH3[c] + Dihydrolipoylprotein[c] + 5,10-Methylenetetrahydrofolate[c]	1	Q5S_22290	-1000	1000	1	Glycine, serine and threonine metabolism; One carbon pool by folate	[]	[]	2.1.2.10
540	r_0508	R02088	H2O[c] + dAMP[c] -> H+[c] + Orthophosphate[c] + Deoxyadenosine[c]	0	Q5S_01745	0	1000	1	Purine metabolism	[]	[]	3.1.3.5
541	r_0509	R01664	H2O[c] + dCMP[c] -> H+[c] + Orthophosphate[c] + Deoxycytidine[c]	0	Q5S_01745	0	1000	1	Pyrimidine metabolism	[]	[]	3.1.3.5
542	r_0510	R01968	H2O[c] + dGMP[c] -> H+[c] + Orthophosphate[c] + Deoxyguanosine[c]	0	Q5S_01745	0	1000	1	Purine metabolism	[]	[]	3.1.3.5
543	r_0512	R05353	NAD+[c] + H2O[c] + 2-Hydroxy-5-methyl-cis,cis-muconic_semialdehyde[c] <=> NADH[c] + 2 H+[c] + 2-Hydroxy-5-methyl-cis,cis-muconate[c]	1	Q5S_23860	-1000	1000	1	Xylene degradation	[]	[]	1.2.1.85
544	r_0513	R04424	2-Methylcitrate[c] <=> H2O[c] + H+[c] + (Z)-But-2-ene-1,2,3-tricarboxylate[c]	1	Q5S_06430	-1000	1000	1	Propanoate metabolism	[]	[]	4.2.1.79
545	r_0514	R02762	NAD+[c] + H2O[c] + 2-Hydroxymuconate_semialdehyde[c] <=> NADH[c] + 2 H+[c] + 2-Hydroxymuconate[c]	1	Q5S_23860	-1000	1000	1	Benzoate degradation	[]	[]	1.2.1.85
546	r_0515	R03968	(2S)-2-Isopropylmalate[c] <=> H2O[c] + 2-Isopropylmaleate[c]	1	(Q5S_07290 and Q5S_07300)	-1000	1000	1	Valine, leucine and isoleucine biosynthesis	[]	[]	4.2.1.33
547	r_0516	R03898	H2O[c] + 2-Methylmaleate[c] <=> D-erythro-3-Methylmalate[c]	1	(Q5S_07290 and Q5S_07300)	-1000	1000	1	Valine, leucine and isoleucine biosynthesis; C5-Branched dibasic acid metabolism	[]	[]	4.2.1.35
548	r_0517	r_0840	H2O[c] + ATP[c] + Mannitol[e] -> H+[c] + Orthophosphate[c] + ADP[c] + Mannitol[c]	0	Q5S_28525	0	1000	1	ABC transporters	[]	[]	[]
549	r_0518	R04961	NADH[c] + H+[c] + tdec2eACP[c] -> NAD+[c] + dcaACP[c]	0	Q5S_20190	0	1000	1	Fatty acid biosynthesis	[]	[]	1.3.1.10 1.3.1.9
550	r_0519	R04773	ATP[c] + L-Selenomethionine[c] + tRNA(Met)[c] -> Pyrophosphate[c] + AMP[c] + Selenomethionyl-tRNA(Met)[c]	0	Q5S_04300	0	1000	1	Selenocompound metabolism	[]	[]	6.1.1.10
551	r_0520	R01074	H+[c] + ATP[c] + Biotin[c] -> Pyrophosphate[c] + Biotinyl-5-AMP[c]	0	Q5S_04900	0	1000	1	Biotin metabolism	[]	[]	6.3.4.15
552	r_0521	R05145	Biotinyl-5-AMP[c] + Apo-[carboxylase][c] -> AMP[c] + Holo-[carboxylase][c]	0	Q5S_04900	0	1000	1	Biotin metabolism	[]	[]	6.3.4.15
553	r_0522	R01172	NAD+[c] + CoA[c] + Butanal[c] <=> NADH[c] + H+[c] + Butanoyl-CoA[c]	1	Q5S_23850	-1000	1000	1	Butanoate metabolism	[]	[]	1.2.1.10
554	r_0524	r_0427	H2O[c] + ATP[c] + Betaine[e] -> H+[c] + Orthophosphate[c] + ADP[c] + Betaine[c]	0	(Q5S_10500 and Q5S_10495 and Q5S_10490)	0	1000	1	ABC transporters	[]	[]	[]
555	r_0525	R02394	Oxygen[c] + 2 Bilirubin[c] <=> 2 H2O[c] + 2 Biliverdin[c]	1	Q5S_09205	-1000	1000	1	Porphyrin and chlorophyll metabolism	[]	[]	1.3.3.5
556	r_0526	R07177	2 H+[c] + 2 Thiosulfate[c] + Decylubiquinone[c] <=> Tetrathionate[c] + Decylubiquinol[c]	1	Q5S_14130	-1000	1000	1	Sulfur metabolism	[]	[]	1.8.5.2
557	r_0527	r_0431	H2O[c] + ATP[c] + Biotin[e] -> H+[c] + Orthophosphate[c] + ADP[c] + Biotin[c]	0	(Q5S_28175 and Q5S_28170)	0	1000	1	ABC transporters	[]	[]	[]
558	r_0528	r_1386	5-Chlororibonate[c] <=> H2O[c] + 5-Chloro-4-hydroxy-2-oxopentanoate[c]	1	Q5S_07090	-1000	1000	1	Salinosporamides biosynthesis	[]	[]	4.2.1.9
559	r_0529	r_1387	CoA[c] + 5-Chloro-4-hydroxy-2-oxopentanoate[c] + Oxidized_ferredoxin[c] <=> CO2[c] + 2 H+[c] + Reduced_ferredoxin[c] + 4-Chloro-3-hydroxybutyryl-CoA[c]	1	Q5S_00750	-1000	1000	1	Salinosporamides biosynthesis	[]	[]	1.2.7.8
560	r_0530	R01175	FAD[c] + Butanoyl-CoA[c] -> Crotonoyl-CoA[c] + FADH2[c]	0	(Q5S_09860) or (Q5S_29330)	0	1000	1	Fatty acid metabolism	[]	[]	1.3.8.7
561	r_0531	R05237	H2O[c] + trans-3-Chloroallyl_aldehyde[c] -> 3 H+[c] + trans-3-Chloroacrylic_acid[c]	0	(Q5S_01580) or (Q5S_04665)	0	1000	1	Chloroalkane and chloroalkene degradation	[]	[]	1.2.1.3
562	r_0532	R05238	H2O[c] + cis-3-Chloroallyl_aldehyde[c] -> 3 H+[c] + cis-3-Chloroacrylic_acid[c]	0	(Q5S_01580) or (Q5S_04665)	0	1000	1	Chloroalkane and chloroalkene degradation	[]	[]	1.2.1.3
563	r_0533	r_1384	NAD+[c] + 5-Chloro-5-deoxyribose[c] <=> NADH[c] + H+[c] + 5-Chloro-5-deoxy-D-ribonolactone[c]	1	Q5S_18675	-1000	1000	1	Salinosporamides biosynthesis	[]	[]	1.1.1.-
564	r_0534	R00316	H+[c] + ATP[c] + Acetate[c] -> Pyrophosphate[c] + Acetyl_adenylate[c]	0	Q5S_27390	0	1000	1	Pyruvate metabolism	[]	[]	6.2.1.1
565	r_0535	R02487	H+[c] + FAD[c] + Glutaryl-CoA[c] -> CO2[c] + Crotonoyl-CoA[c] + FADH2[c]	0	Q5S_03345	0	1000	1	Fatty acid metabolism	[]	[]	1.3.8.6
566	r_0536	R02488	H+[c] + FAD[c] + Glutaryl-CoA[c] -> CO2[c] + Crotonoyl-CoA[c] + FADH2[c]	0	Q5S_03345	0	1000	1	Lysine degradation; Benzoate degradation; Tryptophan metabolism	[]	[]	1.3.8.6
567	r_0537	R05680	NADP+[c] + sn-glycerol_1-phosphate[c] <=> H+[c] + NADPH[c] + Glycerone_phosphate[c]	1	Q5S_30795	-1000	1000	1	Glycerophospholipid metabolism	[]	[]	1.1.1.261
568	r_0539	R03210	H+[c] + L-Alanine[c] + 6-Carboxyhexanoyl-CoA[c] -> CO2[c] + CoA[c] + 8-Amino-7-oxononanoate[c]	0	Q5S_19755	0	1000	1	Biotin metabolism	[]	[]	2.3.1.47
569	r_0541	R01528	NADP+[c] + 6-Phospho-D-gluconate[c] -> CO2[c] + NADPH[c] + D-Ribulose_5-phosphate[c]	0	(Q5S_00025) or (Q5S_23315)	0	1000	1	Glutathione metabolism; Pentose phosphate pathway	[]	[]	1.1.1.44 1.1.1.343
570	r_0542	R01220	NADP+[c] + 5,10-Methylenetetrahydrofolate[c] <=> NADPH[c] + 5,10-Methenyltetrahydrofolate[c]	1	Q5S_25775	-1000	1000	1	One carbon pool by folate	[]	[]	1.5.1.5
571	r_0543	R00945	H2O[c] + Glycine[c] + 5,10-Methylenetetrahydrofolate[c] <=> Tetrahydrofolate[c] + L-Serine[c]	1	Q5S_14055	-1000	1000	1	Glycine, serine and threonine metabolism; Cyanoamino acid metabolism; Methane metabolism; One carbon pool by folate; Glyoxylate and dicarboxylate metabolism	[]	[]	2.1.2.1
572	r_0544	R09099	L-Serine[c] + 5,6,7,8-Tetrahydromethanopterin[c] <=> H2O[c] + Glycine[c] + 5,10-Methylenetetrahydromethanopterin[c]	1	Q5S_14055	-1000	1000	1	Methane metabolism	[]	[]	2.1.2.1
573	r_0545	R04457	5-Amino-6-(1-D-ribitylamino)uracil[c] + L-3,4-Dihydroxybutan-2-one_4-phosphate[c] -> 2 H2O[c] + H+[c] + Orthophosphate[c] + 6,7-Dimethyl-8-(D-ribityl)lumazine[c]	0	Q5S_12070	0	1000	1	Riboflavin metabolism	[]	[]	2.5.1.78
574	r_0546	R00066	2 6,7-Dimethyl-8-(D-ribityl)lumazine[c] -> Riboflavin[c] + 5-Amino-6-(1-D-ribitylamino)uracil[c]	0	Q5S_12050	0	1000	1	Riboflavin metabolism	[]	[]	2.5.1.9
575	r_0547	r_1430	Oxygen[c] + NADH[c] + H+[c] + 6-M-5HQ-MG-T2[c] <=> NAD+[c] + H2O[c] + Cyclohexenone_epoxide[c]	1	Q5S_31800	-1000	1000	1	Sporolides biosynthesis	[]	[]	5.1.-.-
576	r_0548	r_1425	Oxygen[c] + FADH2[c] + 4-HMA-T2[c] <=> H2O[c] + FAD[c] + 3,4-dHMA-T2[c]	1	Q5S_13095	-1000	1000	1	Sporolides biosynthesis	[]	[]	1.14.14.9
577	r_0549	R05225	4 H2O[c] + 4 ATP[c] + 4 L-Glutamine[c] + Adenosyl_cobyrinate-a,c-diamide[c] -> 4 L-Glutamate[c] + 3 H+[c] + 4 Orthophosphate[c] + 4 ADP[c] + Adenosyl_cobyrinate-hexaamide[c]	0	Q5S_24045	0	1000	1	Porphyrin and chlorophyll metabolism	[]	[]	6.3.5.10
578	r_0550	r_1431	6 NAD+[c] + 7 H+[c] + Acetyl-CoA[c] + 6 Malonyl-CoA[c] <=> 2 Oxygen[c] + 6 CO2[c] + 6 NADH[c] + 7 CoA[c] + Precore[c]	1	(Q5S_03575 and Q5S_03555 and Q5S_13605 and Q5S_13615 and Q5S_03595 and Q5S_03600 and Q5S_03540 and Q5S_03535 and Q5S_03590 and Q5S_03625)	-1000	1000	1	Sporolides biosynthesis	[]	[]	2.-.-.-
579	r_0551	r_1382	Orthophosphate[c] + 5-Chloro-5-deoxyadenosine[c] <=> Adenine[c] + 5-Chloro-5-deoxyribose-1-phosphate[c]	1	(Q5S_05750) or (Q5S_05750)	-1000	1000	1	Salinosporamides biosynthesis	[]	[]	2.4.2.28
580	r_0552	R01138	Pyruvate[c] + dATP[c] <=> Phosphoenolpyruvate[c] + dADP[c]	1	Q5S_21110	-1000	1000	1	Purine metabolism	[]	[]	2.7.1.40
581	r_0553	R04941	H2O[c] + L-Selenocystathionine[c] <=> NH3[c] + Pyruvate[c] + Selenohomocysteine[c]	1	Q5S_17575	-1000	1000	1	Selenocompound metabolism	[]	[]	4.4.1.8
582	r_0554	R01641	D-Glyceraldehyde_3-phosphate[c] + Sedoheptulose_7-phosphate[c] <=> D-Ribose_5-phosphate[c] + D-Xylulose_5-phosphate[c]	1	(Q5S_20690) or (Q5S_30685)	-1000	1000	1	Pentose phosphate pathway; Carbon fixation	[]	[]	2.2.1.1
583	r_0555	R07456	D-Ribulose_5-phosphate[c] + L-Glutamine[c] + D-Glyceraldehyde_3-phosphate[c] -> 3 H2O[c] + L-Glutamate[c] + 2 H+[c] + Orthophosphate[c] + Pyridoxal_phosphate[c]	0	(Q5S_11450 and Q5S_11455)	0	1000	1	Vitamin B6 metabolism	[]	[]	4.3.3.6
584	r_0556	R01829	Glycerone_phosphate[c] + D-Erythrose_4-phosphate[c] <=> D-Sedoheptulose_1,7-bisphosphate[c]	1	Q5S_00920	-1000	1000	1	Carbon fixation	[]	[]	4.1.2.13
585	r_0558	R01529	D-Ribulose_5-phosphate[c] <=> D-Xylulose_5-phosphate[c]	1	Q5S_12035	-1000	1000	1	Pentose phosphate pathway; Pentose and glucuronate interconversions; Carbon fixation	[]	[]	5.1.3.1
586	r_0559	R01432	D-Xylose[c] <=> D-Xylulose[c]	1	Q5S_24320	-1000	1000	1	Pentose and glucuronate interconversions	[]	[]	5.3.1.5
587	r_0560	r_0546	H2O[c] + ATP[c] + D-Sorbitol[e] -> H+[c] + Orthophosphate[c] + ADP[c] + D-Sorbitol[c]	0	Q5S_28525	0	1000	1	ABC transporters	[]	[]	[]
588	r_0561	R01621	H+[c] + Orthophosphate[c] + D-Xylulose_5-phosphate[c] -> H2O[c] + Acetyl_phosphate[c] + D-Glyceraldehyde_3-phosphate[c]	0	Q5S_10065	0	1000	1	Pentose phosphate pathway; Carbon fixation	[]	[]	4.1.2.9
589	r_0562	r_0548	H2O[c] + ATP[c] + D-Xylose[e] -> H+[c] + Orthophosphate[c] + ADP[c] + D-Xylose[c]	0	(Q5S_26145 and Q5S_26150)	0	1000	1	ABC transporters	[]	[]	[]
590	r_0563	R00009	2 H2O2[c] -> Oxygen[c] + 2 H2O[c]	0	Q5S_13515	0	1000	1	Glyoxylate and dicarboxylate metabolism	[]	[]	1.11.1.6
591	r_0564	R03596	3 H2O[c] + 3 NADP+[c] + Hydrogen_selenide[c] <=> 3 H+[c] + 3 NADPH[c] + Selenite[c]	1	(Q5S_04985) or (Q5S_31450)	-1000	1000	1	Selenocompound metabolism	[]	[]	1.8.1.9
592	r_0566	R04747	CoA[c] + 3-Oxooctanoyl-CoA[c] -> Acetyl-CoA[c] + Hexanoyl-CoA[c]	0	(Q5S_08555) or (Q5S_09630)	0	1000	1	Fatty acid metabolism; Fatty acid elongation	[]	[]	2.3.1.16
593	r_0567	R03165	Hydroxymethylbilane[c] -> H2O[c] + Uroporphyrinogen_III[c]	0	Q5S_26325	0	1000	1	Porphyrin and chlorophyll metabolism	[]	[]	4.2.1.75
594	r_0568	R03238	UTP[c] + D-Tagatose_6-phosphate[c] <=> UDP[c] + D-Tagatose_1,6-bisphosphate[c]	1	Q5S_21930	-1000	1000	1	Galactose metabolism	[]	[]	2.7.1.11
595	r_0569	R01715	Chorismate[c] <=> Prephenate[c]	1	Q5S_25925	-1000	1000	1	Phenylalanine, tyrosine and tryptophan biosynthesis	[]	[]	5.4.99.5
596	r_0570	R04065	NAD+[c] + H2O[c] + Imidazole-4-acetaldehyde[c] -> NADH[c] + 2 H+[c] + Imidazole-4-acetate[c]	0	(Q5S_01580) or (Q5S_04665)	0	1000	1	Histidine metabolism	[]	[]	1.2.1.3
597	r_0571	R05368	H2O[c] + cis-1,3-Dichloropropene[c] -> H+[c] + Hydrochloric_acid[c] + cis-3-Chloro-2-propene-1-ol[c]	0	Q5S_19835	0	1000	1	Chloroalkane and chloroalkene degradation	[]	[]	3.8.1.5
598	r_0572	R05234	NAD+[c] + cis-3-Chloro-2-propene-1-ol[c] -> NADH[c] + H+[c] + cis-3-Chloroallyl_aldehyde[c]	0	(Q5S_06480) or (Q5S_17670)	0	1000	1	Chloroalkane and chloroalkene degradation	[]	[]	1.1.1.1
599	r_0573	R01325	Citrate[c] <=> H2O[c] + cis-Aconitate[c]	1	Q5S_20505	-1000	1000	1	Citrate cycle (TCA cycle); Glyoxylate and dicarboxylate metabolism	[]	[]	4.2.1.3
600	r_0574	R00362	Citrate[c] -> Acetate[c] + Oxaloacetate[c]	0	Q5S_03935	0	1000	1	Citrate cycle (TCA cycle)	[]	[]	4.1.3.6
601	r_0575	R00571	NH3[c] + ATP[c] + UTP[c] -> 2 H+[c] + Orthophosphate[c] + ADP[c] + CTP[c]	0	Q5S_12400	0	1000	1	Pyrimidine metabolism	[]	[]	6.3.4.2	[]
602	r_0576	R04138	ATP[c] + HCO3-[c] + 3-Methylcrotonyl-CoA[c] -> H+[c] + Orthophosphate[c] + ADP[c] + 3-Methylglutaconyl-CoA[c]	0	Q5S_29335	0	1000	1	Valine, leucine and isoleucine degradation	[]	[]	6.4.1.4	[]
603	r_0577	R04095	FAD[c] + 3-Methylbutanoyl-CoA[c] -> FADH2[c] + 3-Methylcrotonyl-CoA[c]	0	(Q5S_09860) or (Q5S_29330)	0	1000	1	Valine, leucine and isoleucine degradation	[]	[]	1.3.8.7	[]
604	r_0578	R03105	H+[c] + Pyruvate[c] + Thiosulfate[c] -> Sulfite[c] + Mercaptopyruvate[c]	0	Q5S_02230	0	1000	1	Cysteine and methionine metabolism	[]	[]	2.8.1.2	[]
605	r_0579	R10115	H+[c] + malACP[c] + malACPme[c] -> CO2[c] + Acyl-carrier_protein[c] + 3ketgACPme[c]	0	Q5S_22780	0	1000	1	Biotin metabolism	[]	[]	2.3.1.179	[]
606	r_0580	R10116	NADPH[c] + 3ketgACPme[c] -> NADP+[c] + 3hgluACPme[c]	0	(Q5S_08495) or (Q5S_17780) or (Q5S_20195) or (Q5S_20550) or (Q5S_24875)	0	1000	1	Biotin metabolism	[]	[]	1.1.1.100	[]
607	r_0581	R04426	NAD+[c] + (2R,3S)-3-Isopropylmalate[c] <=> NADH[c] + H+[c] + (2S)-2-Isopropyl-3-oxosuccinate[c]	1	Q5S_07155	-1000	1000	1	Valine, leucine and isoleucine biosynthesis	[]	[]	1.1.1.85	[]
608	r_0582	R04001	(2R,3S)-3-Isopropylmalate[c] <=> H2O[c] + 2-Isopropylmaleate[c]	1	(Q5S_07290 and Q5S_07300)	-1000	1000	1	Valine, leucine and isoleucine biosynthesis	[]	[]	4.2.1.33	[]
609	r_0583	R03045	3-Hydroxypropionyl-CoA[c] <=> H2O[c] + Propenoyl-CoA[c]	1	(Q5S_17695) or (Q5S_17795) or (Q5S_17950) or (Q5S_30520)	-1000	1000	1	beta-Alanine metabolism; Propanoate metabolism	[]	[]	4.2.1.17	[]
610	r_0584	R00401	L-Alanine[c] <=> D-Alanine[c]	1	(Q5S_04475) or (Q5S_26225)	-1000	1000	1	D-Alanine metabolism	[]	[]	5.1.1.1	[]
611	r_0585	r_1083	H2O[c] + ATP[c] + Raffinose[e] -> H+[c] + Orthophosphate[c] + ADP[c] + Raffinose[c]	0	Q5S_28525	0	1000	1	ABC transporters	[]	[]	[]	[]
612	r_0586	R09839	0.5 Oxygen[c] + CoA[c] + 3-Oxo-5,6-dehydrosuberyl-CoA[c] -> 4 H+[c] + Acetyl-CoA[c] + 5-Carboxy-2-pentenoyl-CoA[c]	0	Q5S_03825	0	1000	1	Phenylalanine metabolism	[]	[]	2.3.1.223	[]
613	r_0587	R09395	2 Sulfur_donor[c] + cPMP[c] <=> Oxygen[c] + 2 H+[c] + Molybdopterin[c]	1	Q5S_31140	-1000	1000	1	Folate biosynthesis	[]	[]	2.8.1.12	[]
614	r_0590	R01291	S-Ribosyl-L-homocysteine[c] <=> L-Homocysteine[c] + (4S)-4,5-dihydroxypentan-2,3-dione[c]	1	Q5S_03690	-1000	1000	1	Cysteine and methionine metabolism	[]	[]	4.4.1.21	[]
615	r_0591	R01602	alpha-D-Glucose[c] <=> beta-D-Glucose[c]	1	Q5S_03330	-1000	1000	1	Glycolysis / Gluconeogenesis	[]	[]	5.1.3.3	[]
616	r_0593	R08095	CoA[c] + 5-Methyl-3-oxo-4-hexenoyl-CoA[c] <=> Acetyl-CoA[c] + 3-Methylcrotonyl-CoA[c]	1	(Q5S_08555) or (Q5S_09630)	-1000	1000	1	Geraniol degradation	[]	[]	2.3.1.16	[]
617	r_0594	R07650	H+[c] + L-2,4-diaminobutanoate[c] <=> CO2[c] + propane-1,3-diamine[c]	1	Q5S_17250	-1000	1000	1	Glycine, serine and threonine metabolism	[]	[]	4.1.1.86	[]
618	r_0596	R04444	NAD+[c] + 2 H2O[c] + L-1-Pyrroline-3-hydroxy-5-carboxylate[c] -> NADH[c] + H+[c] + L-erythro-4-Hydroxyglutamate[c]	0	Q5S_05705	0	1000	1	Arginine and proline metabolism	[]	[]	1.2.1.88	[]
619	r_0597	R03349	NAD+[c] + H2O[c] + (3S,5S)-3,5-Diaminohexanoate[c] <=> NADH[c] + H+[c] + NH3[c] + (S)-5-Amino-3-oxohexanoic_acid[c]	1	Q5S_15110	-1000	1000	1	Lysine degradation	[]	[]	1.4.1.11	[]
620	r_0598	R00726	H+[c] + Oxaloacetate[c] + ITP[c] -> CO2[c] + Phosphoenolpyruvate[c] + IDP[c]	0	Q5S_04930	0	1000	1	Glycolysis/Gluconeogenesis; Citrate cycle (TCA cycle); Pyruvate metabolism	[]	[]	4.1.1.32	[]
621	r_0599	R07762	2 H+[c] + malACP[c] + hexdecACP[c] -> CO2[c] + Acyl-carrier_protein[c] + 3-Oxooctadecanoyl-ACP[c]	0	Q5S_22780	0	1000	1	Fatty acid biosynthesis	[]	[]	2.3.1.179	[]
622	r_0600	R11013	Oxygen[c] + 4 H+[c] + Hercynine[c] + gamma-L-Glutamyl-L-cysteine[c] <=> H2O[c] + gamma-L-Glutamyl-S-(hercyn-2-yl)-L-cysteine-S-oxide[c]	1	Q5S_14245	-1000	1000	1	Histidine metabolism	[]	[]	1.14.99.50	[]
623	r_0601	R00706	CoA[c] + NADP+[c] + 3-Oxopropanoate[c] -> CO2[c] + Acetyl-CoA[c] + NADPH[c]	0	Q5S_19965	0	1000	1	beta-Alanine metabolism; Inositol phosphate metabolism; Propanoate metabolism	[]	[]	1.2.1.18	[]
624	r_0602	R04187	L-Alanine[c] + (S)-Methylmalonate-semialdehyde[c] <=> Pyruvate[c] + L-3-Amino-isobutanoate[c]	1	Q5S_05530	-1000	1000	1	Valine, leucine and isoleucine degradation	[]	[]	2.6.1.18	[]
625	r_0603	R01070	beta-D-Fructose_1,6-bisphosphate[c] <=> Glycerone_phosphate[c] + D-Glyceraldehyde_3-phosphate[c]	1	Q5S_00920	-1000	1000	1	Glycolysis/Gluconeogenesis; Pentose phosphate pathway; Fructose and mannose metabolism	[]	[]	4.1.2.13	[]
626	r_0604	R07759	H+[c] + NADPH[c] + 3-Oxooctadecanoyl-CoA[c] -> NADP+[c] + 3-Hydroxyoctadecanoyl-CoA[c]	0	(Q5S_08495) or (Q5S_17780) or (Q5S_20195) or (Q5S_20550) or (Q5S_24875)	0	1000	1	Polyunsaturated fatty acid biosynthesis	[]	[]	1.1.1.100	[]
627	r_0605	r_1491	H2O[c] + NADP+[c] + (3S,5S)-3,5-Diaminohexanoate[c] <=> H+[c] + NH3[c] + NADPH[c] + (S)-5-Amino-3-oxohexanoic_acid[c]	1	Q5S_15110	-1000	1000	1	Lysine degradation	[]	[]	1.4.1.11	[]
628	r_0606	R02466	H+[c] + 3-Sulfino-L-alanine[c] <=> CO2[c] + Hypotaurine[c]	1	Q5S_14830	-1000	1000	1	Taurine and hypotaurine metabolism	[]	[]	4.1.1.15	[]
629	r_0607	R03381	NAD+[c] + CoA[c] + (S)-Methylmalonate-semialdehyde[c] <=> NADH[c] + H+[c] + (R)-Methylmalonyl-CoA[c]	1	Q5S_19965	-1000	1000	1	Propanoate metabolism	[]	[]	1.2.1.-	[]
630	r_0608	R10122	H+[c] + NADPH[c] + enopimACPme[c] -> NADP+[c] + pimACPme[c]	0	Q5S_20190	0	1000	1	Biotin metabolism	[]	[]	1.3.1.10 1.3.1.9	[]
631	r_0609	R10124	H+[c] + L-Alanine[c] + pimACP[c] <=> CO2[c] + Acyl-carrier_protein[c] + 8-Amino-7-oxononanoate[c]	1	Q5S_19755	-1000	1000	1	Biotin metabolism	[]	[]	2.3.1.47	[]
632	r_0610	R10247	2 H+[c] + 1-Deoxy-D-xylulose_5-phosphate[c] + Iminoglycine[c] + C15814[c] <=> 2 H2O[c] + 2-(2R,5Z)-2-Carboxy-4-methylthiazol-5(2H)-ylidene-ethyl_phosphate[c] + C15810[c]	1	Q5S_26420	-1000	1000	1	Thiamine metabolism	[]	[]	2.8.1.10	[]
633	r_0611	R04964	NADP+[c] + 3hddecACP[c] <=> H+[c] + NADPH[c] + 3oddecACP[c]	1	(Q5S_08495) or (Q5S_17780) or (Q5S_20195) or (Q5S_20550) or (Q5S_24875)	-1000	1000	1	Fatty acid biosynthesis	[]	[]	1.1.1.100	[]
634	r_0612	R04534	NADP+[c] + 3hdecACP[c] <=> H+[c] + NADPH[c] + 3odecACP[c]	1	(Q5S_08495) or (Q5S_17780) or (Q5S_20195) or (Q5S_20550) or (Q5S_24875)	-1000	1000	1	Fatty acid biosynthesis	[]	[]	1.1.1.100	[]
635	r_0613	R04536	NADP+[c] + 3hoctACP[c] <=> H+[c] + NADPH[c] + 3ooctACP[c]	1	(Q5S_08495) or (Q5S_17780) or (Q5S_20195) or (Q5S_20550) or (Q5S_24875)	-1000	1000	1	Fatty acid biosynthesis	[]	[]	1.1.1.100	[]
636	r_0614	R04953	NADP+[c] + 3hhexACP[c] <=> H+[c] + NADPH[c] + 3ohexACP[c]	1	(Q5S_08495) or (Q5S_17780) or (Q5S_20195) or (Q5S_20550) or (Q5S_24875)	-1000	1000	1	Fatty acid biosynthesis	[]	[]	1.1.1.100	[]
637	r_0615	R05630	Undecaprenyl_phosphate[c] + UDP-N-acetylmuramoyl-L-alanyl-D-glutamyl-6-carboxy-L-lysyl-D-alanyl-D-alanine[c] <=> UMP[c] + uagmda[c]	1	Q5S_21520	-1000	1000	1	Peptidoglycan Biosynthesis	[]	[]	2.7.8.13	[]
638	r_0616	R02055	H+[c] + Phosphatidylserine[c] <=> CO2[c] + Phosphatidylethanolamine[c]	1	Q5S_26000	-1000	1000	1	Glycine, serine and threonine metabolism; Glycerophospholipid metabolism	[]	[]	4.1.1.65	[]
639	r_0617	R01826	H2O[c] + Phosphoenolpyruvate[c] + D-Erythrose_4-phosphate[c] -> H+[c] + Orthophosphate[c] + 2-Dehydro-3-deoxy-D-arabino-heptonate_7-phosphate[c]	0	(Q5S_21850) or (Q5S_24175)	0	1000	1	Phenylalanine, tyrosine and tryptophan biosynthesis; Salinosporamides biosynthesis	[]	[]	2.5.1.54	[]
640	r_0619	R04035	H2O[c] + Phosphoribosyl-ATP[c] -> Pyrophosphate[c] + Phosphoribosyl-AMP[c]	0	Q5S_12075	0	1000	1	Histidine metabolism	[]	[]	3.6.1.31	[]
641	r_0620	R00660	Phosphoenolpyruvate[c] + UDP-N-acetyl-D-glucosamine[c] -> H+[c] + Orthophosphate[c] + UDP-N-acetyl-3-(1-carboxyvinyl)-D-glucosamine[c]	0	(Q5S_24575) or (Q5S_22210)	0	1000	1	Peptidoglycan Biosynthesis; Amino sugar and nucleotide sugar metabolism	[]	[]	2.5.1.7	[]
642	r_0621	R06626	L-Tyrosine[c] + 4-Hydroxyphenylglyoxylate[c] <=> 3-(4-Hydroxyphenyl)pyruvate[c] + L-4-Hydroxyphenylglycine[c]	1	Q5S_16665	-1000	1000	1	Biosynthesis of vancomycin group antibiotics	[]	[]	2.6.1.103	[]
643	r_0622	R01859	ATP[c] + Propanoyl-CoA[c] + HCO3-[c] -> H+[c] + Orthophosphate[c] + ADP[c] + (S)-Methylmalonyl-CoA[c]	0	(Q5S_04890 and Q5S_29340) or (Q5S_04815)	0	1000	1	Valine, leucine and isoleucine degradation; Glyoxylate and dicarboxylate metabolism; Propanoate metabolism	[]	[]	6.4.1.3	[]
644	r_0623	R00927	CoA[c] + 2-Methylacetoacetyl-CoA[c] <=> Acetyl-CoA[c] + Propanoyl-CoA[c]	1	(Q5S_08555) or (Q5S_09630)	-1000	1000	1	Valine, leucine and isoleucine degradation	[]	[]	2.3.1.16	[]
645	r_0624	R10507	FAD[c] + L-Proline[c] -> FADH2[c] + (S)-1-Pyrroline-5-carboxylate[c]	0	Q5S_02675	0	1000	1	Arginine and proline metabolism	[]	[]	1.5.-.-	[]
646	r_0625	R00926	CoA[c] + Propionyladenylate[c] <=> AMP[c] + Propanoyl-CoA[c]	1	Q5S_27390	-1000	1000	1	Propanoate metabolism	[]	[]	6.2.1.1	[]
647	r_0627	R04432	Propanoyl-CoA[c] + Electron-transferring_flavoprotein[c] <=> 2 H+[c] + Propenoyl-CoA[c] + Reduced_electron-transferring_flavoprotein[c]	1	(Q5S_09860) or (Q5S_29330)	-1000	1000	1	Propanoate metabolism	[]	[]	1.3.8.7	[]
648	r_0628	R00924	FAD[c] + Propanoyl-CoA[c] <=> FADH2[c] + Propenoyl-CoA[c]	1	(Q5S_09860) or (Q5S_29330)	-1000	1000	1	beta-Alanine metabolism	[]	[]	1.3.8.7	[]
649	r_0629	R07767	2 S-Adenosyl-L-methionine[c] + 2 Sulfur_donor[c] + Protein_N6-(octanoyl)lysine[c] -> 2 L-Methionine[c] + 2 5-Deoxyadenosine[c] + Protein_N6-(lipoyl)lysine[c]	0	Q5S_22385	0	1000	1	Lipoic acid metabolism	[]	[]	2.8.1.8	[]
650	r_0630	R03889	NAD+[c] + H2O[c] + 2-Aminomuconate_semialdehyde[c] <=> NADH[c] + 3 H+[c] + 2-Aminomuconate[c]	1	Q5S_23860	-1000	1000	1	Tryptophan metabolism	[]	[]	1.2.1.32	[]
651	r_0631	R05370	H2O[c] + 2,4,5-Trichloro-2,5-cyclohexadiene-1-ol[c] -> H+[c] + Hydrochloric_acid[c] + 2,5-Dichloro-2,5-cyclohexadiene-1,4-diol[c]	0	Q5S_19835	0	1000	1	Chlorocyclohexane and chlorobenzene degradation	[]	[]	3.8.1.5	[]
652	r_0632	R02094	ATP[c] + dTMP[c] <=> ADP[c] + dTDP[c]	1	Q5S_27250	-1000	1000	1	Pyrimidine metabolism	[]	[]	2.7.4.9	[]
653	r_0633	R00185	ATP[c] + Adenosine[c] -> AMP[c] + ADP[c]	0	Q5S_22180	0	1000	1	Purine metabolism	[]	[]	2.7.1.20	[]
654	r_0634	R00509	ATP[c] + Adenylyl_sulfate[c] -> ADP[c] + 3-Phosphoadenylyl_sulfate[c]	0	Q5S_04435	0	1000	1	Purine metabolism; Sulfur metabolism	[]	[]	2.7.1.25	[]
655	r_0635	R07541	gamma-Carotene[c] -> 4 H+[c] + Chlorobactene[c]	0	Q5S_01845	0	1000	1	Carotenoid biosynthesis, Sioxanthin biosynthesis	[]	[]	gamma-carotene desaturase(crtU)	[]
656	r_0636	R06927	NAD+[c] + (2-Naphthyl)methanol[c] -> NADH[c] + H+[c] + 2-Naphthaldehyde[c]	0	(Q5S_06480) or (Q5S_17670)	0	1000	1	Naphthalene degradation	[]	[]	1.1.1.1	[]
657	r_0637	R06917	NAD+[c] + 1-Hydroxymethylnaphthalene[c] -> NADH[c] + H+[c] + 1-Naphthaldehyde[c]	0	(Q5S_06480) or (Q5S_17670)	0	1000	1	Naphthalene degradation	[]	[]	1.1.1.1	[]
658	r_0638	R06634	Pyridoxamine_phosphate[c] + 3,5-Dihydroxyphenylglyoxylate[c] <=> Pyridoxal_phosphate[c] + 3,5-Dihydroxy-phenylglycine[c]	1	Q5S_16665	-1000	1000	1	Biosynthesis of vancomycin group antibiotics	[]	[]	2.6.1.103	[]
659	r_0639	R00245	NAD+[c] + H2O[c] + L-Glutamate_5-semialdehyde[c] -> L-Glutamate[c] + NADH[c] + 2 H+[c]	0	Q5S_05705	0	1000	1	Arginine and proline metabolism	[]	[]	1.2.1.88	[]
660	r_0640	R02102	H2O[c] + dUMP[c] -> H+[c] + Orthophosphate[c] + Deoxyuridine[c]	0	Q5S_01745	0	1000	1	Pyrimidine metabolism	[]	[]	3.1.3.5	[]
661	r_0641	R05051	NADH[c] + 2 H+[c] + L-erythro-4-Hydroxyglutamate[c] <=> NAD+[c] + H2O[c] + L-4-Hydroxyglutamate_semialdehyde[c]	1	Q5S_05705	-1000	1000	1	Arginine and proline metabolism	[]	[]	1.2.1.88	[]
662	r_0642	R05052	2-Oxoglutarate[c] + L-erythro-4-Hydroxyglutamate[c] -> L-Glutamate[c] + D-4-Hydroxy-2-oxoglutarate[c]	0	Q5S_21310	0	1000	1	Arginine and proline metabolism	[]	[]	2.6.1.1	[]
663	r_0643	r_1465	H2O[c] + Lycopene[c] -> Rhodopin[c]	0	Q5S_21765	0	1000	1	Carotenoid biosynthesis, Sioxanthin biosynthesis	[]	[]	4.2.1.131	[]
664	r_0644	R02408	H2O[c] + L-Cystine[c] -> NH3[c] + Pyruvate[c] + Thiocysteine[c]	0	(Q5S_17575) or (Q5S_07360)	0	1000	1	Cysteine and methionine metabolism	[]	[]	4.4.1.1 4.4.1.8	[]
665	r_0645	R00899	H2O[c] + Cys-Gly[c] -> L-Cysteine[c] + Glycine[c]	0	Q5S_03855	0	1000	1	Glutathione metabolism	[]	[]	3.4.11.2 3.4.11.1	[]
666	r_0646	R01625	CoA[c] + apoACP[c] -> Acyl-carrier_protein[c] + Adenosine_3,5-bisphosphate[c]	0	Q5S_26240	0	1000	1	Pantothenate and CoA biosynthesis	[]	[]	2.7.8.7 2.7.8.-	[]
667	r_0647	R05374	H+[c] + 2-Oxo-5-methyl-cis-muconate[c] -> CO2[c] + 2-Hydroxy-cis-hex-2,4-dienoate[c]	0	Q5S_23835	0	1000	1	Xylene degradation	[]	[]	4.1.1.77	[]
668	r_0648	R02661	FAD[c] + 2-Methylpropanoyl-CoA[c] -> FADH2[c] + 2-Methylprop-2-enoyl-CoA[c]	0	(Q5S_09860) or (Q5S_29330)	0	1000	1	Valine, leucine and isoleucine degradation	[]	[]	1.3.8.7	[]
669	r_0649	R02601	H2O[c] + 2-Hydroxy-2,4-pentadienoate[c] -> 4-Hydroxy-2-oxopentanoate[c]	0	Q5S_23855	0	1000	1	Phenylalanine metabolism; Benzoate degradation; Xylene degradation; Dioxin degradation	[]	[]	4.2.1.80	[]
670	r_0650	R01197	CO2[c] + H+[c] + Succinyl-CoA[c] + 2 Reduced_ferredoxin[c] <=> 2-Oxoglutarate[c] + CoA[c] + 2 Oxidized_ferredoxin[c]	1	(Q5S_03770 and Q5S_03780)	-1000	1000	1	Citrate cycle (TCA cycle)	[]	[]	1.2.7.3	[]
671	r_0651	R01940	2 H+[c] + Lipoamide-E[c] + 2-Oxoadipate[c] <=> CO2[c] + drsSg[c]	1	Q5S_25015	-1000	1000	1	Lysine degradation	[]	[]	1.2.4.2	[]
672	r_0652	R01933	NAD+[c] + CoA[c] + 2-Oxoadipate[c] <=> CO2[c] + NADH[c] + Glutaryl-CoA[c]	1	Q5S_25015	-1000	1000	1	Tryptophan metabolism	[]	[]	1.2.4.2	[]
673	r_0653	R01061	NAD+[c] + Orthophosphate[c] + D-Glyceraldehyde_3-phosphate[c] <=> NADH[c] + 3-Phospho-D-glyceroyl_phosphate[c]	1	Q5S_20745	-1000	1000	1	Glycolysis/Gluconeogenesis; Carbon fixation	[]	[]	1.2.1.12	[]
674	r_0654	R01063	NADP+[c] + Orthophosphate[c] + D-Glyceraldehyde_3-phosphate[c] <=> NADPH[c] + 3-Phospho-D-glyceroyl_phosphate[c]	1	Q5S_20745	-1000	1000	1	Glycolysis/Gluconeogenesis	[]	[]	1.2.1.12	[]
675	r_0656	R05645	Sedoheptulose_7-phosphate[c] <=> D-glycero-beta-D-manno-Heptose_7-phosphate[c]	1	Q5S_11235	-1000	1000	1	Lipopolysaccharide biosynthesis	[]	[]	5.3.1.28	[]
676	r_0657	R03527	H2O[c] + D-Glucoside[c] -> alpha-D-Glucose[c] + ROH[c]	0	Q5S_16315	0	1000	1	Starch and sucrose metabolism	[]	[]	3.2.1.21	[]
677	r_0658	R02957	NAD+[c] + 2 H2O[c] + D-Glucuronolactone[c] <=> NADH[c] + 3 H+[c] + D-Glucarate[c]	1	(Q5S_01580) or (Q5S_04665)	-1000	1000	1	Ascorbate and aldarate metabolism	[]	[]	1.2.1.3	[]
678	r_0659	R03239	D-Tagatose_6-phosphate[c] + ITP[c] <=> D-Tagatose_1,6-bisphosphate[c] + IDP[c]	1	Q5S_21930	-1000	1000	1	Galactose metabolism	[]	[]	2.7.1.11	[]
679	r_0660	R06942	H2O[c] + 5-Carboxy-2-pentenoyl-CoA[c] -> (3S)-3-Hydroxyadipyl-CoA[c]	0	(Q5S_17695) or (Q5S_17795) or (Q5S_17950) or (Q5S_30520)	0	1000	1	Phenylalanine metabolism; Caprolactam degradation	[]	[]	4.2.1.17	[]
680	r_0661	R03275	(3S)-3,6-Diaminohexanoate[c] <=> (3S,5S)-3,5-Diaminohexanoate[c]	1	(Q5S_15130 and Q5S_15135)	-1000	1000	1	Lysine degradation	[]	[]	5.4.3.3	[]
681	r_0662	R03970	L-Glutamate[c] + 3-Cyano-L-alanine[c] -> H2O[c] + gamma-Glutamyl-beta-cyanoalanine[c]	0	Q5S_16385	0	1000	1	Cyanoamino acid metabolism	[]	[]	2.3.2.2	[]
682	r_0663	R03916	H2O[c] + H+[c] + R-S-Glutathione[c] -> L-Glutamate[c] + R-S-Cysteinylglycine[c]	0	Q5S_16385	0	1000	1	Glutathione metabolism	[]	[]	2.3.2.2	[]
683	r_0664	R04543	NADP+[c] + 3hpalmACP[c] <=> H+[c] + NADPH[c] + 3opalmACP[c]	1	(Q5S_08495) or (Q5S_17780) or (Q5S_20195) or (Q5S_20550) or (Q5S_24875)	-1000	1000	1	Fatty acid biosynthesis	[]	[]	1.1.1.100	[]
684	r_0665	R04566	NADP+[c] + 3hmrsACP[c] <=> H+[c] + NADPH[c] + 3omrsACP[c]	1	(Q5S_08495) or (Q5S_17780) or (Q5S_20195) or (Q5S_20550) or (Q5S_24875)	-1000	1000	1	Fatty acid biosynthesis	[]	[]	1.1.1.100	[]
685	r_0666	R00859	3 H2O[c] + Hydrogen_sulfide[c] + 6 Oxidized_ferredoxin[c] <=> 7 H+[c] + Sulfite[c] + 6 Reduced_ferredoxin[c]	1	Q5S_25120	-1000	1000	1	Sulfur metabolism	[]	[]	1.8.7.1	[]
686	r_0667	R01687	H2O[c] + H+[c] + (5-L-Glutamyl)-peptide[c] + Taurine[c] -> 2 Peptide[c] + 5-L-Glutamyl-taurine[c]	0	Q5S_16385	0	1000	1	Taurine and hypotaurine metabolism	[]	[]	2.3.2.2	[]
687	r_0668	R08689	2 H+[c] + 2-C-Methyl-D-erythritol_2,4-cyclodiphosphate[c] + 2 Reduced_ferredoxin[c] -> H2O[c] + 1-Hydroxy-2-methyl-2-butenyl_4-diphosphate[c] + 2 Oxidized_ferredoxin[c]	0	Q5S_08475	0	1000	1	Terpenoid backbone biosynthesis	[]	[]	1.17.7.1 1.17.7.3	[]
688	r_0669	R05085	2-Oxoglutarate[c] + O-Phospho-4-hydroxy-L-threonine[c] <=> L-Glutamate[c] + 2-Oxo-3-hydroxy-4-phosphobutanoate[c]	1	Q5S_03305	-1000	1000	1	Vitamin B6 metabolism	[]	[]	2.6.1.52	[]
689	r_0670	R10040	H2O[c] + Linamarin[c] -> beta-D-Glucose[c] + Acetone_cyanohydrin[c]	0	Q5S_16315	0	1000	1	Cyanoamino acid metabolism	[]	[]	3.2.1.21	[]
690	r_0671	R10039	H2O[c] + Lotaustralin[c] -> beta-D-Glucose[c] + (2R)-2-Hydroxy-2-methylbutanenitrile[c]	0	Q5S_16315	0	1000	1	Cyanoamino acid metabolism	[]	[]	3.2.1.21	[]
691	r_0672	R10035	H2O[c] + Dhurrin[c] -> beta-D-Glucose[c] + (S)-4-Hydroxymandelonitrile[c]	0	Q5S_16315	0	1000	1	Cyanoamino acid metabolism	[]	[]	3.2.1.21	[]
692	r_0673	R01521	NADP+[c] + beta-D-Glucose[c] <=> H+[c] + NADPH[c] + D-Glucono-1,5-lactone[c]	1	Q5S_03720	-1000	1000	1	Pentose phosphate pathway	[]	[]	1.1.1.47	[]
693	r_0674	R01520	NAD+[c] + beta-D-Glucose[c] <=> NADH[c] + H+[c] + D-Glucono-1,5-lactone[c]	1	Q5S_03720	-1000	1000	1	Pentose phosphate pathway	[]	[]	1.1.1.47	[]
694	r_0675	R02736	NADP+[c] + beta-D-Glucose_6-phosphate[c] -> H+[c] + NADPH[c] + D-Glucono-1,5-lactone_6-phosphate[c]	0	(Q5S_10725) or (Q5S_20710)	0	1000	1	Glutathione metabolism; Pentose phosphate pathway	[]	[]	1.1.1.49 1.1.1.363	[]
695	r_0676	R03321	beta-D-Glucose_6-phosphate[c] <=> beta-D-Fructose_6-phosphate[c]	1	Q5S_20705	-1000	1000	1	Glycolysis/Gluconeogenesis	[]	[]	5.3.1.9	[]
696	r_0677	R02728	beta-D-Glucose_1-phosphate[c] <=> beta-D-Glucose_6-phosphate[c]	1	Q5S_03390	-1000	1000	1	Starch and sucrose metabolism	[]	[]	5.4.2.6	[]
697	r_0678	R05611	Isopentenyl_diphosphate[c] + all-trans-Heptaprenyl_diphosphate[c] -> Pyrophosphate[c] + all-trans-octaprenyl_diphosphate[c]	0	Q5S_27540	0	1000	1	Biosynthesis of steroids	[]	[]	2.5.1.-	[]
698	r_0679	R05511	H2O[c] + cis-2-Chloro-4-carboxymethylenebut-2-en-1,4-olide[c] -> H+[c] + 2-Chloromaleylacetate[c]	0	Q5S_05135	0	1000	1	Chlorocyclohexane and chlorobenzene degradation	[]	[]	3.1.1.45	[]
699	r_0680	R05814	Cobalt-precorrin_8[c] <=> Cobyrinate[c]	1	Q5S_16960	-1000	1000	1	Porphyrin and chlorophyll metabolism	[]	[]	5.4.99.60	[]
700	r_0681	R01716	L-Glutamine[c] + Chorismate[c] -> L-Glutamate[c] + 4-Amino-4-deoxychorismate[c]	0	Q5S_00390	0	1000	1	Folate biosynthesis	[]	[]	2.6.1.85	[]
701	r_0682	r_0426	Betaine[e] + H+[e] -> H+[c] + Betaine[c]	0	Q5S_23170	0	1000	1	Transport	[]	[]	[]	[]
702	r_0683	R07669	H2O[c] + beta-1,2,3,4,5,6-Hexachlorocyclohexane[c] -> H+[c] + Hydrochloric_acid[c] + beta-2,3,4,5,6-Pentachlorocyclohexanol[c]	0	Q5S_19835	0	1000	1	Chlorocyclohexane and chlorobenzene degradation	[]	[]	3.8.1.5	[]
703	r_0684	r_0673	Hypoxanthine[e] + H+[e] -> H+[c] + Hypoxanthine[c]	0	Q5S_03275	0	1000	1	Transport	[]	[]	[]	[]
704	r_0685	R02184	ATP[c] + (n-1)Polyphosphate[c] -> ADP[c] + (n)Polyphosphate[c]	0	Q5S_07325	0	1000	1	Oxidative phosphorylation	[]	[]	2.7.4.1	[]
705	r_0686	R04391	ATP[c] + N-((R)-Pantothenoyl)-L-cysteine[c] -> ADP[c] + (R)-4-Phosphopantothenoyl-L-cysteine[c]	0	Q5S_28935	0	1000	1	Pantothenate and CoA biosynthesis	[]	[]	2.7.1.33	[]
706	r_0687	R02026	trdrd[c] + Thiosulfate[c] + O-Acetyl-L-homoserine[c] -> Acetate[c] + L-Homocysteine[c] + trdox[c] + Sulfite[c]	0	Q5S_05300	0	1000	1	Cysteine and methionine metabolism	[]	[]	2.5.1.48	[]
707	r_0688	R00897	O-Acetyl-L-serine[c] + Hydrogen_sulfide[c] -> H+[c] + Acetate[c] + L-Cysteine[c]	0	(Q5S_27860) or (Q5S_06200)	0	1000	1	Cysteine and methionine metabolism; Sulfur metabolism	[]	[]	2.5.1.47	[]
708	r_0689	R01288	Hydrogen_sulfide[c] + O-Succinyl-L-homoserine[c] <=> H+[c] + L-Homocysteine[c] + Succinate[c]	1	Q5S_05300	-1000	1000	1	Cysteine and methionine metabolism; Sulfur metabolism	[]	[]	2.5.1.48	[]
709	r_0690	R03260	L-Cysteine[c] + O-Succinyl-L-homoserine[c] -> H+[c] + Succinate[c] + L-Cystathionine[c]	0	Q5S_05300	0	1000	1	Cysteine and methionine metabolism	[]	[]	2.5.1.48	[]
710	r_0691	R03132	Thiosulfate[c] + O-Acetyl-L-serine[c] -> Acetate[c] + S-Sulfo-L-cysteine[c]	0	Q5S_06200	0	1000	1	Cysteine and methionine metabolism	[]	[]	2.5.1.47	[]
711	r_0692	R00999	H2O[c] + O-Succinyl-L-homoserine[c] -> H+[c] + NH3[c] + 2-Oxobutanoate[c] + Succinate[c]	0	Q5S_05300	0	1000	1	Cysteine and methionine metabolism	[]	[]	2.5.1.48	[]
712	r_0694	R00137	ATP[c] + Nicotinamide_D-ribonucleotide[c] -> NAD+[c] + Pyrophosphate[c]	0	Q5S_23520	0	1000	1	Nicotinate and nicotinamide metabolism	[]	[]	2.7.7.18	[]
713	r_0695	R04944	L-Selenocysteine[c] + O-Phosphorylhomoserine[c] -> H+[c] + Orthophosphate[c] + L-Selenocystathionine[c]	0	Q5S_05300	0	1000	1	Selenocompound metabolism	[]	[]	2.5.1.48	[]
714	r_0696	R03018	ATP[c] + Pantothenate[c] -> ADP[c] + D-4-Phosphopantothenate[c]	0	Q5S_28935	0	1000	1	Pantothenate and CoA biosynthesis	[]	[]	2.7.1.33	[]
715	r_0697	R03013	H2O[c] + L-Histidinol_phosphate[c] -> H+[c] + Orthophosphate[c] + L-Histidinol[c]	0	Q5S_25240	0	1000	1	Histidine metabolism	[]	[]	3.1.3.15	[]
716	r_0698	R03012	NAD+[c] + L-Histidinol[c] -> NADH[c] + H+[c] + L-Histidinal[c]	0	Q5S_21390	0	1000	1	Histidine metabolism	[]	[]	1.1.1.23	[]
717	r_0699	R03184	Oxygen[c] + L-Gulono-1,4-lactone[c] -> H2O2[c] + L-xylo-Hexulonolactone[c]	0	Q5S_27280	0	1000	1	Ascorbate and aldarate metabolism	[]	[]	1.1.3.8	[]
718	r_0700	R01163	NAD+[c] + H2O[c] + L-Histidinal[c] -> NADH[c] + 2 H+[c] + L-Histidine[c]	0	Q5S_21390	0	1000	1	Histidine metabolism	[]	[]	1.1.1.23	[]
719	r_0701	R01168	L-Histidine[c] -> NH3[c] + Urocanate[c]	0	Q5S_06225	0	1000	1	Histidine metabolism	[]	[]	4.3.1.3	[]
720	r_0702	r_0762	H2O[c] + ATP[c] + L-Histidine[e] -> H+[c] + Orthophosphate[c] + L-Histidine[c] + ADP[c]	0	(Q5S_11525 and Q5S_11535 and Q5S_11540 and Q5S_11545 and Q5S_11555 and Q5S_26360) or (Q5S_21045 and Q5S_21050 and Q5S_26360)	0	1000	1	ABC transporters	[]	[]	[]	[]
721	r_0703	R05578	L-Glutamate[c] + H+[c] + ATP[c] + tRNA(Glu)[c] -> Pyrophosphate[c] + AMP[c] + L-Glutamyl-tRNA(Glu)[c]	0	Q5S_22725	0	1000	1	Porphyrin and chlorophyll metabolism; Aminoacyl-tRNA biosynthesis	[]	[]	6.1.1.17	[]
722	r_0704	R04957	H+[c] + malACP[c] + hexACP[c] -> CO2[c] + Acyl-carrier_protein[c] + 3ooctACP[c]	0	Q5S_22780	0	1000	1	Fatty acid biosynthesis	[]	[]	2.3.1.179	[]
723	r_0705	R00768	L-Glutamine[c] + D-Fructose_6-phosphate[c] -> L-Glutamate[c] + D-Glucosamine_6-phosphate[c]	0	Q5S_25155	0	1000	1	Alanine, aspartate and glutamate metabolism; Amino sugar and nucleotide sugar metabolism	[]	[]	2.6.1.16	[]
724	r_0706	R02933	H2O[c] + L-Gulono-1,4-lactone[c] <=> H+[c] + L-Gulonate[c]	1	Q5S_03710	-1000	1000	1	Ascorbate and aldarate metabolism	[]	[]	3.1.1.17	[]
725	r_0707	r_1470	H2O[c] + Chlorobactene[c] -> Chlorobacterne[c]	0	Q5S_21765	0	1000	1	Carotenoid biosynthesis, Sioxanthin biosynthesis	[]	[]	[]	[]
726	r_0708	R01567	ATP[c] + Thymidine[c] -> ADP[c] + dTMP[c]	0	Q5S_15575	0	1000	1	Pyrimidine metabolism	[]	[]	2.7.1.21	[]
727	r_0709	R04378	Pyrophosphate[c] + 1-(5-Phosphoribosyl)-5-amino-4-imidazolecarboxamide[c] <=> 5-Phospho-alpha-D-ribose_1-diphosphate[c] + 5-Amino-4-imidazolecarboxyamide[c]	1	(Q5S_00570) or (Q5S_11615)	-1000	1000	1	Purine metabolism	[]	[]	2.4.2.7	[]
728	r_0710	R00529	H+[c] + ATP[c] + Sulfate[c] -> Pyrophosphate[c] + Adenylyl_sulfate[c]	0	(Q5S_25755) or (Q5S_04430 and Q5S_04435)	0	1000	1	Purine metabolism; Sulfur metabolism	[]	[]	2.7.7.4	[]
729	r_0711	R04780	H2O[c] + beta-D-Fructose_1,6-bisphosphate[c] -> H+[c] + Orthophosphate[c] + beta-D-Fructose_6-phosphate[c]	0	Q5S_05000	0	1000	1	Glycolysis/Gluconeogenesis; Pentose phosphate pathway; Fructose and mannose metabolism	[]	[]	3.1.3.11	[]
730	r_0712	R07670	H2O[c] + beta-2,3,4,5,6-Pentachlorocyclohexanol[c] -> H+[c] + Hydrochloric_acid[c] + beta-2,3,5,6-Tetrachloro-1,4-cyclohexanediol[c]	0	Q5S_19835	0	1000	1	Chlorocyclohexane and chlorobenzene degradation	[]	[]	3.8.1.5	[]
731	r_0713	R00158	ATP[c] + UMP[c] <=> ADP[c] + UDP[c]	1	Q5S_12460	-1000	1000	1	Pyrimidine metabolism	[]	[]	2.7.4.14 2.7.4.22	[]
732	r_0714	R01206	Chitin[c] -> N-Acetyl-D-glucosamine[c] + Chitin_[c]	0	Q5S_21860	0	1000	1	Amino sugar and nucleotide sugar metabolism	[]	[]	3.2.1.14	[]
733	r_0715	R03508	H+[c] + 1-(2-Carboxyphenylamino)-1-deoxy-D-ribulose_5-phosphate[c] <=> CO2[c] + H2O[c] + Indoleglycerol_phosphate[c]	1	Q5S_21220	-1000	1000	1	Phenylalanine, tyrosine and tryptophan biosynthesis	[]	[]	4.1.1.48	[]
734	r_0716	R03869	NAD+[c] + H2O[c] + (S)-Methylmalonate-semialdehyde[c] -> NADH[c] + 2 H+[c] + Methylmalonate[c]	0	(Q5S_01580) or (Q5S_04665)	0	1000	1	Valine, leucine and isoleucine degradation	[]	[]	1.2.1.3	[]
735	r_0717	R00935	NAD+[c] + CoA[c] + (S)-Methylmalonate-semialdehyde[c] -> CO2[c] + NADH[c] + Propanoyl-CoA[c]	0	Q5S_19965	0	1000	1	Valine, leucine and isoleucine degradation; Propanoate metabolism	[]	[]	1.2.1.27	[]
736	r_0719	R04037	H2O[c] + Phosphoribosyl-AMP[c] -> 5-(5-Phospho-D-ribosylaminoformimino)-1-(5-phosphoribosyl)-imidazole-4-carboxamide[c]	0	Q5S_21250	0	1000	1	Histidine metabolism	[]	[]	3.5.4.19	[]
737	r_0720	R01071	ATP[c] + 5-Phospho-alpha-D-ribose_1-diphosphate[c] -> Pyrophosphate[c] + Phosphoribosyl-ATP[c]	0	Q5S_12080	0	1000	1	Histidine metabolism	[]	[]	2.4.2.17	[]
738	r_0721	R05050	NAD+[c] + H2O[c] + N4-Acetylaminobutanal[c] -> NADH[c] + 2 H+[c] + 4-Acetamidobutanoate[c]	0	(Q5S_01580) or (Q5S_04665)	0	1000	1	Arginine and proline metabolism	[]	[]	1.2.1.3	[]
739	r_0722	R02282	L-Glutamate[c] + N-Acetylornithine[c] <=> N-Acetyl-L-glutamate[c] + L-Ornithine[c]	1	Q5S_12155	-1000	1000	1	Arginine biosynthesis	[]	[]	2.3.1.35	[]
740	r_0723	R02283	2-Oxoglutarate[c] + N-Acetylornithine[c] <=> L-Glutamate[c] + N-Acetyl-L-glutamate_5-semialdehyde[c]	1	Q5S_12165	-1000	1000	1	Arginine biosynthesis	[]	[]	2.6.1.11	[]
741	r_0724	R04365	H2O[c] + Succinyl-CoA[c] + 2,3,4,5-Tetrahydrodipicolinate[c] -> CoA[c] + N-Succinyl-2-L-amino-6-oxoheptanedioate[c]	0	Q5S_25495	0	1000	1	Lysine biosynthesis	[]	[]	2.3.1.117	[]
742	r_0725	R02734	H2O[c] + N-Succinyl-LL-2,6-diaminoheptanedioate[c] -> Succinate[c] + LL-2,6-Diaminoheptanedioate[c]	0	Q5S_25490	0	1000	1	Lysine biosynthesis	[]	[]	3.5.1.18	[]
743	r_0726	R02294	Orthophosphate[c] + N-Ribosylnicotinamide[c] <=> H+[c] + Nicotinamide[c] + alpha-D-Ribose_1-phosphate[c]	1	Q5S_01530	-1000	1000	1	Nicotinate and nicotinamide metabolism	[]	[]	2.4.2.1	[]
744	r_0727	R00103	NAD+[c] + H2O[c] -> AMP[c] + Nicotinamide_D-ribonucleotide[c]	0	(Q5S_01315) or (Q5S_25395)	0	1000	1	Nicotinate and nicotinamide metabolism	[]	[]	3.6.1.22	[]
745	r_0728	R04203	NAD+[c] + (2S,3S)-3-Hydroxy-2-methylbutanoyl-CoA[c] <=> NADH[c] + H+[c] + 2-Methylacetoacetyl-CoA[c]	1	Q5S_09625	-1000	1000	1	Valine, leucine and isoleucine degradation	[]	[]	1.1.1.35	[]
746	r_0729	R00004	H2O[c] + Pyrophosphate[c] -> 2 H+[c] + 2 Orthophosphate[c]	0	(Q5S_27300) or (Q5S_29190)	0	1000	1	Oxidative Phosphorylation	[]	[]	3.6.1.1	[]
747	r_0730	r_0628	Glycerol[c] <=> Glycerol[e]	1	Q5S_28250	-1000	1000	1	Transport	[]	[]	[]	[]
748	r_0731	R05679	NADH[c] + H+[c] + Glycerone_phosphate[c] -> NAD+[c] + sn-glycerol_1-phosphate[c]	0	Q5S_30795	0	1000	1	Glycerophospholipid metabolism	[]	[]	1.1.1.261	[]
749	r_0733	R00494	H2O[c] + Glutathione[c] -> L-Glutamate[c] + Cys-Gly[c]	0	Q5S_16385	0	1000	1	Glutathione metabolism	[]	[]	3.4.19.13	[]
750	r_0734	R01262	Glutathione[c] + L-Amino_acid[c] -> Cys-Gly[c] + (5-L-Glutamyl)-L-amino_acid[c]	0	Q5S_16385	0	1000	1	Glutathione metabolism	[]	[]	2.3.2.2	[]
751	r_0735	R00014	Pyruvate[c] + Thiamin_diphosphate[c] <=> CO2[c] + 2-(alpha-Hydroxyethyl)thiamine_diphosphate[c]	1	(Q5S_00765) or (Q5S_07040) or (Q5S_14080 and Q5S_14085) or (Q5S_22710)	-1000	1000	1	Glycolysis/Gluconeogenesis; Citrate cycle (TCA cycle); Pyruvate metabolism	[]	[]	1.2.4.1	[]
752	r_0737	R00006	H+[c] + 2 Pyruvate[c] -> CO2[c] + 2-Acetolactate[c]	0	(Q5S_07110 and Q5S_07115)	0	1000	1	Pantothenate and CoA biosynthesis	[]	[]	2.2.1.6	[]
753	r_0738	R02670	4 Oxygen[c] + 2 3-Hydroxyanthranilate[c] <=> 2 H+[c] + 2 H2O2[c] + Cinnavalininate[c] + 2 O2-[c]	1	Q5S_13515	-1000	1000	1	Tryptophan metabolism	[]	[]	1.11.1.21	[]
754	r_0739	R00621	2-Oxoglutarate[c] + Thiamin_diphosphate[c] -> CO2[c] + 3-Carboxy-1-hydroxypropyl-ThPP[c]	0	Q5S_25015	0	1000	1	Citrate cycle (TCA cycle)	[]	[]	1.2.4.2	[]
755	r_0740	R00647	H+[c] + Ascorbate[c] <=> L-xylo-Hexulonolactone[c]	1	Q5S_27280	-1000	1000	1	Ascorbate and aldarate metabolism	[]	[]	1.1.3.8	[]
756	r_0741	R05070	(R)-2,3-Dihydroxy-3-methylpentanoate[c] -> H2O[c] + (S)-3-Methyl-2-oxopentanoic_acid[c]	0	Q5S_07090	0	1000	1	Valine, leucine and isoleucine biosynthesis	[]	[]	4.2.1.9	[]
757	r_0742	R04440	NADP+[c] + (R)-2,3-Dihydroxy-3-methylbutanoate[c] <=> H+[c] + NADPH[c] + 3-Hydroxy-3-methyl-2-oxobutanoic_acid[c]	1	Q5S_07120	-1000	1000	1	Valine, leucine and isoleucine biosynthesis	[]	[]	1.1.1.86	[]
758	r_0743	R04441	(R)-2,3-Dihydroxy-3-methylbutanoate[c] -> H2O[c] + 3-Methyl-2-oxobutanoic_acid[c]	0	Q5S_07090	0	1000	1	Valine, leucine and isoleucine biosynthesis	[]	[]	4.2.1.9	[]
759	r_0744	R03896	(R)-2-Methylmalate[c] <=> H2O[c] + 2-Methylmaleate[c]	1	(Q5S_07290 and Q5S_07300)	-1000	1000	1	Valine, leucine and isoleucine biosynthesis; C5-Branched dibasic acid metabolism	[]	[]	4.2.1.35	[]
760	r_0745	R04231	L-Cysteine[c] + D-4-Phosphopantothenate[c] + CTP[c] -> Pyrophosphate[c] + (R)-4-Phosphopantothenoyl-L-cysteine[c] + CMP[c]	0	Q5S_11960	0	1000	1	Pantothenate and CoA biosynthesis	[]	[]	6.3.2.5	[]
761	r_0747	R05068	NADP+[c] + (R)-2,3-Dihydroxy-3-methylpentanoate[c] <=> H+[c] + NADPH[c] + (R)-3-Hydroxy-3-methyl-2-oxopentanoate[c]	1	Q5S_07120	-1000	1000	1	Valine, leucine and isoleucine biosynthesis	[]	[]	1.1.1.86	[]
762	r_0748	R01900	Isocitrate[c] <=> H2O[c] + cis-Aconitate[c]	1	Q5S_20505	-1000	1000	1	Citrate cycle (TCA cycle); Glyoxylate and dicarboxylate metabolism	[]	[]	4.2.1.3	[]
763	r_0749	R01899	NADP+[c] + Isocitrate[c] <=> H+[c] + NADPH[c] + Oxalosuccinate[c]	1	Q5S_25765	-1000	1000	1	Citrate cycle (TCA cycle)	[]	[]	1.1.1.42	[]
764	r_0750	R01123	Isopentenyl_diphosphate[c] <=> Dimethylallyl_diphosphate[c]	1	Q5S_30455	-1000	1000	1	Terpenoid backbone biosynthesis	[]	[]	5.3.3.2	[]
765	r_0751	R00267	NADP+[c] + Isocitrate[c] <=> CO2[c] + 2-Oxoglutarate[c] + NADPH[c]	1	Q5S_25765	-1000	1000	1	Glutathione metabolism	[]	[]	1.1.1.42	[]
766	r_0752	R01800	CDP-diacylglycerol[c] + L-Serine[c] <=> H+[c] + CMP[c] + Phosphatidylserine[c]	1	Q5S_26015	-1000	1000	1	Glycine, serine and threonine metabolism; Glycerophospholipid metabolism	[]	[]	2.7.8.8	[]
767	r_0753	R00026	H2O[c] + Cellobiose[c] -> 2 beta-D-Glucose[c]	0	Q5S_16315	0	1000	1	Starch and sucrose metabolism	[]	[]	3.2.1.21	[]
768	r_0754	R01801	sn-Glycerol_3-phosphate[c] + CDP-diacylglycerol[c] <=> CMP[c] + Phosphatidylglycerophosphate[c]	1	(Q5S_08850) or (Q5S_11420) or (Q5S_15840)	-1000	1000	1	Glycerophospholipid metabolism	[]	[]	2.7.8.5	[]
769	r_0755	R02404	ATP[c] + CoA[c] + Itaconate[c] -> Orthophosphate[c] + ADP[c] + Itaconyl-CoA[c]	0	(Q5S_25865 and Q5S_25875)	0	1000	1	C5-Branched dibasic acid metabolism	[]	[]	6.2.1.5	[]
770	r_0756	R06962	delta-Carotene[c] -> alpha-Carotene[c]	0	Q5S_16060	0	1000	1	Carotenoid biosynthesis	[]	[]	5.5.1.19	[]
771	r_0757	R07856	beta-Zeacarotene[c] -> 7,8-Dihydro-beta-carotene[c]	0	Q5S_16060	0	1000	1	Carotenoid biosynthesis	[]	[]	5.5.1.19	[]
772	r_0758	R04801	all-trans-Neurosporene[c] -> beta-Zeacarotene[c]	0	Q5S_16060	0	1000	1	Carotenoid biosynthesis	[]	[]	5.5.1.19	[]
773	r_0759	R05341	Lycopene[c] -> gamma-Carotene[c]	0	Q5S_16060	0	1000	1	Carotenoid biosynthesis, Sioxanthin biosynthesis	[]	[]	5.5.1.19	[]
774	r_0760	R03824	gamma-Carotene[c] -> beta-Carotene[c]	0	Q5S_16060	0	1000	1	Carotenoid biosynthesis	[]	[]	5.5.1.19	[]
775	r_0761	R04779	ATP[c] + beta-D-Fructose_6-phosphate[c] -> ADP[c] + beta-D-Fructose_1,6-bisphosphate[c]	0	Q5S_21930	0	1000	1	Glycolysis/Gluconeogenesis; Pentose phosphate pathway; Fructose and mannose metabolism	[]	[]	2.7.1.11	[]
776	r_0762	R00867	ATP[c] + D-Fructose[c] -> ADP[c] + beta-D-Fructose_6-phosphate[c]	0	Q5S_21895	0	1000	1	Fructose and mannose metabolism	[]	[]	2.7.1.4	[]
777	r_0763	R00756	ATP[c] + D-Fructose_6-phosphate[c] -> ADP[c] + D-Fructose_1,6-bisphosphate[c]	0	Q5S_21930	0	1000	1	Methane metabolism	[]	[]	2.7.1.11	[]
778	r_0764	R07268	2 H+[c] + ATP[c] + Cobinamide[c] <=> Triphosphate[c] + Adenosyl_cobinamide[c]	1	(Q5S_17010) or (Q5S_24585)	-1000	1000	1	Porphyrin and chlorophyll metabolism	[]	[]	2.5.1.17	[]
779	r_0765	R03920	ATP[c] + beta-D-Fructose[c] -> ADP[c] + beta-D-Fructose_6-phosphate[c]	0	Q5S_21895	0	1000	1	Starch and sucrose metabolism; Amino sugar and nucleotide sugar metabolism	[]	[]	2.7.1.4	[]
780	r_0766	R02241	1-Acyl-sn-glycerol_3-phosphate[c] + Acyl-CoA[c] -> CoA[c] + 1,2-Diacyl-sn-glycerol_3-phosphate[c]	0	Q5S_23590	0	1000	1	Glycerolipid metabolism; Glycerophospholipid metabolism	[]	[]	2.3.1.51	[]
781	r_0767	R04519	2 H+[c] + uaagmdaa[c] + glcNAcMur2Acnd[c] <=> Undecaprenyl_diphosphate[c] + glcNAcMur_2Acnd[c]	1	(Q5S_00370) or (Q5S_21545)	-1000	1000	1	Peptidoglycan Biosynthesis	[]	[]	2.4.1.129	[]
782	r_0768	R09838	Oxygen[c] + 4 H+[c] + NADPH[c] + Phenylacetyl-CoA[c] <=> H2O[c] + NADP+[c] + 2-(1,2-Epoxy-1,2-dihydrophenyl)acetyl-CoA[c]	1	(Q5S_27690 and Q5S_27695 and Q5S_27705 and Q5S_27725)	-1000	1000	1	Phenylalanine metabolism	[]	[]	1.14.13.149	[]
783	r_0769	R08174	H2O[c] + Stearoyl-CoA[c] <=> H+[c] + CoA[c] + Octadecanoic_acid[c]	1	Q5S_21105	-1000	1000	1	Polyunsaturated fatty acid biosynthesis	[]	[]	3.1.2.2/3.1.2..-	[]
784	r_0770	R08176	H2O[c] + Oleoyl-CoA[c] -> H+[c] + CoA[c] + Octadecenoic_acid[c]	0	Q5S_21105	0	1000	1	Polyunsaturated fatty acid biosynthesis	[]	[]	3.1.2.2/3.1.2..-	[]
785	r_0772	R00345	CO2[c] + H2O[c] + Phosphoenolpyruvate[c] -> 2 H+[c] + Orthophosphate[c] + Oxaloacetate[c]	0	Q5S_05055	0	1000	1	Pyruvate metabolism; Methane metabolism; Carbon fixation	[]	[]	4.1.1.31	[]
786	r_0773	R04204	H2O[c] + 2-Methylbut-2-enoyl-CoA[c] -> (2S,3S)-3-Hydroxy-2-methylbutanoyl-CoA[c]	0	(Q5S_17695) or (Q5S_17795) or (Q5S_17950) or (Q5S_30520)	0	1000	1	Valine, leucine and isoleucine degradation	[]	[]	4.2.1.17	[]
787	r_0774	R04725	H+[c] + NADPH[c] + tddec2eACP[c] -> NADP+[c] + ddcaACP[c]	0	Q5S_20190	0	1000	1	Fatty acid biosynthesis	[]	[]	1.3.1.10 1.3.1.9	[]
788	r_0775	R04560	1-(5-Phosphoribosyl)-5-amino-4-imidazolecarboxamide[c] + 10-Formyltetrahydrofolate[c] <=> Tetrahydrofolate[c] + 1-(5-Phosphoribosyl)-5-formamido-4-imidazolecarboxamide[c]	1	Q5S_25825	-1000	1000	1	One carbon pool by folate; Purine metabolism	[]	[]	2.1.2.3	[]
789	r_0776	R00268	H+[c] + Oxalosuccinate[c] <=> CO2[c] + 2-Oxoglutarate[c]	1	Q5S_25765	-1000	1000	1	Citrate cycle (TCA cycle)	[]	[]	1.1.1.42	[]
790	r_0777	r_1452	Ascorbate[e] + H+[e] -> H+[c] + Ascorbate[c]	0	Q5S_03275	0	1000	1	Transport	[]	[]	[]	[]
791	r_0778	R05369	H2O[c] + 1,3,4,6-Tetrachloro-1,4-cyclohexadiene[c] -> H+[c] + Hydrochloric_acid[c] + 2,4,5-Trichloro-2,5-cyclohexadiene-1-ol[c]	0	Q5S_19835	0	1000	1	Chlorocyclohexane and chlorobenzene degradation	[]	[]	3.8.1.5	[]
792	r_0779	R05284	H2O[c] + 1,2-Dichloroethane[c] -> H+[c] + Hydrochloric_acid[c] + 2-Chloroethanol[c]	0	Q5S_19835	0	1000	1	Chloroalkane and chloroalkene degradation	[]	[]	3.8.1.5	[]
793	r_0780	R02108	Starch[c] -> Dextrin[c]	0	Q5S_18180	0	1000	1	Starch and sucrose metabolism	[]	[]	3.2.1.1	[]
794	r_0781	R02886	Cellulose[c] -> Cellobiose[c] + Cellulose_[c]	0	(Q5S_15255) or (Q5S_30270) or (Q5S_24395)	0	1000	1	Starch and sucrose metabolism	[]	[]	3.2.1.4 3.2.1.91	[]
795	r_0782	R01665	ATP[c] + dCMP[c] <=> ADP[c] + dCDP[c]	1	Q5S_12460	-1000	1000	1	Pyrimidine metabolism	[]	[]	2.7.4.14	[]
796	r_0783	R02099	ATP[c] + Deoxyuridine[c] -> ADP[c] + dUMP[c]	0	Q5S_15575	0	1000	1	Pyrimidine metabolism	[]	[]	2.7.1.21	[]
797	r_0785	R00734	2-Oxoglutarate[c] + L-Tyrosine[c] <=> 3-(4-Hydroxyphenyl)pyruvate[c] + L-Glutamate[c]	1	(Q5S_21385) or (Q5S_28695)	-1000	1000	1	Phenylalanine, tyrosine and tryptophan biosynthesis; Tyrosine metabolism; Novobiocin biosynthesis; Sporolides biosynthesis	[]	[]	2.6.1.9	[]
798	r_0786	r_0815	H2O[c] + ATP[c] + L-Valine[e] -> H+[c] + Orthophosphate[c] + ADP[c] + L-Valine[c]	0	(Q5S_11525 and Q5S_11535 and Q5S_11540 and Q5S_11545 and Q5S_11555 and Q5S_26360) or (Q5S_21045 and Q5S_21050 and Q5S_26360)	0	1000	1	ABC transporters	[]	[]	[]	[]
799	r_0787	R01214	2-Oxoglutarate[c] + L-Valine[c] <=> L-Glutamate[c] + 3-Methyl-2-oxobutanoic_acid[c]	1	Q5S_07160	-1000	1000	1	Valine, leucine and isoleucine biosynthesis; Valine, leucine and isoleucine degradation; Pantothenate and CoA biosynthesis	[]	[]	2.6.1.42	[]
800	r_0788	R01434	NAD+[c] + H2O[c] + L-Valine[c] -> NADH[c] + H+[c] + NH3[c] + 3-Methyl-2-oxobutanoic_acid[c]	0	Q5S_01095	0	1000	1	Valine, leucine and isoleucine degradation	[]	[]	1.4.1.23	[]
801	r_0789	R00751	L-Threonine[c] -> Acetaldehyde[c] + Glycine[c]	0	Q5S_21845	0	1000	1	Glycine, serine and threonine metabolism	[]	[]	4.1.2.5	[]
802	r_0790	R03858	CoA[c] + 3-Oxotetradecanoyl-CoA[c] -> Acetyl-CoA[c] + Lauroyl-CoA[c]	0	(Q5S_08555) or (Q5S_09630)	0	1000	1	Fatty acid metabolism; Fatty acid elongation	[]	[]	2.3.1.16	[]
803	r_0791	r_1433	Cyclohexenone_epoxide[c] + Enediyne_core[c] <=> SpoT2-SH[c] + Preprosporolide[c]	1	Q5S_13090	-1000	1000	1	Sporolides biosynthesis	[]	[]	[]	[]
804	r_0793	R02328	dTTP[c] + D-Glucose_1-phosphate[c] -> Pyrophosphate[c] + dTDP-glucose[c]	0	Q5S_14780	0	1000	1	Polyketide sugar unit biosynthesis; Streptomycin biosynthesis	[]	[]	2.7.7.24	[]
805	r_0794	R06513	dTDP-glucose[c] -> H2O[c] + dTDP-4-dehydro-6-deoxy-alpha-D-glucose[c]	0	Q5S_14980	0	1000	1	Polyketide sugar unit biosynthesis; Biosynthesis of vancomycin group antibiotics; Streptomycin biosynthesis	[]	[]	4.2.1.46	[]
806	r_0795	R06613	H+[c] + NADPH[c] + dUMP[c] + 5,10-Methylenetetrahydrofolate[c] <=> NADP+[c] + Tetrahydrofolate[c] + dTMP[c]	1	Q5S_08780	-1000	1000	1	One carbon pool by folate; Pyrimidine metabolism	[]	[]	2.1.1.148	[]
807	r_0796	R01226	H2O[c] + 3-Methyl-2-oxobutanoic_acid[c] + 5,10-Methylenetetrahydrofolate[c] -> Tetrahydrofolate[c] + 2-Dehydropantoate[c]	0	Q5S_22545	0	1000	1	Pantothenate and CoA biosynthesis	[]	[]	2.1.2.11	[]
808	r_0797	R01714	5-O-(1-Carboxyvinyl)-3-phosphoshikimate[c] -> H+[c] + Orthophosphate[c] + Chorismate[c]	0	Q5S_11830	0	1000	1	Phenylalanine, tyrosine and tryptophan biosynthesis	[]	[]	4.2.3.5	[]
809	r_0798	R01072	H2O[c] + L-Glutamine[c] + 5-Phospho-alpha-D-ribose_1-diphosphate[c] -> L-Glutamate[c] + Pyrophosphate[c] + 5-Phosphoribosylamine[c]	0	Q5S_01070	0	1000	1	Alanine, aspartate and glutamate metabolism; Purine metabolism	[]	[]	2.4.2.14	[]
810	r_0799	R04144	ATP[c] + Glycine[c] + 5-Phosphoribosylamine[c] <=> H+[c] + Orthophosphate[c] + ADP[c] + 5-Phosphoribosylglycinamide[c]	1	Q5S_00945	-1000	1000	1	Purine metabolism	[]	[]	6.3.4.13	[]
811	r_0800	R01655	H2O[c] + 5,10-Methenyltetrahydrofolate[c] <=> H+[c] + 10-Formyltetrahydrofolate[c]	1	Q5S_25775	-1000	1000	1	One carbon pool by folate	[]	[]	3.5.4.9	[]
812	r_0801	R02018	UDP[c] + trdrd[c] -> H2O[c] + trdox[c] + dUDP[c]	0	(Q5S_09250 and Q5S_30080) or (Q5S_30080 and Q5S_30085)	0	1000	1	Pyrimidine metabolism	[]	[]	1.17.4.1	[]
813	r_0802	R01224	H+[c] + NADPH[c] + 5,10-Methylenetetrahydrofolate[c] -> NADP+[c] + 5-Methyltetrahydrofolate[c]	0	Q5S_21805	0	1000	1	One carbon pool by folate	[]	[]	1.5.1.20	[]
814	r_0803	R01402	H+[c] + Orthophosphate[c] + 5-Methylthioadenosine[c] -> Adenine[c] + S-Methyl-5-thio-D-ribose_1-phosphate[c]	0	(Q5S_05750) or (Q5S_05750)	0	1000	1	Cysteine and methionine metabolism	[]	[]	2.4.2.28	[]
815	r_0804	R03291	NAD+[c] + trans-4-Hydroxy-L-proline[c] <=> NADH[c] + H+[c] + L-1-Pyrroline-3-hydroxy-5-carboxylate[c]	1	Q5S_21925	-1000	1000	1	Arginine and proline metabolism	[]	[]	1.5.1.2	[]
816	r_0806	R06783	Oxygen[c] + NADH[c] + H+[c] + trans-Cinnamate[c] -> NAD+[c] + cis-3-(3-Carboxyethenyl)-3,5-cyclohexadiene-1,2-diol[c]	0	(Q5S_08195 and Q5S_20630)	0	1000	1	Phenylalanine metabolism	[]	[]	1.14.12.19	[]
817	r_0807	R05612	Isopentenyl_diphosphate[c] + all-trans-Hexaprenyl_diphosphate[c] <=> Pyrophosphate[c] + all-trans-Heptaprenyl_diphosphate[c]	1	Q5S_27540	-1000	1000	1	Biosynthesis of steroids	[]	[]	2.5.1.-	[]
818	r_0808	R07765	NADH[c] + H+[c] + trans-Octadec-2-enoyl-ACP[c] -> NAD+[c] + Octadecanoyl-ACP[c]	0	Q5S_20190	0	1000	1	Fatty acid biosynthesis	[]	[]	1.3.1.10 1.3.1.9	[]
819	r_0809	R02061	trans,trans-Farnesyl_diphosphate[c] + Isopentenyl_diphosphate[c] -> Pyrophosphate[c] + Geranylgeranyl_diphosphate[c]	0	Q5S_21815	0	1000	1	Terpenoid backbone biosynthesis	[]	[]	2.5.1.29	[]
820	r_0811	R00291	UDP-glucose[c] <=> UDP-D-galactose[c]	1	Q5S_04440	-1000	1000	1	Amino sugar and nucleotide sugar metabolism; Galactose metabolism	[]	[]	5.1.3.2	[]
821	r_0812	R00286	2 NAD+[c] + H2O[c] + UDP-glucose[c] -> 2 NADH[c] + 3 H+[c] + UDP-glucuronate[c]	0	Q5S_05415	0	1000	1	Pentose and glucuronate interconversions; Ascorbate and aldarate metabolism; Starch and sucrose metabolism; Amino sugar and nucleotide sugar metabolism	[]	[]	1.1.1.22	[]
822	r_0813	R02340	Indoleglycerol_phosphate[c] <=> D-Glyceraldehyde_3-phosphate[c] + Indole[c]	1	Q5S_21210	-1000	1000	1	Phenylalanine, tyrosine and tryptophan biosynthesis	[]	[]	4.2.1.20	[]
823	r_0814	R05048	2,5-Diaminopyrimidine_nucleoside-triphosphate[c] -> 2,5-Diamino-6-(5-triphosphoryl-3,4-trihydroxy-2-oxopentyl)-amino-4-oxopyrimidine[c]	0	Q5S_29145	0	1000	1	Folate biosynthesis	[]	[]	3.5.4.16	[]
824	r_0815	R00264	H2O[c] + NADP+[c] + 2,5-Dioxopentanoate[c] <=> 2 H+[c] + 2-Oxoglutarate[c] + NADPH[c]	1	(Q5S_01580) or (Q5S_04665)	-1000	1000	1	Pentose and glucuronate interconversions	[]	[]	1.2.1.3	[]
825	r_0816	R09136	H2O[c] + 2,3,5-Trichlorodienelactone[c] -> 2,3,5-Trichloromaleylacetate[c]	0	Q5S_05135	0	1000	1	Chlorocyclohexane and chlorobenzene degradation	[]	[]	3.1.1.45	[]
826	r_0817	R04955	NADH[c] + H+[c] + thex2eACP[c] -> NAD+[c] + hexACP[c]	0	Q5S_20190	0	1000	1	Fatty acid biosynthesis	[]	[]	1.3.1.10 1.3.1.9	[]
827	r_0818	R01209	2,3-Dihydroxy-3-methylbutanoate[c] -> H2O[c] + 3-Methyl-2-oxobutanoic_acid[c]	0	Q5S_07090	0	1000	1	Pantothenate and CoA biosynthesis	[]	[]	4.2.1.9	[]
828	r_0819	R03051	H+[c] + NADPH[c] + 2-Acetolactate[c] -> NADP+[c] + 2,3-Dihydroxy-3-methylbutanoate[c]	0	Q5S_07120	0	1000	1	Pantothenate and CoA biosynthesis	[]	[]	1.1.1.86	[]
829	r_0820	R00658	2-Phospho-D-glycerate[c] <=> H2O[c] + Phosphoenolpyruvate[c]	1	Q5S_05090	-1000	1000	1	Glycolysis/Gluconeogenesis; Methane metabolism	[]	[]	4.2.1.11	[]
830	r_0821	R02940	NAD+[c] + H2O[c] + 2-Propynal[c] -> NADH[c] + 2 H+[c] + Propynoate[c]	0	(Q5S_01580) or (Q5S_04665) or (Q5S_05545)	0	1000	1	Propanoate metabolism	[]	[]	1.2.1.3	[]
831	r_0822	R01677	H2O[c] + Guanosine[c] -> Guanine[c] + D-Ribose[c]	0	Q5S_07715	0	1000	1	Purine metabolism	[]	[]	3.2.2.1	[]
832	r_0823	R02147	H+[c] + Orthophosphate[c] + Guanosine[c] <=> Guanine[c] + alpha-D-Ribose_1-phosphate[c]	1	Q5S_01530	-1000	1000	1	Purine metabolism	[]	[]	2.4.2.1	[]
833	r_0824	R03409	H2O[c] + Guanosine_3-diphosphate-5-triphosphate[c] -> H+[c] + Orthophosphate[c] + Guanosine_3,5-bis(diphosphate)[c]	0	Q5S_02660	0	1000	1	Purine metabolism	[]	[]	3.6.1.11 3.6.1.40	[]
834	r_0825	R01227	H2O[c] + GMP[c] -> H+[c] + Orthophosphate[c] + Guanosine[c]	0	Q5S_01745	0	1000	1	Purine metabolism	[]	[]	3.1.3.5	[]
835	r_0826	R04970	H+[c] + NADPH[c] + tpalm2eACP[c] -> NADP+[c] + hexdecACP[c]	0	Q5S_20190	0	1000	1	Fatty acid biosynthesis	[]	[]	1.3.1.10 1.3.1.9	[]
836	r_0827	R04969	NADH[c] + H+[c] + tpalm2eACP[c] -> NAD+[c] + hexdecACP[c]	0	Q5S_20190	0	1000	1	Fatty acid biosynthesis	[]	[]	1.3.1.10 1.3.1.9	[]
837	r_0828	R02017	ADP[c] + trdrd[c] -> H2O[c] + trdox[c] + dADP[c]	0	(Q5S_09250 and Q5S_30080) or (Q5S_30080 and Q5S_30085)	0	1000	1	Purine metabolism	[]	[]	1.17.4.1	[]
838	r_0829	R02024	trdrd[c] + CDP[c] -> H2O[c] + trdox[c] + dCDP[c]	0	(Q5S_09250 and Q5S_30080) or (Q5S_30080 and Q5S_30085)	0	1000	1	Pyrimidine metabolism	[]	[]	1.17.4.1	[]
839	r_0830	R01827	D-Glyceraldehyde_3-phosphate[c] + Sedoheptulose_7-phosphate[c] <=> D-Erythrose_4-phosphate[c] + beta-D-Fructose_6-phosphate[c]	1	Q5S_20695	-1000	1000	1	Pentose phosphate pathway	[]	[]	2.2.1.2	[]
840	r_0831	R03472	H2O[c] + S-Adenosyl-L-methionine[c] + Aminoimidazole_ribotide[c] -> 3 H+[c] + Formate[c] + Orthophosphate[c] + L-Methionine[c] + 5-Deoxyadenosine[c] + 4-Amino-5-hydroxymethyl-2-methylpyrimidine[c] + CO[c]	0	Q5S_26405	0	1000	1	Thiamine metabolism	[]	[]	4.1.99.17	[]
841	r_0832	R07281	D-Ribulose_5-phosphate[c] -> H+[c] + Formate[c] + L-3,4-Dihydroxybutan-2-one_4-phosphate[c]	0	Q5S_12065	0	1000	1	Riboflavin metabolism	[]	[]	4.1.99.12	[]
842	r_0833	R01682	H+[c] + L-Cysteate[c] -> CO2[c] + Taurine[c]	0	Q5S_14830	0	1000	1	Taurine and hypotaurine metabolism	[]	[]	4.1.1.15	[]
843	r_0835	R03217	L-Cysteine[c] + O-Acetyl-L-homoserine[c] -> H+[c] + Acetate[c] + L-Cystathionine[c]	0	Q5S_05300	0	1000	1	Cysteine and methionine metabolism	[]	[]	2.5.1.48	[]
844	r_0836	R05086	H2O[c] + O-Phospho-4-hydroxy-L-threonine[c] -> H+[c] + Orthophosphate[c] + 4-Hydroxy-L-threonine[c]	0	(Q5S_01985) or (Q5S_24770)	0	1000	1	Vitamin B6 metabolism	[]	[]	4.2.3.1	[]
845	r_0837	R01547	ATP[c] + dAMP[c] <=> ADP[c] + dADP[c]	1	Q5S_26550	-1000	1000	1	Purine metabolism	[]	[]	2.7.4.3	[]
846	r_0838	R02326	ATP[c] + dCDP[c] <=> ADP[c] + dCTP[c]	1	Q5S_23620	-1000	1000	1	Pyrimidine metabolism	[]	[]	2.7.4.6	[]
847	r_0839	R01049	ATP[c] + D-Ribose_5-phosphate[c] <=> AMP[c] + 5-Phospho-alpha-D-ribose_1-diphosphate[c]	1	(Q5S_04405) or (Q5S_25275)	-1000	1000	1	Purine metabolism; Pentose phosphate pathway	[]	[]	2.7.6.1	[]
848	r_0840	R03236	ATP[c] + D-Tagatose_6-phosphate[c] -> ADP[c] + D-Tagatose_1,6-bisphosphate[c]	0	Q5S_21930	0	1000	1	Galactose metabolism	[]	[]	2.7.1.11	[]
849	r_0842	R03348	3 H+[c] + 5-Phospho-alpha-D-ribose_1-diphosphate[c] + Pyridine-2,3-dicarboxylate[c] -> CO2[c] + Pyrophosphate[c] + Nicotinate_D-ribonucleotide[c]	0	Q5S_28940	0	1000	1	Nicotinate and nicotinamide metabolism	[]	[]	2.4.2.19	[]
850	r_0843	r_0890	Nitrate[e] + H+[e] -> H+[c] + Nitrate[c]	0	(Q5S_01215 and Q5S_01220) or (Q5S_26280)	0	1000	1	Transport	[]	[]	[]	[]
851	r_0844	r_0891	Nitrite[e] + H+[e] -> H+[c] + Nitrite[c]	0	(Q5S_01215 and Q5S_01220) or (Q5S_26280)	0	1000	1	Transport	[]	[]	[]	[]
852	r_0845	R02165	2 H+[c] + Menaquinol[c] + Nitrate[c] -> H2O[c] + Nitrite[c] + Menaquinone[c]	0	(Q5S_26305) or (Q5S_01235 and Q5S_01240 and Q5S_01245 and Q5S_01250)	0	1000	1	Nitrogen metabolism	[]	[]	1.7.99.4	[]
853	r_0846	R02320	Phosphoenolpyruvate[c] + NDP[c] -> Pyruvate[c] + Nucleoside_triphosphate[c]	0	Q5S_21110	0	1000	1	Pyruvate metabolism	[]	[]	2.7.1.40	[]
854	r_0847	R00448	Oxygen[c] + NADPH[c] + L-Lysine[c] -> H2O[c] + NADP+[c] + N6-hydroxy-L-lysine[c]	0	Q5S_17230	0	1000	1	Lysine degradation	[]	[]	1.14.13.59	[]
855	r_0848	R00461	L-Lysine[c] <=> (3S)-3,6-Diaminohexanoate[c]	1	Q5S_15105	-1000	1000	1	Lysine degradation	[]	[]	5.4.3.2	[]
856	r_0849	R01090	L-Glutamate[c] + 4-Methyl-2-oxopentanoate[c] -> 2-Oxoglutarate[c] + L-Leucine[c]	0	Q5S_07160	0	1000	1	Valine, leucine and isoleucine biosynthesis; Valine, leucine and isoleucine degradation	[]	[]	2.6.1.42	[]
857	r_0850	r_0774	H2O[c] + ATP[c] + L-Leucine[e] -> H+[c] + Orthophosphate[c] + ADP[c] + L-Leucine[c]	0	(Q5S_11525 and Q5S_11535 and Q5S_11540 and Q5S_11545 and Q5S_11555 and Q5S_26360) or (Q5S_21045 and Q5S_21050 and Q5S_26360)	0	1000	1	ABC transporters	[]	[]	[]	[]
858	r_0851	R01960	Oxygen[c] + H+[c] + NADPH[c] + L-Kynurenine[c] -> H2O[c] + NADP+[c] + 3-Hydroxy-L-kynurenine[c]	0	(Q5S_23865) or (Q5S_30210)	0	1000	1	Tryptophan metabolism	[]	[]	1.14.13.9	[]
859	r_0852	R00987	H2O[c] + L-Kynurenine[c] -> H+[c] + L-Alanine[c] + Anthranilate[c]	0	Q5S_23870	0	1000	1	Tryptophan metabolism	[]	[]	3.7.1.3	[]
860	r_0853	R02199	2-Oxoglutarate[c] + L-Isoleucine[c] <=> L-Glutamate[c] + (S)-3-Methyl-2-oxopentanoic_acid[c]	1	Q5S_07160	-1000	1000	1	Valine, leucine and isoleucine biosynthesis; Valine, leucine and isoleucine degradation	[]	[]	2.6.1.42	[]
861	r_0854	r_0769	H2O[c] + ATP[c] + L-Isoleucine[e] -> H+[c] + Orthophosphate[c] + ADP[c] + L-Isoleucine[c]	0	(Q5S_11525 and Q5S_11535 and Q5S_11540 and Q5S_11545 and Q5S_11555 and Q5S_26360) or (Q5S_21045 and Q5S_21050 and Q5S_26360)	0	1000	1	ABC transporters	[]	[]	[]	[]
862	r_0855	r_1477	(3E)-3,4-didehydro-1,2-dihydro-gamma-caroten-1-ol[c] -> 4 H+[c] + (3E)-3,4-didehydro-chlorobacterne[c]	0	Q5S_01845	0	1000	1	Carotenoid biosynthesis, Sioxanthin biosynthesis	[]	[]	[]	[]
863	r_0856	r_1478	(3E)-3,4-didehydro-1-(1-O-glycosyl)-2-hydroxy-carotene[c] -> (3E)-3,4-didehydro-1-(1-O-glycosyl)-2-hydroxy-gamma-carotene[c]	0	Q5S_16060	0	1000	1	Carotenoid biosynthesis, Sioxanthin biosynthesis	[]	[]	[]	[]
864	r_0857	r_1479	UDP-glucose[c] + (3E)-3,4-didehydro-1,2-dihydro-gamma-carotene-1,2,diol[c] -> 7 H+[c] + UDP[c] + (3E)-3,4-didehydro-1-(1-O-glycosyl)-2-hydroxy-gamma-carotene[c]	0	Q5S_21770	0	1000	1	Carotenoid biosynthesis, Sioxanthin biosynthesis	[]	[]	[]	[]
865	r_0858	r_1481	Oxygen[c] + (3E)-3,4-didehydro-1,2-dihydro-gamma-carotene-1,2,diol[c] -> 2 H2O[c] + Sioxanthin_aglycone[c]	0	Q5S_01845	0	1000	1	Carotenoid biosynthesis, Sioxanthin biosynthesis	[]	[]	[]	[]
866	r_0859	r_1482	H+[c] + UDP-glucose[c] + Sioxanthin_aglycone[c] -> UDP[c] + Sioxanthin[c]	0	Q5S_21770	0	1000	1	Carotenoid biosynthesis, Sioxanthin biosynthesis	[]	[]	[]	[]
867	r_0860	r_1483	2 H2O[c] + (3E)-3,4-didehydro-1-(1-O-glycosyl)-2-hydroxy-gamma-carotene[c] -> Oxygen[c] + Sioxanthin[c]	0	Q5S_01845	0	1000	1	Carotenoid biosynthesis, Sioxanthin biosynthesis	[]	[]	[]	[]
868	r_0861	R02727	H+[c] + Orthophosphate[c] + alpha,alpha-Trehalose[c] <=> D-Glucose[c] + beta-D-Glucose_1-phosphate[c]	1	Q5S_03400	-1000	1000	1	Starch and sucrose metabolism	[]	[]	2.4.1.64	[]
869	r_0862	R04617	ATP[c] + D-Alanyl-D-alanine[c] + UDP-N-acetylmuramoyl-L-alanyl-D-gamma-glutamyl-meso-2,6-diaminopimelate[c] -> H+[c] + Orthophosphate[c] + ADP[c] + UDP-N-acetylmuramoyl-L-alanyl-D-glutamyl-6-carboxy-L-lysyl-D-alanyl-D-alanine[c]	0	Q5S_21525	0	1000	1	Lysine biosynthesis; Peptidoglycan Biosynthesis	[]	[]	6.3.2.10	[]
870	r_0863	R04573	ATP[c] + D-Alanyl-D-alanine[c] + UDP-N-acetylmuramoyl-L-alanyl-gamma-D-glutamyl-L-lysine[c] -> H+[c] + Orthophosphate[c] + ADP[c] + UDPMurAc(oyl-L-Ala-D-gamma-Glu-L-Lys-D-Ala-D-Ala)[c]	0	Q5S_21525	0	1000	1	Peptidoglycan Biosynthesis	[]	[]	6.3.2.10	[]
871	r_0864	R05032	UDP-N-acetyl-D-glucosamine[c] + uagmda[c] <=> UDP[c] + uaagmdaa[c]	1	(Q5S_01820) or (Q5S_21505)	-1000	1000	1	Peptidoglycan Biosynthesis	[]	[]	2.4.1.277	[]
872	r_0865	R05662	UDP-N-acetyl-D-glucosamine[c] + MurAc(oyl-L-Ala-D-gamma-Glu-L-Lys-D-Ala-D-Ala)-diphospho-undecaprenol[c] <=> UDP[c] + uaaGgla[c]	1	(Q5S_01820) or (Q5S_21505)	-1000	1000	1	Peptidoglycan Biosynthesis	[]	[]	2.4.1.277	[]
873	r_0866	R00416	UTP[c] + N-Acetyl-D-glucosamine_1-phosphate[c] <=> Pyrophosphate[c] + UDP-N-acetyl-D-glucosamine[c]	1	Q5S_04400	-1000	1000	1	Amino sugar and nucleotide sugar metabolism	[]	[]	2.7.7.23	[]
874	r_0867	R03191	NADH[c] + H+[c] + UDP-N-acetyl-3-(1-carboxyvinyl)-D-glucosamine[c] -> NAD+[c] + UDP-N-acetylmuramate[c]	0	Q5S_02580	0	1000	1	Peptidoglycan Biosynthesis; Amino sugar and nucleotide sugar metabolism	[]	[]	1.3.1.98	[]
875	r_0868	R03192	H+[c] + NADPH[c] + UDP-N-acetyl-3-(1-carboxyvinyl)-D-glucosamine[c] -> NADP+[c] + UDP-N-acetylmuramate[c]	0	Q5S_02580	0	1000	1	Peptidoglycan Biosynthesis; Amino sugar and nucleotide sugar metabolism	[]	[]	1.3.1.98	[]
876	r_0869	R03193	ATP[c] + L-Alanine[c] + UDP-N-acetylmuramate[c] -> H+[c] + Orthophosphate[c] + ADP[c] + UDP-N-acetylmuramoyl-L-alanine[c]	0	Q5S_21495	0	1000	1	D-Glutamine and D-glutamate metabolism; Peptidoglycan Biosynthesis	[]	[]	6.3.2.8	[]
877	r_0870	r_0312	H2O[c] + ATP[c] + alpha,alpha-Trehalose[e] -> H+[c] + Orthophosphate[c] + ADP[c] + alpha,alpha-Trehalose[c]	0	(Q5S_24265 and Q5S_24275 and Q5S_24280 and Q5S_28525)	0	1000	1	ABC transporters	[]	[]	[]	[]
878	r_0871	R00878	alpha-D-Glucose[c] <=> D-Fructose[c]	1	Q5S_24320	-1000	1000	1	Fructose and mannose metabolism	[]	[]	5.3.1.5	[]
879	r_0872	R02740	alpha-D-Glucose_6-phosphate[c] <=> beta-D-Fructose_6-phosphate[c]	1	Q5S_20705	-1000	1000	1	Glycolysis/Gluconeogenesis; Pentose phosphate pathway; Starch and sucrose metabolism; Amino sugar and nucleotide sugar metabolism	[]	[]	5.3.1.9	[]
880	r_0873	R02739	alpha-D-Glucose_6-phosphate[c] -> beta-D-Glucose_6-phosphate[c]	0	Q5S_20705	0	1000	1	Glycolysis/Gluconeogenesis; Pentose phosphate pathway	[]	[]	5.3.1.9	[]
881	r_0874	R00959	D-Glucose_1-phosphate[c] <=> alpha-D-Glucose_6-phosphate[c]	1	Q5S_10890	-1000	1000	1	Glycolysis/Gluconeogenesis; Starch and sucrose metabolism; Amino sugar and nucleotide sugar metabolism; Galactose metabolism	[]	[]	5.4.2.2	[]
882	r_0875	R08639	D-Glucose_1-phosphate[c] <=> D-Glucose_6-phosphate[c]	1	Q5S_10890	-1000	1000	1	Streptomycin biosynthesis	[]	[]	5.4.2.2	[]
883	r_0876	R06366	NAD+[c] + H2O[c] + Perillyl_aldehyde[c] -> NADH[c] + 2 H+[c] + Perillic_acid[c]	0	(Q5S_01580) or (Q5S_04665)	0	1000	1	Limonene and pinene degradation	[]	[]	1.2.1.3	[]
884	r_0877	R07210	Oxygen[c] + flavin_mononucleotide-reduced[c] + Alkanesulfonate[c] -> H2O[c] + FMN[c] + Sulfite[c] + Aldehyde[c]	0	Q5S_32580	0	1000	1	Sulfur metabolism	[]	[]	1.14.14.5	[]
885	r_0878	R00573	H2O[c] + ATP[c] + L-Glutamine[c] + UTP[c] -> L-Glutamate[c] + 2 H+[c] + Orthophosphate[c] + ADP[c] + CTP[c]	0	Q5S_12400	0	1000	1	Pyrimidine metabolism	[]	[]	6.3.4.2	[]
886	r_0879	R00844	NADP+[c] + sn-Glycerol_3-phosphate[c] <=> H+[c] + NADPH[c] + Glycerone_phosphate[c]	1	Q5S_07350	-1000	1000	1	Glycerophospholipid metabolism	[]	[]	1.1.1.94	[]
887	r_0880	R01221	NAD+[c] + Tetrahydrofolate[c] + Glycine[c] -> CO2[c] + NADH[c] + NH3[c] + 5,10-Methylenetetrahydrofolate[c]	0	(Q5S_04725) or (Q5S_15820) or (Q5S_22290) or (Q5S_22305)	0	1000	1	Glyoxylate and dicarboxylate metabolism	[]	[]	1.4.4.2 2.1.2.10 1.8.1.4	[]
888	r_0881	R02549	NAD+[c] + H2O[c] + 4-Aminobutanal[c] <=> NADH[c] + 2 H+[c] + 4-Aminobutanoate[c]	1	(Q5S_01580) or (Q5S_04665)	-1000	1000	1	Arginine and proline metabolism	[]	[]	1.2.1.3	[]
889	r_0882	R03197	4 H+[c] + Uroporphyrinogen_III[c] -> 4 CO2[c] + Coproporphyrinogen_III[c]	0	Q5S_09660	0	1000	1	Porphyrin and chlorophyll metabolism	[]	[]	4.1.1.37	[]
890	r_0883	R04972	4 H+[c] + Uroporphyrinogen_I[c] -> 4 CO2[c] + Coproporphyrinogen_I[c]	0	Q5S_09660	0	1000	1	Porphyrin and chlorophyll metabolism	[]	[]	4.1.1.37	[]
891	r_0885	R01229	5-Phospho-alpha-D-ribose_1-diphosphate[c] + Guanine[c] -> Pyrophosphate[c] + GMP[c]	0	(Q5S_00570) or (Q5S_11615) or (Q5S_29155)	0	1000	1	Purine metabolism	[]	[]	2.4.2.7 2.4.2.8	[]
892	r_0886	R00508	H2O[c] + 3-Phosphoadenylyl_sulfate[c] -> H+[c] + Orthophosphate[c] + Adenylyl_sulfate[c]	0	Q5S_04425	0	1000	1	Sulfur metabolism	[]	[]	3.1.3.7	[]
893	r_0887	R04880	NAD+[c] + 3,4-Dihydroxyphenylethyleneglycol[c] <=> NADH[c] + H+[c] + 3,4-Dihydroxymandelaldehyde[c]	1	(Q5S_06480) or (Q5S_17670)	-1000	1000	1	Tyrosine metabolism	[]	[]	1.1.1.1	[]
894	r_0888	R01513	NAD+[c] + 3-Phospho-D-glycerate[c] <=> NADH[c] + H+[c] + 3-Phosphonooxypyruvate[c]	1	Q5S_07125	-1000	1000	1	Glycine, serine and threonine metabolism; Methane metabolism	[]	[]	1.1.1.95	[]
895	r_0889	R06782	Oxygen[c] + NADH[c] + H+[c] + Phenylpropanoate[c] -> NAD+[c] + cis-3-(Carboxy-ethyl)-3,5-cyclo-hexadiene-1,2-diol[c]	0	(Q5S_08195 and Q5S_20630)	0	1000	1	Phenylalanine metabolism	[]	[]	1.14.12.19	[]
896	r_0890	R02719	H2O[c] + Xanthosine_5-phosphate[c] -> H+[c] + Orthophosphate[c] + Xanthosine[c]	0	Q5S_01745	0	1000	1	Purine metabolism	[]	[]	3.1.3.5	[]
897	r_0891	R04173	L-Glutamate[c] + 3-Phosphonooxypyruvate[c] -> 2-Oxoglutarate[c] + O-Phospho-L-serine[c]	0	Q5S_03305	0	1000	1	Glycine, serine and threonine metabolism; Methane metabolism	[]	[]	2.6.1.52	[]
898	r_0892	R04355	H+[c] + malACP[c] + acACP[c] -> CO2[c] + actACP[c] + Acyl-carrier_protein[c]	0	Q5S_22780	0	1000	1	Fatty acid biosynthesis	[]	[]	2.3.1.179	[]
899	r_0893	R01279	FAD[c] + Palmitoyl-CoA[c] -> FADH2[c] + trans-Hexadec-2-enoyl-CoA[c]	0	(Q5S_09860) or (Q5S_29330)	0	1000	1	Fatty acid metabolism	[]	[]	1.3.8.7	[]
900	r_0894	R03990	FAD[c] + Tetradecanoyl-CoA[c] -> FADH2[c] + trans-Tetradec-2-enoyl-CoA[c]	0	(Q5S_09860) or (Q5S_29330)	0	1000	1	Fatty acid metabolism	[]	[]	1.3.8.7	[]
901	r_0895	R03857	FAD[c] + Lauroyl-CoA[c] -> FADH2[c] + 2-trans-Dodecenoyl-CoA[c]	0	(Q5S_09860) or (Q5S_29330)	0	1000	1	Fatty acid metabolism	[]	[]	1.3.8.7	[]
902	r_0896	R04754	FAD[c] + Decanoyl-CoA[c] -> FADH2[c] + trans-Dec-2-enoyl-CoA[c]	0	(Q5S_09860) or (Q5S_29330)	0	1000	1	Fatty acid metabolism	[]	[]	1.3.8.7	[]
903	r_0897	R03777	FAD[c] + Octanoyl-CoA[c] -> FADH2[c] + trans-Oct-2-enoyl-CoA[c]	0	(Q5S_09860) or (Q5S_29330)	0	1000	1	Fatty acid metabolism	[]	[]	1.3.8.7	[]
904	r_0898	R04751	FAD[c] + Hexanoyl-CoA[c] -> FADH2[c] + trans-Hex-2-enoyl-CoA[c]	0	(Q5S_09860) or (Q5S_29330)	0	1000	1	Fatty acid metabolism	[]	[]	1.3.8.7	[]
905	r_0899	R02021	trdrd[c] + 3-Phosphoadenylyl_sulfate[c] -> trdox[c] + Sulfite[c] + Adenosine_3,5-bisphosphate[c]	0	Q5S_25110	0	1000	1	Sulfur metabolism	[]	[]	1.8.4.8	[]
906	r_0900	R00183	H2O[c] + AMP[c] -> H+[c] + Orthophosphate[c] + Adenosine[c]	0	Q5S_01745	0	1000	1	Purine metabolism	[]	[]	3.1.3.5	[]
907	r_0901	R07168	NADH[c] + H+[c] + 5,10-Methylenetetrahydrofolate[c] -> NAD+[c] + 5-Methyltetrahydrofolate[c]	0	Q5S_21805	0	1000	1	One carbon pool by folate	[]	[]	1.5.1.20	[]
908	r_0902	r_0806	H2O[c] + ATP[c] + L-Threonine[e] -> H+[c] + Orthophosphate[c] + L-Threonine[c] + ADP[c]	0	(Q5S_11525 and Q5S_11535 and Q5S_11540 and Q5S_11545 and Q5S_11555 and Q5S_26360) or (Q5S_21045 and Q5S_21050 and Q5S_26360)	0	1000	1	ABC transporters	[]	[]	[]	[]
909	r_0903	R05046	H2O[c] + Formamidopyrimidine_nucleoside-triphosphate[c] -> H+[c] + Formate[c] + 2,5-Diaminopyrimidine_nucleoside-triphosphate[c]	0	Q5S_29145	0	1000	1	Folate biosynthesis	[]	[]	3.5.4.16	[]
910	r_0904	R09394	H2O[c] + H+[c] + GTP[c] <=> Pyrophosphate[c] + cPMP[c]	1	Q5S_31065	-1000	1000	1	Folate biosynthesis	[]	[]	4.1.99.18	[]
911	r_0905	R03316	H+[c] + Lipoamide-E[c] + 3-Carboxy-1-hydroxypropyl-ThPP[c] -> Thiamin_diphosphate[c] + S-Succinyldihydrolipoamide-E[c]	0	Q5S_25015	0	1000	1	Citrate cycle (TCA cycle)	[]	[]	1.2.4.2	[]
912	r_0906	R03004	H2O[c] + H+[c] + Deamino-NAD+[c] -> AMP[c] + Nicotinate_D-ribonucleotide[c]	0	(Q5S_01315) or (Q5S_25395)	0	1000	1	Nicotinate and nicotinamide metabolism	[]	[]	3.6.1.22	[]
913	r_0907	R04963	H+[c] + malACP[c] + dcaACP[c] -> CO2[c] + Acyl-carrier_protein[c] + 3oddecACP[c]	0	Q5S_22780	0	1000	1	Fatty acid biosynthesis	[]	[]	2.3.1.179	[]
914	r_0908	R04962	H+[c] + NADPH[c] + tdec2eACP[c] -> NADP+[c] + dcaACP[c]	0	Q5S_20190	0	1000	1	Fatty acid biosynthesis	[]	[]	1.3.1.10 1.3.1.9	[]
915	r_0909	r_1131	H+[e] + Sodium[c] -> H+[c] + Sodium[e]	0	(Q5S_10705) or (Q5S_14270)	0	1000	1	Transport	[]	[]	[]	[]
916	r_0910	R02325	H2O[c] + H+[c] + dCTP[c] -> NH3[c] + dUTP[c]	0	Q5S_00435	0	1000	1	Pyrimidine metabolism	[]	[]	3.5.4.13	[]
917	r_0911	R05615	4-Hydroxybenzoate[c] + all-trans-octaprenyl_diphosphate[c] -> Pyrophosphate[c] + 4-Hydroxy-3-octaprenylbenzoate[c]	0	Q5S_27880	0	1000	1	Ubiquinone and other terpenoid-quinone biosynthesis	[]	[]	2.5.1.39	[]
918	r_0912	R01470	H2O[c] + sn-glycero-3-Phosphoethanolamine[c] <=> sn-Glycerol_3-phosphate[c] + Ethanolamine[c]	1	Q5S_30935	-1000	1000	1	Glycerophospholipid metabolism	[]	[]	3.1.4.46	[]
919	r_0913	R04770	H2O[c] + L-Selenomethionine[c] -> NH3[c] + 2-Oxobutanoate[c] + Methaneselenol[c]	0	Q5S_07360	0	1000	1	Selenocompound metabolism	[]	[]	4.4.1.1	[]
920	r_0914	R04742	CoA[c] + 3-Oxododecanoyl-CoA[c] -> Acetyl-CoA[c] + Decanoyl-CoA[c]	0	(Q5S_08555) or (Q5S_09630)	0	1000	1	Fatty acid metabolism; Fatty acid elongation	[]	[]	2.3.1.16	[]
921	r_0915	R01025	FAD[c] + Choline[c] <=> FADH2[c] + Betaine_aldehyde[c]	1	Q5S_10480	-1000	1000	1	Glycine, serine and threonine metabolism	[]	[]	1.1.99.1	[]
922	r_0916	R01137	ATP[c] + dADP[c] <=> ADP[c] + dATP[c]	1	Q5S_23620	-1000	1000	1	Purine metabolism	[]	[]	2.7.4.6	[]
923	r_0917	r_0463	H2O[c] + ATP[c] + Chitobiose[e] -> H+[c] + Orthophosphate[c] + ADP[c] + Chitobiose[c]	0	Q5S_28525	0	1000	1	ABC transporters	[]	[]	[]	[]
924	r_0918	R00022	H2O[c] + Chitobiose[c] <=> 2 N-Acetyl-D-glucosamine[c]	1	Q5S_23200	-1000	1000	1	Amino sugar and nucleotide sugar metabolism	[]	[]	3.2.1.52	[]
925	r_0919	r_0461	H2O[c] + ATP[c] + Cellobiose[e] -> H+[c] + Orthophosphate[c] + ADP[c] + Cellobiose[c]	0	(Q5S_09825 and Q5S_09830 and Q5S_09835 and Q5S_28525)	0	1000	1	ABC transporters	[]	[]	[]	[]
926	r_0920	r_0468	H2O[c] + ATP[c] + Choline[e] -> H+[c] + Orthophosphate[c] + ADP[c] + Choline[c]	0	(Q5S_10490 and Q5S_10495 and Q5S_10500)	0	1000	1	ABC transporters	[]	[]	[]	[]
927	r_0921	R01459	Oxygen[c] + Cholesterol[c] -> H2O2[c] + Cholest-4-en-3-one[c]	0	(Q5S_17755) or (Q5S_26045)	0	1000	1	Steroid degradation	[]	[]	1.1.3.6	[]
928	r_0922	R09859	Oxygen[c] + NADH[c] + H+[c] + Cholest-4-en-3-one[c] <=> NAD+[c] + H2O[c] + 26-Hydroxycholest-4-en-3-one[c]	1	Q5S_17765	-1000	1000	1	Steroid degradation	[]	[]	1.14.13.141	[]
929	r_0923	R05286	NAD+[c] + H2O[c] + Chloroacetaldehyde[c] -> NADH[c] + 2 H+[c] + Chloroacetic_acid[c]	0	(Q5S_01580) or (Q5S_04665)	0	1000	1	Chloroalkane and chloroalkene degradation	[]	[]	1.2.1.3	[]
930	r_0924	R03504	2-Amino-4-hydroxy-6-(D-erythro-1,2,3-trihydroxypropyl)-7,8-dihydropteridine[c] -> 2-Amino-4-hydroxy-6-hydroxymethyl-7,8-dihydropteridine[c] + Glycolaldehyde[c]	0	Q5S_29055	0	1000	1	Folate biosynthesis	[]	[]	4.1.2.25	[]
931	r_0925	R01187	H2O[c] + 1D-myo-Inositol_3-phosphate[c] -> H+[c] + Orthophosphate[c] + myo-Inositol[c]	0	(Q5S_09455) or (Q5S_30095)	0	1000	1	Inositol phosphate metabolism; Streptomycin biosynthesis	[]	[]	3.1.3.25	[]
932	r_0926	R01186	H2O[c] + myo-Inositol_4-phosphate[c] -> H+[c] + Orthophosphate[c] + myo-Inositol[c]	0	(Q5S_09455) or (Q5S_30095)	0	1000	1	Inositol phosphate metabolism	[]	[]	3.1.3.25	[]
933	r_0927	R03940	10-Formyltetrahydrofolate[c] + L-Methionyl-tRNA(Met)[c] -> H+[c] + Tetrahydrofolate[c] + N-Formylmethionyl-tRNA[c]	0	Q5S_12010	0	1000	1	One carbon pool by folate; Aminoacyl-tRNA biosynthesis	[]	[]	2.1.2.9	[]
934	r_0929	R04208	ATP[c] + 2-(Formamido)-N1-(5-phosphoribosyl)acetamidine[c] -> H+[c] + Orthophosphate[c] + ADP[c] + Aminoimidazole_ribotide[c]	0	Q5S_01075	0	1000	1	Purine metabolism	[]	[]	6.3.3.1	[]
935	r_0930	R01086	N-(L-Arginino)succinate[c] <=> Fumarate[c] + L-Arginine[c]	1	Q5S_12200	-1000	1000	1	Alanine, aspartate and glutamate metabolism; Arginine biosynthesis	[]	[]	4.3.2.1	[]
936	r_0931	R07324	D-Glucose_6-phosphate[c] -> 1D-myo-Inositol_3-phosphate[c]	0	Q5S_31330	0	1000	1	Inositol phosphate metabolism; Streptomycin biosynthesis	[]	[]	5.5.1.4	[]
937	r_0932	R09837	2-(1,2-Epoxy-1,2-dihydrophenyl)acetyl-CoA[c] <=> 2-Oxepin-2(3H)-ylideneacetyl-CoA[c]	1	Q5S_03825	-1000	1000	1	Phenylalanine metabolism	[]	[]	5.3.3.18	[]
938	r_0933	R01397	L-Aspartate[c] + Carbamoyl_phosphate[c] -> 2 H+[c] + Orthophosphate[c] + N-Carbamoyl-L-aspartate[c]	0	[]	0	1000	1	Alanine, aspartate and glutamate metabolism; Pyrimidine metabolism	[]	[]	2.1.3.2	[]
939	r_0934	R02103	NADH[c] + H+[c] + Urate[c] -> NAD+[c] + H2O[c] + Xanthine[c]	0	[]	0	1000	1	Purine metabolism	[]	[]	1.17.1.4	[]
940	r_0935	R00667	L-Glutamate[c] + L-Glutamate_5-semialdehyde[c] -> 2-Oxoglutarate[c] + L-Ornithine[c]	0	[]	0	1000	1	Arginine and proline metabolism	[]	[]	2.6.1.13	[]
941	r_0936	R00946	L-Homocysteine[c] + 5-Methyltetrahydrofolate[c] <=> L-Methionine[c] + Tetrahydrofolate[c]	1	[]	-1000	1000	1	Cysteine and methionine metabolism; One carbon pool by folate	[]	[]	2.1.1.13	[]
942	r_0937	R01731	L-Aspartate[c] + Prephenate[c] -> Oxaloacetate[c] + L-Arogenate[c]	0	[]	0	1000	1	Phenylalanine, tyrosine and tryptophan biosynthesis	[]	[]	2.6.1.78 2.6.1.79	[]
943	r_0938	R00260	D-Glutamate[c] <=> L-Glutamate[c]	1	[]	-1000	1000	1	D-Glutamine and D-glutamate metabolism	[]	[]	5.1.1.3	[]
944	r_0939	R00469	CO2[c] + 2 NH3[c] + Glyoxylate[c] -> H2O[c] + 2 H+[c] + (-)-Ureidoglycolate[c]	0	[]	0	1000	1	Purine metabolism	[]	[]	3.5.3.19	[]
945	r_0941	rxn13022	NAD+[c] + (2S)-2-Isopropylmalate[c] -> CO2[c] + NADH[c] + 4-Methyl-2-oxopentanoate[c]	0	[]	0	1000	1	[]	[]	[]	[]	[]
946	r_0942	R00479	H+[c] + Isocitrate[c] -> Succinate[c] + Glyoxalate[c]	0	[]	0	1000	1	Glyoxylate and dicarboxylate metabolism	[]	[]	4.1.3.1	[]
947	r_0943	R02425	H+[c] + Allantoate[c] -> H2O[c] + Allantoin[c]	0	[]	0	1000	1	Purine metabolism	[]	[]	3.5.2.5	[]
948	B0008	N-acetyl hydroxylase	Oxygen[c] + H+[c] + NADPH[c] + UDP-N-acetylmuramate[c] <=> H2O[c] + NADP+[c] + UDP-N-glycolylmuramate[c]	1	[]	-1000	1000	1	Peptidoglycan Biosynthesis	[]	[]	[]	[]
949	r_0946	R04323	CO2[c] + 2-Aminomuconate_semialdehyde[c] -> 2 H+[c] + 2-Amino-3-carboxymuconate_semialdehyde[c]	0	[]	0	1000	1	Tryptophan metabolism	[]	[]	4.1.1.45	[]
950	r_0947	R01526	D-Ribulose_5-phosphate[c] + ADP[c] -> ATP[c] + D-Ribulose[c]	0	[]	0	1000	1	Pentose and glucuronate interconversions	[]	[]	2.7.1.16	[]
951	r_0949	R02788	H+[c] + Orthophosphate[c] + ADP[c] + UDP-N-acetylmuramoyl-L-alanyl-D-gamma-glutamyl-meso-2,6-diaminopimelate[c] -> ATP[c] + UDP-N-acetylmuramoyl-L-alanyl-D-glutamate[c] + meso-2,6-Diaminoheptanedioate[c]	0	[]	0	1000	1	Lysine biosynthesis; Peptidoglycan Biosynthesis	[]	[]	6.3.2.13	[]
952	r_0950	rxn09370	Oxygen[c] + 2 H2O[c] + Urate[c] -> CO2[c] + H2O2[c] + Allantoin[c]	0	[]	0	1000	1	[]	[]	[]	1.7.3.3	[]
953	r_0951	R02413	H+[c] + NADPH[c] + 3-Dehydroshikimate[c] <=> NADP+[c] + Shikimate[c]	1	[]	-1000	1000	1	Phenylalanine, tyrosine and tryptophan biosynthesis	[]	[]	1.1.1.25	[]
954	r_0952	rxn00690	Orthophosphate[c] + ADP[c] + 10-Formyltetrahydrofolate[c] -> ATP[c] + Formate[c] + Tetrahydrofolate[c]	0	[]	0	1000	1	[]	[]	[]	3.5.4.9 6.3.4.3	[]
955	r_0953	R01867	Fumarate[c] + (S)-Dihydroorotate[c] <=> Succinate[c] + Orotate[c]	1	[]	-1000	1000	1	Pyrimidine metabolism	[]	[]	1.3.5.2	[]
956	r_0955	R01777	Succinyl-CoA[c] + L-Homoserine[c] -> CoA[c] + O-Succinyl-L-homoserine[c]	0	[]	0	1000	1	Cysteine and methionine metabolism; Sulfur metabolism	[]	[]	2.3.1.46	[]
957	r_0956	rxn08688	2 Oxygen[c] + Hydrogen_sulfide[c] -> 2 H+[c] + Sulfate[c]	0	[]	0	1000	1	[]	[]	[]	[]	[]
958	r_0957	R00669	Acetate[c] + L-Ornithine[c] -> H2O[c] + N-Acetylornithine[c]	0	[]	0	1000	1	Arginine biosynthesis	[]	[]	3.5.1.14 3.5.1.16	[]
959	r_0958	R01895	NADH[c] + H+[c] + D-Ribulose[c] -> NAD+[c] + Ribitol[c]	0	[]	0	1000	1	Pentose and glucuronate interconversions	[]	[]	1.1.1.56	[]
960	r_0960	R00733	NADP+[c] + L-Arogenate[c] -> CO2[c] + NADPH[c] + L-Tyrosine[c]	0	[]	0	1000	1	Phenylalanine, tyrosine and tryptophan biosynthesis	[]	[]	1.3.1.43 1.3.1.78 1.3.1.79	[]
961	r_0962	R01993	H+[c] + N-Carbamoyl-L-aspartate[c] <=> H2O[c] + (S)-Dihydroorotate[c]	1	[]	-1000	1000	1	Pyrimidine metabolism	[]	[]	3.5.2.3	[]
962	r_0963	R00181	NH3[c] + IMP[c] -> H2O[c] + H+[c] + AMP[c]	0	[]	0	1000	1	Purine metabolism	[]	[]	3.5.4.6 3.5.4.17	[]
963	r_0964	rxn08114	CO2[c] + 2 NH3[c] + (-)-Ureidoglycolate[c] -> 2 H2O[c] + 2 H+[c] + Allantoate[c]	0	[]	0	1000	1	[]	[]	[]	3.5.3.9	[]
964	r_0965	rxn05145	H2O[c] + ATP[c] + Orthophosphate[e] -> H+[c] + 2 Orthophosphate[c] + ADP[c]	0	[]	0	1000	1	Transport	[]	[]	TC-3.A.1.7 3.A.1.7	[]
965	r_0966	R00188	H2O[c] + Adenosine_3,5-bisphosphate[c] -> H+[c] + AMP[c] + Orthophosphate[c]	0	[]	0	1000	1	Sulfur metabolism	[]	[]	3.1.3.7	[]
966	r_0967	Nitrate transport	Nitrate[e] <=> Nitrate[c]	1	[]	-1000	1000	1	Transport	[]	[]	[]	[]
967	r_0968	r_1346	Nitrite[e] <=> Nitrite[c]	1	[]	-1000	1000	1	Transport	[]	[]	[]	[]
968	r_0969	D-Mannose transport	D-Mannose[e] <=> D-Mannose[c]	1	[]	-1000	1000	1	Transport	[]	[]	[]	[]
969	r_0970	R00585	Pyruvate[c] + L-Serine[c] -> L-Alanine[c] + Hydroxypyruvate[c]	0	[]	0	1000	1	L-Serine:pyruvate aminotransferase	[]	[]	2.6.1.51	[]
970	r_0971	Maltohexaose transport	Maltohexaose[e] <=> Maltohexaose[c]	1	[]	-1000	1000	1	Transport	[]	[]	[]	[]
971	r_0972	Raffinose transport	Raffinose[e] <=> Raffinose[c]	1	[]	-1000	1000	1	Transport	[]	[]	[]	[]
972	r_0973	Zinc transport	Zinc[e] <=> Zinc[c]	1	[]	-1000	1000	1	Transport	[]	[]	[]	[]
973	r_0974	Molybdate transport	Molybdate[e] <=> Molybdate[c]	1	[]	-1000	1000	1	Transport	[]	[]	[]	[]
974	r_0975	Copper transport	Copper[e] <=> Copper[c]	1	[]	-1000	1000	1	Transport	[]	[]	[]	[]
975	r_0976	Manganese transport	Manganese[e] <=> Manganese[c]	1	[]	-1000	1000	1	Transport	[]	[]	[]	[]
976	r_0977	Mannitol transport	Mannitol[e] <=> Mannitol[c]	1	[]	-1000	1000	1	Transport	[]	[]	[]	[]
977	r_0979	D-Xylose transport	D-Xylose[e] <=> D-Xylose[c]	1	[]	-1000	1000	1	Transport	[]	[]	[]	[]
978	r_0980	Betaine transport	Betaine[e] <=> Betaine[c]	1	[]	-1000	1000	1	Transport	[]	[]	[]	[]
979	r_0981	Sodium transport	Sodium[e] <=> Sodium[c]	1	[]	-1000	1000	1	Transport	[]	[]	[]	[]
980	r_0982	Nickel transport	Nickel[e] <=> Nickel[c]	1	[]	-1000	1000	1	Transport	[]	[]	[]	[]
981	r_0983	Choline transport	Choline[e] <=> Choline[c]	1	[]	-1000	1000	1	Transport	[]	[]	[]	[]
982	r_0984	Fe(III)dicitrate transport	Fe(III)dicitrate[e] <=> Fe(III)dicitrate[c]	1	[]	-1000	1000	1	Transport	[]	[]	[]	[]
983	r_0985	Ferrichrome transport	Ferrichrome[e] <=> Ferrichrome[c]	1	[]	-1000	1000	1	Transport	[]	[]	[]	[]
984	r_0986	Fe2+ transport	Fe2+[e] <=> Fe2+[c]	1	[]	-1000	1000	1	Transport	[]	[]	[]	[]
985	r_0987	Fe3+ transport	Fe3+[e] <=> Fe3+[c]	1	[]	-1000	1000	1	Transport	[]	[]	[]	[]
986	r_0988	Melibiose transport	Melibiose[e] <=> Melibiose[c]	1	[]	-1000	1000	1	Transport	[]	[]	[]	[]
987	r_0989	Biotin transport	Biotin[e] <=> Biotin[c]	1	[]	-1000	1000	1	Transport	[]	[]	[]	[]
988	r_0990	Cob(III)alamin transport	Cob(III)alamin[e] <=> Cob(III)alamin[c]	1	[]	-1000	1000	1	Transport	[]	[]	[]	[]
989	r_0991	Cobalt_ion transport	Cobalt_ion[e] <=> Cobalt_ion[c]	1	[]	-1000	1000	1	Transport	[]	[]	[]	[]
990	r_0992	2-Aminoethylphosphonate transport	2-Aminoethylphosphonate[e] <=> 2-Aminoethylphosphonate[c]	1	[]	-1000	1000	1	Transport	[]	[]	[]	[]
991	r_0993	Stachyose transport	Stachyose[e] <=> Stachyose[c]	1	[]	-1000	1000	1	Transport	[]	[]	[]	[]
992	EX_Fe2	Fe2+ Exchange	Fe2+[e] <=>	1	[]	-1000	1000	1	Exchange	[]	[]	[]	[]
993	EX_Fe3	Fe3+ Exchange	Fe3+[e] <=>	1	[]	-1000	1000	1	Exchange	[]	[]	[]	[]
994	r_0994	r_1149	Sulfate[e] <=> Sulfate[c]	1	[]	-1000	1000	1	Transport	[]	[]	[]	[]
995	r_0995	r_0464	Chloride[e] <=> Chloride[c]	1	[]	-1000	1000	1	Transport	[]	[]	[]	[]
996	EX_Chloride	Chloride Exchange	Chloride[e] <=>	1	[]	-1000	1000	1	Exchange	[]	[]	[]	[]
997	r_0996	r_0314	NH3[e] <=> NH3[c]	1	[]	-1000	1000	1	Transport	[]	[]	[]	[]
998	r_0997	r_0659	H2O[e] <=> H2O[c]	1	[]	-1000	1000	1	Transport	[]	[]	[]	[]
999	r_0998	R04535	3hdecACP[c] <=> H2O[c] + tdec2eACP[c]	1	[]	-1000	1000	1	Fatty acid biosynthesis	[]	[]	4.2.1.59	[]
1000	r_0999	R04954	3hhexACP[c] <=> H2O[c] + thex2eACP[c]	1	[]	-1000	1000	1	Fatty acid biosynthesis	[]	[]	4.2.1.59	[]
1001	r_1000	R04537	3hoctACP[c] <=> H2O[c] + toct2eACP[c]	1	[]	-1000	1000	1	Fatty acid biosynthesis	[]	[]	4.2.1.59	[]
1002	r_1001	R04428	3hbACP[c] <=> H2O[c] + but2eACP[c]	1	[]	-1000	1000	1	Fatty acid biosynthesis	[]	[]	4.2.1.59	[]
1003	r_1002	R04965	3hddecACP[c] <=> H2O[c] + tddec2eACP[c]	1	[]	-1000	1000	1	Fatty acid biosynthesis	[]	[]	4.2.1.59	[]
1004	r_1003	R04568	3hmrsACP[c] <=> H2O[c] + ttetr2eACP[c]	1	[]	-1000	1000	1	Fatty acid biosynthesis	[]	[]	4.2.1.59	[]
1005	r_1004	R04544	3hpalmACP[c] <=> H2O[c] + tpalm2eACP[c]	1	[]	-1000	1000	1	Fatty acid biosynthesis	[]	[]	4.2.1.59	[]
1006	r_1005	R02472	NADP+[c] + (R)-Pantoate[c] <=> H+[c] + NADPH[c] + 2-Dehydropantoate[c]	1	[]	-1000	1000	1	Pantothenate and CoA biosynthesis	[]	[]	1.1.1.169	[]
1007	r_1006	R04559	1-(5-Phosphoribosyl)-5-amino-4-(N-succinocarboxamide)-imidazole[c] <=> Fumarate[c] + 1-(5-Phosphoribosyl)-5-amino-4-imidazolecarboxamide[c]	1	[]	-1000	1000	1	Purine metabolism	[]	[]	4.3.2.2	[]
1008	r_1007	R05688	NADP+[c] + 2-C-Methyl-D-erythritol_4-phosphate[c] <=> H+[c] + NADPH[c] + 1-Deoxy-D-xylulose_5-phosphate[c]	1	[]	-1000	1000	1	Terpenoid backbone biosynthesis	[]	[]	1.1.1.267	[]
1009	r_1008	R05636	H+[c] + Pyruvate[c] + D-Glyceraldehyde_3-phosphate[c] -> CO2[c] + 1-Deoxy-D-xylulose_5-phosphate[c]	0	[]	0	1000	1	Thiamine metabolism; Terpenoid backbone biosynthesis	[]	[]	2.2.1.7	[]
1010	r_1009	R03066	2-Amino-4-hydroxy-6-hydroxymethyl-7,8-dihydropteridine[c] + 4-Aminobenzoate[c] -> H2O[c] + Dihydropteroate[c]	0	[]	0	1000	1	Folate biosynthesis	[]	[]	2.5.1.15	[]
1011	r_1010	R01652	H+[c] + (2S)-2-Isopropyl-3-oxosuccinate[c] -> CO2[c] + 4-Methyl-2-oxopentanoate[c]	0	[]	0	1000	1	Valine, leucine and isoleucine biosynthesis	[]	[]	Spontaneous	[]
1012	r_1011	R03459	H2O[c] + H+[c] + 2,5-Diamino-6-(5-phospho-D-ribosylamino)pyrimidin-4(3H)-one[c] -> NH3[c] + 5-Amino-6-(5-phosphoribosylamino)uracil[c]	0	[]	0	1000	1	Riboflavin metabolism	[]	[]	3.5.4.26	[]
1013	r_1012	R05553	4-Amino-4-deoxychorismate[c] -> H+[c] + Pyruvate[c] + 4-Aminobenzoate[c]	0	[]	0	1000	1	Folate biosynthesis	[]	[]	4.1.3.38	[]
1014	r_1013	R00937	2 NADH[c] + 2 H+[c] + Folate[c] -> 2 NAD+[c] + Tetrahydrofolate[c]	0	[]	0	1000	1	Folate biosynthesis	[]	[]	1.5.1.3	[]
1015	r_1014	R01512	H+[c] + ATP[c] + 3-Phospho-D-glycerate[c] <=> ADP[c] + 3-Phospho-D-glyceroyl_phosphate[c]	1	[]	-1000	1000	1	Glycolysis/Gluconeogenesis; Carbon fixation	[]	[]	2.7.2.3	[]
1016	r_1015	R05634	ATP[c] + 4-(Cytidine_5-diphospho)-2-C-methyl-D-erythritol[c] -> ADP[c] + 2-Phospho-4-(cytidine_5-diphospho)-2-C-methyl-D-erythritol[c]	0	[]	0	1000	1	Terpenoid backbone biosynthesis	[]	[]	2.7.1.148	[]
1017	r_1016	R01786	ATP[c] + alpha-D-Glucose[c] -> ADP[c] + alpha-D-Glucose_6-phosphate[c]	0	[]	0	1000	1	Glycolysis/Gluconeogenesis; Starch and sucrose metabolism; Amino sugar and nucleotide sugar metabolism; Galactose metabolism	[]	[]	2.7.1.2	[]
1018	r_1017	R00130	ATP[c] + Dephospho-CoA[c] -> CoA[c] + ADP[c]	0	[]	0	1000	1	Pantothenate and CoA biosynthesis	[]	[]	2.7.1.24	[]
1019	r_1018	R02030	Phosphatidylglycerol[c] + CDP-diacylglycerol[c] -> CMP[c] + Cardiolipin[c]	0	Q5S_15840	0	1000	1	Glycerophospholipid metabolism	[]	[]	2.7.8.-	[]
1020	r_1019	R01802	myo-Inositol[c] + CDP-diacylglycerol[c] <=> CMP[c] + Phosphatidylinositol[c]	1	[]	-1000	1000	1	Inositol phosphate metabolism; Glycerophospholipid metabolism	[]	[]	2.7.8.11	[]
1021	r_1020	R00985	NH3[c] + Chorismate[c] -> H2O[c] + H+[c] + Pyruvate[c] + Anthranilate[c]	0	[]	0	1000	1	Phenylalanine, tyrosine and tryptophan biosynthesis	[]	[]	4.1.3.27	[]
1022	r_1021	R05633	CTP[c] + 2-C-Methyl-D-erythritol_4-phosphate[c] -> Pyrophosphate[c] + 4-(Cytidine_5-diphospho)-2-C-methyl-D-erythritol[c]	0	[]	0	1000	1	Terpenoid backbone biosynthesis	[]	[]	2.7.7.60	[]
1023	r_1022	R01015	D-Glyceraldehyde_3-phosphate[c] <=> Glycerone_phosphate[c]	1	[]	-1000	1000	1	Glycolysis/Gluconeogenesis; Fructose and mannose metabolism; Inositol phosphate metabolism; Carbon fixation	[]	[]	5.3.1.1	[]
1024	r_1023	R02235	NAD+[c] + Dihydrofolate[c] <=> NADH[c] + H+[c] + Folate[c]	1	[]	-1000	1000	1	Folate biosynthesis	[]	[]	1.5.1.3	[]
1025	r_1024	r_0619	D-Glucose[e] <=> alpha-D-Glucose[c]	1	[]	-1000	1000	1	Transport	[]	[]	[]	[]
1026	r_1025	R01514	ATP[c] + D-Glycerate[c] -> ADP[c] + 3-Phospho-D-glycerate[c]	0	[]	0	1000	1	Glycine, serine and threonine metabolism; Glycerolipid metabolism; Glyoxylate and dicarboxylate metabolism	[]	[]	2.7.1.31	[]
1027	r_1026	R01333	NAD+[c] + H2O[c] + Glycolaldehyde[c] -> NADH[c] + 2 H+[c] + Glycolate[c]	0	[]	0	1000	1	Glyoxylate and dicarboxylate metabolism	[]	[]	1.2.1.21	[]
1028	r_1027	R00475	Oxygen[c] + Glycolate[c] -> H2O2[c] + Glyoxylate[c]	0	[]	0	1000	1	Glyoxylate and dicarboxylate metabolism	[]	[]	1.1.3.15	[]
1029	r_1028	r_0660	7 NADH[c] + 21 H+[c] + 7 malACP[c] + 7 NADPH[c] + Propanoyl-CoA[c] -> 7 CO2[c] + 7 NAD+[c] + 6 H2O[c] + CoA[c] + 7 NADP+[c] + Heptadecanoic_acid[c] + 7 Acyl-carrier_protein[c]	0	[]	0	1000	1	Fatty acid biosynthesis, C17	[]	[]	[]	[]
1030	r_1029	R01394	Hydroxypyruvate[c] -> 2-Hydroxy-3-oxopropanoate[c]	0	[]	0	1000	1	Glyoxylate and dicarboxylate metabolism	[]	[]	5.3.1.22	[]
1031	r_1030	R00709	NAD+[c] + Isocitrate[c] -> CO2[c] + NADH[c] + 2-Oxoglutarate[c]	0	[]	0	1000	1	Citrate cycle (TCA cycle)	[]	[]	1.1.1.41	[]
1032	r_1031	R00093	NADH[c] + H+[c] + 2-Oxoglutarate[c] + L-Glutamine[c] -> NAD+[c] + 2 L-Glutamate[c]	0	[]	0	1000	1	Alanine, aspartate and glutamate metabolism; Nitrogen metabolism	[]	[]	1.4.1.13 1.4.1.14	[]
1033	r_1032	R01773	NAD+[c] + L-Homoserine[c] <=> NADH[c] + H+[c] + L-Aspartate_4-semialdehyde[c]	1	[]	-1000	1000	1	Glycine, serine and threonine metabolism; Lysine biosynthesis; Cysteine and methionine metabolism	[]	[]	1.1.1.3	[]
1034	r_1033	R00996	L-Threonine[c] -> NH3[c] + 2-Oxobutanoate[c]	0	[]	0	1000	1	Glycine, serine and threonine metabolism; Valine, leucine and isoleucine biosynthesis	[]	[]	4.3.1.19	[]
1035	r_1034	R02735	LL-2,6-Diaminoheptanedioate[c] <=> meso-2,6-Diaminoheptanedioate[c]	1	[]	-1000	1000	1	Lysine biosynthesis	[]	[]	5.1.1.7	[]
1036	r_1035	r_0826	Lumichrome[e] <=> Lumichrome[c]	1	[]	-1000	1000	1	Transport	[]	[]	[]	[]
1037	r_1036	R03443	NADPH[c] + N-Acetyl-L-glutamate_5-phosphate[c] <=> NADP+[c] + Orthophosphate[c] + N-Acetyl-L-glutamate_5-semialdehyde[c]	1	[]	-1000	1000	1	Arginine biosynthesis	[]	[]	1.2.1.38	[]
1038	r_1037	R00851	sn-Glycerol_3-phosphate[c] + Acyl-CoA[c] -> CoA[c] + 1-Acyl-sn-glycerol_3-phosphate[c]	0	[]	0	1000	1	Glycerolipid metabolism; Glycerophospholipid metabolism	[]	[]	2.3.1.15	[]
1039	r_1038	R04475	2-Oxoglutarate[c] + N-Succinyl-LL-2,6-diaminoheptanedioate[c] <=> L-Glutamate[c] + N-Succinyl-2-L-amino-6-oxoheptanedioate[c]	1	[]	-1000	1000	1	Lysine biosynthesis	[]	[]	2.6.1.17	[]
1040	r_1039	R01083	N6-(1,2-Dicarboxyethyl)-AMP[c] <=> AMP[c] + Fumarate[c]	1	[]	-1000	1000	1	Alanine, aspartate and glutamate metabolism; Purine metabolism	[]	[]	4.3.2.2	[]
1041	r_1040	R00582	H2O[c] + O-Phospho-L-serine[c] -> H+[c] + Orthophosphate[c] + L-Serine[c]	0	[]	0	1000	1	Methane metabolism	[]	[]	3.1.3.3	[]
1042	r_1041	r_0923	Oxygen[e] <=> Oxygen[c]	1	[]	-1000	1000	1	Transport	[]	[]	[]	[]
1043	r_1042	r_0933	6 NADH[c] + 17 H+[c] + 6 malACP[c] + 6 NADPH[c] + Propanoyl-CoA[c] -> 6 CO2[c] + 6 NAD+[c] + 5 H2O[c] + CoA[c] + 6 NADP+[c] + Pentadecanoic_acid[c] + 6 Acyl-carrier_protein[c]	0	[]	0	1000	1	Fatty acid biosynthesis, C15	[]	[]	[]	[]
1044	r_1043	R02029	H2O[c] + Phosphatidylglycerophosphate[c] -> H+[c] + Orthophosphate[c] + Phosphatidylglycerol[c]	0	[]	0	1000	1	Glycerophospholipid metabolism	[]	[]	3.1.3.27	[]
1045	r_1044	R01728	NAD+[c] + Prephenate[c] -> 3-(4-Hydroxyphenyl)pyruvate[c] + CO2[c] + NADH[c]	0	[]	0	1000	1	Phenylalanine, tyrosine and tryptophan biosynthesis; Novobiocin biosynthesis	[]	[]	1.3.1.12	[]
1046	r_1045	r_0977	H+[e] <=> H+[c]	1	[]	-1000	1000	1	Transport	[]	[]	[]	[]
1047	r_1046	R04326	H2O[c] + 5,10-Methenyltetrahydrofolate[c] + 5-Phosphoribosylglycinamide[c] -> 2 H+[c] + 5-Phosphoribosyl-N-formylglycinamide[c] + Tetrahydrofolate[c]	0	[]	0	1000	1	One carbon pool by folate	[]	[]	2.1.2.2	[]
1048	r_1047	R01732	H2O[c] + Riboflavin[c] -> Ribitol[c] + Lumichrome[c]	0	[]	0	1000	1	Riboflavin metabolism	[]	[]	3.5.99.1	[]
1049	r_1048	R04993	S-Adenosyl-L-methionine[c] + 2-Demethylmenaquinone[c] -> H+[c] + S-Adenosyl-L-homocysteine[c] + Menaquinone[c]	0	[]	0	1000	1	Ubiquinone and other terpenoid-quinone biosynthesis	[]	[]	2.1.1.163	[]
1050	r_1049	R02571	H+[c] + Dihydrolipoamide-E[c] + Glutaryl-CoA[c] <=> CoA[c] + drsSg[c]	1	[]	-1000	1000	1	Lysine degradation	[]	[]	2.3.1.61	[]
1051	r_1050	R07764	3-Hydroxyoctadecanoyl-ACP[c] <=> H2O[c] + trans-Octadec-2-enoyl-ACP[c]	1	[]	-1000	1000	1	Fatty acid biosynthesis	[]	[]	4.2.1.59	[]
1052	r_1051	R00289	UTP[c] + D-Glucose_1-phosphate[c] <=> Pyrophosphate[c] + UDP-glucose[c]	1	[]	-1000	1000	1	Pentose and glucuronate interconversions; Starch and sucrose metabolism; Amino sugar and nucleotide sugar metabolism; Galactose metabolism	[]	[]	2.7.7.9	[]
1053	EX_Lumichrome	EX_Lumichrome	Lumichrome[e] <=>	1	[]	-1000	1000	1	Exchange	[]	[]	[]	[]
1054	r_1052	R09248	trans,trans-Farnesyl_diphosphate[c] + 5 Isopentenyl_diphosphate[c] -> 5 Pyrophosphate[c] + all-trans-octaprenyl_diphosphate[c]	0	[]	0	1000	1	Terpenoid backbone biosynthesis	[]	[]	2.5.1.90	[]
1055	r_1053	R01717	Chorismate[c] <=> Isochorismate[c]	1	[]	-1000	1000	1	Ubiquinone and other terpenoid-quinone biosynthesis	[]	[]	5.4.4.2	[]
1056	r_1054	R08165	H+[c] + 2-Oxoglutarate[c] + Isochorismate[c] -> CO2[c] + 2-Succinyl-5-enolpyruvyl-6-hydroxy-3-cyclohexene-1-carboxylate[c]	0	[]	0	1000	1	Ubiquinone and other terpenoid-quinone biosynthesis	[]	[]	2.2.1.9	[]
1057	r_1055	R08166	2-Succinyl-5-enolpyruvyl-6-hydroxy-3-cyclohexene-1-carboxylate[c] -> Pyruvate[c] + (1R,6R)-6-Hydroxy-2-succinylcyclohexa-2,4-diene-1-carboxylate[c]	0	[]	0	1000	1	Ubiquinone and other terpenoid-quinone biosynthesis	[]	[]	4.2.99.20	[]
1058	r_1056	R04031	H2O[c] + 2-Succinylbenzoate[c] <=> (1R,6R)-6-Hydroxy-2-succinylcyclohexa-2,4-diene-1-carboxylate[c]	1	[]	-1000	1000	1	Ubiquinone and other terpenoid-quinone biosynthesis	[]	[]	4.2.1.113	[]
1059	r_1057	R04030	H+[c] + ATP[c] + CoA[c] + 2-Succinylbenzoate[c] -> Pyrophosphate[c] + AMP[c] + 2-Succinylbenzoyl-CoA[c]	0	[]	0	1000	1	Ubiquinone and other terpenoid-quinone biosynthesis	[]	[]	6.2.1.26	[]
1060	r_1058	R07263	H+[c] + 2-Succinylbenzoyl-CoA[c] <=> H2O[c] + 1,4-Dihydroxy-2-naphthoyl-CoA[c]	1	[]	-1000	1000	1	Ubiquinone and other terpenoid-quinone biosynthesis	[]	[]	4.1.3.36	[]
1061	r_1059	R07262	H2O[c] + 1,4-Dihydroxy-2-naphthoyl-CoA[c] -> H+[c] + CoA[c] + 1,4-Dihydroxy-2-naphthoate[c]	0	[]	0	1000	1	Ubiquinone and other terpenoid-quinone biosynthesis	[]	[]	3.1.2.28	[]
1062	r_1060	R05617	all-trans-octaprenyl_diphosphate[c] + 1,4-Dihydroxy-2-naphthoate[c] <=> CO2[c] + H+[c] + Pyrophosphate[c] + 2-Demethylmenaquinone[c]	1	[]	-1000	1000	1	Ubiquinone and other terpenoid-quinone biosynthesis	[]	[]	2.5.1.74	[]
1063	r_1061	R01776	Acetyl-CoA[c] + L-Homoserine[c] <=> CoA[c] + O-Acetyl-L-homoserine[c]	1	[]	-1000	1000	1	Cysteine and methionine metabolism	[]	[]	2.3.1.31	[]
1064	r_1062	r_1245	ATP[c] + CoA[c] + Fatty_acid[c] -> Pyrophosphate[c] + AMP[c] + Acyl-CoA[c]	0	[]	0	1000	1	Fatty acid metabolism	[]	[]	Acyl Co-A synthesis	[]
1065	r_1063	R07280	H2O[c] + 5-Amino-6-(5-phospho-D-ribitylamino)uracil[c] -> H+[c] + Orthophosphate[c] + 5-Amino-6-(1-D-ribitylamino)uracil[c]	0	[]	0	1000	1	Riboflavin metabolism	[]	[]	3.1.3.-	[]
1066	r_1064	R00588	L-Serine[c] + Glyoxylate[c] -> Glycine[c] + Hydroxypyruvate[c]	0	[]	0	1000	1	Glycine, serine and threonine metabolism	[]	[]	2.6.1.45	[]
1067	r_1065	R01747	NADP+[c] + D-Glycerate[c] <=> H+[c] + NADPH[c] + 2-Hydroxy-3-oxopropanoate[c]	1	[]	-1000	1000	1	Glyoxylate and dicarboxylate metabolism	[]	[]	1.1.1.60	[]
1068	r_1066	r_1308	Formate[e] <=> Formate[c]	1	[]	-1000	1000	1	Transport	[]	[]	[]	[]
1069	r_1067	r_1348	Orthophosphate[e] <=> Orthophosphate[c]	1	[]	-1000	1000	1	Transport	[]	[]	[]	[]
1070	r_1068	R02322	H2O[c] + H+[c] + Nicotinamide_D-ribonucleotide[c] <=> NH3[c] + Nicotinate_D-ribonucleotide[c]	1	[]	-1000	1000	1	Nicotinate and nicotinamide metabolism	[]	[]	3.5.1.42	[]
1071	r_1069	R09738	H+[c] + Crotonoyl-CoA[c] + NADPH[c] -> NADP+[c] + Butanoyl-CoA[c]	0	Q5S_24480	0	1000	1	Butanoate metabolism	[]	[]	1.3.1.86	[]
1072	EX_Formate	EX_Formate	Formate[e] <=>	1	[]	-1000	1000	1	Exchange	[]	[]	[]	[]
1073	r_1070	ATPM (R00086)	H2O[c] + ATP[c] -> H+[c] + Orthophosphate[c] + ADP[c]	0	Q5S_03470	0	1000	1	Purine metabolism			3.6.1.15
1074	r_1071	R06514	dTDP-4-dehydro-6-deoxy-alpha-D-glucose[c] -> dTDP-4-dehydro-6-deoxy-beta-L-mannose[c]	0	Q5S_14800	0	1000	1	Polyketide sugar unit biosynthesis			5.1.3.13
1075	r_1072	R04247	H+[c] + CTP[c] + Ciliatine[c] <=> Pyrophosphate[c] + CMPciliatine[c]	1	Q5S_23520	-1000	1000	1	Phosphonate and phosphinate metabolism			2.7.7.14
1076	r_1073	R00488	H2O[c] + N-Acetyl-L-aspartate[c] <=> Acetate[c] + L-Aspartate[c]	1	Q5S_06170	-1000	1000	1	Alanine, aspartate and glutamate metabolism			3.5.1.15
1077	r_1074	R02038	CTP[c] + Phosphoethanolamine[c] <=> Pyrophosphate[c] + CDPethanolamine[c]	1	Q5S_23520	-1000	1000	1	Glycerophospholipid metabolism			2.7.7.14
1078	r_1075	R00526	H2O[c] + N-Formyl-L-aspartate[c] <=> Formate[c] + L-Aspartate[c]	1	Q5S_06170	-1000	1000	1	Histidine metabolism			3.5.1.8; 3.5.1.15
1079	r_1076	R05030	NH3[c] + ATP[c] + uaaGgla[c] -> H+[c] + Orthophosphate[c] + ADP[c] + uaaGgtla[c]	0	Q5S_22430	0	1000	1	Peptidoglycan Biosynthesis			6.3.5.-
1080	r_1077	R04956	H+[c] + NADPH[c] + thex2eACP[c] -> NADP+[c] + hexACP[c]	0	Q5S_19985	0	1000	1	Fatty acid biosynthesis			2.3.1.86;1.3.1.104;1.3.1.10;1.3.1.39;2.3.1.85
1081	r_1078	R01446	NAD+[c] + H2O[c] + (S)-Lactaldehyde[c] -> NADH[c] + 2 H+[c] + (S)-Lactate[c]	0	Q5S_09900	0	1000	1	Pyruvate metabolism			1.2.1.22
1082	r_1079	R00715	NAD+[c] + H2O[c] + Saccharopine[c] <=> NADH[c] + H+[c] + 2-Oxoglutarate[c] + L-Lysine[c]	1	Q5S_06565	-1000	1000	1	Lysine biosynthesis; Lysine degradation			1.5.1.7
1083	r_1081	R00452	H2O[c] + NADP+[c] + Lysopine[c] <=> H+[c] + NADPH[c] + Pyruvate[c] + L-Lysine[c]	1	Q5S_21925	-1000	1000	1	Lysine degradation			1.5.1.16
1084	r_1082	R00753	(S)-Lactate[c] <=> Formate[c] + Acetaldehyde[c]	1	Q5S_04670	-1000	1000	1	Pyruvate metabolism			4.1.2.36
1085	r_1083	r_1466	NAD+[c] + Rhodopin[c] -> NADH[c] + H+[c] + 3,4-Didehydrorhodopin[c]	0	[]	0	1000	1	Carotenoid biosynthesis, Sioxanthin biosynthesis		Sioxanthine pathway	1.3.99.27
1086	r_1084	r_1471	Chlorobacterne[c] -> 2 H+[c] + (3E)-3,4-didehydro-chlorobacterne[c]	0	[]	0	1000	1	Carotenoid biosynthesis, Sioxanthin biosynthesis		Sioxanthine pathway
1087	r_1085	r_1472	1,2-dihydro-gamma-caroten-1-ol[c] -> 2 H+[c] + (3E)-3,4-didehydro-1,2-dihydro-gamma-caroten-1-ol[c]	0	[]	0	1000	1	Carotenoid biosynthesis, Sioxanthin biosynthesis		Sioxanthine pathway	1.14.99.-
1088	r_1086	r_1473	Oxygen[c] + 2 H+[c] + (3E)-3,4-didehydro-1,2-dihydro-gamma-caroten-1-ol[c] -> H2O[c] + (3E)-3,4-didehydro-1,2-dihydro-gamma-carotene-1,2,diol[c]	0	[]	0	1000	1	Carotenoid biosynthesis, Sioxanthin biosynthesis		Sioxanthine pathway
1089	r_1087	r_1474	Oxygen[c] + 2 H+[c] + 3,4-Didehydrorhodopin[c] -> H2O[c] + (3E)-3,4-didehydro-2-hydroxy-rhodopin[c]	0	[]	0	1000	1	Carotenoid biosynthesis, Sioxanthin biosynthesis		Sioxanthine pathway
1090	r_1088	r_1480	Oxygen[c] + H+[c] + NADPH[c] + (3E)-3,4-didehydro-chlorobacterne[c] -> H2O[c] + NADP+[c] + Sioxanthin_aglycone[c]	0	[]	0	1000	1	Carotenoid biosynthesis, Sioxanthin biosynthesis		Sioxanthine pathway
1091	r_1089	r_1484	Sioxanthin[c] -> Sioxanthin[e]	0	[]	0	1000	1	Transport		Sioxanthine pathway
1092	EX_Sioxanthin	EX_Sioxanthin	Sioxanthin[e] <=>	1	[]	-1000	1000	1	Exchange		Sioxanthine pathway
1093	EX_Salicin	EX_Salicin	Salicin[e] <=>	1	[]	-1000	1000	1	Exchange	Maldonado et al 2005	use of salicin
1094	r_1090	Salicin_transport	Salicin[c] <=> Salicin[e]	1	[]	-1000	1000	1	Transport	Maldonado et al 2005	use of salicin
1095	r_1091	r_1113	Phosphoenolpyruvate[c] + Salicin[e] -> Pyruvate[c] + Salicin_6-phosphate[c]	0	[]	0	1000	1	Transport	Maldonado et al 2005	use of salicin
1096	r_1092	rxn03482	H2O[c] + Salicin_6-phosphate[c] <=> beta-D-Glucose_6-phosphate[c] + Saligenin[c]	1	[]	-1000	1000	1	Glycolysis/Gluconeogenesis	Maldonado et al 2005	use of salicin	3.2.1.86
1097	r_1093	R03558	UDP-glucose[c] + Saligenin[c] <=> UDP[c] + Salicin[c]	1	[]	-1000	1000	1		Maldonado et al 2005	use of salicin	2.4.1.172
1098	EX_D-Galactose	EX_D-Galactose	D-Galactose[e] <=>	1	[]	-1000	1000	1	Exchange	Maldonado et al 2005	to test no use of Galactose
1099	r_1094	r_1287	D-Galactose[e] <=> D-Galactose[c]	1	[]	-1000	1000	1	Transport	Maldonado et al 2005	to test no use of Galactose
1100	r_1095	R04394	H+[c] + Salicin[c] + Protein_N(pi)-phospho-L-histidine[c] <=> Salicin_6-phosphate[c] + Protein_histidine[c]	1	[]	-1000	1000	1	Glycolysis/Gluconeogenesis	Maldonado et al 2005	use of salicin	2.7.1.-
1101	r_1096	sink_reaction_Saligenin	Saligenin[c] <=>	1	[]	-1000	1000	1	Transport	Maldonado et al 2005	use of salicin
1102	EX_tyr-L	EX_tyr-L	L-Tyrosine[e] <=>	1	[]	-1000	1000	1	Exchange	Maldonado et al 2005	use of tyrosine
1103	r_1097	r_1332	L-Tyrosine[e] <=> L-Tyrosine[c]	1	[]	-1000	1000	1	Transport	Maldonado et al 2005	use of tyrosine
1104	r_1098	R02521	Oxygen[c] + 3-(4-Hydroxyphenyl)pyruvate[c] -> CO2[c] + Homogentisate[c]	0	[]	0	1000	1	Tyrosine metabolism; Ubiquinone and other terpenoid-quinone biosynthesis	Maldonado et al 2005	use of tyrosine	1.13.11.27
1105	r_1099	R03181	4-Maleylacetoacetate[c] -> 4-Fumarylacetoacetate[c]	0	[]	0	1000	1	Tyrosine metabolism; Styrene degradation	Maldonado et al 2005	use of tyrosine	5.2.1.2
1106	EX_ala-L	EX_ala-L	L-Alanine[e] <=>	1	[]	-1000	1000	1	Exchange	Maldonado et al 2005	use of alanine as nitrogen source
1107	r_1100	r_1313	L-Alanine[e] <=> L-Alanine[c]	1	[]	-1000	1000	1	Transport	Maldonado et al 2005	use of alanine as nitrogen source
1108	r_1101	R00396	NAD+[c] + H2O[c] + L-Alanine[c] -> NADH[c] + H+[c] + NH3[c] + Pyruvate[c]	0	[]	0	1000	1	Alanine, aspartate and glutamate metabolism; Taurine and hypotaurine metabolism	Maldonado et al 2005	use of alanine as nitrogen source	1.4.1.1
1109	r_1102	r_1369	L-Asparagine[e] <=> L-Asparagine[c]	1	[]	-1000	1000	1	Transport	Ahmed et al 2013	carbon source
1110	r_1103	EX_L-Asp	L-Asparagine[e] ->	1	[]	-1000	1000	1	Exchange	Ahmed et al 2013	carbon source
1111	r_1104	Sink reaction for dialurate	-> apoACP[c]'}	0	[]	0	1000	0	Transport
1112	r_1105	Demand reaction for apo acyl-carrier protein	Dialurate[c] ->	0	[]	0	1000	0	Transport

## Sheet: Metabolite List
	Abbreviation	Metabolite Names	Formula	Charge	KEGG ID
1	Oxygen[c]	Oxygen	O2	0	C00007
2	3-(4-Hydroxyphenyl)pyruvate[c]	3-(4-Hydroxyphenyl)pyruvate	C9H7O4	-1	C01179
3	CO2[c]	CO2	CO2	0	C00011
4	(S)-4-Hydroxymandelate[c]	(S)-4-Hydroxymandelate	C8H7O4	-1	C03198
5	NAD+[c]	NAD+	C21H26N7O14P2	-1	C00003
6	H2O[c]	H2O	H2O	0	C00001
7	L-Glutamate[c]	L-Glutamate	C5H8NO4	-1	C00025
8	NADH[c]	NADH	C21H27N7O14P2	-2	C00004
9	H+[c]	H+	H	1	C00080
10	NH3[c]	Ammonia	H4N	1	C00014
11	2-Oxoglutarate[c]	2-Oxoglutarate	C5H4O5	-2	C00026
12	L-3-Aminobutyryl-CoA[c]	L-3-Aminobutyryl-CoA	C25H41N8O17P3S	-2	C05231
13	Crotonoyl-CoA[c]	Crotonoyl-CoA	C25H37N7O17P3S	-3	C00877
14	ATP[c]	ATP	C10H13N5O13P3	-3	C00002
15	Pantetheine_4-phosphate[c]	Pantetheine_4-phosphate	C11H22N2O7PS	-1	C01134
16	Pyrophosphate[c]	Pyrophosphate	H2O7P2	-2	C00013
17	Dephospho-CoA[c]	Dephospho-CoA	C21H33N7O13P2S	-2	C00882
18	GTP[c]	GTP	C10H13N5O14P3	-3	C00044
19	AMP[c]	AMP	C10H13N5O7P	-1	C00020
20	Guanosine_3-diphosphate-5-triphosphate[c]	Guanosine_3-diphosphate-5-triphosphate	C10H13N5O20P5	-5	C04494
21	2,5-Diamino-6-(5-phospho-D-ribosylamino)pyrimidin-4(3H)-one[c]	2,5-Diamino-6-(5-phospho-D-ribosylamino)pyrimidin-4(3H)-one	C9H15N5O8P	-1	C01304
22	Formate[c]	Formate	CHO2	-1	C00058
23	trans,trans-Farnesyl_diphosphate[c]	trans,trans-Farnesyl_diphosphate	C15H26O7P2	-2	C00448
24	Isopentenyl_diphosphate[c]	Isopentenyl_diphosphate	C5H10O7P2	-2	C00129
25	Undecaprenyl_diphosphate[c]	Undecaprenyl_diphosphate	C55H90O7P2	-2	C04574
26	Acetyl-CoA[c]	Acetyl-CoA	C23H35N7O17P3S	-3	C00024
27	malACP[c]	malACP	C14H21N2O9PSR	-2	C01209
28	actACP[c]	actACP	C15H24N2O8PSR	-1	C05744
29	CoA[c]	CoA	C21H33N7O16P3S	-3	C00010
30	NADPH[c]	NADPH	C21H27N7O17P3	-3	C00005
31	4-Phospho-L-aspartate[c]	4-Phospho-L-aspartate	C4H7NO7P	-1	C03082
32	NADP+[c]	NADP+	C21H26N7O17P3	-2	C00006
33	Orthophosphate[c]	Orthophosphate	HO4P	-2	C00009
34	L-Aspartate_4-semialdehyde[c]	L-Aspartate_4-semialdehyde	C4H7NO3	0	C00441
35	S-Adenosyl-L-methionine[c]	S-Adenosyl-L-methionine	C15H23N6O5S	1	C00019
36	L-Histidine[c]	L-Histidine	C6H9N3O2	0	C00135
37	S-Adenosyl-L-homocysteine[c]	S-Adenosyl-L-homocysteine	C14H20N6O5S	0	C00021
38	Hercynine[c]	Hercynine	C9H15N3O2	0	C05575
39	GDP-mannose[c]	GDP-mannose	C16H23N5O16P2	-2	C00096
40	Dolichyl_phosphate[c]	Dolichyl_phosphate	C15H28O4P	-1	C00110
41	GDP[c]	GDP	C10H13N5O11P2	-2	C00035
42	Dolichyl_phosphate_D-mannose[c]	Dolichyl_phosphate D-mannose	C21H38O9P	-1	C03862
43	CDP-3,6-dideoxy-D-glucose[c]	CDP-3,6-dideoxy-D-glucose	C15H23N3O14P2	-2	C03598
44	CDP-3,6-dideoxy-D-mannose[c]	CDP-3,6-dideoxy-D-mannose	C15H23N3O14P2	-2	C03599
45	Acetoacetate[c]	Acetoacetate	C4H5O3	-1	C00164
46	Fumarate[c]	Fumarate	C4H2O4	-2	C00122
47	4-Fumarylacetoacetate[c]	4-Fumarylacetoacetate	C8H6O6	-2	C01061
48	(R)-3-Hydroxybutanoate[c]	(R)-3-Hydroxybutanoate	C4H7O3	-1	C01089
49	Phosphoenolpyruvate[c]	Phosphoenolpyruvate	C3H3O6P	-2	C00074
50	Shikimate_3-phosphate[c]	Shikimate_3-phosphate	C7H9O8P	-2	C03175
51	5-O-(1-Carboxyvinyl)-3-phosphoshikimate[c]	5-O-(1-Carboxyvinyl)-3-phosphoshikimate	C10H10O10P	-3	C01269
52	Nicotinamide[c]	Nicotinamide	C6H6N2O	0	C00153
53	Nicotinate[c]	Nicotinate	C6H4NO2	-1	C00253
54	3-Hydroxy-3-(4-methylpent-3-en-1-yl)glutaryl-CoA[c]	3-Hydroxy-3-(4-methylpent-3-en-1-yl)glutaryl-CoA	C32H48N7O20P3S	-4	C04675
55	7-Methyl-3-oxo-6-octenoyl-CoA[c]	7-Methyl-3-oxo-6-octenoyl-CoA	C30H45N7O18P3S	-3	C16466
56	Acetate[c]	Acetate	C2H3O2	-1	C00033
57	O-Phospho-L-homoserine[c]	O-Phospho-L-homoserine	C4H9NO6P	-1	C01102
58	L-Threonine[c]	L-Threonine	C4H9NO3	0	C00188
59	dTDP-4-oxo-2,6-dideoxy-L-mannose[c]	dTDP-4-oxo-2,6-dideoxy-L-mannose	C16H22N2O14P2	-2	C11927
60	dTDP-3-O-methyl-4-oxo-2,6-dideoxy-L-mannose[c]	dTDP-3-O-methyl-4-oxo-2,6-dideoxy-L-mannose	C17H24N2O14P2	-2	C21071
61	N-Acetyl-L-glutamate[c]	N-Acetyl-L-glutamate	C7H9NO5	-2	C00624
62	D-Ribose_5-phosphate[c]	D-Ribose_5-phosphate	C5H10O8P	-1	C00117
63	D-Ribulose_5-phosphate[c]	D-Ribulose_5-phosphate	C5H10O8P	-1	C00199
64	ADP[c]	ADP	C10H13N5O10P2	-2	C00008
65	L-Glutamine[c]	L-Glutamine	C5H10N2O3	0	C00064
66	5-Phospho-alpha-D-ribose_1-diphosphate[c]	5-Phospho-alpha-D-ribose_1-diphosphate	C5H10O14P3	-3	C00119
67	Uracil[c]	Uracil	C4H4N2O2	0	C00106
68	UMP[c]	UMP	C9H12N2O9P	-1	C00105
69	Orotidine_5-phosphate[c]	Orotidine_5-phosphate	C10H11N2O11P	-2	C01103
70	FAD[c]	FAD	C27H31N9O15P2	-2	C00016
71	sn-Glycerol_3-phosphate[c]	sn-Glycerol_3-phosphate	C3H8O6P	-1	C00093
72	FADH2[c]	FADH2	C27H33N9O15P2	-2	C01352
73	Glycerone_phosphate[c]	Glycerone_phosphate	C3H6O6P	-1	C00111
74	Glycerol[c]	Glycerol	C3H8O3	0	C00116
75	L-Homocysteine[c]	L-Homocysteine	C4H9NO2S	0	C00155
76	Adenosine[c]	Adenosine	C10H13N5O4	0	C00212
77	Nitrite[c]	Nitrite	NO2	-1	C00088
78	3-Methyl-2-oxobutanoic_acid[c]	3-Methyl-2-oxobutanoic_acid	C5H7O3	-1	C00141
79	(2S)-2-Isopropylmalate[c]	(2S)-2-Isopropylmalate	C7H10O5	-2	C02504
80	Inositol_1-phosphate[c]	Inositol_1-phosphate	C6H12O9P	-1	C01177
81	myo-Inositol[c]	myo-Inositol	C6H12O6	0	C00137
82	D-Mannose_6-phosphate[c]	D-Mannose_6-phosphate	C6H12O9P	-1	C00275
83	D-Mannose_1-phosphate[c]	D-Mannose_1-phosphate	C6H12O9P	-1	C00636
84	2-Oxobutanoate[c]	2-Oxobutanoate	C4H5O3	-1	C00109
85	Pyruvate[c]	Pyruvate	C3H3O3	-1	C00022
86	(S)-2-Aceto-2-hydroxybutanoate[c]	(S)-2-Aceto-2-hydroxybutanoate	C6H9O4	-1	C06006
87	L-Aspartate[c]	L-Aspartate	C4H6NO4	-1	C00049
88	L-Citrulline[c]	L-Citrulline	C6H13N3O3	0	C00327
89	N-(L-Arginino)succinate[c]	N-(L-Arginino)succinate	C10H17N4O6	-1	C03406
90	Se-Methyl-L-selenocysteine[c]	Se-Methyl-L-selenocysteine	C4H9NO2Se	0	C05689
91	Methaneselenol[c]	Methaneselenol	CH4Se	0	C05703
92	Shikimate[c]	Shikimate	C7H9O5	-1	C00493
93	L-Tryptophan[c]	L-Tryptophan	C11H12N2O2	0	C00078
94	L-Formylkynurenine[c]	L-Formylkynurenine	C11H12N2O4	0	C02700
95	1-(5-Phospho-D-ribosyl)-5-amino-4-imidazolecarboxylate[c]	1-(5-Phospho-D-ribosyl)-5-amino-4-imidazolecarboxylate	C9H13N3O9P	-1	C04751
96	1-(5-Phosphoribosyl)-5-amino-4-(N-succinocarboxamide)-imidazole[c]	1-(5-Phosphoribosyl)-5-amino-4-(N-succinocarboxamide)-imidazole	C13H16N4O12P	-3	C04823
97	Penicillin[c]	Penicillin	C8H10N2O2SR	-1	C00395
98	Penicilloic_acid[c]	Penicilloic_acid	C8H11N2O3SR	-2	C06567
99	3,4-Dihydroxy-9,10-secoandrosta-1,3,5(10)-triene-9,17-dione[c]	3,4-Dihydroxy-9,10-secoandrosta-1,3,5(10)-triene-9,17-dione	C19H24O4	0	C04793
100	3-Hydroxy-5,9,17-trioxo-4,5:9,10-disecoandrosta-1(10),2-dien-4-oate[c]	3-Hydroxy-5,9,17-trioxo-4,5:9,10-disecoandrosta-1(10),2-dien-4-oate	C19H23O6	-1	C04844
101	4-Hydroxy-3-octaprenylbenzoate[c]	4-Hydroxy-3-octaprenylbenzoate	C47H69O3	-1	C05809
102	2-Octaprenylphenol[c]	2-Octaprenylphenol	C46H70O	0	C05810
103	Citrate[c]	Citrate	C6H5O7	-3	C00158
104	Isocitrate[c]	Isocitrate	C6H5O7	-3	C00311
105	L-Tyrosine[c]	L-Tyrosine	C9H11NO3	0	C00082
106	tRNA(Tyr)[c]	tRNA(Tyr)	R	0	C00787
107	L-Tyrosyl-tRNA(Tyr)[c]	L-Tyrosyl-tRNA(Tyr)	C9H10NO3R	1	C02839
108	Heme_O[c]	Heme_O	C49H56FeN4O5	-2	C15672
109	Heme_A[c]	Heme_A	C49H54FeN4O6	-2	C15670
110	Heme[c]	Heme	C34H30FeN4O4	-2	C00032
111	Urocanate[c]	Urocanate	C6H5N2O2	-1	C00785
112	4-Imidazolone-5-propanoate[c]	4-Imidazolone-5-propanoate	C6H7N2O3	-1	C03680
113	5-Aminolevulinate[c]	5-Aminolevulinate	C5H9NO3	0	C00430
114	Porphobilinogen[c]	Porphobilinogen	C10H13N2O4	-1	C00931
115	5-Formyltetrahydrofolate[c]	5-Formyltetrahydrofolate	C20H21N7O7	-2	C03479
116	5,10-Methenyltetrahydrofolate[c]	5,10-Methenyltetrahydrofolate	C20H20N7O6	-1	C00445
117	dTDP-4-dehydro-6-deoxy-alpha-D-glucose[c]	dTDP-4-dehydro-6-deoxy-alpha-D-glucose	C16H22N2O15P2	-2	C11907
118	dTDP-3,4-dioxo-2,6-dideoxy-D-glucose[c]	dTDP-3,4-dioxo-2,6-dideoxy-D-glucose	C16H20N2O14P2	-2	C06620
119	IMP[c]	IMP	C10H12N4O8P	-1	C00130
120	N6-(1,2-Dicarboxyethyl)-AMP[c]	N6-(1,2-Dicarboxyethyl)-AMP	C14H15N5O11P	-3	C03794
121	D-erythro-1-(Imidazol-4-yl)glycerol_3-phosphate[c]	D-erythro-1-(Imidazol-4-yl)glycerol_3-phosphate	C6H10N2O6P	-1	C04666
122	3-(Imidazol-4-yl)-2-oxopropyl_phosphate[c]	3-(Imidazol-4-yl)-2-oxopropyl_phosphate	C6H8N2O5P	-1	C01267
123	L-Cysteine[c]	L-Cysteine	C3H7NO2S	0	C00097
124	D-4-Phosphopantothenate[c]	D-4-Phosphopantothenate	C9H16NO8P	-2	C03492
125	(R)-4-Phosphopantothenoyl-L-cysteine[c]	(R)-4-Phosphopantothenoyl-L-cysteine	C12H21N2O9PS	-2	C04352
126	Propanoyl-CoA[c]	Propanoyl-CoA	C24H37N7O17P3S	-3	C00100
127	Propanoyl_phosphate[c]	Propanoyl_phosphate	C3H6O5P	-1	C02876
128	2-Hydroxy-5-methyl-cis,cis-muconate[c]	2-Hydroxy-5-methyl-cis,cis-muconate	C7H6O5	-2	C07478
129	2-Oxo-5-methyl-cis-muconate[c]	2-Oxo-5-methyl-cis-muconate	C7H6O5	-2	C07479
130	5-Phosphoribosyl-N-formylglycinamide[c]	5-Phosphoribosyl-N-formylglycinamide	C8H14N2O9P	-1	C04376
131	2-(Formamido)-N1-(5-phosphoribosyl)acetamidine[c]	2-(Formamido)-N1-(5-phosphoribosyl)acetamidine	C8H16N3O8P	0	C04640
132	2-Phospho-4-(cytidine_5-diphospho)-2-C-methyl-D-erythritol[c]	2-Phospho-4-(cytidine_5-diphospho)-2-C-methyl-D-erythritol	C14H23N3O17P3	-3	C11436
133	2-C-Methyl-D-erythritol_2,4-cyclodiphosphate[c]	2-C-Methyl-D-erythritol_2,4-cyclodiphosphate	C5H10O9P2	-2	C11453
134	CMP[c]	CMP	C9H13N3O8P	-1	C00055
135	dGTP[c]	dGTP	C10H13N5O13P3	-3	C00286
136	Deoxyguanosine[c]	Deoxyguanosine	C10H13N5O4	0	C00330
137	Triphosphate[c]	Triphosphate	HO10P3	-4	C00536
138	dTDP-6-deoxy-beta-L-mannose[c]	dTDP-6-deoxy-beta-L-mannose	C16H24N2O15P2	-2	C03319
139	dTDP-4-dehydro-6-deoxy-beta-L-mannose[c]	dTDP-4-dehydro-6-deoxy-beta-L-mannose	C16H22N2O15P2	-2	C00688
140	alpha,alpha-Trehalose_6-phosphate[c]	alpha,alpha-Trehalose_6-phosphate	C12H22O14P	-1	C00689
141	alpha,alpha-Trehalose[c]	alpha,alpha-Trehalose	C12H22O11	0	C01083
142	Adenylated_molybdopterin[c]	Adenylated_molybdopterin	C20H23N10O12P2S2	-3	C19848
143	Molybdate[c]	Molybdate	H2MoO4	0	C06232
144	Molybdoenzyme_molybdenum_cofactor[c]	Molybdoenzyme_molybdenum_cofactor	C10H10N5O6PS2MoO2	-2	C18237
145	Chorismate[c]	Chorismate	C10H8O6	-2	C00251
146	3-[(1-Carboxyvinyl)oxy]benzoate[c]	3-[(1-Carboxyvinyl)oxy]benzoate	C10H8O5	0	C20772
147	Butanoyl-CoA[c]	Butanoyl-CoA	C25H39N7O17P3S	-3	C00136
148	Homogentisate[c]	Homogentisate	C8H7O4	-1	C00544
149	4-Maleylacetoacetate[c]	4-Maleylacetoacetate	C8H6O6	-2	C01036
150	5-Oxopentanoate[c]	5-Oxopentanoate	C5H7O3	-1	C03273
151	Glutarate[c]	Glutarate	C5H6O4	-2	C00489
152	C_dehypoxanthine_futalosine[c]	C_dehypoxanthine_futalosine	C14H14O7	0	C17017
153	1,4-Dihydroxy-6-naphthoate[c]	1,4-Dihydroxy-6-naphthoate	C11H8O4	0	C17018
154	Dehypoxanthine-futalosine[c]	Dehypoxanthine-futalosine	C14H16O7	0	C17010
155	L-Methionine[c]	L-Methionine	C5H11NO2S	0	C00073
156	5-Deoxyadenosine[c]	5-Deoxyadenosine	C10H13N5O3	0	C05198
157	Nitrate[e]	Nitrate	NO3	-1	C00244
158	Nitrite[e]	Nitrite	NO2	-1	C00088
159	L-Leucine[e]	L-Leucine	C6H13NO2	0	C00123
160	L-Isoleucine[e]	L-Isoleucine	C6H13NO2	0	C00407
161	alpha,alpha-Trehalose[e]	alpha,alpha-Trehalose	C12H22O11	0	C01083
162	L-Threonine[e]	L-Threonine	C4H9NO3	0	C00188
163	Sodium[e]	Sodium	Na	1	C01330
164	Chitobiose[e]	Chitobiose	C16H28N2O11	0	C01674
165	Cellobiose[e]	Cellobiose	C12H22O11	0	C00185
166	Choline[e]	Choline	C5H14NO	1	C00114
167	Ascorbate[e]	Ascorbate	C6H7O6	-1	C00072
168	L-Valine[e]	L-Valine	C5H11NO2	0	C00183
169	Betaine[e]	Betaine	C5H11NO2	0	C00719
170	Hypoxanthine[e]	Hypoxanthine	C5H4N4O	0	C00262
171	L-Histidine[e]	L-Histidine	C6H9N3O2	0	C00135
172	Glycerol[e]	Glycerol	C3H8O3	0	C00116
173	D-Sorbitol[e]	D-Sorbitol	C6H14O6	0	C00794
174	D-Xylose[e]	D-Xylose	C5H10O5	0	C00181
175	Raffinose[e]	Raffinose	C18H32O16	0	C00492
176	Molybdate[e]	Molybdate	H2O4Mo	0	C06232
177	Nickel[e]	Nickel	Ni	2	C00291
178	D-Mannose[e]	D-Mannose	C6H12O6	0	C00159
179	L-Glutamate[e]	L-Glutamate	C5H8NO4	-1	C00025
180	Uracil[e]	Uracil	C4H4N2O2	0	C00106
181	Xanthine[e]	Xanthine	C5H4N4O2	0	C00385
182	Mannitol[e]	Mannitol	C6H14O6	0	C00392
183	Biotin[e]	Biotin	C10H15N2O3S	-1	C00120
184	N-Acetyl-D-glucosamine[e]	N-Acetyl-D-glucosamine	C8H15NO6	0	C00140
185	Sulfate[e]	Sulfate	O4S	-2	C00059
186	Copper[e]	Copper	Cu	2	C00070
187	Cobalt_ion[e]	Cobalt	Co	2	C00175
188	Potassium[e]	Potassium	K	1	C00238
189	Orthophosphate[e]	Orthophosphate	HO4P	-2	C00009
190	Melibiose[e]	Melibiose	C12H22O11	0	C05402
191	Maltotriose[e]	Maltotriose	C18H32O16	0	C01835
192	Manganese[e]	Manganese	Mn	2	C00034
193	Maltose[e]	Maltose	C12H22O11	0	C00208
194	4-Aminobutanoate[e]	4-Aminobutanoate	C4H9NO2	0	C00334
195	Sucrose[e]	Sucrose	C12H22O11	0	C00089
196	Zinc[e]	Zinc	Zn	2	C00038
197	2-Aminoethylphosphonate[e]	2-Aminoethylphosphonate	C2H7NO3P	-1	C03557
198	Cadmium[e]	Cadmium	Cd	2	C01413
199	D-Glucose[e]	D-Glucose	C6H12O6	0	C00031
200	Magnesium[e]	Magnesium	Mg	2	C00305
201	L-Lysine[e]	L-Lysine	C6H15N2O2	1	C00047
202	Maltohexaose[e]	Maltohexaose	C36H62O31	0	C01936
203	Fe(III)dicitrate[e]	Fe(III)dicitrate	C12H22FeO14	0	C06229
204	Ferrichrome[e]	Ferrichrome	C27H45FeN9O12	0	C06228
205	Stachyose[e]	Stachyose	C24H42O21	0	C01613
206	L-Proline[e]	L-Proline	C5H8NO2	-1	C00148
207	Cob(III)alamin[e]	Vitamin_B12	C62H88N13O14PCo	6	C05776
208	CO2[e]	CO2	CO2	0	C00011
209	H+[e]	H+	H	1	C00080
210	H2O[e]	H2O	H2O	0	C00001
211	NH3[e]	Ammonia	H4N	1	C00014
212	Oxygen[e]	Oxygen	O2	0	C00007
213	Protein_biomass[c]	Protein_biomass	C41.801H88.861N13.809O23.577S0.19	0	notKEGGID
214	Biomass[c]	Biomass	C34.842884236H63.510440076N9.042496O21.80082572P1.134795S0.08299993Cl0.00008325K0.0030969R0.0003	0	notKEGGID
215	Phosphatidylinositol[c]	Phosphatidylinositol	C41.468H77.388O13P	-1	C01194
216	Phosphatidylglycerol[c]	Phosphatidylglycerol	C38.468H73.388O10P	-1	C00344
217	Cardiolipin[c]	Cardiolipin	C73.936H138.776O17P2	-2	C05980
218	Phosphatidylethanolamine[c]	Phosphatidylethanolamine	C37.468H72.388NO8P	-1	C00350
219	Phospholipids_biomass[c]	Phospholipids_biomass	C50.225268H95.054188N0.429O12.636P1.351	0	notKEGGID
220	Heptadecanoic_acid[c]	Heptadecanoic_acid	C17H34O2	0	notKEGGID
221	Octadecanoic_acid[c]	Octadecanoic_acid	C18H35O2	-1	C01530
222	Tetradecanoic_acid[c]	Tetradecanoic_acid	C14H27O2	-1	C06424
223	Hexadecanoic_acid[c]	Hexadecanoic_acid	C16H31O2	-1	C00249
224	Pentadecanoic_acid[c]	Pentadecanoic_acid	C15H29O2	-1	C16537
225	Fatty_acid[c]	Fatty_acid	C16.234H31.694O2	0	notKEGGID
226	TAG_biomass[c]	TAG_biomass	C51.702H103.082O12P	0	notKEGGID
227	UDP-N-glycolylmuramate[c]	UDP-N-glycolylmuramate	C20H28N3O20P2	-3	notKEGGID
228	Peptidoglycan_biomass[c]	Peptidoglycan_biomass	C42.81H74.551N8.817O31.248P0.888	0	notKEGGID
229	UDP-N-acetyl-D-glucosamine[c]	UDP-N-acetyl-D-glucosamine	C17H25N3O17P2	-2	C00043
230	UDP-D-galactose[c]	UDP-D-galactose	C15H22N2O17P2	-2	C00052
231	UDP[c]	UDP	C9H12N2O12P2	-2	C00015
232	Carbohydrate_biomass[c]	Carbohydrate_biomass	C37.94H62.601N1.897O28.455	0	notKEGGID
233	L-Lysine[c]	L-Lysine	C6H15N2O2	1	C00047
234	Polyribitolphosphate[c]	Polyribitolphosphate	C60H132O84P12	0	C00653
235	Teich_biomass[c]	Teich_biomass	C23.936H52.396N0.282O32.326P4.524	0	notKEGGID
236	Ribitol[c]	Ribitol	C5H12O5	0	C00474
237	Tetrahydrofolate[c]	Tetrahydrofolate	C19H21N7O6	-2	C00101
238	FMN[c]	FMN	C17H20N4O9P	-1	C00061
239	Acyl-carrier_protein[c]	Acyl-carrier_protein	C11H20N2O6PSR	-1	C00229
240	Menaquinone[c]	Menaquinone	C51H72O2	0	C00828
241	Ions[c]	Ions	O0.084S0.021Cl0.025K0.93	0	[]
242	Cofactor_biomass[c]	Cofactor_biomass	C29.09H37.021N7.231O13.316324P1.751S0.157331Cl0.002775K0.10323R0.01	0	notKEGGID
243	Biomass[e]	Biomass	C34.842884236H63.510440076N9.042496O21.80082572P1.134795S0.08299993Cl0.00008325K0.0030969R0.0003	0	[]
244	Sulfate[c]	Sulfate	O4S	-2	C00059
245	Potassium[c]	Potassium	K	1	C00238
246	Chloride[c]	Chloride	Cl	-1	C00698
247	Succinate[c]	Succinate	C4H4O4	-2	C00042
248	Menaquinol[c]	Menaquinol	C51H72O2	0	C05819
249	Stachyose[c]	Stachyose	C24H42O21	0	C01613
250	Sphingomyelin[c]	Sphingomyelin	C5H13NO3PR	0	C00550
251	N-Acylsphingosine[c]	N-Acylsphingosine	R	0	C00195
252	Choline_phosphate[c]	Choline_phosphate	C5H15NO4P	0	C00588
253	Succinate_semialdehyde[c]	Succinate_semialdehyde	C4H5O3	-1	C00232
254	Stearoyl-CoA[c]	Stearoyl-CoA	C39H67N7O17P3S	-3	C00412
255	Ferrocytochrome_b5[c]	Ferrocytochrome_b5	R	0	C00999
256	Ferricytochrome_b5[c]	Ferricytochrome_b5	R	0	C00996
257	Oleoyl-CoA[c]	Oleoyl-CoA	C39H65N7O17P3S	-3	C00510
258	3-Oxoadipyl-CoA[c]	3-Oxoadipyl-CoA	C27H38N7O20P3S	-4	C02232
259	Succinyl-CoA[c]	Succinyl-CoA	C25H36N7O19P3S	-4	C00091
260	tdecACP[c]	tdecACP	C25H46N2O7PSR	-1	C05761
261	3opalmACP[c]	3opalmACP	C27H48N2O8PSR	-1	C05762
262	L-Proline[c]	L-Proline	C5H8NO2	-1	C00148
263	(S)-1-Pyrroline-5-carboxylate[c]	(S)-1-Pyrroline-5-carboxylate	C5H6NO2	-1	C03912
264	L-Phenylalanine[c]	L-Phenylalanine	C9H11NO2	0	C00079
265	2-Phenylacetamide[c]	2-Phenylacetamide	C8H9NO	0	C02505
266	flavin_mononucleotide-reduced[c]	flavin_mononucleotide-reduced	C17H22N4O9P	-1	C01847
267	Phenylpyruvate[c]	Phenylpyruvate	C9H7O3	-1	C00166
268	L-Selenocysteine[c]	L-Selenocysteine	C3H7NO2Se	0	C05688
269	L-Alanine[c]	L-Alanine	C3H7NO2	0	C00041
270	Hydrogen_selenide[c]	Hydrogen_selenide	H2Se	0	C01528
271	dITP[c]	dITP	C10H12N4O13P3	-3	C01345
272	2-Deoxyinosine_5-phosphate[c]	dIMP	C10H12N4O7P	-1	C06196
273	trdrd[c]	Reduced thioredoxin	H2R	0	C00342
274	trdox[c]	Oxidized thioredoxin	R	0	C00343
275	dGDP[c]	dGDP	C10H13N5O10P2	-2	C00361
276	3-Aminopropanal[c]	3-Aminopropanal	C3H8NO	1	C05665
277	beta-Alanine[c]	beta-Alanine	C3H7NO2	0	C00099
278	Oxaloacetate[c]	Oxaloacetate	C4H2O5	-2	C00036
279	3-Dehydroquinate[c]	3-Dehydroquinate	C7H9O6	-1	C00944
280	3-Dehydroshikimate[c]	3-Dehydroshikimate	C7H7O5	-1	C02637
281	cis-2-Methyl-5-isopropylhexa-2,5-dienoyl-CoA[c]	cis-2-Methyl-5-isopropylhexa-2,5-dienoyl-CoA	C31H47N7O17P3S	-3	C11946
282	3-Hydroxy-2,6-dimethyl-5-methylene-heptanoyl-CoA[c]	3-Hydroxy-2,6-dimethyl-5-methylene-heptanoyl-CoA	C31H49N7O18P3S	-3	C11947
283	(S)-3-Hydroxyisobutyrate[c]	(S)-3-Hydroxyisobutyrate	C4H7O3	-1	C06001
284	(S)-Methylmalonate-semialdehyde[c]	(S)-Methylmalonate-semialdehyde	C4H5O3	-1	C06002
285	(2E)-5-Methylhexa-2,4-dienoyl-CoA[c]	(2E)-5-Methylhexa-2,4-dienoyl-CoA	C28H41N7O17P3S	-3	C16468
286	3-Hydroxy-5-methylhex-4-enoyl-CoA[c]	3-Hydroxy-5-methylhex-4-enoyl-CoA	C28H43N7O18P3S	-3	C16469
287	1,2-dihydro-gamma-caroten-1-ol[c]	1,2-dihydro-gamma-caroten-1-ol	C40H58O	0	C15859
288	Chlorobacterne[c]	Chlorobacterne	C40H54O	0	[]
289	CTP[c]	CTP	C9H13N3O14P3	-3	C00063
290	UTP[c]	UTP	C9H12N2O15P3	-3	C00075
291	beta-Isorenieratene[c]	beta-Isorenieratene	C40H52	0	C16340
292	Isorenieratene[c]	Isorenieratene	C40H48	0	C15943
293	beta-Carotene[c]	beta-Carotene	C40H56	0	C02094
294	UDP-glucose[c]	UDP-glucose	C15H22N2O17P2	-2	C00029
295	(3E)-3,4-didehydro-2-hydroxy-rhodopin[c]	(3E)-3,4-didehydro-2-hydroxy-rhodopin	C40H56O2	0	[]
296	(3E)-3,4-didehydro-1-(1-O-glycosyl)-2-hydroxy-carotene[c]	(3E)-3,4-didehydro-1-(1-O-glycosyl)-2-hydroxy-carotene	C46H59O7	0	[]
297	(S)-2-Acetolactate[c]	(S)-2-Acetolactate	C5H7O4	-1	C06010
298	(S)-2-Methylbutanoyl-CoA[c]	(S)-2-Methylbutanoyl-CoA	C26H41N7O17P3S	-3	C15980
299	2-Methylbut-2-enoyl-CoA[c]	2-Methylbut-2-enoyl-CoA	C26H39N7O17P3S	-3	C03345
300	(R)-3-Hydroxy-3-methyl-2-oxopentanoate[c]	(R)-3-Hydroxy-3-methyl-2-oxopentanoate	C6H9O4	-1	C14463
301	3-Hydroxy-3-methyl-2-oxobutanoic_acid[c]	3-Hydroxy-3-methyl-2-oxobutanoic_acid	C5H7O4	-1	C04181
302	Prunasin[c]	Prunasin	C14H17NO6	0	C00844
303	Mandelonitrile[c]	Mandelonitrile	C8H7NO	0	C00561
304	D-Glucose[c]	D-Glucose	C6H12O6	0	C00031
305	(R)-Methylmalonyl-CoA[c]	(R)-Methylmalonyl-CoA	C25H36N7O19P3S	-4	C01213
306	(R)-Pantoate[c]	(R)-Pantoate	C6H11O4	-1	C00522
307	Pantothenate[c]	Pantothenate	C9H16NO5	-1	C00864
308	(2R)-Ethylmalonyl-CoA[c]	(2R)-Ethylmalonyl-CoA	C26H42N7O19P3S	0	C20238
309	(2S)-Methylsuccinyl-CoA[c]	(2S)-Methylsuccinyl-CoA	C26H42N7O19P3S	0	C18324
310	Cobalt-precorrin_4[c]	Cobalt-precorrin_4	C44H44CoN4O16	-6	C11540
311	Cobalt-precorrin_5A[c]	Cobalt-precorrin_5A	C45H47CoN4O16	-5	C16242
312	Iminoaspartate[c]	Iminoaspartate	C4H3NO4	-2	C05840
313	Pyridine-2,3-dicarboxylate[c]	Pyridine-2,3-dicarboxylate	C7H3NO4	-2	C03722
314	Cob(III)alamin[c]	Vitamin_B12	C62H88N13O14PCo	6	C05776
315	D-Glucosamine_6-phosphate[c]	D-Glucosamine_6-phosphate	C6H14NO8P	0	C00352
316	D-Fructose_6-phosphate[c]	D-Fructose_6-phosphate	C6H12O9P	-1	C00085
317	alpha-D-Glucosamine_1-phosphate[c]	alpha-D-Glucosamine_1-phosphate	C6H14NO8P	0	C06156
318	D-Glucono-1,5-lactone[c]	D-Glucono-1,5-lactone	C6H10O6	0	C00198
319	D-Gluconic_acid[c]	D-Gluconic_acid	C6H11O7	-1	C00257
320	D-Sorbitol[c]	D-Sorbitol	C6H14O6	0	C00794
321	D-Fructose[c]	D-Fructose	C6H12O6	0	C00095
322	Acetyl_phosphate[c]	Acetyl_phosphate	C2H4O5P	-1	C00227
323	D-Erythrose_4-phosphate[c]	D-Erythrose_4-phosphate	C4H8O7P	-1	C00279
324	D-Glyceraldehyde_3-phosphate[c]	D-Glyceraldehyde_3-phosphate	C3H6O6P	-1	C00118
325	D-Fructose_1,6-bisphosphate[c]	D-Fructose_1,6-bisphosphate	C6H12O12P2	-2	C00354
326	D-Xylulose_5-phosphate[c]	D-Xylulose_5-phosphate	C5H10O8P	-1	C00231
327	D-Fructose_1-phosphate[c]	D-Fructose_1-phosphate	C6H12O9P	-1	C01094
328	D-Glyceraldehyde[c]	D-Glyceraldehyde	C3H6O3	0	C00577
329	L-Cystathionine[c]	L-Cystathionine	C7H14N2O4S	0	C02291
330	Thiosulfate[c]	Thiosulfate	O3S2	-2	C00320
331	O-Acetyl-L-serine[c]	O-Acetyl-L-serine	C5H9NO4	0	C00979
332	Sulfite[c]	Sulfite	HO3S	-1	C00094
333	D-Tagatose_6-phosphate[c]	D-Tagatose_6-phosphate	C6H12O9P	-1	C01097
334	CDP[c]	CDP	C9H13N3O11P2	-2	C00112
335	D-Tagatose_1,6-bisphosphate[c]	D-Tagatose_1,6-bisphosphate	C6H12O12P2	-2	C03785
336	D-Alanine[c]	D-Alanine	C3H7NO2	0	C00133
337	D-Alanyl-D-alanine[c]	D-Alanyl-D-alanine	C6H12N2O3	0	C00993
338	uaagmdaa[c]	uaagmdaa	C95H152N8O28P2	-4	C05898
339	uaagmda[c]	uaagmda	C92H145N7O26P2	-4	[]
340	Cytidine[c]	Cytidine	C9H13N3O5	0	C00475
341	Uridine[c]	Uridine	C9H12N2O6	0	C00299
342	D-Allose_6-phosphate[c]	D-Allose_6-phosphate	C6H12O9P	-1	C02962
343	D-Allulose_6-phosphate[c]	D-Allulose_6-phosphate	C6H13O9P	0	C18096
344	D-chiro-Inositol[c]	D-chiro-Inositol	C6H12O6	0	C19891
345	1-Keto-D-chiro-inositol[c]	1-Keto-D-chiro-inositol	C6H10O6	0	C20251
346	3-Oxopropanoate[c]	3-Oxopropanoate	C3H3O3	-1	C00222
347	Dihydrolipoamide-E[c]	Dihydrolipoamide-E	C8H16NOS2	0	C15973
348	S-Acetyldihydrolipoamide-E[c]	S-Acetyldihydrolipoamide-E	C10H18NO2S2	0	C16255
349	Rhodopin[c]	Rhodopin	C40H58O	0	C19795
350	Octadecanoyl-ACP[c]	Octadecanoyl-ACP	C29H55N2O7PSR	0	C04088
351	Octadecenoyl-ACP[c]	Octadecenoyl-ACP	C29H52N2O7PSR	-1	C01203
352	hexdecACP[c]	hexdecACP	C27H50N2O7PSR	-1	C05764
353	Hexadecenoyl-ACP[c]	Hexadecenoyl-ACP	C27H49N2O7PSR	-1	notKEGGID
354	Cob(I)yrinate_a,c-diamide[c]	Cob(I)yrinate_a,c-diamide	C45H57N6O12Co	-4	C06505
355	Adenosyl_cobyrinate-a,c-diamide[c]	Adenosyl_cobyrinate-a,c-diamide	C55H69N11O15Co	-3	C06506
356	(S)-3-Hydroxybutanoyl-CoA[c]	(S)-3-Hydroxybutanoyl-CoA	C25H39N7O18P3S	-3	C01144
357	Acetoacetyl-CoA[c]	Acetoacetyl-CoA	C25H37N7O18P3S	-3	C00332
358	(3S)-3-Hydroxyadipyl-CoA[c]	(3S)-3-Hydroxyadipyl-CoA	C27H40N7O20P3S	-4	C14145
359	(S)-3-Hydroxy-3-methylglutaryl-CoA[c]	(S)-3-Hydroxy-3-methylglutaryl-CoA	C27H40N7O20P3S	-4	C00356
360	3-Methylglutaconyl-CoA[c]	3-Methylglutaconyl-CoA	C27H38N7O19P3S	-4	C03231
361	2,3,4,5-Tetrahydrodipicolinate[c]	2,3,4,5-Tetrahydrodipicolinate	C7H7NO4	-2	C03972
362	(2S,4S)-4-Hydroxy-2,3,4,5-tetrahydrodipicolinate[c]	(2S,4S)-4-Hydroxy-2,3,4,5-tetrahydrodipicolinate	C7H9NO5	0	C20258
363	(S)-3-Hydroxyhexadecanoyl-CoA[c]	(S)-3-Hydroxyhexadecanoyl-CoA	C37H63N7O18P3S	-3	C05258
364	trans-Hexadec-2-enoyl-CoA[c]	trans-Hexadec-2-enoyl-CoA	C37H61N7O17P3S	-3	C05272
365	Deoxyuridine[c]	Deoxyuridine	C9H12N2O5	0	C00526
366	2-Deoxy-D-ribose_1-phosphate[c]	2-Deoxy-D-ribose_1-phosphate	C5H10O7P	-1	C00672
367	Deoxyinosine[c]	Deoxyinosine	C10H12N4O4	0	C05512
368	Hypoxanthine[c]	Hypoxanthine	C5H4N4O	0	C00262
369	Guanine[c]	Guanine	C5H5N5O	0	C00242
370	Deoxycytidine[c]	Deoxycytidine	C9H13N3O4	0	C00881
371	Deoxyadenosine[c]	Deoxyadenosine	C10H13N5O3	0	C00559
372	Adenine[c]	Adenine	C5H5N5	0	C00147
373	2,4,6/3,5-Pentahydroxycyclohexanone[c]	2,4,6/3,5-Pentahydroxycyclohexanone	C6H10O6	0	C00691
374	S-(Hydroxymethyl)glutathione[c]	S-(Hydroxymethyl)glutathione	C11H18N3O7S	-1	C14180
375	S-Formylglutathione[c]	S-Formylglutathione	C11H16N3O7S	-1	C01031
376	(R)-S-Lactoylglutathione[c]	(R)-S-Lactoylglutathione	C13H20N3O8S	-1	C03451
377	(R)-Lactate[c]	(R)-Lactate	C3H5O3	-1	C00256
378	Glutathione[c]	Glutathione	C10H16N3O6S	-1	C00051
379	Caffeoyl-CoA[c]	Caffeoyl-CoA	C30H39N7O19P3S	-3	C00323
380	Feruloyl-CoA[c]	Feruloyl-CoA	C31H41N7O19P3S	-3	C00406
381	Anthranilate[c]	Anthranilate	C7H6NO2	-1	C00108
382	N-(5-Phospho-D-ribosyl)anthranilate[c]	N-(5-Phospho-D-ribosyl)anthranilate	C12H14NO9P	-2	C04302
383	2-Aminomuconate[c]	2-Aminomuconate	C6H5NO4	-2	C02220
384	gamma-Oxalocrotonate[c]	gamma-Oxalocrotonate	C6H4O5	-2	C03453
385	2-Aminoethylphosphonate[c]	2-Aminoethylphosphonate	C2H7NO3P	-1	C03557
386	2-Amino-4-hydroxy-6-(erythro-1,2,3-trihydroxypropyl)dihydropteridine_triphosphate[c]	2-Amino-4-hydroxy-6-(erythro-1,2,3-trihydroxypropyl)dihydropteridine_triphosphate	C9H13N5O13P3	-3	C04895
387	2-Amino-4-hydroxy-6-(D-erythro-1,2,3-trihydroxypropyl)-7,8-dihydropteridine[c]	2-Amino-4-hydroxy-6-(D-erythro-1,2,3-trihydroxypropyl)-7,8-dihydropteridine	C9H13N5O4	0	C04874
388	2,5-Diamino-6-(5-triphosphoryl-3,4-trihydroxy-2-oxopentyl)-amino-4-oxopyrimidine[c]	2,5-Diamino-6-(5-triphosphoryl-3,4-trihydroxy-2-oxopentyl)-amino-4-oxopyrimidine	C9H15N5O14P3	-3	C06148
389	Methanesulfonic_acid[c]	Methanesulfonic_acid	CH3O3S	-1	C11145
390	Formaldehyde[c]	Formaldehyde	CH2O	0	C00067
391	2-Deoxy-D-ribose_5-phosphate[c]	2-Deoxy-D-ribose_5-phosphate	C5H10O7P	-1	C00673
392	Acetaldehyde[c]	Acetaldehyde	C2H4O	0	C00084
393	2-Dehydro-3-deoxy-D-arabino-heptonate_7-phosphate[c]	2-Dehydro-3-deoxy-D-arabino-heptonate_7-phosphate	C7H11O10P	-2	C04691
394	Methylselenic_acid[c]	Methylselenic_acid	CH4O2Se	0	C18902
395	1-Hydroxy-2-methyl-2-butenyl_4-diphosphate[c]	1-Hydroxy-2-methyl-2-butenyl_4-diphosphate	C5H10O8P2	-2	C11811
396	(S)-Methylmalonyl-CoA[c]	(S)-Methylmalonyl-CoA	C25H36N7O19P3S	-4	C00683
397	HCO3-[c]	HCO3-	CHO3	-1	C00288
398	Carbamoyl_phosphate[c]	Carbamoyl_phosphate	CH3NO5P	-1	C00169
399	L-Ornithine[c]	L-Ornithine	C5H13N2O2	1	C00077
400	dTDP-3-amino-2,3,6-trideoxy-C-methyl-D-erythro-hexopyranos-4-ulose[c]	dTDP-3-amino-2,3,6-trideoxy-C-methyl-D-erythro-hexopyranos-4-ulose	C17H26N3O13P2	-1	C12319
401	dTDP-L-4-oxovancosamine[c]	dTDP-L-4-oxovancosamine	C17H27N3O13P2	0	C12320
402	dTDP-2,6-dideoxy-D-glycero-hex-2-enos-4-ulose[c]	dTDP-2,6-dideoxy-D-glycero-hex-2-enos-4-ulose	C16H19N2O14P2	-3	C11930
403	2-Octaprenyl-6-hydroxyphenol[c]	2-Octaprenyl-6-hydroxyphenol	C46H70O2	0	C05811
404	R-S-Cysteinylglycine[c]	R-S-Cysteinylglycine	C2H4NOR	0	C05729
405	Glycine[c]	Glycine	C2H5NO2	0	C00037
406	S-Substituted_L-cysteine[c]	S-Substituted_L-cysteine	R	-1	C05726
407	but2eACP[c]	but2eACP	C15H24N2O7PSR	-1	C04246
408	butACP[c]	butACP	C15H26N2O7PSR	-1	C05745
409	Cadmium[c]	Cadmium	Cd	2	C01413
410	S-Farnesyl_protein[c]	S-Farnesyl_protein	RX	0	C20120
411	Peptide[c]	Peptide	X	0	C00012
412	Protein_C-terminal_S-farnesyl-L-cysteine[c]	Protein_C-terminal_S-farnesyl-L-cysteine	H2OR	-1	C04506
413	3-Oxopimeloyl-CoA[c]	3-Oxopimeloyl-CoA	C28H40N7O20P3S	-4	C06715
414	Glutaryl-CoA[c]	Glutaryl-CoA	C26H38N7O19P3S	-4	C00527
415	Catechol[c]	Catechol	C6H6O2	0	C00090
416	Amygdalin[c]	Amygdalin	C20H27NO11	0	C08325
417	Androsta-1,4-diene-3,17-dione[c]	Androsta-1,4-diene-3,17-dione	C19H24O2	0	C20144
418	9alpha-Hydroxyandrosta-1,4-diene-3,17-dione[c]	9alpha-Hydroxyandrosta-1,4-diene-3,17-dione	C19H24O3	0	C14909
419	Androstenedione[c]	Androstenedione	C19H26O2	0	C00280
420	Pyridoxamine_phosphate[c]	Pyridoxamine_phosphate	C8H13N2O5P	0	C00647
421	Pyridoxal_phosphate[c]	Pyridoxal_phosphate	C8H9NO6P	-1	C00018
422	H2O2[c]	Hydrogen_peroxide	H2O2	0	C00027
423	N-Acetyl-L-glutamate_5-phosphate[c]	N-Acetyl-L-glutamate_5-phosphate	C7H10NO8P	-2	C04133
424	Nicotinate_D-ribonucleotide[c]	Nicotinate_D-ribonucleotide	C11H14NO9P	-1	C01185
425	Deamino-NAD+[c]	Deamino-NAD+	C21H24N6O15P2	-2	C00857
426	Betaine_aldehyde[c]	Betaine_aldehyde	C5H12NO	1	C00576
427	Betaine[c]	Betaine	C5H11NO2	0	C00719
428	Orotate[c]	Orotate	C5H3N2O4	-1	C00295
429	Octadecenoic_acid[c]	Octadecenoic_acid	C18H33O2	-1	C00712
430	Palmitoyl-CoA[c]	Palmitoyl-CoA	C37H63N7O17P3S	-3	C00154
431	Pantetheine[c]	Pantetheine	C11H22N2O4S	0	C00831
432	gamma-Carotene[c]	gamma-Carotene	C40H56	0	C05435
433	ttetr2eACP[c]	ttetr2eACP	C25H44N2O7PSR	-1	C05760
434	Magnesium[c]	Magnesium	Mg	2	C00305
435	Malonyl-CoA[c]	Malonyl-CoA	C24H34N7O19P3S	-4	C00083
436	epsilon-Caprolactone[c]	epsilon-Caprolactone	C6H10O2	0	C01880
437	6-Hydroxyhexanoic_acid[c]	6-Hydroxyhexanoic_acid	C6H11O3	-1	C06103
438	Ethanol[c]	Ethanol	C2H6O	0	C00469
439	Maltose[c]	Maltose	C12H22O11	0	C00208
440	alpha-D-Glucose[c]	alpha-D-Glucose	C6H12O6	0	C00267
441	Maltohexaose[c]	Maltohexaose	C36H62O31	0	C01936
442	Fe(III)dicitrate[c]	Fe(III)dicitrate	C12H22FeO14	0	C06229
443	Ferrichrome[c]	Ferrichrome	C27H45N9O12Fe	0	C06228
444	Ferrocytochrome_c[c]	Ferrocytochrome_c	C42H52N8O6S2Fe	4	C00126
445	Ferricytochrome_c[c]	Ferricytochrome_c	C42H52N8O6S2Fe	5	C00125
446	2-Phospho-D-glycerate[c]	2-Phospho-D-glycerate	C3H5O7P	-2	C00631
447	3-Phospho-D-glycerate[c]	3-Phospho-D-glycerate	C3H5O7P	-2	C00197
448	5-Hydroxyindoleacetaldehyde[c]	5-Hydroxyindoleacetaldehyde	C10H9NO2	0	C05634
449	5-Hydroxyindoleacetate[c]	5-Hydroxyindoleacetate	C10H8NO3	-1	C05635
450	5-Fluoromuconolactone[c]	5-Fluoromuconolactone	C6H4O4F	-1	C16477
451	2-Maleylacetate[c]	2-Maleylacetate	C6H4O5	-2	C02222
452	Hydrofluoric_acid[c]	Hydrofluoric_acid	F	-1	C16487
453	5-Carboxyamino-1-(5-phospho-D-ribosyl)imidazole[c]	5-Carboxyamino-1-(5-phospho-D-ribosyl)imidazole	C9H12N3O9P	-2	C15667
454	5-Amino-6-(5-phosphoribosylamino)uracil[c]	5-Amino-6-(5-phosphoribosylamino)uracil	C9H14N4O9P	-1	C01268
455	5-Amino-6-(5-phospho-D-ribitylamino)uracil[c]	5-Amino-6-(5-phospho-D-ribitylamino)uracil	C9H16N4O9P	-1	C04454
456	L-Histidinol_phosphate[c]	L-Histidinol_phosphate	C6H12N3O4P	0	C01100
457	Aminoimidazole_ribotide[c]	Aminoimidazole_ribotide	C8H14N3O7P	0	C03373
458	DOHNAA[c]	3-[(3aS,4S,7aS)-7a-Methyl-1,5-dioxo-octahydro-1H-inden-4-yl]propanoate	C13H18O4	0	[]
459	(2Z,4Z)-2-Hydroxyhexa-2,4-dienoate[c]	(2Z,4Z)-2-Hydroxyhexa-2,4-dienoate	C6H8O3	0	C20240
460	3-Oxo-OPC4-CoA[c]	3-Oxo-OPC4-CoA	C35H51N7O19P3S	-3	C16338
461	(+)-7-Isojasmonic_acid_CoA[c]	(+)-7-Isojasmonic_acid_CoA	C33H49N7O18P3S	-3	C16339
462	5-Methylhex-4-enoyl-CoA[c]	5-Methylhex-4-enoyl-CoA	C28H43N7O17P3S	-3	C16470
463	15-cis-Phytoene[c]	15-cis-Phytoene	C40H64	0	C05421
464	all-trans-Phytofluene[c]	all-trans-Phytofluene	C40H62	0	C05414
465	1,2-Diacyl-sn-glycerol[c]	1,2-Diacyl-sn-glycerol	C35.468H67.388O5	0	C00641
466	1,2-Diacyl-sn-glycerol_3-phosphate[c]	1,2-Diacyl-sn-glycerol_3-phosphate	C35.468H67.388O8P	-1	C00416
467	RNA_biomass[c]	RNA_biomass	C29.466H33.327N12.075O21.544P3.084	0	notKEGGID
468	dATP[c]	dATP	C10H13N5O12P3	-3	C00131
469	dCTP[c]	dCTP	C9H13N3O13P3	-3	C00458
470	dTTP[c]	dTTP	C10H14N2O14P3	-3	C00459
471	DNA_biomass[c]	DNA_biomass	C31.236H36.09N12.45O19.416P3.236	0	notKEGGID
472	6-Amino-6-deoxyfutalosine[c]	6-Amino-6-deoxyfutalosine	C19H18N5O6	-1	C20773
473	all-trans-zeta-Carotene[c]	all-trans-zeta-Carotene	C40H60	0	C05430
474	all-trans-Neurosporene[c]	all-trans-Neurosporene	C40H58	0	C05431
475	Cob(I)alamin[c]	Cob(I)alamin	C62H89CoN13O14P	0	C00853
476	Cobamide_coenzyme[c]	Cobamide_coenzyme	C72H101CoN18O17P	1	C00194
477	2-(alpha-Hydroxyethyl)thiamine_diphosphate[c]	2-(alpha-Hydroxyethyl)thiamine_diphosphate	C14H21N4O8P2S	-1	C05125
478	Lipoamide-E[c]	Lipoamide-E	C8H14NOS2	0	C15972
479	Thiamin_diphosphate[c]	Thiamin_diphosphate	C12H18N4O7P2S	-1	C00068
480	Xanthosine[c]	Xanthosine	C10H12N4O6	0	C01762
481	D-Ribose[c]	D-Ribose	C5H10O5	0	C00121
482	Xanthine[c]	Xanthine	C5H4N4O2	0	C00385
483	Xanthosine_5-phosphate[c]	Xanthosine_5-phosphate	C10H12N4O9P	-1	C00655
484	GMP[c]	GMP	C10H13N5O8P	-1	C00144
485	Prephytoene_diphosphate[c]	Prephytoene_diphosphate	C40H66O7P2	-2	C03427
486	all-trans-Phytoene[c]	all-trans-Phytoene	C40H64	0	C05413
487	Prephenate[c]	Prephenate	C10H8O6	-2	C00254
488	Precorrin_8X[c]	Precorrin_8X	C45H53N4O14	-7	C06408
489	Hydrogenobyrinate[c]	Hydrogenobyrinate	C45H54N4O14	-6	C06399
490	4-Hydroxybenzoate[c]	4-Hydroxybenzoate	C7H5O3	-1	C00156
491	all-trans-octaprenyl_diphosphate[c]	all-trans-octaprenyl_diphosphate	C40H66O7P2	-2	C04146
492	4-Hydroxy-3-polyprenylbenzoate[c]	4-Hydroxy-3-polyprenylbenzoate	C17H21O3	-1	C05848
493	7,8-Didemethyl-8-hydroxy-5-deazariboflavin[c]	7,8-Didemethyl-8-hydroxy-5-deazariboflavin	C16H17N3O7	0	C19154
494	(2S)-Lactyl-2-diphospho-5-guanosine[c]	(2S)-Lactyl-2-diphospho-5-guanosine	C13H19N5O13P2	0	C19155
495	Coenzyme_F420-0[c]	Coenzyme_F420-0	C19H22N3O12P	0	C19153
496	Protoanemonin[c]	Protoanemonin	C5H4O2	0	C07090
497	cis-Acetylacrylate[c]	cis-Acetylacrylate	C5H5O3	-1	C07091
498	Fe2+[c]	Fe2+	Fe	2	C14818
499	Protoporphyrin[c]	Protoporphyrin	C34H32N4O4	-2	C02191
500	Pyridoxamine[c]	Pyridoxamine	C8H13N2O2	1	C00534
501	Pyridoxal[c]	Pyridoxal	C8H9NO3	0	C00250
502	Pyridoxine_phosphate[c]	Pyridoxine_phosphate	C8H11NO6P	-1	C00627
503	Pyridoxine[c]	Pyridoxine	C8H11NO3	0	C00314
504	Acrylic_acid[c]	Acrylic_acid	C3H3O2	-1	C00511
505	Propenoyl-CoA[c]	Propenoyl-CoA	C24H35N7O17P3S	-3	C00894
506	dUMP[c]	dUMP	C9H12N2O8P	-1	C00365
507	dUDP[c]	dUDP	C9H12N2O11P2	-2	C01346
508	dUTP[c]	dUTP	C9H12N2O14P3	-3	C00460
509	Nicotinate_D-ribonucleoside[c]	Nicotinate_D-ribonucleoside	C11H14NO6	0	C05841
510	dIDP[c]	dIDP	C10H12N4O10P2	-2	C01344
511	dGMP[c]	dGMP	C10H13N5O7P	-1	C00362
512	Phylloquinone[c]	Phylloquinone	C31H46O2	0	C02059
513	Phylloquinol[c]	Phylloquinol	C31H48O2	0	C03313
514	alpha-D-Ribose_1-phosphate[c]	alpha-D-Ribose_1-phosphate	C5H10O8P	-1	C00620
515	Nicotinamide_D-ribonucleotide[c]	Nicotinamide_D-ribonucleotide	C11H15N2O8P	0	C00455
516	N-Ribosylnicotinamide[c]	N-Ribosylnicotinamide	C11H16N2O5	1	C03150
517	2-Hydroxy-2,4-pentadienoate[c]	2-Hydroxy-2,4-pentadienoate	C5H5O3	-1	C00596
518	2-Hydroxymuconate[c]	2-Hydroxymuconate	C6H4O5	-2	C02501
519	Melibiose[c]	Melibiose	C12H22O11	0	C05402
520	4-Nitrophenyl_phosphate[c]	4-Nitrophenyl_phosphate	C6H5NO6P	-1	C03360
521	4-Nitrophenol[c]	4-Nitrophenol	C6H5NO3	0	C00870
522	N-Formimino-L-glutamate[c]	N-Formimino-L-glutamate	C6H9N2O4	-1	C00439
523	4-Hydroxyphenylacetate[c]	4-Hydroxyphenylacetate	C8H7O3	-1	C00642
524	3,4-Dihydroxyphenylacetate[c]	3,4-Dihydroxyphenylacetate	C8H7O4	-1	C01161
525	Maltotriose[c]	Maltotriose	C18H32O16	0	C01835
526	Manganese[c]	Manganese	Mn	2	C00034
527	4-Trimethylammoniobutanal[c]	4-Trimethylammoniobutanal	C7H17NO	1	C01149
528	4-Trimethylammoniobutanoate[c]	4-Trimethylammoniobutanoate	C7H16NO2	0	C01181
529	4-Aminobutanoate[c]	4-Aminobutanoate	C4H9NO2	0	C00334
530	Sucrose[c]	Sucrose	C12H22O11	0	C00089
531	Urea-1-carboxylate[c]	Urea-1-carboxylate	C2H3N2O3	-1	C01010
532	Pseudouridine_5-phosphate[c]	Pseudouridine_5-phosphate	C9H12N2O9P	-1	C01168
533	Undecaprenyl_phosphate[c]	Undecaprenyl_phosphate	C55H90O4P	-1	C17556
534	alpha-D-Glucose_6-phosphate[c]	alpha-D-Glucose_6-phosphate	C6H12O9P	-1	C00668
535	UDPMurAc(oyl-L-Ala-D-gamma-Glu-L-Lys-D-Ala-D-Ala)[c]	UDPMurAc(oyl-L-Ala-D-gamma-Glu-L-Lys-D-Ala-D-Ala)	C40H62N9O26P2	-3	C04702
536	MurAc(oyl-L-Ala-D-gamma-Glu-L-Lys-D-Ala-D-Ala)-diphospho-undecaprenol[c]	MurAc(oyl-L-Ala-D-gamma-Glu-L-Lys-D-Ala-D-Ala)-diphospho-undecaprenol	C86H140N7O21P2	-3	C04851
537	D-Glutamate[c]	D-Glutamate	C5H8NO4	-1	C00217
538	UDP-N-acetylmuramoyl-L-alanine[c]	UDP-N-acetylmuramoyl-L-alanine	C23H33N4O20P2	-3	C01212
539	UDP-N-acetylmuramoyl-L-alanyl-D-glutamate[c]	UDP-N-acetylmuramoyl-L-alanyl-D-glutamate	C28H39N5O23P2	-4	C00692
540	Aldehyde[c]	Aldehyde	C16.234H31.694O	0	C00071
541	D-Glycerate[c]	D-Glycerate	C3H5O4	-1	C00258
542	Propanoate[c]	Propanoate	C3H5O2	-1	C00163
543	D-erythro-3-Methylmalate[c]	D-erythro-3-Methylmalate	C5H6O5	-2	C06032
544	ADP-ribose[c]	ADP-ribose	C15H21N5O14P2	-2	C00301
545	Primary_alcohol[c]	Primary_alcohol	C16.234H33.694O	0	C00226
546	XTP[c]	XTP	C10H12N4O15P3	-3	C00700
547	Zinc[c]	Zinc	Zn	2	C00038
548	Hydrogen_sulfide[c]	Hydrogen_sulfide	H2S	0	C00283
549	L-Asparagine[c]	L-Asparagine	C4H8N2O3	0	C00152
550	N-Acetyl-D-glucosamine_1-phosphate[c]	N-Acetyl-D-glucosamine_1-phosphate	C8H15NO9P	-1	C04256
551	3-Oxohexanoyl-CoA[c]	3-Oxohexanoyl-CoA	C27H41N7O18P3S	-3	C05269
552	4-Amino-5-hydroxymethyl-2-methylpyrimidine[c]	4-Amino-5-hydroxymethyl-2-methylpyrimidine	C6H9N3O	0	C01279
553	4-Amino-2-methyl-5-phosphomethylpyrimidine[c]	4-Amino-2-methyl-5-phosphomethylpyrimidine	C6H9N3O4P	-1	C04556
554	2-Amino-4-hydroxy-6-hydroxymethyl-7,8-dihydropteridine[c]	2-Amino-4-hydroxy-6-hydroxymethyl-7,8-dihydropteridine	C7H9N5O2	0	C01300
555	2-Amino-7,8-dihydro-4-hydroxy-6-(diphosphooxymethyl)pteridine[c]	2-Amino-7,8-dihydro-4-hydroxy-6-(diphosphooxymethyl)pteridine	C7H9N5O8P2	-2	C04807
556	3,5-Cyclic_AMP[c]	3,5-Cyclic_AMP	C10H11N5O6P	-1	C00575
557	2-Methyl-4-amino-5-hydroxymethylpyrimidine_diphosphate[c]	2-Methyl-4-amino-5-hydroxymethylpyrimidine_diphosphate	C6H9N3O7P2	-2	C04752
558	ocACP[c]	ocACP	C19H34N2O7PSR	-1	C05752
559	3odecACP[c]	3odecACP	C21H36N2O8PSR	-1	C05753
560	toct2eACP[c]	toct2eACP	C19H32N2O7PSR	-1	C05751
561	Sulfur_donor[c]	Sulfur_donor	S	0	C17023
562	lipoylACP[c]	lipoylACP	C19H33N2O7PS3R	0	C16239
563	ddcaACP[c]	ddcaACP	C23H42N2O7PSR	-1	C05223
564	Dodecanoic_acid[c]	Dodecanoic_acid	C12H23O2	-1	C02679
565	3-Oxodecanoyl-CoA[c]	3-Oxodecanoyl-CoA	C31H49N7O18P3S	-3	C05265
566	Octanoyl-CoA[c]	Octanoyl-CoA	C29H47N7O17P3S	-3	C01944
567	all-trans-Heptaprenyl_diphosphate[c]	all-trans-Heptaprenyl_diphosphate	C35H58O7P2	-2	C04216
568	L-Homoserine[c]	L-Homoserine	C4H9NO3	0	C00263
569	IDP[c]	IDP	C10H12N4O11P2	-2	C00104
570	ITP[c]	ITP	C10H12N4O14P3	-3	C00081
571	sn-glycero-3-Phosphocholine[c]	sn-glycero-3-Phosphocholine	C8H20NO6P	0	C00670
572	Choline[c]	Choline	C5H14NO	1	C00114
573	Propionyladenylate[c]	Propionyladenylate	C13H17N5O8P	-1	C05983
574	Riboflavin[c]	Riboflavin	C17H20N4O6	0	C00255
575	Selenate[c]	Selenate	H6SeO4	4	C05697
576	Adenylylselenate[c]	Adenylylselenate	C10H17N5O10PSe	3	C05686
577	N-Acetyl-D-glucosamine_6-phosphate[c]	N-Acetyl-D-glucosamine_6-phosphate	C8H15NO9P	-1	C00357
578	N-Acetyl-D-glucosamine[c]	N-Acetyl-D-glucosamine	C8H15NO6	0	C00140
579	L-Kynurenine[c]	L-Kynurenine	C10H12N2O3	0	C00328
580	CDP-diacylglycerol[c]	CDP-diacylglycerol	C44.468H78.388N3O15P2	-2	C00269
581	enogluACPme[c]	enogluACPme	C17H26N2O9PSR	-1	C20374
582	gluACPme[c]	gluACPme	C17H28N2O9PSR	-1	C20375
583	3ketpimACPme[c]	3ketpimACPme	C19H30N2O10PSR	-1	C20376
584	3-Aminopropiononitrile[c]	3-Aminopropiononitrile	C3H7N2	1	C05670
585	gamma-Glutamyl-beta-aminopropiononitrile[c]	gamma-Glutamyl-beta-aminopropiononitrile	C8H13N3O3	0	C06114
586	Formylanthranilate[c]	Formylanthranilate	C8H6NO3	-1	C05653
587	Geranylgeranyl_diphosphate[c]	Geranylgeranyl_diphosphate	C20H34O7P2	-2	C00353
588	Geranyl_diphosphate[c]	Geranyl_diphosphate	C10H18O7P2	-2	C00341
589	(S)-3-Hydroxydodecanoyl-CoA[c]	(S)-3-Hydroxydodecanoyl-CoA	C33H55N7O18P3S	-3	C05262
590	2-trans-Dodecenoyl-CoA[c]	2-trans-Dodecenoyl-CoA	C33H53N7O17P3S	-3	C03221
591	3-Oxopalmitoyl-CoA[c]	3-Oxopalmitoyl-CoA	C37H61N7O18P3S	-3	C05259
592	Tetradecanoyl-CoA[c]	Tetradecanoyl-CoA	C35H59N7O17P3S	-3	C02593
593	Carboxybiotin-carboxyl-carrier_protein[c]	Carboxybiotin-carboxyl-carrier_protein	C11H13N2O4SR	-1	C04419
594	Holo-[carboxylase][c]	Holo-[carboxylase]	C10H14N2O2SR	0	C06250
595	2-Methylprop-2-enoyl-CoA[c]	2-Methylprop-2-enoyl-CoA	C25H37N7O17P3S	-3	C03460
596	(S)-3-Hydroxyisobutyryl-CoA[c]	(S)-3-Hydroxyisobutyryl-CoA	C25H39N7O18P3S	-3	C06000
597	(S)-3-Hydroxytetradecanoyl-CoA[c]	(S)-3-Hydroxytetradecanoyl-CoA	C35H59N7O18P3S	-3	C05260
598	trans-Tetradec-2-enoyl-CoA[c]	trans-Tetradec-2-enoyl-CoA	C35H57N7O17P3S	-3	C05273
599	Dihydropteroate[c]	Dihydropteroate	C14H13N6O3	-1	C00921
600	Dihydrofolate[c]	Dihydrofolate	C19H19N7O6	-2	C00415
601	7,8-Diaminononanoate[c]	7,8-Diaminononanoate	C9H21N2O2	1	C01037
602	Dethiobiotin[c]	Dethiobiotin	C10H17N2O3	-1	C01909
603	Acetyl_adenylate[c]	Acetyl_adenylate	C12H15N5O8P	-1	C05993
604	Formamidopyrimidine_nucleoside-triphosphate[c]	Formamidopyrimidine_nucleoside-triphosphate	C10H15N5O15P3	-3	C05922
605	D-Galactose[c]	D-Galactose	C6H12O6	0	C00124
606	alpha-D-Galactose[c]	alpha-D-Galactose	C6H12O6	0	C00984
607	3,5-Cyclic_GMP[c]	3,5-Cyclic_GMP	C10H11N5O7P	-1	C00942
608	(2R)-3-Sulfolactate[c]	(2R)-3-Sulfolactate	C3H4O6S	-2	C11537
609	3-Sulfopyruvate[c]	3-Sulfopyruvate	C3H2O6S	-2	C05528
610	L-Serine[c]	L-Serine	C3H7NO3	0	C00065
611	2-Aminoacrylate[c]	2-Aminoacrylate	C3H5NO2	0	C02218
612	Indole[c]	Indole	C8H7N	0	C00463
613	Indoleglycerol_phosphate[c]	Indoleglycerol_phosphate	C11H13NO6P	-1	C03506
614	beta-D-Fructose_6-phosphate[c]	beta-D-Fructose_6-phosphate	C6H12O9P	-1	C05345
615	beta-D-Fructose[c]	beta-D-Fructose	C6H12O6	0	C02336
616	Sulfatide[c]	Sulfatide	O3SR	-1	C06125
617	Galactosylceramide[c]	Galactosylceramide	HR	0	C02686
618	N-(5-Phospho-D-1-ribulosylformimino)-5-amino-1-(5-phospho-D-ribosyl)-4-imidazolecarboxamide[c]	N-(5-Phospho-D-1-ribulosylformimino)-5-amino-1-(5-phospho-D-ribosyl)-4-imidazolecarboxamide	C15H23N5O15P2	-2	C04916
619	1-(5-Phosphoribosyl)-5-amino-4-imidazolecarboxamide[c]	1-(5-Phosphoribosyl)-5-amino-4-imidazolecarboxamide	C9H14N4O8P	-1	C04677
620	1-(5-Phosphoribosyl)-5-formamido-4-imidazolecarboxamide[c]	1-(5-Phosphoribosyl)-5-formamido-4-imidazolecarboxamide	C10H14N4O9P	-1	C04734
621	Indole-3-acetaldehyde[c]	Indole-3-acetaldehyde	C10H9NO	0	C00637
622	Indole-3-acetate[c]	Indole-3-acetate	C10H8NO2	-1	C00954
623	Inosine[c]	Inosine	C10H12N4O5	0	C00294
624	Coproporphyrinogen_III[c]	Coproporphyrinogen_III	C36H40N4O8	-4	C03263
625	Protoporphyrinogen_IX[c]	Protoporphyrinogen_IX	C34H38N4O4	-2	C01079
626	Copper[c]	Copper	Cu	2	C00070
627	Cobalt_ion[c]	Cobalt	Co	2	C00175
628	3hpimACPme[c]	3hpimACPme	C19H32N2O10PSR	-1	C20377
629	3-Hydroxyisovaleryl-CoA[c]	3-Hydroxyisovaleryl-CoA	C26H41N7O18P3S	-3	C05998
630	3-Methylcrotonyl-CoA[c]	3-Methylcrotonyl-CoA	C26H39N7O17P3S	-3	C03069
631	3-Oxooctadecanoyl-ACP[c]	3-Oxooctadecanoyl-ACP	C29H53N2O8PSR	0	C16219
632	3-Hydroxyoctadecanoyl-ACP[c]	3-Hydroxyoctadecanoyl-ACP	C29H55N2O8PSR	0	C16220
633	3-Hydroxyphenylacetate[c]	3-Hydroxyphenylacetate	C8H7O3	-1	C05593
634	3-Hydroxy-9,10-secoandrosta-1,3,5(10)-triene-9,17-dione[c]	3-Hydroxy-9,10-secoandrosta-1,3,5(10)-triene-9,17-dione	C19H24O3	0	C19944
635	3-Hydroxy-L-kynurenine[c]	3-Hydroxy-L-kynurenine	C10H12N2O4	0	C03227
636	3-Hydroxyanthranilate[c]	3-Hydroxyanthranilate	C7H6NO3	-1	C00632
637	2-Amino-3-carboxymuconate_semialdehyde[c]	2-Amino-3-carboxymuconate_semialdehyde	C7H5NO5	-2	C04409
638	Dimethylallyl_diphosphate[c]	Dimethylallyl_diphosphate	C5H10O7P2	-2	C00235
639	Dimethylbenzimidazole[c]	Dimethylbenzimidazole	C9H10N2	0	C03114
640	3-Oxo-OPC8-CoA[c]	3-Oxo-OPC8-CoA	C39H59N7O19P3S	-3	C16330
641	OPC6-CoA[c]	OPC6-CoA	C37H57N7O18P3S	-3	C16331
642	3-Oxo-OPC6-CoA[c]	3-Oxo-OPC6-CoA	C37H55N7O19P3S	-3	C16334
643	OPC4-CoA[c]	OPC4-CoA	C35H53N7O18P3S	-3	C16335
644	dTDP[c]	dTDP	C10H14N2O11P2	-2	C00363
645	L-1-Pyrroline-3-hydroxy-5-carboxylate[c]	L-1-Pyrroline-3-hydroxy-5-carboxylate	C5H6NO3	-1	C04281
646	L-erythro-4-Hydroxyglutamate[c]	L-erythro-4-Hydroxyglutamate	C5H8NO5	-1	C05947
647	(2S)-Ethylmalonyl-CoA[c]	(2S)-Ethylmalonyl-CoA	C26H42N7O19P3S	0	C18026
648	1-(2-Carboxyphenylamino)-1-deoxy-D-ribulose_5-phosphate[c]	1-(2-Carboxyphenylamino)-1-deoxy-D-ribulose_5-phosphate	C12H14NO9P	-2	C01302
649	4-Aminobutanal[c]	4-Aminobutanal	C4H10NO	1	C00555
650	cis-4-Carboxymethylenebut-2-en-4-olide[c]	cis-4-Carboxymethylenebut-2-en-4-olide	C6H3O4	-1	C04431
651	trans-4-Carboxymethylenebut-2-en-4-olide[c]	trans-4-Carboxymethylenebut-2-en-4-olide	C6H3O4	-1	C12838
652	2,5-Dichloro-carboxymethylenebut-2-en-4-olide[c]	2,5-Dichloro-carboxymethylenebut-2-en-4-olide	C6HO4Cl2	-1	C12834
653	2,5-Dichloro-4-oxohex-2-enedioate[c]	2,5-Dichloro-4-oxohex-2-enedioate	C6H2O5Cl2	-2	C12835
654	4-Fluoromuconolactone[c]	4-Fluoromuconolactone	C6H4O4F	-1	C16476
655	4-Hydroxy-2-oxopentanoate[c]	4-Hydroxy-2-oxopentanoate	C5H7O4	-1	C03589
656	N-Acetyl-D-mannosamine[c]	N-Acetyl-D-mannosamine	C8H15NO6	0	C00645
657	5-(5-Phospho-D-ribosylaminoformimino)-1-(5-phosphoribosyl)-imidazole-4-carboxamide[c]	5-(5-Phospho-D-ribosylaminoformimino)-1-(5-phosphoribosyl)-imidazole-4-carboxamide	C15H23N5O15P2	-2	C04896
658	3ohexACP[c]	3ohexACP	C17H28N2O8PSR	-1	C05746
659	(S)-Malate[c]	(S)-Malate	C4H4O5	-2	C00149
660	(S)-Hydroxyoctanoyl-CoA[c]	(S)-Hydroxyoctanoyl-CoA	C29H47N7O18P3S	-3	C05266
661	trans-Oct-2-enoyl-CoA[c]	trans-Oct-2-enoyl-CoA	C29H45N7O17P3S	-3	C05276
662	(S)-Hydroxyhexanoyl-CoA[c]	(S)-Hydroxyhexanoyl-CoA	C27H43N7O18P3S	-3	C05268
663	trans-Hex-2-enoyl-CoA[c]	trans-Hex-2-enoyl-CoA	C27H41N7O17P3S	-3	C05271
664	(S)-Hydroxydecanoyl-CoA[c]	(S)-Hydroxydecanoyl-CoA	C31H51N7O18P3S	-3	C05264
665	trans-Dec-2-enoyl-CoA[c]	trans-Dec-2-enoyl-CoA	C31H49N7O17P3S	-3	C05275
666	2-Hydroxyglutarate[c]	2-Hydroxyglutarate	C5H6O5	-2	C02630
667	2-Hydroxyglutaryl-CoA[c]	2-Hydroxyglutaryl-CoA	C26H38N7O20P3S	-4	C03058
668	Tetrahydrofolyl-[Glu](n)(n)[c]	Tetrahydrofolyl-[Glu](n)(n)	C24H27N8O9	-3	C03541
669	Tetrahydrofolyl-[Glu](n)(n+1)[c]	Tetrahydrofolyl-[Glu](n)(n+1)	C29H37N9O12	-3	C03541
670	Tetrahydrofolyl-[Glu](2)[c]	Tetrahydrofolyl-[Glu](2)	C24H27N8O9	-3	C09332
671	trans-1,3-Dichloropropene[c]	trans-1,3-Dichloropropene	C3H4Cl2	0	C06609
672	Hydrochloric_acid[c]	Hydrochloric_acid	Cl	-1	C01327
673	trans-3-Chloro-2-propene-1-ol[c]	trans-3-Chloro-2-propene-1-ol	C3H5ClO	0	C06611
674	dTMP[c]	dTMP	C10H14N2O8P	-1	C00364
675	Thymidine[c]	Thymidine	C10H14N2O5	0	C00214
676	Thymine[c]	Thymine	C5H6N2O2	0	C00178
677	Cyanide[c]	Cyanide	CN	0	C00177
678	Thiocyanate[c]	Thiocyanate	CNS	-1	C01755
679	trans-3-Chloroallyl_aldehyde[c]	trans-3-Chloroallyl_aldehyde	C3H3OCl	0	C06613
680	trans-2-Methyl-5-isopropylhexa-2,5-dienoyl-CoA[c]	trans-2-Methyl-5-isopropylhexa-2,5-dienoyl-CoA	C31H47N7O17P3S	-3	C11945
681	Nickel[c]	Nickel	Ni	2	C00291
682	L-Arogenate[c]	L-Arogenate	C10H12NO5	-1	C00826
683	O-Succinyl-L-homoserine[c]	O-Succinyl-L-homoserine	C8H12NO6	-1	C01118
684	L-Selenocystathionine[c]	L-Selenocystathionine	C7H14N2O4Se	0	C05699
685	L-Arginine[c]	L-Arginine	C6H15N4O2	1	C00062
686	L-Allothreonine[c]	L-Allothreonine	C4H9NO3	0	C05519
687	meso-2,6-Diaminoheptanedioate[c]	meso-2,6-Diaminoheptanedioate	C7H14N2O4	0	C00680
688	D-Mannose[c]	D-Mannose	C6H12O6	0	C00159
689	L-Glutamyl-tRNA(Glu)[c]	L-Glutamyl-tRNA(Glu)	C5H7NO3R	0	C02987
690	(S)-4-Amino-5-oxopentanoate[c]	(S)-4-Amino-5-oxopentanoate	C5H9NO3	0	C03741
691	tRNA(Glu)[c]	tRNA(Glu)	R	0	C01641
692	L-Glutamyl_5-phosphate[c]	L-Glutamyl_5-phosphate	C5H9NO7P	-1	C03287
693	L-Glutamate_5-semialdehyde[c]	L-Glutamate_5-semialdehyde	C5H9NO3	0	C01165
694	Coenzyme_F420-1[c]	Coenzyme_F420-1	C24H29N4O15P	0	C19152
695	Coenzyme_F420[c]	Coenzyme_F420	C29H32N5O18P	-4	C00876
696	3-Chloro-2-methyldienelactone[c]	3-Chloro-2-methyldienelactone	C7H5ClO4	0	C18309
697	3-Chloro-2-methylmaleylacetate[c]	3-Chloro-2-methylmaleylacetate	C7H7ClO5	0	C18310
698	2-Chloro-5-methyl-cis-dienelactone[c]	2-Chloro-5-methyl-cis-dienelactone	C7H5ClO4	0	C18304
699	2-Chloro-5-methylmaleylacetate[c]	2-Chloro-5-methylmaleylacetate	C7H7ClO5	0	C18305
700	Urate[c]	Urate	C5H4N4O3	0	C00366
701	5-Hydroxyisourate[c]	5-Hydroxyisourate	C5H4N4O4	0	C11821
702	Dihydrolipoylprotein[c]	Dihydrolipoylprotein	H2R	0	C02972
703	Lipoylprotein[c]	Lipoylprotein	R	0	C02051
704	tddec2eACP[c]	tddec2eACP	C23H40N2O7PSR	-1	C05758
705	3omrsACP[c]	3omrsACP	C25H44N2O8PSR	-1	C05759
706	UDP-alpha-D-galactofuranose[c]	UDP-alpha-D-galactofuranose	C15H22N2O17P2	-2	C03733
707	Lycopene[c]	Lycopene	C40H56	0	C05432
708	Precorrin_4[c]	Precorrin_4	C44H45N4O17	-7	C06407
709	Precorrin_5[c]	Precorrin_5	C45H47N4O17	-7	C06416
710	3hbACP[c]	3hbACP	C15H26N2O8PSR	-1	C04618
711	S-Aminomethyldihydrolipoylprotein[c]	S-Aminomethyldihydrolipoylprotein	CH6NR	1	C01242
712	5,10-Methylenetetrahydrofolate[c]	5,10-Methylenetetrahydrofolate	C20H21N7O6	-2	C00143
713	dAMP[c]	dAMP	C10H13N5O6P	-1	C00360
714	dCMP[c]	dCMP	C9H13N3O7P	-1	C00239
715	2-Hydroxy-5-methyl-cis,cis-muconic_semialdehyde[c]	2-Hydroxy-5-methyl-cis,cis-muconic_semialdehyde	C7H7O4	-1	C06760
716	2-Methylcitrate[c]	2-Methylcitrate	C7H7O7	-3	C02225
717	(Z)-But-2-ene-1,2,3-tricarboxylate[c]	(Z)-But-2-ene-1,2,3-tricarboxylate	C7H4O6	-4	C04225
718	2-Hydroxymuconate_semialdehyde[c]	2-Hydroxymuconate_semialdehyde	C6H5O4	-1	C00682
719	2-Isopropylmaleate[c]	2-Isopropylmaleate	C7H8O4	-2	C02631
720	2-Methylmaleate[c]	2-Methylmaleate	C5H4O4	-2	C02226
721	Mannitol[c]	Mannitol	C6H14O6	0	C00392
722	tdec2eACP[c]	tdec2eACP	C21H36N2O7PSR	-1	C05754
723	dcaACP[c]	dcaACP	C21H38N2O7PSR	-1	C05755
724	L-Selenomethionine[c]	L-Selenomethionine	C5H11NO2Se	0	C05335
725	tRNA(Met)[c]	tRNA(Met)	R	0	C01647
726	Selenomethionyl-tRNA(Met)[c]	Selenomethionyl-tRNA(Met)	C5H9NORSe	0	C05336
727	Biotin[c]	Biotin	C10H15N2O3S	-1	C00120
728	Biotinyl-5-AMP[c]	Biotinyl-5-AMP	C20H27N7O9PS	-1	C05921
729	Apo-[carboxylase][c]	Apo-[carboxylase]	R	0	C06249
730	Butanal[c]	Butanal	C4H8O	0	C01412
731	Bilirubin[c]	Bilirubin	C33H34N4O6	-2	C00486
732	Biliverdin[c]	Biliverdin	C33H32N4O6	-2	C00500
733	Decylubiquinone[c]	Decylubiquinone	C19H30O4	0	C15494
734	Tetrathionate[c]	Tetrathionate	O6S4	-2	C02084
735	Decylubiquinol[c]	Decylubiquinol	C19H32O4	0	C15495
736	5-Chlororibonate[c]	5-Chlororibonate	C5H8O5Cl	-1	[]
737	5-Chloro-4-hydroxy-2-oxopentanoate[c]	5-Chloro-4-hydroxy-2-oxopentanoate	C5H6O4Cl	-1	[]
738	Oxidized_ferredoxin[c]	Oxidized_ferredoxin	R	6	C00139
739	Reduced_ferredoxin[c]	Reduced_ferredoxin	R	4	C00138
740	4-Chloro-3-hydroxybutyryl-CoA[c]	4-Chloro-3-hydroxybutyryl-CoA	C25H37N7O18P3SCl	-4	[]
741	trans-3-Chloroacrylic_acid[c]	trans-3-Chloroacrylic_acid	C3H2O2Cl	-1	C06614
742	cis-3-Chloroallyl_aldehyde[c]	cis-3-Chloroallyl_aldehyde	C3H3OCl	0	C16348
743	cis-3-Chloroacrylic_acid[c]	cis-3-Chloroacrylic_acid	C3H2O2Cl	-1	C06615
744	5-Chloro-5-deoxyribose[c]	5-Chloro-5-deoxyribose	C5H9O4Cl1	0	[]
745	5-Chloro-5-deoxy-D-ribonolactone[c]	5-Chloro-5-deoxy-D-ribonolactone	C5H7O4Cl1	0	[]
746	sn-glycerol_1-phosphate[c]	sn-glycerol_1-phosphate	C3H8O6P	-1	C00623
747	6-Carboxyhexanoyl-CoA[c]	6-Carboxyhexanoyl-CoA	C28H42N7O19P3S	-4	C01063
748	8-Amino-7-oxononanoate[c]	8-Amino-7-oxononanoate	C9H17NO3	0	C01092
749	6-Phospho-D-gluconate[c]	6-Phospho-D-gluconate	C6H11O10P	-2	C00345
750	5,6,7,8-Tetrahydromethanopterin[c]	5,6,7,8-Tetrahydromethanopterin	C30H42N6O16P	-3	C01217
751	5,10-Methylenetetrahydromethanopterin[c]	5,10-Methylenetetrahydromethanopterin	C31H42N6O16P	-3	C04377
752	5-Amino-6-(1-D-ribitylamino)uracil[c]	5-Amino-6-(1-D-ribitylamino)uracil	C9H16N4O6	0	C04732
753	L-3,4-Dihydroxybutan-2-one_4-phosphate[c]	L-3,4-Dihydroxybutan-2-one_4-phosphate	C4H8O6P	-1	C15556
754	6,7-Dimethyl-8-(D-ribityl)lumazine[c]	6,7-Dimethyl-8-(D-ribityl)lumazine	C13H18N4O6	0	C04332
755	6-M-5HQ-MG-T2[c]	6-methyl-5-Hydroxy-Quinonyl-metoxyglycolate-T2	C10H9O5R	0	[]
756	Cyclohexenone_epoxide[c]	Cyclohexenone_epoxide	C10H9O6R	0	[]
757	4-HMA-T2[c]	4-Hydroxymandelate-T2	C8H7O3R	0	[]
758	3,4-dHMA-T2[c]	3,4-di-Hydroxymandelate-T2	C8H7O4R	0	[]
759	Adenosyl_cobyrinate-hexaamide[c]	Adenosyl_cobyrinate-hexaamide	C55H78CoN15O11	1	C06507
760	Precore[c]	Precore	C14H9O3	0	[]
761	5-Chloro-5-deoxyadenosine[c]	5-Chloro-5-deoxyadenosine	C10H12N5O3Cl	0	C19768
762	5-Chloro-5-deoxyribose-1-phosphate[c]	5-Chloro-5-deoxyribose-1-phosphate	C5H8O7PCl	-2	[]
763	dADP[c]	dADP	C10H13N5O9P2	-2	C00206
764	Selenohomocysteine[c]	Selenohomocysteine	C4H9NO2Se	0	C05698
765	Sedoheptulose_7-phosphate[c]	Sedoheptulose_7-phosphate	C7H14O10P	-1	C05382
766	D-Sedoheptulose_1,7-bisphosphate[c]	D-Sedoheptulose_1,7-bisphosphate	C7H14O13P2	-2	C00447
767	D-Xylose[c]	D-Xylose	C5H10O5	0	C00181
768	D-Xylulose[c]	D-Xylulose	C5H10O5	0	C00310
769	Selenite[c]	Selenite	H2O3Se	2	C05684
770	3-Oxooctanoyl-CoA[c]	3-Oxooctanoyl-CoA	C29H45N7O18P3S	-3	C05267
771	Hexanoyl-CoA[c]	Hexanoyl-CoA	C27H43N7O17P3S	-3	C05270
772	Hydroxymethylbilane[c]	Hydroxymethylbilane	C40H38N4O17	-8	C01024
773	Uroporphyrinogen_III[c]	Uroporphyrinogen_III	C40H36N4O16	-8	C01051
774	Imidazole-4-acetaldehyde[c]	Imidazole-4-acetaldehyde	C5H6N2O	0	C05130
775	Imidazole-4-acetate[c]	Imidazole-4-acetate	C5H5N2O2	-1	C02835
776	cis-1,3-Dichloropropene[c]	cis-1,3-Dichloropropene	C3H4Cl2	0	C06610
777	cis-3-Chloro-2-propene-1-ol[c]	cis-3-Chloro-2-propene-1-ol	C3H5ClO	0	C06612
778	cis-Aconitate[c]	cis-Aconitate	C6H3O6	-3	C00417
779	3-Methylbutanoyl-CoA[c]	3-Methylbutanoyl-CoA	C26H41N7O17P3S	-3	C02939
780	Mercaptopyruvate[c]	Mercaptopyruvate	C3H3O3S	-1	C00957
781	malACPme[c]	malACPme	C15H25N2O9PSR	0	C19673
782	3ketgACPme[c]	3ketgACPme	C17H27N2O10PSR	-1	C20372
783	3hgluACPme[c]	3hgluACPme	C17H28N2O10PSR	-1	C20373
784	(2R,3S)-3-Isopropylmalate[c]	(2R,3S)-3-Isopropylmalate	C7H10O5	-2	C04411
785	(2S)-2-Isopropyl-3-oxosuccinate[c]	(2S)-2-Isopropyl-3-oxosuccinate	C7H8O5	-2	C04236
786	3-Hydroxypropionyl-CoA[c]	3-Hydroxypropionyl-CoA	C24H37N7O18P3S	-3	C05668
787	Raffinose[c]	Raffinose	C18H32O16	0	C00492
788	3-Oxo-5,6-dehydrosuberyl-CoA[c]	3-Oxo-5,6-dehydrosuberyl-CoA	C29H44N7O19P3S	0	C19945
789	5-Carboxy-2-pentenoyl-CoA[c]	5-Carboxy-2-pentenoyl-CoA	C27H38N7O19P3S	-4	C14144
790	cPMP[c]	cPMP	C10H14N5O8P	0	C18239
791	Molybdopterin[c]	Molybdopterin	C10H12N5O6PS2	-2	C05924
792	S-Ribosyl-L-homocysteine[c]	S-Ribosyl-L-homocysteine	C9H17NO6S	0	C03539
793	(4S)-4,5-dihydroxypentan-2,3-dione[c]	(4S)-4,5-dihydroxypentan-2,3-dione	C5H8O4	0	C11838
794	beta-D-Glucose[c]	beta-D-Glucose	C6H12O6	0	C00221
795	5-Methyl-3-oxo-4-hexenoyl-CoA[c]	5-Methyl-3-oxo-4-hexenoyl-CoA	C28H41N7O18P3S	-3	C16471
796	L-2,4-diaminobutanoate[c]	L-2,4-diaminobutanoate	C4H11N2O2	1	C03283
797	propane-1,3-diamine[c]	propane-1,3-diamine	C3H12N2	2	C00986
798	(3S,5S)-3,5-Diaminohexanoate[c]	(3S,5S)-3,5-Diaminohexanoate	C6H15N2O2	1	C01186
799	(S)-5-Amino-3-oxohexanoic_acid[c]	(S)-5-Amino-3-oxohexanoic_acid	C6H11NO3	0	C03656
800	gamma-L-Glutamyl-L-cysteine[c]	gamma-L-Glutamyl-L-cysteine	C8H13N2O5S	-1	C00669
801	gamma-L-Glutamyl-S-(hercyn-2-yl)-L-cysteine-S-oxide[c]	gamma-L-Glutamyl-S-(hercyn-2-yl)-L-cysteine-S-oxide[c]	C17H30N5O8S	0	[]
802	L-3-Amino-isobutanoate[c]	L-3-Amino-isobutanoate	C4H9NO2	0	C03284
803	beta-D-Fructose_1,6-bisphosphate[c]	beta-D-Fructose_1,6-bisphosphate	C6H12O12P2	-2	C05378
804	3-Oxooctadecanoyl-CoA[c]	3-Oxooctadecanoyl-CoA	C39H65N7O18P3S	-3	C16216
805	3-Hydroxyoctadecanoyl-CoA[c]	3-Hydroxyoctadecanoyl-CoA	C39H67N7O18P3S	-3	C16217
806	3-Sulfino-L-alanine[c]	3-Sulfino-L-alanine	C3H6NO4S	-1	C00606
807	Hypotaurine[c]	Hypotaurine	C2H7NO2S	0	C00519
808	enopimACPme[c]	enopimACPme	C19H30N2O9PSR	-1	C20378
809	pimACPme[c]	pimACPme	C19H32N2O9PSR	-1	C19846
810	pimACP[c]	pimACP	C18H29N2O9PSR	-2	C19845
811	1-Deoxy-D-xylulose_5-phosphate[c]	1-Deoxy-D-xylulose_5-phosphate	C5H10O7P	-1	C11437
812	Iminoglycine[c]	Iminoglycine	C2H2NO2	-1	C15809
813	C15814[c]	C15814	SR	0	C15814
814	2-(2R,5Z)-2-Carboxy-4-methylthiazol-5(2H)-ylidene-ethyl_phosphate[c]	2-[(2R,5Z)-2-Carboxy-4-methylthiazol-5(2H)-ylidene]ethyl_phosphate	C7H10NO6PS	0	C20246
815	C15810[c]	C15810	OR	0	C15810
816	3hddecACP[c]	3hddecACP	C23H42N2O8PSR	-1	C05757
817	3oddecACP[c]	3oddecACP	C23H40N2O8PSR	-1	C05756
818	3hdecACP[c]	3hdecACP	C21H38N2O8PSR	-1	C04619
819	3hoctACP[c]	3hoctACP	C19H34N2O8PSR	-1	C04620
820	3ooctACP[c]	3ooctACP	C19H32N2O8PSR	-1	C05750
821	3hhexACP[c]	3hhexACP	C17H30N2O8PSR	-1	C05747
822	UDP-N-acetylmuramoyl-L-alanyl-D-glutamyl-6-carboxy-L-lysyl-D-alanyl-D-alanine[c]	UDP-N-acetylmuramoyl-L-alanyl-D-glutamyl-6-carboxy-L-lysyl-D-alanyl-D-alanine	C41H61N9O28P2	-4	C04882
823	uagmda[c]	uagmda	C87H139N7O23P2	-4	C05897
824	Phosphatidylserine[c]	Phosphatidylserine	C38.468H71.388NO10P	-2	C02737
825	Phosphoribosyl-ATP[c]	Phosphoribosyl-ATP	C15H21N5O20P4	-4	C02739
826	Phosphoribosyl-AMP[c]	Phosphoribosyl-AMP	C15H21N5O14P2	-2	C02741
827	UDP-N-acetyl-3-(1-carboxyvinyl)-D-glucosamine[c]	UDP-N-acetyl-3-(1-carboxyvinyl)-D-glucosamine	C20H26N3O19P2	-3	C04631
828	4-Hydroxyphenylglyoxylate[c]	4-Hydroxyphenylglyoxylate	C8H5O4	-1	C03590
829	L-4-Hydroxyphenylglycine[c]	L-4-Hydroxyphenylglycine	C8H9NO3	0	C12323
830	2-Methylacetoacetyl-CoA[c]	2-Methylacetoacetyl-CoA	C26H39N7O18P3S	-3	C03344
831	Electron-transferring_flavoprotein[c]	Electron-transferring_flavoprotein	R	0	C04253
832	Reduced_electron-transferring_flavoprotein[c]	Reduced_electron-transferring_flavoprotein	R	0	C04570
833	Protein_N6-(octanoyl)lysine[c]	Protein_N6-(octanoyl)lysine	C8H16NOR	0	C16236
834	Protein_N6-(lipoyl)lysine[c]	Protein_N6-(lipoyl)lysine	C8H14NOS2R	0	C16237
835	2-Aminomuconate_semialdehyde[c]	2-Aminomuconate_semialdehyde	C6H7NO3	0	C03824
836	2,4,5-Trichloro-2,5-cyclohexadiene-1-ol[c]	2,4,5-Trichloro-2,5-cyclohexadiene-1-ol	C6H5OCl3	0	C06598
837	2,5-Dichloro-2,5-cyclohexadiene-1,4-diol[c]	2,5-Dichloro-2,5-cyclohexadiene-1,4-diol	C6H6O2Cl2	0	C06599
838	Adenylyl_sulfate[c]	Adenylyl_sulfate	C10H12N5O10PS	-2	C00224
839	3-Phosphoadenylyl_sulfate[c]	3-Phosphoadenylyl_sulfate	C10H12N5O13P2S	-3	C00053
840	Chlorobactene[c]	Chlorobactene	C40H52	0	C15908
841	(2-Naphthyl)methanol[c]	(2-Naphthyl)methanol	C11H10O	0	C02909
842	2-Naphthaldehyde[c]	2-Naphthaldehyde	C11H8O	0	C14099
843	1-Hydroxymethylnaphthalene[c]	1-Hydroxymethylnaphthalene	C11H10O	0	C14089
844	1-Naphthaldehyde[c]	1-Naphthaldehyde	C11H8O	0	C14090
845	3,5-Dihydroxyphenylglyoxylate[c]	3,5-Dihydroxyphenylglyoxylate	C8H5O5	-1	C12325
846	3,5-Dihydroxy-phenylglycine[c]	3,5-Dihydroxy-phenylglycine	C8H9NO4	0	C12026
847	L-4-Hydroxyglutamate_semialdehyde[c]	L-4-Hydroxyglutamate_semialdehyde	C5H9NO4	0	C05938
848	D-4-Hydroxy-2-oxoglutarate[c]	D-4-Hydroxy-2-oxoglutarate	C5H4O6	-1	C05946
849	L-Cystine[c]	L-Cystine	C6H12N2O4S2	0	C00491
850	Thiocysteine[c]	Thiocysteine	C3H7NO2S2	0	C01962
851	Cys-Gly[c]	Cys-Gly	C5H10N2O3S	0	C01419
852	Adenosine_3,5-bisphosphate[c]	Adenosine_3,5-bisphosphate	C10H13N5O10P2	-2	C00054
853	2-Hydroxy-cis-hex-2,4-dienoate[c]	2-Hydroxy-cis-hex-2,4-dienoate	C6H7O3	-1	C11354
854	2-Methylpropanoyl-CoA[c]	2-Methylpropanoyl-CoA	C25H39N7O17P3S	-3	C00630
855	2-Oxoadipate[c]	2-Oxoadipate	C6H6O5	-2	C00322
856	drsSg[c]	drsSg	C13H22NO4S2	0	C06157
857	3-Phospho-D-glyceroyl_phosphate[c]	3-Phospho-D-glyceroyl_phosphate	C3H6O10P2	-2	C00236
858	D-glycero-beta-D-manno-Heptose_7-phosphate[c]	D-glycero-beta-D-manno-Heptose_7-phosphate	C7H14O10P	-1	C07836
859	D-Glucoside[c]	D-Glucoside	C6H10O5R	0	C01798
860	ROH[c]	ROH	R	0	C01335
861	D-Glucuronolactone[c]	D-Glucuronolactone	C6H8O6	0	C02670
862	D-Glucarate[c]	D-Glucarate	C6H8O8	-2	C00818
863	(3S)-3,6-Diaminohexanoate[c]	(3S)-3,6-Diaminohexanoate	C6H15N2O2	1	C01142
864	3-Cyano-L-alanine[c]	3-Cyano-L-alanine	C4H6N2O2	0	C02512
865	gamma-Glutamyl-beta-cyanoalanine[c]	gamma-Glutamyl-beta-cyanoalanine	C9H12N3O5	-1	C05711
866	R-S-Glutathione[c]	R-S-Glutathione	C7H9N2O4R	-2	C02320
867	3hpalmACP[c]	3hpalmACP	C27H50N2O8PSR	-1	C04633
868	3hmrsACP[c]	3hmrsACP	C25H46N2O8PSR	-1	C04688
869	(5-L-Glutamyl)-peptide[c]	(5-L-Glutamyl)-peptide	C5H3NO2X2	-2	C03193
870	Taurine[c]	Taurine	C2H7NO3S	0	C00245
871	5-L-Glutamyl-taurine[c]	5-L-Glutamyl-taurine	C7H13N2O6S	-1	C05844
872	O-Phospho-4-hydroxy-L-threonine[c]	O-Phospho-4-hydroxy-L-threonine	C4H9NO7P	-1	C06055
873	2-Oxo-3-hydroxy-4-phosphobutanoate[c]	2-Oxo-3-hydroxy-4-phosphobutanoate	C4H5O8P	-2	C06054
874	Linamarin[c]	Linamarin	C10H17NO6	0	C01594
875	Acetone_cyanohydrin[c]	Acetone_cyanohydrin	C4H7NO	0	C02659
876	Lotaustralin[c]	Lotaustralin	C11H19NO6	0	C08334
877	(2R)-2-Hydroxy-2-methylbutanenitrile[c]	(2R)-2-Hydroxy-2-methylbutanenitrile	C5H9NO	0	C18796
878	Dhurrin[c]	Dhurrin	C14H17NO7	0	C05143
879	(S)-4-Hydroxymandelonitrile[c]	(S)-4-Hydroxymandelonitrile	C8H7NO2	0	C03742
880	beta-D-Glucose_6-phosphate[c]	beta-D-Glucose_6-phosphate	C6H12O9P	-1	C01172
881	D-Glucono-1,5-lactone_6-phosphate[c]	D-Glucono-1,5-lactone_6-phosphate	C6H10O9P	-1	C01236
882	beta-D-Glucose_1-phosphate[c]	beta-D-Glucose_1-phosphate	C6H12O9P	-1	C00663
883	cis-2-Chloro-4-carboxymethylenebut-2-en-1,4-olide[c]	cis-2-Chloro-4-carboxymethylenebut-2-en-1,4-olide	C6H2O4Cl	-1	C04706
884	2-Chloromaleylacetate[c]	2-Chloromaleylacetate	C6H3O5Cl	-2	C06329
885	Cobalt-precorrin_8[c]	Cobalt-precorrin_8	C45H53CoN4O14	-5	C11545
886	Cobyrinate[c]	Cobyrinate	C45H53CoN4O14	-5	C05773
887	4-Amino-4-deoxychorismate[c]	4-Amino-4-deoxychorismate	C10H10NO5	-1	C11355
888	beta-1,2,3,4,5,6-Hexachlorocyclohexane[c]	beta-1,2,3,4,5,6-Hexachlorocyclohexane	C6H6Cl6	0	C06988
889	beta-2,3,4,5,6-Pentachlorocyclohexanol[c]	beta-2,3,4,5,6-Pentachlorocyclohexanol	C6H7OCl5	0	C16181
890	(n-1)Polyphosphate[c]	(n-1)Polyphosphate	HO7P2	-4	C00404
891	(n)Polyphosphate[c]	(n)Polyphosphate	HO10P3	-4	C00404
892	N-((R)-Pantothenoyl)-L-cysteine[c]	N-((R)-Pantothenoyl)-L-cysteine	C12H21N2O6S	-1	C04079
893	O-Acetyl-L-homoserine[c]	O-Acetyl-L-homoserine	C6H11NO4	0	C01077
894	S-Sulfo-L-cysteine[c]	S-Sulfo-L-cysteine	C3H6NO5S2	-1	C05824
895	O-Phosphorylhomoserine[c]	O-Phosphorylhomoserine	C4H9NO6P	-1	C05702
896	L-Histidinol[c]	L-Histidinol	C6H12N3O	1	C00860
897	L-Histidinal[c]	L-Histidinal	C6H10N3O	1	C01929
898	L-Gulono-1,4-lactone[c]	L-Gulono-1,4-lactone	C6H10O6	0	C01040
899	L-xylo-Hexulonolactone[c]	L-xylo-Hexulonolactone	C6H8O6	0	C03289
900	hexACP[c]	hexACP	C17H30N2O7PSR	-1	C05749
901	L-Gulonate[c]	L-Gulonate	C6H11O7	-1	C00800
902	5-Amino-4-imidazolecarboxyamide[c]	5-Amino-4-imidazolecarboxyamide	C4H6N4O	0	C04051
903	beta-2,3,5,6-Tetrachloro-1,4-cyclohexanediol[c]	beta-2,3,5,6-Tetrachloro-1,4-cyclohexanediol	C6H8O2Cl4	0	C16182
904	Chitin[c]	Chitin	C24H41N3O16	0	C00461
905	Chitin_[c]	Chitin	C16H26N2O10	0	C00461
906	Methylmalonate[c]	Methylmalonate	C4H4O4	-2	C02170
907	N4-Acetylaminobutanal[c]	N4-Acetylaminobutanal	C6H11NO2	0	C05936
908	4-Acetamidobutanoate[c]	4-Acetamidobutanoate	C6H10NO3	-1	C02946
909	N-Acetylornithine[c]	N-Acetylornithine	C7H14N2O3	0	C00437
910	N-Acetyl-L-glutamate_5-semialdehyde[c]	N-Acetyl-L-glutamate_5-semialdehyde	C7H10NO4	-1	C01250
911	N-Succinyl-2-L-amino-6-oxoheptanedioate[c]	N-Succinyl-2-L-amino-6-oxoheptanedioate	C11H12NO8	-3	C04462
912	N-Succinyl-LL-2,6-diaminoheptanedioate[c]	N-Succinyl-LL-2,6-diaminoheptanedioate	C11H16N2O7	-2	C04421
913	LL-2,6-Diaminoheptanedioate[c]	LL-2,6-Diaminoheptanedioate	C7H14N2O4	0	C00666
914	(2S,3S)-3-Hydroxy-2-methylbutanoyl-CoA[c]	(2S,3S)-3-Hydroxy-2-methylbutanoyl-CoA	C26H41N7O18P3S	-3	C04405
915	L-Amino_acid[c]	L-Amino_acid	R	-1	C00151
916	(5-L-Glutamyl)-L-amino_acid[c]	(5-L-Glutamyl)-L-amino_acid	C5H6NO3R	-2	C03740
917	2-Acetolactate[c]	2-Acetolactate	C5H7O4	-1	C00900
918	Cinnavalininate[c]	Cinnavalininate	C14H6N2O6	-2	C05640
919	O2-[c]	O2-	O2	0	C00704
920	3-Carboxy-1-hydroxypropyl-ThPP[c]	3-Carboxy-1-hydroxypropyl-ThPP	C16H22N4O10P2S	-2	C05381
921	Ascorbate[c]	Ascorbate	C6H7O6	-1	C00072
922	(R)-2,3-Dihydroxy-3-methylpentanoate[c]	(R)-2,3-Dihydroxy-3-methylpentanoate	C6H11O4	-1	C06007
923	(S)-3-Methyl-2-oxopentanoic_acid[c]	(S)-3-Methyl-2-oxopentanoic_acid	C6H9O3	-1	C00671
924	(R)-2,3-Dihydroxy-3-methylbutanoate[c]	(R)-2,3-Dihydroxy-3-methylbutanoate	C5H9O4	-1	C04272
925	(R)-2-Methylmalate[c]	(R)-2-Methylmalate	C5H6O5	-2	C02612
926	Oxalosuccinate[c]	Oxalosuccinate	C6H3O7	-3	C05379
927	Cellobiose[c]	Cellobiose	C12H22O11	0	C00185
928	Phosphatidylglycerophosphate[c]	Phosphatidylglycerophosphate	C38.468H73.388O13P2	-2	C03892
929	Itaconate[c]	Itaconate	C5H4O4	-2	C00490
930	Itaconyl-CoA[c]	Itaconyl-CoA	C26H36N7O19P3S	-4	C00531
931	delta-Carotene[c]	delta-Carotene	C40H56	0	C08586
932	alpha-Carotene[c]	alpha-Carotene	C40H56	0	C05433
933	beta-Zeacarotene[c]	beta-Zeacarotene	C40H58	0	C05434
934	7,8-Dihydro-beta-carotene[c]	7,8-Dihydro-beta-carotene	C40H58	0	C16291
935	Cobinamide[c]	Cobinamide	C48H72CoN11O8	0	C05774
936	Adenosyl_cobinamide[c]	Adenosyl_cobinamide	C58H86CoN16O11	2	C06508
937	1-Acyl-sn-glycerol_3-phosphate[c]	1-Acyl-sn-glycerol_3-phosphate	C19.234H37.694O7P	-1	C00681
938	Acyl-CoA[c]	Acyl-CoA	C37.234H62.694N7O17P3S	-3	C00040
939	glcNAcMur2Acnd[c]	glcNAcMur2Acnd	C95H156N8O28P2	0	C11827
940	glcNAcMur_2Acnd[c]	glcNAcMur_2Acnd	C135H220N16O49P2	0	C11827
941	Phenylacetyl-CoA[c]	Phenylacetyl-CoA	C29H39N7O17P3S	-3	C00582
942	2-(1,2-Epoxy-1,2-dihydrophenyl)acetyl-CoA[c]	2-(1,2-Epoxy-1,2-dihydrophenyl)acetyl-CoA	C29H42N7O18P3S	0	C20062
943	10-Formyltetrahydrofolate[c]	10-Formyltetrahydrofolate	C20H21N7O7	-2	C00234
944	1,3,4,6-Tetrachloro-1,4-cyclohexadiene[c]	1,3,4,6-Tetrachloro-1,4-cyclohexadiene	C6H4Cl4	0	C06597
945	1,2-Dichloroethane[c]	1,2-Dichloroethane	C2H4Cl2	0	C06752
946	2-Chloroethanol[c]	2-Chloroethanol	C2H5OCl	0	C06753
947	Starch[c]	Starch	C36H62O31	0	C00369
948	Dextrin[c]	Dextrin	C36H62O31	0	C00721
949	Cellulose[c]	Cellulose	C18H32O16	0	C00760
950	Cellulose_[c]	Cellulose	C6H10O5	0	C00760
951	dCDP[c]	dCDP	C9H13N3O10P2	-2	C00705
952	L-Valine[c]	L-Valine	C5H11NO2	0	C00183
953	3-Oxotetradecanoyl-CoA[c]	3-Oxotetradecanoyl-CoA	C35H57N7O18P3S	-3	C05261
954	Lauroyl-CoA[c]	Lauroyl-CoA	C33H55N7O17P3S	-3	C01832
955	Enediyne_core[c]	Enediyne_core	C14H12O5	0	[]
956	SpoT2-SH[c]	SpoT2-SH	HR	0	[]
957	Preprosporolide[c]	Preprosporolide	C24H20O11	0	[]
958	D-Glucose_1-phosphate[c]	D-Glucose_1-phosphate	C6H12O9P	-1	C00103
959	dTDP-glucose[c]	dTDP-glucose	C16H24N2O16P2	-2	C00842
960	2-Dehydropantoate[c]	2-Dehydropantoate	C6H9O4	-1	C00966
961	5-Phosphoribosylamine[c]	5-Phosphoribosylamine	C5H12NO7P	0	C03090
962	5-Phosphoribosylglycinamide[c]	5-Phosphoribosylglycinamide	C7H15N2O8P	0	C03838
963	5-Methyltetrahydrofolate[c]	5-Methyltetrahydrofolate	C20H23N7O6	-2	C00440
964	5-Methylthioadenosine[c]	5-Methylthioadenosine	C11H15N5O3S	0	C00170
965	S-Methyl-5-thio-D-ribose_1-phosphate[c]	S-Methyl-5-thio-D-ribose_1-phosphate	C6H12O7PS	-1	C04188
966	trans-4-Hydroxy-L-proline[c]	trans-4-Hydroxy-L-proline	C5H8NO3	-1	C01157
967	trans-Cinnamate[c]	trans-Cinnamate	C9H7O2	-1	C00423
968	cis-3-(3-Carboxyethenyl)-3,5-cyclohexadiene-1,2-diol[c]	cis-3-(3-Carboxyethenyl)-3,5-cyclohexadiene-1,2-diol	C9H9O4	-1	C12622
969	all-trans-Hexaprenyl_diphosphate[c]	all-trans-Hexaprenyl_diphosphate	C30H50O7P2	-2	C01230
970	trans-Octadec-2-enoyl-ACP[c]	trans-Octadec-2-enoyl-ACP	C29H53N2O7PSR	0	C16221
971	UDP-glucuronate[c]	UDP-glucuronate	C15H19N2O18P2	-3	C00167
972	2,5-Diaminopyrimidine_nucleoside-triphosphate[c]	2,5-Diaminopyrimidine_nucleoside-triphosphate	C9H15N5O14P3	-3	C05923
973	2,5-Dioxopentanoate[c]	2,5-Dioxopentanoate	C5H5O4	-1	C00433
974	2,3,5-Trichlorodienelactone[c]	2,3,5-Trichlorodienelactone	C6HCl3O4	0	C18242
975	2,3,5-Trichloromaleylacetate[c]	2,3,5-Trichloromaleylacetate	C6H3Cl3O5	0	C18243
976	thex2eACP[c]	thex2eACP	C17H28N2O7PSR	-1	C05748
977	2,3-Dihydroxy-3-methylbutanoate[c]	2,3-Dihydroxy-3-methylbutanoate	C5H9O4	-1	C04039
978	2-Propynal[c]	2-Propynal	C3H2O	0	C05985
979	Propynoate[c]	Propynoate	C3HO2	-1	C00804
980	Guanosine[c]	Guanosine	C10H13N5O5	0	C00387
981	Guanosine_3,5-bis(diphosphate)[c]	Guanosine_3,5-bis(diphosphate)	C10H13N5O17P4	-4	C01228
982	tpalm2eACP[c]	tpalm2eACP	C27H48N2O7PSR	-1	C05763
983	CO[c]	Carbon monoxide	CHO	1	C00237
984	L-Cysteate[c]	L-Cysteate	C3H6NO5S	-1	C00506
985	4-Hydroxy-L-threonine[c]	4-Hydroxy-L-threonine	C4H9NO4	0	C06056
986	Nitrate[c]	Nitrate	NO3	-1	C00244
987	NDP[c]	NDP	R	-2	C00454
988	Nucleoside_triphosphate[c]	Nucleoside_triphosphate	O3PR	-3	C00201
989	N6-hydroxy-L-lysine[c]	N6-hydroxy-L-lysine	C6H14N2O3	0	C01028
990	4-Methyl-2-oxopentanoate[c]	4-Methyl-2-oxopentanoate	C6H9O3	-1	C00233
991	L-Leucine[c]	L-Leucine	C6H13NO2	0	C00123
992	L-Isoleucine[c]	L-Isoleucine	C6H13NO2	0	C00407
993	(3E)-3,4-didehydro-1,2-dihydro-gamma-caroten-1-ol[c]	(3E)-3,4-didehydro-1,2-dihydro-gamma-caroten-1-ol	C40H56O	0	[]
994	(3E)-3,4-didehydro-chlorobacterne[c]	(3E)-3,4-didehydro-chlorobacterne	C40H52O	0	[]
995	(3E)-3,4-didehydro-1-(1-O-glycosyl)-2-hydroxy-gamma-carotene[c]	(3E)-3,4-didehydro-1-(1-O-glycosyl)-2-hydroxy-gamma-carotene	C46H59O7	0	[]
996	(3E)-3,4-didehydro-1,2-dihydro-gamma-carotene-1,2,diol[c]	(3E)-3,4-didehydro-1,2-dihydro-gamma-carotene-1,2,diol	C40H56O2	0	[]
997	Sioxanthin_aglycone[c]	Sioxanthin_aglycone	C40H52O2	0	[]
998	Sioxanthin[c]	Sioxanthin	C46H63O7	0	[]
999	UDP-N-acetylmuramoyl-L-alanyl-D-gamma-glutamyl-meso-2,6-diaminopimelate[c]	UDP-N-acetylmuramoyl-L-alanyl-D-gamma-glutamyl-meso-2,6-diaminopimelate	C35H51N7O26P2	-4	C04877
1000	UDP-N-acetylmuramoyl-L-alanyl-gamma-D-glutamyl-L-lysine[c]	UDP-N-acetylmuramoyl-L-alanyl-gamma-D-glutamyl-L-lysine	C34H52N7O24P2	-3	C05892
1001	uaaGgla[c]	uaaGgla	C94H153N8O26P2	-3	C05893
1002	UDP-N-acetylmuramate[c]	UDP-N-acetylmuramate	C20H28N3O19P2	-3	C01050
1003	D-Glucose_6-phosphate[c]	D-Glucose_6-phosphate	C6H12O9P	-1	C00092
1004	Perillyl_aldehyde[c]	Perillyl_aldehyde	C10H14O	0	C02576
1005	Perillic_acid[c]	Perillic_acid	C10H13O2	-1	C11924
1006	Alkanesulfonate[c]	Alkanesulfonate	C16.234H32.694O3S	-1	C15521
1007	Uroporphyrinogen_I[c]	Uroporphyrinogen_I	C40H36N4O16	-8	C05766
1008	Coproporphyrinogen_I[c]	Coproporphyrinogen_I	C36H40N4O8	-4	C05768
1009	3,4-Dihydroxyphenylethyleneglycol[c]	3,4-Dihydroxyphenylethyleneglycol	C8H10O4	0	C05576
1010	3,4-Dihydroxymandelaldehyde[c]	3,4-Dihydroxymandelaldehyde	C8H8O4	0	C05577
1011	3-Phosphonooxypyruvate[c]	3-Phosphonooxypyruvate	C3H3O7P	-2	C03232
1012	Phenylpropanoate[c]	Phenylpropanoate	C9H9O2	-1	C05629
1013	cis-3-(Carboxy-ethyl)-3,5-cyclo-hexadiene-1,2-diol[c]	cis-3-(Carboxy-ethyl)-3,5-cyclo-hexadiene-1,2-diol	C9H11O4	-1	C11588
1014	O-Phospho-L-serine[c]	O-Phospho-L-serine	C3H7NO6P	-1	C01005
1015	acACP[c]	acACP	C13H22N2O7PSR	-1	C03939
1016	Decanoyl-CoA[c]	Decanoyl-CoA	C31H51N7O17P3S	-3	C05274
1017	S-Succinyldihydrolipoamide-E[c]	S-Succinyldihydrolipoamide-E	C12H19NO4S2	-1	C16254
1018	Sodium[c]	Sodium	Na	1	C01330
1019	sn-glycero-3-Phosphoethanolamine[c]	sn-glycero-3-Phosphoethanolamine	C5H14NO6P	0	C01233
1020	Ethanolamine[c]	Ethanolamine	C2H8NO	1	C00189
1021	3-Oxododecanoyl-CoA[c]	3-Oxododecanoyl-CoA	C33H53N7O18P3S	-3	C05263
1022	Chitobiose[c]	Chitobiose	C16H28N2O11	0	C01674
1023	Cholesterol[c]	Cholesterol	C27H46O	0	C00187
1024	Cholest-4-en-3-one[c]	Cholest-4-en-3-one	C27H44O	0	C00599
1025	26-Hydroxycholest-4-en-3-one[c]	26-Hydroxycholest-4-en-3-one	C27H44O2	0	C20143
1026	Chloroacetaldehyde[c]	Chloroacetaldehyde	C2H3ClO	0	C06754
1027	Chloroacetic_acid[c]	Chloroacetic_acid	C2H2O2Cl	-1	C06755
1028	Glycolaldehyde[c]	Glycolaldehyde	C2H4O2	0	C00266
1029	1D-myo-Inositol_3-phosphate[c]	1D-myo-Inositol_3-phosphate	C6H12O9P	-1	C04006
1030	myo-Inositol_4-phosphate[c]	myo-Inositol_4-phosphate	C6H12O9P	-1	C03546
1031	L-Methionyl-tRNA(Met)[c]	L-Methionyl-tRNA(Met)	HR	1	C02430
1032	N-Formylmethionyl-tRNA[c]	N-Formylmethionyl-tRNA	COR	0	C03294
1033	2-Oxepin-2(3H)-ylideneacetyl-CoA[c]	2-Oxepin-2(3H)-ylideneacetyl-CoA	C29H42N7O18P3S	0	C19975
1034	N-Carbamoyl-L-aspartate[c]	N-Carbamoyl-L-aspartate	C5H6N2O5	-2	C00438
1035	Glyoxylate[c]	Glyoxylate	C2HO3	-1	C00048
1036	(-)-Ureidoglycolate[c]	(-)-Ureidoglycolate	C3H5N2O4	-1	C00603
1037	Glyoxalate[c]	Glyoxalate	C2H2O3	0	C00048
1038	Allantoate[c]	Allantoate	C4H7N4O4	-1	C00499
1039	Allantoin[c]	Allantoin	C4H6N4O3	0	C02350
1040	D-Ribulose[c]	D-Ribulose	C5H10O5	0	C00309
1041	(S)-Dihydroorotate[c]	(S)-Dihydroorotate	C5H5N2O4	-1	C00337
1042	Hydroxypyruvate[c]	Hydroxypyruvate	C3H3O4	-1	C00168
1043	Fe2+[e]	Fe2+	Fe	2	C14818
1044	Fe3+[e]	Fe3+	Fe	3	C14819
1045	Fe3+[c]	Fe3+	Fe	3	C14819
1046	Chloride[e]	Chloride	Cl	-1	C00698
1047	2-C-Methyl-D-erythritol_4-phosphate[c]	2-C-Methyl-D-erythritol_4-phosphate	C5H12O7P	-1	C11434
1048	4-Aminobenzoate[c]	4-Aminobenzoate	C7H6NO2	-1	C00568
1049	Folate[c]	Folate	C19H17N7O6	-2	C00504
1050	4-(Cytidine_5-diphospho)-2-C-methyl-D-erythritol[c]	4-(Cytidine_5-diphospho)-2-C-methyl-D-erythritol	C14H23N3O14P2	-2	C11435
1051	Glycolate[c]	Glycolate	C2H3O3	-1	C00160
1052	2-Hydroxy-3-oxopropanoate[c]	2-Hydroxy-3-oxopropanoate	C3H3O4	-1	C01146
1053	Lumichrome[e]	Lumichrome	C12H10N4O2	0	C01727
1054	Lumichrome[c]	Lumichrome	C12H10N4O2	0	C01727
1055	2-Demethylmenaquinone[c]	2-Demethylmenaquinone	C50H70O2	0	C05818
1056	Isochorismate[c]	Isochorismate	C10H8O6	-2	C00885
1057	2-Succinyl-5-enolpyruvyl-6-hydroxy-3-cyclohexene-1-carboxylate[c]	2-Succinyl-5-enolpyruvyl-6-hydroxy-3-cyclohexene-1-carboxylate	C14H13O9	-3	C16519
1058	(1R,6R)-6-Hydroxy-2-succinylcyclohexa-2,4-diene-1-carboxylate[c]	(1R,6R)-6-Hydroxy-2-succinylcyclohexa-2,4-diene-1-carboxylate	C11H10O6	-2	C05817
1059	2-Succinylbenzoate[c]	2-Succinylbenzoate	C11H8O5	-2	C02730
1060	2-Succinylbenzoyl-CoA[c]	2-Succinylbenzoyl-CoA	C32H40N7O20P3S	-4	C03160
1061	1,4-Dihydroxy-2-naphthoyl-CoA[c]	1,4-Dihydroxy-2-naphthoyl-CoA	C32H39N7O19P3S	-3	C15547
1062	1,4-Dihydroxy-2-naphthoate[c]	1,4-Dihydroxy-2-naphthoate	C11H7O4	-1	C03657
1063	Formate[e]	Formate	CHO2	-1	C00058
1064	Ciliatine[c]	Ciliatine	C2H7NO3P	-1	C03557
1065	CMPciliatine[c]	CMPciliatine	C11H19N4O10P2	-1	C05673
1066	N-Acetyl-L-aspartate[c]	N-Acetyl-L-aspartate	C6H7NO5	-2	C01042
1067	Phosphoethanolamine[c]	Phosphoethanolamine	C2H8NO4P	0	C00346
1068	CDPethanolamine[c]	CDPethanolamine	C11H19N4O11P2	-1	C00570
1069	N-Formyl-L-aspartate[c]	N-Formyl-L-aspartate	C5H5NO5	-2	C01044
1070	uaaGgtla[c]	uaaGgtla	C94H155N9O25P2	-2	C05894
1071	(S)-Lactaldehyde[c]	(S)-Lactaldehyde	C3H6O2	0	C00424
1072	(S)-Lactate[c]	(S)-Lactate	C3H5O3	-1	C00186
1073	Saccharopine[c]	Saccharopine	C11H19N2O6	-1	C00449
1074	Lysopine[c]	Lysopine	C9H18N2O4	0	C04020
1075	3,4-Didehydrorhodopin[c]	3,4-Didehydrorhodopin	C40H56O	0	C15874
1076	Sioxanthin[e]	Sioxanthin	C46H63O7	0	[]
1077	Salicin[e]	Salicin	C13H18O7	0	C01451
1078	Salicin[c]	Salicin	C13H18O7	0	C01451
1079	Salicin_6-phosphate[c]	Salicin_6-phosphate	C13H18O10P	-1	C06188
1080	Saligenin[c]	Saligenin	C7H8O2	0	C02323
1081	D-Galactose[e]	D-Galactose	C6H12O6	0	C00124
1082	Protein_N(pi)-phospho-L-histidine[c]	Protein_N(pi)-phospho-L-histidine	C7H7N4O5PR2	-2	C04261
1083	Protein_histidine[c]	Protein_histidine	C7H8N4O2R2	0	C00615
1084	L-Tyrosine[e]	L-Tyrosine	C9H11NO3	0	C00082
1085	L-Alanine[e]	L-Alanine	C3H7NO2	0	C00041
1086	L-Asparagine[e]	L-Asparagine	C4H8N2O3	0	C00152
1087	all_trans_Polyprenyl_diphosphate[c]	all_trans_Polyprenyl_diphosphate	C10H20O7P2	0
1088	Dialurate[c]	Dialurate	C4H4N2O4	0
1089	apoACP[c]	apoACP	R	0

## Sheet: Gene
	Genes
1	Q5S_16775
2	Q5S_24430
3	Q5S_15140
4	Q5S_07455
5	Q5S_11620
6	Q5S_22085
7	Q5S_17305
8	Q5S_12065
9	Q5S_23320
10	Q5S_22765
11	Q5S_24150
12	Q5S_01730
13	Q5S_14255
14	Q5S_11200
15	Q5S_15160
16	Q5S_00335
17	Q5S_28725
18	Q5S_11580
19	Q5S_19935
20	Q5S_06170
21	Q5S_00245
22	Q5S_24770
23	Q5S_12780
24	Q5S_05105
25	Q5S_12155
26	Q5S_23770
27	Q5S_22525
28	Q5S_22430
29	Q5S_04675
30	Q5S_11925
31	Q5S_28260
32	Q5S_27145
33	Q5S_28240
34	Q5S_07350
35	Q5S_05620
36	Q5S_26315
37	Q5S_26320
38	Q5S_07175
39	Q5S_01710
40	Q5S_30095
41	Q5S_05580
42	Q5S_04680
43	Q5S_07110
44	Q5S_07115
45	Q5S_12190
46	Q5S_07360
47	Q5S_11845
48	Q5S_23880
49	Q5S_12325
50	Q5S_25280
51	Q5S_09265
52	Q5S_18060
53	Q5S_27890
54	Q5S_27875
55	Q5S_20505
56	Q5S_12260
57	Q5S_20665
58	Q5S_20685
59	Q5S_06270
60	Q5S_02810
61	Q5S_04035
62	Q5S_14820
63	Q5S_00940
64	Q5S_21380
65	Q5S_11960
66	Q5S_25025
67	Q5S_08505
68	Q5S_01035
69	Q5S_01040
70	Q5S_28760
71	Q5S_23190
72	Q5S_06695
73	Q5S_04945
74	Q5S_04060
75	Q5S_27745
76	Q5S_24480
77	Q5S_28745
78	Q5S_11050
79	Q5S_26825
80	Q5S_27685
81	Q5S_10930
82	Q5S_10945
83	Q5S_25640
84	Q5S_25635
85	Q5S_28525
86	Q5S_13030
87	Q5S_11655
88	Q5S_08555
89	Q5S_09630
90	Q5S_22780
91	Q5S_21925
92	Q5S_13515
93	Q5S_10490
94	Q5S_10495
95	Q5S_10500
96	Q5S_20310
97	Q5S_21385
98	Q5S_28695
99	Q5S_20620
100	Q5S_05080
101	Q5S_06220
102	Q5S_09250
103	Q5S_30080
104	Q5S_30085
105	Q5S_01580
106	Q5S_04665
107	Q5S_04930
108	Q5S_11865
109	Q5S_17695
110	Q5S_17795
111	Q5S_17950
112	Q5S_30520
113	Q5S_09625
114	Q5S_01845
115	Q5S_00435
116	Q5S_21770
117	Q5S_09860
118	Q5S_29330
119	Q5S_07120
120	Q5S_05705
121	Q5S_16315
122	Q5S_04685
123	Q5S_25885
124	Q5S_24455
125	Q5S_28965
126	Q5S_24555
127	Q5S_16990
128	Q5S_22200
129	Q5S_27795
130	Q5S_27800
131	Q5S_01875
132	Q5S_26260
133	Q5S_03710
134	Q5S_17670
135	Q5S_10065
136	Q5S_00920
137	Q5S_05000
138	Q5S_20690
139	Q5S_30685
140	Q5S_17575
141	Q5S_27860
142	Q5S_06200
143	Q5S_21930
144	Q5S_31485
145	Q5S_07380
146	Q5S_16490
147	Q5S_04535
148	Q5S_01745
149	Q5S_15585
150	Q5S_19965
151	Q5S_00750
152	Q5S_16060
153	Q5S_17010
154	Q5S_24585
155	Q5S_01120
156	Q5S_24570
157	Q5S_23425
158	Q5S_08740
159	Q5S_04545
160	Q5S_01530
161	Q5S_21110
162	Q5S_11640
163	Q5S_04825
164	Q5S_22145
165	Q5S_23825
166	Q5S_16415
167	Q5S_04170
168	Q5S_23610
169	Q5S_29145
170	Q5S_32580
171	Q5S_04670
172	Q5S_11855
173	Q5S_15590
174	Q5S_04985
175	Q5S_31450
176	Q5S_05025
177	Q5S_24475
178	Q5S_03430
179	Q5S_02305
180	Q5S_14800
181	Q5S_13795
182	Q5S_03855
183	Q5S_20190
184	Q5S_01185
185	Q5S_22050
186	Q5S_03470
187	Q5S_11905
188	Q5S_08195
189	Q5S_20630
190	Q5S_00570
191	Q5S_11615
192	Q5S_18075
193	Q5S_18085
194	Q5S_18105
195	Q5S_17880
196	Q5S_03315
197	Q5S_12160
198	Q5S_23520
199	Q5S_10485
200	Q5S_02180
201	Q5S_02190
202	Q5S_02195
203	Q5S_00900
204	Q5S_08270
205	Q5S_21105
206	Q5S_06515
207	Q5S_13965
208	Q5S_17960
209	Q5S_28935
210	Q5S_21915
211	Q5S_21910
212	Q5S_21905
213	Q5S_21765
214	Q5S_03900
215	Q5S_00290
216	Q5S_06820
217	Q5S_22760
218	Q5S_06480
219	Q5S_04470
220	Q5S_04485
221	Q5S_04490
222	Q5S_06880
223	Q5S_32225
224	Q5S_33275
225	Q5S_17265
226	Q5S_17285
227	Q5S_06165
228	Q5S_14490
229	Q5S_22130
230	Q5S_22160
231	Q5S_02635
232	Q5S_22580
233	Q5S_23510
234	Q5S_05135
235	Q5S_05375
236	Q5S_16170
237	Q5S_05370
238	Q5S_18065
239	Q5S_25865
240	Q5S_25875
241	Q5S_00580
242	Q5S_15080
243	Q5S_17805
244	Q5S_17855
245	Q5S_18115
246	Q5S_18120
247	Q5S_30460
248	Q5S_15035
249	Q5S_11950
250	Q5S_26510
251	Q5S_26730
252	Q5S_08725
253	Q5S_00020
254	Q5S_11485
255	Q5S_19880
256	Q5S_22075
257	Q5S_23475
258	Q5S_01640
259	Q5S_27830
260	Q5S_00765
261	Q5S_07040
262	Q5S_14080
263	Q5S_14085
264	Q5S_22710
265	Q5S_07715
266	Q5S_26040
267	Q5S_30475
268	Q5S_30990
269	Q5S_23910
270	Q5S_16960
271	Q5S_02940
272	Q5S_02950
273	Q5S_09505
274	Q5S_09510
275	Q5S_02145
276	Q5S_27880
277	Q5S_05495
278	Q5S_20185
279	Q5S_08785
280	Q5S_17700
281	Q5S_27390
282	Q5S_27250
283	Q5S_23620
284	Q5S_06175
285	Q5S_11940
286	Q5S_08895
287	Q5S_19745
288	Q5S_03145
289	Q5S_27640
290	Q5S_03090
291	Q5S_27625
292	Q5S_27620
293	Q5S_27615
294	Q5S_27610
295	Q5S_03115
296	Q5S_03140
297	Q5S_27585
298	Q5S_03150
299	Q5S_03155
300	Q5S_03165
301	Q5S_03170
302	Q5S_04210
303	Q5S_05170
304	Q5S_04235
305	Q5S_27595
306	Q5S_27590
307	Q5S_27580
308	Q5S_27575
309	Q5S_27570
310	Q5S_28980
311	Q5S_08710
312	Q5S_23835
313	Q5S_06240
314	Q5S_13095
315	Q5S_30265
316	Q5S_14835
317	Q5S_24265
318	Q5S_24275
319	Q5S_24280
320	Q5S_00635
321	Q5S_09410
322	Q5S_14640
323	Q5S_21950
324	Q5S_23950
325	Q5S_21520
326	Q5S_20060
327	Q5S_25030
328	Q5S_07155
329	Q5S_12405
330	Q5S_29155
331	Q5S_23235
332	Q5S_23255
333	Q5S_05750
334	Q5S_10440
335	Q5S_17770
336	Q5S_20440
337	Q5S_28945
338	Q5S_21310
339	Q5S_04400
340	Q5S_00240
341	Q5S_16870
342	Q5S_16885
343	Q5S_04815
344	Q5S_01015
345	Q5S_05195
346	Q5S_17725
347	Q5S_17985
348	Q5S_24465
349	Q5S_03310
350	Q5S_26410
351	Q5S_29050
352	Q5S_24595
353	Q5S_24605
354	Q5S_24615
355	Q5S_24630
356	Q5S_24640
357	Q5S_24650
358	Q5S_24655
359	Q5S_24660
360	Q5S_10610
361	Q5S_22385
362	Q5S_27540
363	Q5S_11965
364	Q5S_24745
365	Q5S_01720
366	Q5S_30935
367	Q5S_16530
368	Q5S_23195
369	Q5S_25755
370	Q5S_04430
371	Q5S_04435
372	Q5S_01865
373	Q5S_19885
374	Q5S_19900
375	Q5S_19905
376	Q5S_20015
377	Q5S_07790
378	Q5S_05465
379	Q5S_16385
380	Q5S_23870
381	Q5S_21815
382	Q5S_23645
383	Q5S_05545
384	Q5S_09925
385	Q5S_05440
386	Q5S_23850
387	Q5S_03330
388	Q5S_25770
389	Q5S_05230
390	Q5S_03355
391	Q5S_21215
392	Q5S_21210
393	Q5S_10890
394	Q5S_05605
395	Q5S_19210
396	Q5S_10515
397	Q5S_21330
398	Q5S_21365
399	Q5S_25825
400	Q5S_04805
401	Q5S_26055
402	Q5S_26060
403	Q5S_23420
404	Q5S_06315
405	Q5S_06320
406	Q5S_06325
407	Q5S_17610
408	Q5S_17615
409	Q5S_17625
410	Q5S_17630
411	Q5S_19820
412	Q5S_08495
413	Q5S_17780
414	Q5S_20195
415	Q5S_20550
416	Q5S_24875
417	Q5S_18055
418	Q5S_18070
419	Q5S_23820
420	Q5S_30525
421	Q5S_26550
422	Q5S_12460
423	Q5S_21355
424	Q5S_17185
425	Q5S_17195
426	Q5S_23845
427	Q5S_21900
428	Q5S_28640
429	Q5S_28645
430	Q5S_09210
431	Q5S_19835
432	Q5S_02230
433	Q5S_28955
434	Q5S_14830
435	Q5S_20010
436	Q5S_05300
437	Q5S_30960
438	Q5S_21845
439	Q5S_24775
440	Q5S_02795
441	Q5S_03050
442	Q5S_09115
443	Q5S_09110
444	Q5S_09105
445	Q5S_09120
446	Q5S_15470
447	Q5S_04725
448	Q5S_22305
449	Q5S_07240
450	Q5S_32080
451	Q5S_03275
452	Q5S_22290
453	Q5S_23860
454	Q5S_06430
455	Q5S_07290
456	Q5S_07300
457	Q5S_04300
458	Q5S_04900
459	Q5S_09205
460	Q5S_14130
461	Q5S_28175
462	Q5S_28170
463	Q5S_07090
464	Q5S_18675
465	Q5S_03345
466	Q5S_30795
467	Q5S_19755
468	Q5S_00025
469	Q5S_23315
470	Q5S_25775
471	Q5S_14055
472	Q5S_12070
473	Q5S_12050
474	Q5S_31800
475	Q5S_24045
476	Q5S_03575
477	Q5S_03555
478	Q5S_13605
479	Q5S_13615
480	Q5S_03595
481	Q5S_03600
482	Q5S_03540
483	Q5S_03535
484	Q5S_03590
485	Q5S_03625
486	Q5S_11450
487	Q5S_11455
488	Q5S_12035
489	Q5S_24320
490	Q5S_26145
491	Q5S_26150
492	Q5S_26325
493	Q5S_25925
494	Q5S_03935
495	Q5S_12400
496	Q5S_29335
497	Q5S_04475
498	Q5S_26225
499	Q5S_03825
500	Q5S_31140
501	Q5S_03690
502	Q5S_17250
503	Q5S_15110
504	Q5S_14245
505	Q5S_05530
506	Q5S_26420
507	Q5S_26000
508	Q5S_21850
509	Q5S_24175
510	Q5S_12075
511	Q5S_24575
512	Q5S_22210
513	Q5S_16665
514	Q5S_04890
515	Q5S_29340
516	Q5S_02675
517	Q5S_22180
518	Q5S_26240
519	Q5S_23855
520	Q5S_03770
521	Q5S_03780
522	Q5S_25015
523	Q5S_20745
524	Q5S_11235
525	Q5S_15130
526	Q5S_15135
527	Q5S_25120
528	Q5S_08475
529	Q5S_03305
530	Q5S_03720
531	Q5S_10725
532	Q5S_20710
533	Q5S_20705
534	Q5S_03390
535	Q5S_00390
536	Q5S_23170
537	Q5S_07325
538	Q5S_25240
539	Q5S_21390
540	Q5S_27280
541	Q5S_06225
542	Q5S_11525
543	Q5S_11535
544	Q5S_11540
545	Q5S_11545
546	Q5S_11555
547	Q5S_26360
548	Q5S_21045
549	Q5S_21050
550	Q5S_22725
551	Q5S_25155
552	Q5S_15575
553	Q5S_21860
554	Q5S_21220
555	Q5S_21250
556	Q5S_12080
557	Q5S_12165
558	Q5S_25495
559	Q5S_25490
560	Q5S_01315
561	Q5S_25395
562	Q5S_27300
563	Q5S_29190
564	Q5S_28250
565	Q5S_25765
566	Q5S_30455
567	Q5S_26015
568	Q5S_08850
569	Q5S_11420
570	Q5S_15840
571	Q5S_21895
572	Q5S_23590
573	Q5S_00370
574	Q5S_21545
575	Q5S_27690
576	Q5S_27695
577	Q5S_27705
578	Q5S_27725
579	Q5S_05055
580	Q5S_18180
581	Q5S_15255
582	Q5S_30270
583	Q5S_24395
584	Q5S_07160
585	Q5S_01095
586	Q5S_13090
587	Q5S_14780
588	Q5S_14980
589	Q5S_08780
590	Q5S_22545
591	Q5S_11830
592	Q5S_01070
593	Q5S_00945
594	Q5S_21805
595	Q5S_04440
596	Q5S_05415
597	Q5S_05090
598	Q5S_02660
599	Q5S_20695
600	Q5S_26405
601	Q5S_01985
602	Q5S_04405
603	Q5S_25275
604	Q5S_28940
605	Q5S_01215
606	Q5S_01220
607	Q5S_26280
608	Q5S_26305
609	Q5S_01235
610	Q5S_01240
611	Q5S_01245
612	Q5S_01250
613	Q5S_17230
614	Q5S_15105
615	Q5S_23865
616	Q5S_30210
617	Q5S_03400
618	Q5S_21525
619	Q5S_01820
620	Q5S_21505
621	Q5S_02580
622	Q5S_21495
623	Q5S_15820
624	Q5S_09660
625	Q5S_04425
626	Q5S_07125
627	Q5S_25110
628	Q5S_31065
629	Q5S_10705
630	Q5S_14270
631	Q5S_10480
632	Q5S_23200
633	Q5S_09825
634	Q5S_09830
635	Q5S_09835
636	Q5S_17755
637	Q5S_26045
638	Q5S_17765
639	Q5S_29055
640	Q5S_09455
641	Q5S_12010
642	Q5S_01075
643	Q5S_12200
644	Q5S_31330
645	Q5S_19985
646	Q5S_09900
647	Q5S_06565
