# Supplementary material for: Use of genome-scale models to get new insights into the marine actinomycete genus Salinispora
Source: BMC Syst Biol. 2019 Jan 21;13:11. doi: 10.1186/s12918-019-0683-1 (PMC6341766; doi:10.1186/s12918-019-0683-1)
Supplement: Supplementary file 2 — Excel files with list of reactions, metabolites, and genes included in each reconstruction with corresponding references, associated GPR, E.C. numbers and notes. Mat files for each Salinispora model built in this work. (MAT). (ZIP 1303 kb) [file 12918_2019_683_MOESM2_ESM.zip › iCCSP114_BMC.xlsx]

## Sheet: Reaction List
Rxn #	Abbreviation	Description	Formula	Reversible	GPR	LB	UB	CS	Subsystem	References	Notes	EC number	KEGGID
1	r_0001	R00014	Pyruvate[c] + Thiamin_diphosphate[c] <=> CO2[c] + 2-(alpha-Hydroxyethyl)thiamine_diphosphate[c]	1	((B118_RS0115545 and B118_RS0115540) or (B118_RS0103925) or (B118_RS0125090 and B118_RS0125095) or (B118_RS0102325) or (B118_RS0115900))	-1000	1000	2	Glycolysis/Gluconeogenesis; Citrate cycle (TCA cycle); Pyruvate metabolism	[]	[]	1.2.4.1	[]
2	r_0002	R08648	H+[c] + Pyruvate[c] + 2-Oxobutanoate[c] -> CO2[c] + (S)-2-Aceto-2-hydroxybutanoate[c]	0	(B118_RS0103850 and B118_RS0103965 and B118_RS0103970)	0	1000	2	Valine, leucine and isoleucine biosynthesis	[]	[]	2.2.1.6	[]
3	r_0003	R00006	H+[c] + 2 Pyruvate[c] -> CO2[c] + 2-Acetolactate[c]	0	(B118_RS0103850 and B118_RS0103965 and B118_RS0103970)	0	1000	2	Pantothenate and CoA biosynthesis	[]	[]	2.2.1.6	[]
4	r_0004	R01711	Oxygen[c] + Pyridoxine[c] -> Pyridoxal[c] + H2O2[c]	0	B118_RS0116180	0	1000	2	Vitamin B6 metabolism	[]	[]	1.4.3.5	[]
5	r_0005	R00004	Pyrophosphate[c] + H2O[c] -> 2 H+[c] + 2 Orthophosphate[c]	0	((B118_RS0111285) or (B118_RS0105880))	0	1000	2	Oxidative Phosphorylation	[]	[]	3.6.1.1	[]
6	r_0006	R00859	3 H2O[c] + 6 Oxidized_ferredoxin[c] + Hydrogen_sulfide[c] <=> 7 H+[c] + 6 Reduced_ferredoxin[c] + Sulfite[c]	1	B118_RS0101300	-1000	1000	2	Sulfur metabolism	[]	[]	1.8.7.1	[]
7	r_0007	R00009	2 H2O2[c] -> Oxygen[c] + 2 H2O[c]	0	B118_RS0123195	0	1000	2	Glyoxylate and dicarboxylate metabolism	[]	[]	1.11.1.6	[]
8	r_0008	R03596	3 H2O[c] + 3 NADP+[c] + Hydrogen_selenide[c] <=> 3 H+[c] + 3 NADPH[c] + Selenite[c]	1	((B118_RS0106750) or (B118_RS0114000))	-1000	1000	2	Selenocompound metabolism	[]	[]	1.8.1.9	[]
9	r_0009	R02519	Oxygen[c] + Homogentisate[c] -> H+[c] + 4-Maleylacetoacetate[c]	0	B118_RS0106165	0	1000	2	Tyrosine metabolism; Styrene degradation	[]	[]	1.13.11.5	[]
10	r_0010	R04747	CoA[c] + 3-Oxooctanoyl-CoA[c] -> Acetyl-CoA[c] + Hexanoyl-CoA[c]	0	((B118_RS0117225) or (B118_RS0114835) or (B118_RS0112455))	0	1000	2	Fatty acid metabolism; Fatty acid elongation	[]	[]	2.3.1.16	[]
11	r_0011	R04955	H+[c] + NADH[c] + thex2eACP[c] -> NAD+[c] + hexACP[c]	0	B118_RS0127095	0	1000	2	Fatty acid biosynthesis	[]	[]	1.3.1.10 1.3.1.9	[]
12	r_0012	R04957	H+[c] + hexACP[c] + malACP[c] -> CO2[c] + 3ooctACP[c] + Acyl-carrier_protein[c]	0	((B118_RS0102345) or (B118_RS0115855))	0	1000	2	Fatty acid biosynthesis	[]	[]	2.3.1.179	[]
13	r_0013	R03238	D-Tagatose_6-phosphate[c] + UTP[c] <=> UDP[c] + D-Tagatose_1,6-bisphosphate[c]	1	B118_RS0105155	-1000	1000	2	Galactose metabolism	[]	[]	2.7.1.11	[]
14	r_0014	R04970	H+[c] + NADPH[c] + tpalm2eACP[c] -> NADP+[c] + hexdecACP[c]	0	B118_RS0127095	0	1000	2	Fatty acid biosynthesis	[]	[]	1.3.1.10 1.3.1.9	[]
15	r_0015	R00621	Thiamin_diphosphate[c] + 2-Oxoglutarate[c] -> CO2[c] + 3-Carboxy-1-hydroxypropyl-ThPP[c]	0	B118_RS0101375	0	1000	2	Citrate cycle (TCA cycle)	[]	[]	1.2.4.2	[]
16	r_0016	R00573	H2O[c] + UTP[c] + ATP[c] + L-Glutamine[c] -> 2 H+[c] + Orthophosphate[c] + L-Glutamate[c] + CTP[c] + ADP[c]	0	B118_RS0122675	0	1000	2	Pyrimidine metabolism	[]	[]	6.3.4.2	[]
17	r_0017	R01073	5-Phospho-alpha-D-ribose_1-diphosphate[c] + Anthranilate[c] -> Pyrophosphate[c] + N-(5-Phospho-D-ribosyl)anthranilate[c]	0	B118_RS0105315	0	1000	2	Phenylalanine, tyrosine and tryptophan biosynthesis	[]	[]	2.4.2.18	[]
18	r_0018	r_1470	H2O[c] + Chlorobactene[c] -> Chlorobacterne[c]	0	B118_RS0105050	0	1000	4	Carotenoid biosynthesis, Sioxanthin biosynthesis	[]	[]	[]	[]
19	r_0019	R01710	Oxygen[c] + H2O[c] + Pyridoxamine[c] -> Pyridoxal[c] + H2O2[c] + NH3[c]	0	B118_RS0116180	0	1000	2	Vitamin B6 metabolism	[]	[]	1.4.3.5	[]
20	r_0020	R05032	uagmda[c] + UDP-N-acetyl-D-glucosamine[c] <=> UDP[c] + uaagmdaa[c]	1	((B118_RS0118215) or (B118_RS0104880))	-1000	1000	2	Peptidoglycan Biosynthesis	[]	[]	2.4.1.277	[]
21	r_0021	R00278	Oxygen[c] + Pyridoxine_phosphate[c] -> H2O2[c] + Pyridoxal_phosphate[c]	0	B118_RS0116180	0	1000	2	Vitamin B6 metabolism	[]	[]	1.4.3.5	[]
22	r_0022	R01714	5-O-(1-Carboxyvinyl)-3-phosphoshikimate[c] -> H+[c] + Orthophosphate[c] + Chorismate[c]	0	B118_RS0107925	0	1000	2	Phenylalanine, tyrosine and tryptophan biosynthesis	[]	[]	4.2.3.5	[]
23	r_0023	R01402	H+[c] + Orthophosphate[c] + 5-Methylthioadenosine[c] -> Adenine[c] + S-Methyl-5-thio-D-ribose_1-phosphate[c]	0	B118_RS0107305	0	1000	2	Cysteine and methionine metabolism	[]	[]	2.4.2.28	[]
24	r_0024	R04144	ATP[c] + 5-Phosphoribosylamine[c] + Glycine[c] <=> H+[c] + Orthophosphate[c] + ADP[c] + 5-Phosphoribosylglycinamide[c]	1	B118_RS0115375	-1000	1000	2	Purine metabolism	[]	[]	6.3.4.13	[]
25	r_0025	R01072	H2O[c] + L-Glutamine[c] + 5-Phospho-alpha-D-ribose_1-diphosphate[c] -> Pyrophosphate[c] + L-Glutamate[c] + 5-Phosphoribosylamine[c]	0	B118_RS0115280	0	1000	2	Alanine, aspartate and glutamate metabolism; Purine metabolism	[]	[]	2.4.2.14	[]
26	r_0026	R06613	H+[c] + NADPH[c] + 5,10-Methylenetetrahydrofolate[c] + dUMP[c] <=> NADP+[c] + Tetrahydrofolate[c] + dTMP[c]	1	B118_RS0117075	-1000	1000	2	One carbon pool by folate; Pyrimidine metabolism	[]	[]	2.1.1.148	[]
27	r_0027	R01655	H2O[c] + 5,10-Methenyltetrahydrofolate[c] <=> H+[c] + 10-Formyltetrahydrofolate[c]	1	((B118_RS0126060) or (B118_RS0100815))	-1000	1000	2	One carbon pool by folate	[]	[]	3.5.4.9	[]
28	r_0028	R00945	H2O[c] + Glycine[c] + 5,10-Methylenetetrahydrofolate[c] <=> Tetrahydrofolate[c] + L-Serine[c]	1	B118_RS0125070	-1000	1000	2	Glycine, serine and threonine metabolism; Cyanoamino acid metabolism; Methane metabolism; One carbon pool by folate; Glyoxylate ... <Preview truncated at 128 characters>	[]	[]	2.1.2.1	[]
29	r_0029	R01226	H2O[c] + 5,10-Methylenetetrahydrofolate[c] + 3-Methyl-2-oxobutanoic_acid[c] -> Tetrahydrofolate[c] + 2-Dehydropantoate[c]	0	B118_RS0105545	0	1000	2	Pantothenate and CoA biosynthesis	[]	[]	2.1.2.11	[]
30	r_0030	R01220	NADP+[c] + 5,10-Methylenetetrahydrofolate[c] <=> NADPH[c] + 5,10-Methenyltetrahydrofolate[c]	1	((B118_RS0126060) or (B118_RS0100815))	-1000	1000	2	One carbon pool by folate	[]	[]	1.5.1.5	[]
31	r_0031	r_0602	H2O[c] + ATP[c] + Fe(III)dicitrate[e] -> H+[c] + Orthophosphate[c] + ADP[c] + Fe(III)dicitrate[c]	0	((B118_RS0111015 and B118_RS0111020) or (B118_RS0103825) or (B118_RS0102640 and B118_RS0102645 and B118_RS0102655) or (B118_RS0102640 and B118_RS0102650 and B118_RS0102655))	0	1000	2	ABC transporters	[]	[]	[]	[]
32	r_0032	R05509	Acetyl-CoA[c] + Acrylic_acid[c] <=> Acetate[c] + Propenoyl-CoA[c]	1	B118_RS0102930	-1000	1000	2	Styrene degradation	[]	[]	2.8.3.12	[]
33	r_0033	R05586	CoA[c] + 3-Oxopimeloyl-CoA[c] <=> Acetyl-CoA[c] + Glutaryl-CoA[c]	1	((B118_RS0117225) or (B118_RS0114835) or (B118_RS0112455))	-1000	1000	2	Benzoate degradation	[]	[]	2.3.1.16	[]
34	r_0034	R00897	Hydrogen_sulfide[c] + O-Acetyl-L-serine[c] -> H+[c] + Acetate[c] + L-Cysteine[c]	0	((B118_RS0114815) or (B118_RS0110970) or (B118_RS0118725))	0	1000	2	Cysteine and methionine metabolism; Sulfur metabolism	[]	[]	2.5.1.47	[]
35	r_0035	R06628	H+[c] + dTDP-3-amino-2,3,6-trideoxy-C-methyl-D-erythro-hexopyranos-4-ulose[c] <=> dTDP-L-4-oxovancosamine[c]	1	B118_RS0125760	-1000	1000	2	Biosynthesis of vancomycin group antibiotics	[]	[]	EvaD	[]
36	r_0036	R06428	dTDP-4-oxo-6-deoxy-D-glucose[c] <=> H+[c] + H2O[c] + dTDP-2,6-dideoxy-D-glycero-hex-2-enos-4-ulose[c]	1	B118_RS0125550	-1000	1000	2	Biosynthesis of vancomycin group antibiotics	[]	[]	EvaA	[]
37	r_0037	R04986	H+[c] + 4-Hydroxy-3-octaprenylbenzoate[c] -> CO2[c] + 2-Octaprenylphenol[c]	0	((B118_RS0110955) or (B118_RS0110945))	0	1000	2	Ubiquinone and other terpenoid-quinone biosynthesis	[]	[]	4.1.1.98	[]
38	r_0038	R01834	5alpha-Androstane-3,17-dione[c] + FAD[c] <=> Androstenedione[c] + FADH2[c]	1	B118_RS0103260	-1000	1000	2	Steroid degradation	[]	[]	1.3.99.5	[]
39	r_0039	R08095	CoA[c] + 5-Methyl-3-oxo-4-hexenoyl-CoA[c] <=> Acetyl-CoA[c] + 3-Methylcrotonyl-CoA[c]	1	((B118_RS0117225) or (B118_RS0114835) or (B118_RS0112455))	-1000	1000	2	Geraniol degradation	[]	[]	2.3.1.16	[]
40	r_0040	R00571	UTP[c] + ATP[c] + NH3[c] -> 2 H+[c] + Orthophosphate[c] + CTP[c] + ADP[c]	0	B118_RS0122675	0	1000	2	Pyrimidine metabolism	[]	[]	6.3.4.2	[]
41	r_0041	R04138	ATP[c] + 3-Methylcrotonyl-CoA[c] + HCO3-[c] -> H+[c] + Orthophosphate[c] + ADP[c] + 3-Methylglutaconyl-CoA[c]	0	B118_RS0105805	0	1000	1	Valine, leucine and isoleucine degradation	[]	[]	6.4.1.4	[]
42	r_0042	R03105	H+[c] + Pyruvate[c] + Thiosulfate[c] -> Sulfite[c] + Mercaptopyruvate[c]	0	((B118_RS0109940) or (B118_RS0118840))	0	1000	2	Cysteine and methionine metabolism	[]	[]	2.8.1.2	[]
43	r_0043	R04095	3-Methylbutanoyl-CoA[c] + FAD[c] -> 3-Methylcrotonyl-CoA[c] + FADH2[c]	0	((B118_RS0115015) or (B118_RS0105810))	0	1000	2	Valine, leucine and isoleucine degradation	[]	[]	1.3.8.7	[]
44	r_0044	R10115	H+[c] + malACP[c] + malACPme[c] -> CO2[c] + Acyl-carrier_protein[c] + 3ketgACPme[c]	0	((B118_RS0102345) or (B118_RS0115855))	0	1000	2	Biotin metabolism	[]	[]	2.3.1.179	[]
45	r_0045	R03868	Maleylpyruvate[c] <=> 3-Fumarylpyruvate[c]	1	B118_RS0127525	-1000	1000	2	Tyrosine metabolism	[]	[]	5.2.1.4	[]
46	r_0046	R01867	(S)-Dihydroorotate[c] + Fumarate[c] <=> Succinate[c] + Orotate[c]	1	B118_RS0107865	-1000	1000	2	Pyrimidine metabolism	[]	[]	1.3.5.2	[]
47	r_0047	R01993	H2O[c] + (S)-Dihydroorotate[c] <=> H+[c] + N-Carbamoyl-L-aspartate[c]	1	B118_RS0107880	-1000	1000	2	Pyrimidine metabolism	[]	[]	3.5.2.3	[]
48	r_0048	R01600	ATP[c] + beta-D-Glucose[c] <=> ADP[c] + beta-D-Glucose_6-phosphate[c]	1	((B118_RS0118170) or (B118_RS0105190) or (B118_RS0105725))	-1000	1000	2	Glycolysis/Gluconeogenesis	[]	[]	2.7.1.2	[]
49	r_0049	R00570	ATP[c] + CDP[c] <=> CTP[c] + ADP[c]	1	B118_RS0122795	-1000	1000	2	Pyrimidine metabolism	[]	[]	2.7.4.6	[]
50	r_0050	R00512	ATP[c] + CMP[c] <=> ADP[c] + CDP[c]	1	B118_RS0122630	-1000	1000	2	Pyrimidine metabolism	[]	[]	2.7.4.14	[]
51	r_0051	R05220	ATP[c] + Cob(I)yrinate_a,c-diamide[c] -> Triphosphate[c] + Adenosyl_cobyrinate-a,c-diamide[c]	0	((B118_RS0102525) or (B118_RS0102015))	0	1000	2	Porphyrin and chlorophyll metabolism	[]	[]	2.5.1.17	[]
52	r_0052	R07268	2 H+[c] + ATP[c] + Cobinamide[c] <=> Triphosphate[c] + Adenosyl_cobinamide[c]	1	((B118_RS0102525) or (B118_RS0102015))	-1000	1000	2	Porphyrin and chlorophyll metabolism	[]	[]	2.5.1.17	[]
53	r_0053	R04170	(S)-3-Hydroxydodecanoyl-CoA[c] <=> H2O[c] + 2-trans-Dodecenoyl-CoA[c]	1	((B118_RS0102925) or (B118_RS0102990) or (B118_RS0103105) or (B118_RS0113880))	-1000	1000	2	Fatty acid metabolism; Fatty acid elongation	[]	[]	4.2.1.17	[]
54	r_0054	R04738	(S)-3-Hydroxyhexadecanoyl-CoA[c] <=> H2O[c] + trans-Hexadec-2-enoyl-CoA[c]	1	((B118_RS0102925) or (B118_RS0102990) or (B118_RS0103105) or (B118_RS0113880))	-1000	1000	2	Fatty acid metabolism; Fatty acid elongation	[]	[]	4.2.1.17	[]
55	r_0055	R04740	(S)-3-Hydroxytetradecanoyl-CoA[c] <=> H2O[c] + trans-Tetradec-2-enoyl-CoA[c]	1	((B118_RS0102925) or (B118_RS0102990) or (B118_RS0103105) or (B118_RS0113880))	-1000	1000	2	Fatty acid metabolism; Fatty acid elongation	[]	[]	4.2.1.17	[]
56	r_0056	R04224	H2O[c] + 2-Methylprop-2-enoyl-CoA[c] -> (S)-3-Hydroxyisobutyryl-CoA[c]	0	((B118_RS0102925) or (B118_RS0102990) or (B118_RS0103105) or (B118_RS0113880))	0	1000	2	Valine, leucine and isoleucine degradation	[]	[]	4.2.1.17	[]
57	r_0057	R02272	(S)-4-Amino-5-oxopentanoate[c] -> 5-Aminolevulinate[c]	0	B118_RS0110915	0	1000	2	Porphyrin and chlorophyll metabolism	[]	[]	5.4.3.8	[]
58	r_0058	R02933	H2O[c] + L-Gulono-1,4-lactone[c] <=> H+[c] + L-Gulonate[c]	1	B118_RS0120570	-1000	1000	2	Ascorbate and aldarate metabolism	[]	[]	3.1.1.17	[]
59	r_0059	R07858	beta-Isorenieratene[c] -> 4 H+[c] + Isorenieratene[c]	0	B118_RS0118200	0	1000	2	Carotenoid biosynthesis	[]	[]	gamma-carotene desaturase(crtU)	[]
60	r_0060	R03313	NADPH[c] + L-Glutamyl_5-phosphate[c] -> Orthophosphate[c] + NADP+[c] + L-Glutamate_5-semialdehyde[c]	0	B118_RS0109460	0	1000	2	Arginine and proline metabolism	[]	[]	1.2.1.41	[]
61	r_0061	r_0745	H2O[c] + ATP[c] + L-Glutamate[e] -> H+[c] + Orthophosphate[c] + L-Glutamate[c] + ADP[c]	0	(B118_RS0118990 and B118_RS0118995 and B118_RS0119000 and B118_RS0118985)	0	1000	2	ABC transporters	[]	[]	[]	[]
62	r_0062	R04109	H+[c] + NADPH[c] + L-Glutamyl-tRNA(Glu)[c] -> NADP+[c] + (S)-4-Amino-5-oxopentanoate[c] + tRNA(Glu)[c]	0	B118_RS0109640	0	1000	2	Porphyrin and chlorophyll metabolism	[]	[]	1.2.1.70	[]
63	r_0063	R00253	ATP[c] + L-Glutamate[c] + NH3[c] -> H+[c] + Orthophosphate[c] + L-Glutamine[c] + ADP[c]	0	((B118_RS0125660) or (B118_RS0105500) or (B118_RS0105535))	0	1000	2	Alanine, aspartate and glutamate metabolism; Nitrogen metabolism; Arginine biosynthesis; Glyoxylate and dicarboxylate metabolism	[]	[]	6.3.1.2	[]
64	r_0064	R00261	H+[c] + L-Glutamate[c] -> CO2[c] + 4-Aminobutanoate[c]	0	B118_RS0125500	0	1000	2	Alanine, aspartate and glutamate metabolism; Butanoate metabolism	[]	[]	4.1.1.15	[]
65	r_0065	R00245	H2O[c] + NAD+[c] + L-Glutamate_5-semialdehyde[c] -> 2 H+[c] + NADH[c] + L-Glutamate[c]	0	B118_RS0107270	0	1000	2	Arginine and proline metabolism	[]	[]	1.2.1.88	[]
66	r_0066	R09399	L-Glutamate[c] + Coenzyme_F420-0[c] + GTP[c] <=> Orthophosphate[c] + GDP[c] + Coenzyme_F420-1[c]	1	((B118_RS0107120) or (B118_RS0118500) or (B118_RS0118500))	-1000	1000	2	Methane metabolism	[]	[]	6.3.2.31	[]
67	r_0067	R09400	L-Glutamate[c] + GTP[c] + Coenzyme_F420-1[c] <=> 4 H+[c] + Orthophosphate[c] + GDP[c] + Coenzyme_F420[c]	1	((B118_RS0107120) or (B118_RS0118500) or (B118_RS0118500))	-1000	1000	2	Methane metabolism	[]	[]	6.3.2.34	[]
68	r_0068	R03035	ATP[c] + Pantetheine_4-phosphate[c] -> Pyrophosphate[c] + Dephospho-CoA[c]	0	B118_RS0104225	0	1000	2	Pantothenate and CoA biosynthesis	[]	[]	2.7.7.3	[]
69	r_0069	R07460	L-Cysteine[c] + enzCys[c] -> L-Alanine[c] + enzScys[c]	0	B118_RS0103880	0	1000	2	Thiamine metabolism	[]	[]	2.8.1.7	[]
70	r_0070	R04620	3 H2O[c] + 2-Amino-4-hydroxy-6-(erythro-1,2,3-trihydroxypropyl)dihydropteridine_triphosphate[c] -> 3 H+[c] + 3 Orthophosphate[c] + 2-Amino-4-hydroxy-6-(D-erythro-1,2,3-trihydroxypropyl)-7,8-dihydropteridine[c]	0	((B118_RS0109110) or (B118_RS0126840) or (B118_RS0122800))	0	1000	2	Folate biosynthesis	[]	[]	3.1.3.1	[]
71	r_0071	R04639	2,5-Diamino-6-(5-triphosphoryl-3,4-trihydroxy-2-oxopentyl)-amino-4-oxopyrimidine[c] -> H2O[c] + 2-Amino-4-hydroxy-6-(erythro-1,2,3-trihydroxypropyl)dihydropteridine_triphosphate[c]	0	B118_RS0105910	0	1000	2	Folate biosynthesis	[]	[]	3.5.4.16	[]
72	r_0072	R03066	2-Amino-4-hydroxy-6-hydroxymethyl-7,8-dihydropteridine[c] + 4-Aminobenzoate[c] -> H2O[c] + Dihydropteroate[c]	0	B118_RS0109390	0	1000	2	Folate biosynthesis	[]	[]	2.5.1.15	[]
73	r_0073	R03067	4-Aminobenzoate[c] + 2-Amino-7,8-dihydro-4-hydroxy-6-(diphosphooxymethyl)pteridine[c] -> Pyrophosphate[c] + Dihydropteroate[c]	0	B118_RS0109390	0	1000	2	Folate biosynthesis	[]	[]	2.5.1.15	[]
74	r_0074	R01086	N-(L-Arginino)succinate[c] <=> Fumarate[c] + L-Arginine[c]	1	B118_RS0107675	-1000	1000	2	Alanine, aspartate and glutamate metabolism; Arginine biosynthesis	[]	[]	4.3.2.1	[]
75	r_0075	R03504	2-Amino-4-hydroxy-6-(D-erythro-1,2,3-trihydroxypropyl)-7,8-dihydropteridine[c] -> 2-Amino-4-hydroxy-6-hydroxymethyl-7,8-dihydropteridine[c] + Glycolaldehyde[c]	0	B118_RS0105970	0	1000	2	Folate biosynthesis	[]	[]	4.1.2.25	[]
76	r_0076	R04323	2 H+[c] + 2-Amino-3-carboxymuconate_semialdehyde[c] -> CO2[c] + 2-Aminomuconate_semialdehyde[c]	0	B118_RS0113275	0	1000	2	Tryptophan metabolism	[]	[]	4.1.1.45	[]
77	r_0077	R00036	2 5-Aminolevulinate[c] -> H+[c] + 2 H2O[c] + Porphobilinogen[c]	0	B118_RS0109625	0	1000	2	Porphyrin and chlorophyll metabolism	[]	[]	4.2.1.24	[]
78	r_0078	R03887	H+[c] + H2O[c] + 2-Aminomuconate[c] -> NH3[c] + gamma-Oxalocrotonate[c]	0	B118_RS0113265	0	1000	2	Tryptophan metabolism	[]	[]	3.5.99.5	[]
79	r_0079	r_0118	H2O[c] + ATP[c] + 2-Aminoethylphosphonate[e] -> H+[c] + Orthophosphate[c] + ADP[c] + 2-Aminoethylphosphonate[c]	0	(B118_RS0122315 and B118_RS0122310 and B118_RS0122305 and B118_RS0122300)	0	1000	2	ABC transporters	[]	[]	[]	[]
80	r_0080	R02487	H+[c] + Glutaryl-CoA[c] + FAD[c] -> CO2[c] + FADH2[c] + Crotonoyl-CoA[c]	0	B118_RS0116205	0	1000	2	Fatty acid metabolism	[]	[]	1.3.8.6	[]
81	r_0081	R02408	H2O[c] + L-Cystine[c] -> Pyruvate[c] + NH3[c] + Thiocysteine[c]	0	((B118_RS27845) or (B118_RS0104145))	0	1000	2	Cysteine and methionine metabolism	[]	[]	4.4.1.1 4.4.1.8	[]
82	r_0082	R02106	Oxygen[c] + H2O[c] + Urate[c] <=> H2O2[c] + 5-Hydroxyisourate[c]	1	((B118_RS0118770) or (B118_RS0104060))	-1000	1000	2	Purine metabolism	[]	[]	1.14.13.113	[]
83	r_0083	r_1411	H+[c] + Oxygen[c] + NADPH[c] + CyclohexenylalaninePCP[c] -> H2O[c] + NADP+[c] + beta-Hydroxycyclohex-2-enylalanine-PCP[c]	0	B118_RS0119970	0	1000	3	Salinosporamides biosynthesis	[]	[]	[]	[]
84	r_0084	R03260	L-Cysteine[c] + O-Succinyl-L-homoserine[c] -> H+[c] + Succinate[c] + L-Cystathionine[c]	0	B118_RS0107005	0	1000	2	Cysteine and methionine metabolism	[]	[]	2.5.1.48	[]
85	r_0085	R08163	H2O[c] + Octadecanoyl-ACP[c] -> 2 H+[c] + Acyl-carrier_protein[c] + Octadecanoic_acid[c]	0	B118_RS0123070	0	1000	2	Fatty acid biosynthesis	[]	[]	3.1.2.14	[]
86	r_0086	R05227	H2O[c] + ATP[c] + Cobalt_ion[c] + Hydrogenobyrinate_a,c-diamide[c] -> 2 H+[c] + Orthophosphate[c] + ADP[c] + Cob(II)yrinate_a,c-diamide[c]	0	B118_RS0102535	0	1000	2	Porphyrin and chlorophyll metabolism	[]	[]	6.6.1.2	[]
87	r_0087	R00671	L-Ornithine[c] -> H+[c] + NH3[c] + L-Proline[c]	0	((B118_RS0116375) or (B118_RS0117040))	0	1000	2	Arginine and proline metabolism	[]	[]	4.3.1.12	[]
88	r_0088	R06635	8 H+[c] + Acetyl-CoA[c] + Acyl-carrier_protein[c] + 7 Malonyl-CoA[c] -> 7 CO2[c] + 8 CoA[c] + 3HephexACP[c]	0	((B118_RS0125790) or (B118_RS0125795) or (B118_RS0125800))	0	1000	2	Biosynthesis of type II polyketide backbone	[]	[]	2.3.1.-	[]
89	r_0089	R05180	S-Adenosyl-L-methionine[c] + Precorrin_3B[c] -> 2 H+[c] + S-Adenosyl-L-homocysteine[c] + Precorrin_4[c]	0	B118_RS0102495	0	1000	2	Porphyrin and chlorophyll metabolism	[]	[]	2.1.1.131	[]
90	r_0090	r_0848	H2O[c] + ATP[c] + Molybdate[e] -> H+[c] + Orthophosphate[c] + ADP[c] + Molybdate[c]	0	(B118_RS0102610 and B118_RS0102615 and B118_RS0102620)	0	1000	2	ABC transporters	[]	[]	[]	[]
91	r_0091	R01001	H2O[c] + L-Cystathionine[c] -> 2-Oxobutanoate[c] + NH3[c] + L-Cysteine[c]	0	B118_RS0104145	0	1000	2	Glycine, serine and threonine metabolism; Cysteine and methionine metabolism	[]	[]	4.4.1.1	[]
92	r_0092	R05181	S-Adenosyl-L-methionine[c] + Precorrin_4[c] -> H+[c] + S-Adenosyl-L-homocysteine[c] + Precorrin_5[c]	0	B118_RS0102510	0	1000	2	Porphyrin and chlorophyll metabolism	[]	[]	2.1.1.133	[]
93	r_0093	R02864	Fe2+[c] + Sirohydrochlorin[c] -> 2 H+[c] + Siroheme[c]	0	B118_RS0113155	0	1000	2	Porphyrin and chlorophyll metabolism	[]	[]	4.99.1.4	[]
94	r_0094	r_0843	H2O[c] + ATP[c] + Melibiose[e] -> H+[c] + Orthophosphate[c] + ADP[c] + Melibiose[c]	0	(B118_RS0117255 and B118_RS0106370)	0	1000	2	ABC transporters	[]	[]	[]	[]
95	r_0095	R03194	2 S-Adenosyl-L-methionine[c] + Uroporphyrinogen_III[c] -> 2 H+[c] + 2 S-Adenosyl-L-homocysteine[c] + Precorrin_2[c]	0	((B118_RS0109630) or (B118_RS0113155))	0	1000	2	Porphyrin and chlorophyll metabolism	[]	[]	2.1.1.107	[]
96	r_0096	r_0840	H2O[c] + ATP[c] + Mannitol[e] -> H+[c] + Orthophosphate[c] + ADP[c] + Mannitol[c]	0	(B118_RS0117255 and B118_RS0106370)	0	1000	2	ABC transporters	[]	[]	[]	[]
97	r_0097	R02765	(R)-Methylmalonyl-CoA[c] <=> (S)-Methylmalonyl-CoA[c]	1	B118_RS0102090	-1000	1000	2	Valine, leucine and isoleucine degradation; Glyoxylate and dicarboxylate metabolism; Propanoate metabolism	[]	[]	5.1.99.1	[]
98	r_0098	R09372	2 H+[c] + 2 NADPH[c] + Methylselenic_acid[c] <=> 2 H2O[c] + 2 NADP+[c] + Methaneselenol[c]	1	((B118_RS0106750) or (B118_RS0114000))	-1000	1000	2	Selenocompound metabolism	[]	[]	1.8.1.9	[]
99	r_0099	R00451	H+[c] + meso-2,6-Diaminoheptanedioate[c] -> CO2[c] + L-Lysine[c]	0	((B118_RS0117500) or (B118_RS0101880))	0	1000	2	Lysine biosynthesis	[]	[]	4.1.1.20	[]
100	r_0100	R06634	Pyridoxamine_phosphate[c] + 3,5-Dihydroxyphenylglyoxylate[c] <=> Pyridoxal_phosphate[c] + 3,5-Dihydroxy-phenylglycine[c]	1	B118_RS0102280	-1000	1000	2	Biosynthesis of vancomycin group antibiotics	[]	[]	2.6.1.103	[]
101	r_0101	R01224	H+[c] + NADPH[c] + 5,10-Methylenetetrahydrofolate[c] -> NADP+[c] + 5-Methyltetrahydrofolate[c]	0	B118_RS0105070	0	1000	2	One carbon pool by folate	[]	[]	1.5.1.20	[]
102	r_0102	R09839	0.5 Oxygen[c] + CoA[c] + 3-Oxo-5,6-dehydrosuberyl-CoA[c] -> 4 H+[c] + Acetyl-CoA[c] + 5-Carboxy-2-pentenoyl-CoA[c]	0	B118_RS0109365	0	1000	2	Phenylalanine metabolism	[]	[]	2.3.1.223	[]
103	r_0103	r_1083	H2O[c] + ATP[c] + Raffinose[e] -> H+[c] + Orthophosphate[c] + ADP[c] + Raffinose[c]	0	(B118_RS0117255 and B118_RS0106370)	0	1000	2	ABC transporters	[]	[]	[]	[]
104	r_0104	r_0857	H2O[c] + ATP[c] + N-Acetyl-D-glucosamine[e] -> H+[c] + Orthophosphate[c] + ADP[c] + N-Acetyl-D-glucosamine[c]	0	(B118_RS0111475 and B118_RS0111470 and B118_RS0111465)	0	1000	2	ABC transporters	[]	[]	[]	[]
105	r_0105	R02401	H2O[c] + NAD+[c] + 5-Oxopentanoate[c] <=> 2 H+[c] + NADH[c] + Glutarate[c]	1	B118_RS0108455	-1000	1000	2	Lysine degradation	[]	[]	1.2.1.20	[]
106	r_0106	R03458	H+[c] + NADPH[c] + 5-Amino-6-(5-phosphoribosylamino)uracil[c] -> NADP+[c] + 5-Amino-6-(5-phospho-D-ribitylamino)uracil[c]	0	((B118_RS0107780) or (B118_RS0102675))	0	1000	2	Riboflavin metabolism	[]	[]	1.1.1.193	[]
107	r_0107	R06983	NAD+[c] + S-(Hydroxymethyl)glutathione[c] <=> H+[c] + NADH[c] + S-Formylglutathione[c]	1	B118_RS0102905	-1000	1000	2	Methane metabolism	[]	[]	1.1.1.284	[]
108	r_0108	R07405	H+[c] + 5-Carboxyamino-1-(5-phospho-D-ribosyl)imidazole[c] <=> 1-(5-Phospho-D-ribosyl)-5-amino-4-imidazolecarboxylate[c]	1	B118_RS0107055	-1000	1000	2	Purine metabolism	[]	[]	5.4.99.18	[]
109	r_0109	R08120	H2O[c] + 5-Fluoromuconolactone[c] -> 2 H+[c] + 2-Maleylacetate[c] + Hydrofluoric_acid[c]	0	B118_RS0106880	0	1000	2	Fluorobenzoate degradation	[]	[]	3.1.1.45	[]
110	r_0110	R02301	ATP[c] + 5-Formyltetrahydrofolate[c] -> Orthophosphate[c] + ADP[c] + 5,10-Methenyltetrahydrofolate[c]	0	B118_RS0109170	0	1000	2	One carbon pool by folate	[]	[]	6.3.3.2	[]
111	r_0111	R04903	H2O[c] + NAD+[c] + 5-Hydroxyindoleacetaldehyde[c] -> 2 H+[c] + NADH[c] + 5-Hydroxyindoleacetate[c]	0	B118_RS0108780	0	1000	2	Tryptophan metabolism	[]	[]	1.2.1.3	[]
112	r_0112	R00946	5-Methyltetrahydrofolate[c] + L-Homocysteine[c] <=> Tetrahydrofolate[c] + L-Methionine[c]	1	B118_RS0125495	-1000	1000	2	Cysteine and methionine metabolism; One carbon pool by folate	[]	[]	2.1.1.13	[]
113	r_0113	R07168	H+[c] + NADH[c] + 5,10-Methylenetetrahydrofolate[c] -> NAD+[c] + 5-Methyltetrahydrofolate[c]	0	B118_RS0105070	0	1000	2	One carbon pool by folate	[]	[]	1.5.1.20	[]
114	r_0114	R03349	H2O[c] + NAD+[c] + (3S,5S)-3,5-Diaminohexanoate[c] <=> H+[c] + NADH[c] + NH3[c] + (S)-5-Amino-3-oxohexanoic_acid[c]	1	B118_RS0125990	-1000	1000	2	Lysine degradation	[]	[]	1.4.1.11	[]
115	r_0115	R03237	D-Tagatose_6-phosphate[c] + CTP[c] <=> D-Tagatose_1,6-bisphosphate[c] + CDP[c]	1	B118_RS0105155	-1000	1000	2	Galactose metabolism	[]	[]	2.7.1.11	[]
116	r_0116	R00966	5-Phospho-alpha-D-ribose_1-diphosphate[c] + Uracil[c] <=> Pyrophosphate[c] + UMP[c]	1	((B118_RS0108770) or (B118_RS0107890))	-1000	1000	2	Pyrimidine metabolism	[]	[]	2.4.2.9	[]
117	r_0117	R05633	CTP[c] + 2-C-Methyl-D-erythritol_4-phosphate[c] -> Pyrophosphate[c] + 4-(Cytidine_5-diphospho)-2-C-methyl-D-erythritol[c]	0	B118_RS0106150	0	1000	2	Terpenoid backbone biosynthesis	[]	[]	2.7.7.60	[]
118	r_0118	R06859	S-Adenosyl-L-methionine[c] + 2-Phytyl-1,4-naphthoquinone[c] -> H+[c] + S-Adenosyl-L-homocysteine[c] + Phylloquinone[c]	0	B118_RS0111090	0	1000	2	Ubiquinone and other terpenoid-quinone biosynthesis	[]	[]	2.1.1.163	[]
119	r_0119	R04963	H+[c] + malACP[c] + dcaACP[c] -> CO2[c] + Acyl-carrier_protein[c] + 3oddecACP[c]	0	((B118_RS0102345) or (B118_RS0115855))	0	1000	2	Fatty acid biosynthesis	[]	[]	2.3.1.179	[]
120	r_0120	R01372	Oxygen[c] + Phenylpyruvate[c] -> CO2[c] + 2-Hydroxyphenylacetate[c]	0	B118_RS0106205	0	1000	2	Phenylalanine metabolism	[]	[]	1.13.11.27	[]
121	r_0121	R09838	4 H+[c] + Oxygen[c] + NADPH[c] + Phenylacetyl-CoA[c] <=> H2O[c] + NADP+[c] + 2-(1,2-Epoxy-1,2-dihydrophenyl)acetyl-CoA[c]	1	(B118_RS0111080 and B118_RS0111075 and B118_RS0111070 and B118_RS0111065 and B118_RS0111060)	-1000	1000	2	Phenylalanine metabolism	[]	[]	1.14.13.149	[]
122	r_0122	R04519	2 H+[c] + uaagmdaa[c] + glcNAcMur2Acnd[c] <=> Undecaprenyl_diphosphate[c] + glcNAcMur_2Acnd[c]	1	((B118_RS0121145) or (B118_RS0104905))	-1000	1000	2	Peptidoglycan Biosynthesis	[]	[]	2.4.1.129	[]
123	r_0123	R06363	H2O[c] + Penicillin[c] <=> H+[c] + Penicilloic_acid[c]	1	((B118_RS0118870) or (B118_RS0118865) or (B118_RS0127635))	-1000	1000	2	Penicillin and cephalosporin biosynthesis	[]	[]	3.5.2.6	[]
124	r_0124	R02170	H2O[c] + Penicillin[c] <=> H+[c] + Carboxylate[c] + 6-Aminopenicillanate[c]	1	((B118_RS0102660) or (B118_RS0120330))	-1000	1000	2	Penicillin and cephalosporin biosynthesis	[]	[]	3.5.1.11	[]
125	r_0125	R04148	Nicotinate_D-ribonucleotide[c] + Dimethylbenzimidazole[c] -> 2 H+[c] + Nicotinate[c] + N1-(5-Phospho-alpha-D-ribosyl)-5,6-dimethylbenzimidazole[c]	0	B118_RS0113150	0	1000	2	Porphyrin and chlorophyll metabolism	[]	[]	2.4.2.21	[]
126	r_0126	R00345	CO2[c] + H2O[c] + Phosphoenolpyruvate[c] -> 2 H+[c] + Orthophosphate[c] + Oxaloacetate[c]	0	B118_RS0106810	0	1000	2	Pyruvate metabolism; Methane metabolism; Carbon fixation	[]	[]	4.1.1.31	[]
127	r_0127	R00575	H2O[c] + 2 ATP[c] + L-Glutamine[c] + HCO3-[c] -> H+[c] + Orthophosphate[c] + L-Glutamate[c] + 2 ADP[c] + Carbamoyl_phosphate[c]	0	(B118_RS0107875 and B118_RS0107870)	0	1000	2	Alanine, aspartate and glutamate metabolism; Pyrimidine metabolism	[]	[]	6.3.5.5	[]
128	r_0128	r_0445	H2O[c] + ATP[c] + Cadmium[e] -> H+[c] + Orthophosphate[c] + ADP[c] + Cadmium[c]	0	B118_RS0116305	0	1000	2	ABC transporters	[]	[]	[]	[]
129	r_0129	r_0444	Cadmium[c] + H+[e] + Potassium[e] -> H+[c] + Cadmium[e] + Potassium[c]	0	((B118_RS0115190) or (B118_RS0115820))	0	1000	2	Transport	[]	[]	[]	[]
130	r_0130	R06888	H+[c] + Oxygen[c] + NADH[c] + 2,2-Bis(4-hydroxyphenyl)-1-propanol[c] -> H2O[c] + NAD+[c] + 2,3-Bis(4-hydroxyphenyl)-1,2-propanediol[c]	0	B118_RS0126215	0	1000	2	Bisphenol degradation	[]	[]	1.14.-.-	[]
131	r_0131	R06883	H+[c] + Oxygen[c] + NADH[c] + Bisphenol_A[c] -> H2O[c] + NAD+[c] + 1,2-Bis(4-hydroxyphenyl)-2-propanol[c]	0	B118_RS0126215	0	1000	2	Bisphenol degradation	[]	[]	1.14.-.-	[]
132	r_0132	R04429	H+[c] + NADH[c] + but2eACP[c] -> NAD+[c] + butACP[c]	0	B118_RS0127095	0	1000	2	Fatty acid biosynthesis	[]	[]	1.3.1.10 1.3.1.9	[]
133	r_0133	R04952	H+[c] + malACP[c] + butACP[c] -> CO2[c] + Acyl-carrier_protein[c] + 3ohexACP[c]	0	((B118_RS0102345) or (B118_RS0115855))	0	1000	2	Fatty acid biosynthesis	[]	[]	2.3.1.179	[]
134	r_0134	R01061	Orthophosphate[c] + NAD+[c] + D-Glyceraldehyde_3-phosphate[c] <=> NADH[c] + 3-Phospho-D-glyceroyl_phosphate[c]	1	B118_RS0127475	-1000	1000	2	Glycolysis/Gluconeogenesis; Carbon fixation	[]	[]	1.2.1.12	[]
135	r_0135	r_0837	H2O[c] + ATP[c] + Maltotriose[e] -> H+[c] + Orthophosphate[c] + ADP[c] + Maltotriose[c]	0	(B118_RS0108900 and B118_RS0108895 and B118_RS0108890 and B118_RS0117255 and B118_RS0106370)	0	1000	2	ABC transporters	[]	[]	[]	[]
136	r_0136	R05647	H2O[c] + D-glycero-beta-D-manno-Heptose_1,7-bisphosphate[c] -> H+[c] + Orthophosphate[c] + D-glycero-beta-D-manno-Heptose_1-phosphate[c]	0	B118_RS0108350	0	1000	1	Lipopolysaccharide biosynthesis	[]	[]	3.1.3.82	[]
137	r_0137	r_0835	H2O[c] + ATP[c] + Maltose[e] -> H+[c] + Orthophosphate[c] + ADP[c] + Maltose[c]	0	(B118_RS0117255 and B118_RS0106370)	0	1000	2	ABC transporters	[]	[]	[]	[]
138	r_0138	R03527	H2O[c] + D-Glucoside[c] -> alpha-D-Glucose[c] + ROH[c]	0	((B118_RS0109790) or (B118_RS0115005) or (B118_RS0117560) or (B118_RS0111595))	0	1000	2	Starch and sucrose metabolism	[]	[]	3.2.1.21	[]
139	r_0139	R02957	2 H2O[c] + NAD+[c] + D-Glucuronolactone[c] <=> 3 H+[c] + NADH[c] + D-Glucarate[c]	1	B118_RS0108780	-1000	1000	2	Ascorbate and aldarate metabolism	[]	[]	1.2.1.3	[]
140	r_0140	R01398	L-Ornithine[c] + Carbamoyl_phosphate[c] <=> 2 H+[c] + Orthophosphate[c] + L-Citrulline[c]	1	B118_RS0107690	-1000	1000	2	Arginine biosynthesis	[]	[]	2.1.3.3	[]
141	r_0141	R01397	Carbamoyl_phosphate[c] + L-Aspartate[c] -> 2 H+[c] + Orthophosphate[c] + N-Carbamoyl-L-aspartate[c]	0	B118_RS0107885	0	1000	2	Alanine, aspartate and glutamate metabolism; Pyrimidine metabolism	[]	[]	2.1.3.2	[]
142	r_0142	R01227	H2O[c] + GMP[c] -> H+[c] + Orthophosphate[c] + Guanosine[c]	0	B118_RS0118260	0	1000	2	Purine metabolism	[]	[]	3.1.3.5	[]
143	r_0143	R01677	H2O[c] + Guanosine[c] -> D-Ribose[c] + Guanine[c]	0	B118_RS0104390	0	1000	1	Purine metabolism	[]	[]	3.2.2.1	[]
144	r_0144	R08639	D-Glucose_1-phosphate[c] <=> D-Glucose_6-phosphate[c]	1	B118_RS0110270	-1000	1000	2	Streptomycin biosynthesis	[]	[]	5.4.2.2	[]
145	r_0145	R02740	alpha-D-Glucose_6-phosphate[c] <=> beta-D-Fructose_6-phosphate[c]	1	B118_RS0127440	-1000	1000	2	Glycolysis/Gluconeogenesis; Pentose phosphate pathway; Starch and sucrose metabolism; Amino sugar and nucleotide sugar metabolis... <Preview truncated at 128 characters>	[]	[]	5.3.1.9	[]
146	r_0146	R00631	H+[c] + 0.135 CO2[c] + NADH[c] + Fatty_acid[c] -> 0.134999 Oxygen[c] + H2O[c] + NAD+[c] + Aldehyde[c]	0	B118_RS0108780	0	1000	2	Fatty acid metabolism	[]	[]	1.2.1.3	[]
147	r_0147	R06366	H2O[c] + NAD+[c] + Perillyl_aldehyde[c] -> 2 H+[c] + NADH[c] + Perillic_acid[c]	0	B118_RS0108780	0	1000	2	Limonene and pinene degradation	[]	[]	1.2.1.3	[]
148	r_0148	R00489	H+[c] + L-Aspartate[c] -> CO2[c] + beta-Alanine[c]	0	((B118_RS0106040) or (B118_RS0125500))	0	1000	2	beta-Alanine metabolism	[]	[]	4.1.1.11 4.1.1.15	[]
149	r_0149	R00431	H+[c] + GTP[c] + Oxaloacetate[c] <=> CO2[c] + GDP[c] + Phosphoenolpyruvate[c]	1	B118_RS0106700	-1000	1000	2	Glycolysis/Gluconeogenesis; Citrate cycle (TCA cycle); Pyruvate metabolism	[]	[]	4.1.1.32	[]
150	r_0150	R00485	H2O[c] + L-Asparagine[c] -> NH3[c] + L-Aspartate[c]	0	B118_RS0126950	0	1000	2	Alanine, aspartate and glutamate metabolism; Cyanoamino acid metabolism	[]	[]	3.5.1.1	[]
151	r_0151	R01138	Pyruvate[c] + dATP[c] <=> Phosphoenolpyruvate[c] + dADP[c]	1	B118_RS0104615	-1000	1000	2	Purine metabolism	[]	[]	2.7.1.40	[]
152	r_0152	R02739	alpha-D-Glucose_6-phosphate[c] -> beta-D-Glucose_6-phosphate[c]	0	B118_RS0127440	0	1000	2	Glycolysis/Gluconeogenesis; Pentose phosphate pathway	[]	[]	5.3.1.9	[]
153	r_0153	R00878	alpha-D-Glucose[c] <=> D-Fructose[c]	1	B118_RS0112780	-1000	1000	2	Fructose and mannose metabolism	[]	[]	5.3.1.5	[]
154	r_0154	R02147	H+[c] + Orthophosphate[c] + Guanosine[c] <=> Guanine[c] + alpha-D-Ribose_1-phosphate[c]	1	B118_RS0121710	-1000	1000	2	Purine metabolism	[]	[]	2.4.2.1	[]
155	r_0155	R00081	4 H+[c] + Oxygen[c] + 4 Ferrocytochrome_c[c] -> 2 H2O[c] + 4 Ferricytochrome_c[c]	0	((B118_RS0118765) or (B118_RS0125350) or (B118_RS0105300) or (B118_RS0105325))	0	1000	2	Oxidative Phosphorylation	[]	[]	1.9.3.1	[]
156	r_0156	R02325	H+[c] + H2O[c] + dCTP[c] -> NH3[c] + dUTP[c]	0	B118_RS0121095	0	1000	2	Pyrimidine metabolism	[]	[]	3.5.4.13	[]
157	r_0157	R00028	H2O[c] + Maltose[c] -> 2 alpha-D-Glucose[c]	0	B118_RS0108910	0	1000	2	Starch and sucrose metabolism	[]	[]	3.2.1.20	[]
158	r_0158	R05646	ATP[c] + D-glycero-beta-D-manno-Heptose_7-phosphate[c] -> ADP[c] + D-glycero-beta-D-manno-Heptose_1,7-bisphosphate[c]	0	((B118_RS0122050) or (B118_RS0108330))	0	1000	1	Lipopolysaccharide biosynthesis	[]	[]	2.7.1.167	[]
159	r_0159	R04533	NADP+[c] + 3hbACP[c] <=> H+[c] + NADPH[c] + actACP[c]	1	((B118_RS0115340) or (B118_RS0122990) or (B118_RS0102980) or (B118_RS0127100) or (B118_RS0127335) or (B118_RS0101455))	-1000	1000	2	Fatty acid biosynthesis	[]	[]	1.1.1.100	[]
160	r_0160	R02488	H+[c] + Glutaryl-CoA[c] + FAD[c] -> CO2[c] + FADH2[c] + Crotonoyl-CoA[c]	0	B118_RS0116205	0	1000	2	Lysine degradation; Benzoate degradation; Tryptophan metabolism	[]	[]	1.3.8.6	[]
161	r_0161	r_0789	H2O[c] + ATP[c] + L-Proline[e] -> H+[c] + Orthophosphate[c] + ADP[c] + L-Proline[c]	0	(B118_RS0110620 and B118_RS0110615 and B118_RS0110610)	0	1000	2	ABC transporters	[]	[]	[]	[]
162	r_0162	R10118	H+[c] + NADPH[c] + enogluACPme[c] -> NADP+[c] + gluACPme[c]	0	B118_RS0127095	0	1000	2	Biotin metabolism	[]	[]	1.3.1.10 1.3.1.9	[]
163	r_0163	R10119	H+[c] + malACP[c] + gluACPme[c] -> CO2[c] + Acyl-carrier_protein[c] + 3ketpimACPme[c]	0	((B118_RS0102345) or (B118_RS0115855))	0	1000	2	Biotin metabolism	[]	[]	2.3.1.179	[]
164	r_0164	R00847	ATP[c] + Glycerol[c] -> ADP[c] + sn-Glycerol_3-phosphate[c]	0	((B118_RS0123565) or (B118_RS0123580) or (B118_RS0123565))	0	1000	2	Glycerolipid metabolism	[]	[]	2.7.1.30	[]
165	r_0165	R01514	ATP[c] + D-Glycerate[c] -> ADP[c] + 3-Phospho-D-glycerate[c]	0	B118_RS0105350	0	1000	2	Glycine, serine and threonine metabolism; Glycerolipid metabolism; Glyoxylate and dicarboxylate metabolism	[]	[]	2.7.1.31	[]
166	r_0166	R05679	H+[c] + NADH[c] + Glycerone_phosphate[c] -> NAD+[c] + sn-glycerol_1-phosphate[c]	0	B118_RS0112410	0	1000	2	Glycerophospholipid metabolism	[]	[]	1.1.1.261	[]
167	r_0167	r_0628	Glycerol[c] <=> Glycerol[e]	1	B118_RS0123570	-1000	1000	2	Transport	[]	[]	[]	[]
168	r_0168	r_0769	H2O[c] + ATP[c] + L-Isoleucine[e] -> H+[c] + Orthophosphate[c] + ADP[c] + L-Isoleucine[c]	0	((B118_RS0108140 and B118_RS0108135 and B118_RS0108130 and B118_RS0108125 and B118_RS0108120 and B118_RS0100415) or (B118_RS0127700 and B118_RS0127705 and B118_RS0127710 and B118_RS0127715 and B118_RS0127720 and B118_RS0100415))	0	1000	2	ABC transporters	[]	[]	[]	[]
169	r_0169	R00694	2-Oxoglutarate[c] + L-Phenylalanine[c] <=> L-Glutamate[c] + Phenylpyruvate[c]	1	((B118_RS0104790) or (B118_RS0106195))	-1000	1000	2	Phenylalanine, tyrosine and tryptophan biosynthesis; Phenylalanine metabolism	[]	[]	2.6.1.9	[]
170	r_0170	R00698	Oxygen[c] + L-Phenylalanine[c] -> CO2[c] + H2O[c] + 2-Phenylacetamide[c]	0	B118_RS0123195	0	1000	2	Phenylalanine metabolism	[]	[]	1.11.1.21	[]
171	r_0171	R00904	H2O[c] + NAD+[c] + 3-Aminopropanal[c] -> 2 H+[c] + NADH[c] + beta-Alanine[c]	0	B118_RS0108780	0	1000	2	beta-Alanine metabolism	[]	[]	1.2.1.3	[]
172	r_0172	R02018	UDP[c] + trdrd[c] -> H2O[c] + trdox[c] + dUDP[c]	0	((B118_RS0118895 and B118_RS0112605) or (B118_RS0112605 and B118_RS0112610))	0	1000	2	Pyrimidine metabolism	[]	[]	1.17.4.1	[]
173	r_0173	R06633	FMN[c] + (S)-4-Hydroxymandelate[c] <=> flavin_mononucleotide-reduced[c] + 4-Hydroxyphenylglyoxylate[c]	1	B118_RS0102285	-1000	1000	2	Biosynthesis of vancomycin group antibiotics	[]	[]	1.1.3.46	[]
174	r_0174	R04534	NADP+[c] + 3hdecACP[c] <=> H+[c] + NADPH[c] + 3odecACP[c]	1	((B118_RS0115340) or (B118_RS0122990) or (B118_RS0102980) or (B118_RS0127100) or (B118_RS0127335) or (B118_RS0101455))	-1000	1000	2	Fatty acid biosynthesis	[]	[]	1.1.1.100	[]
175	r_0175	R04964	NADP+[c] + 3hddecACP[c] <=> H+[c] + NADPH[c] + 3oddecACP[c]	1	((B118_RS0115340) or (B118_RS0122990) or (B118_RS0102980) or (B118_RS0127100) or (B118_RS0127335) or (B118_RS0101455))	-1000	1000	2	Fatty acid biosynthesis	[]	[]	1.1.1.100	[]
176	r_0176	R05048	2,5-Diaminopyrimidine_nucleoside-triphosphate[c] -> 2,5-Diamino-6-(5-triphosphoryl-3,4-trihydroxy-2-oxopentyl)-amino-4-oxopyrimidine[c]	0	B118_RS0105910	0	1000	2	Folate biosynthesis	[]	[]	3.5.4.16	[]
177	r_0177	R03459	H+[c] + H2O[c] + 2,5-Diamino-6-(5-phospho-D-ribosylamino)pyrimidin-4(3H)-one[c] -> NH3[c] + 5-Amino-6-(5-phosphoribosylamino)uracil[c]	0	B118_RS0107780	0	1000	2	Riboflavin metabolism	[]	[]	3.5.4.26	[]
178	r_0178	R02017	ADP[c] + trdrd[c] -> H2O[c] + dADP[c] + trdox[c]	0	((B118_RS0118895 and B118_RS0112605) or (B118_RS0112605 and B118_RS0112610))	0	1000	2	Purine metabolism	[]	[]	1.17.4.1	[]
179	r_0179	R00264	H2O[c] + NADP+[c] + 2,5-Dioxopentanoate[c] <=> 2 H+[c] + NADPH[c] + 2-Oxoglutarate[c]	1	B118_RS0108780	-1000	1000	2	Pentose and glucuronate interconversions	[]	[]	1.2.1.3	[]
180	r_0180	R02019	GDP[c] + trdrd[c] -> H2O[c] + trdox[c] + dGDP[c]	0	((B118_RS0118895 and B118_RS0112605) or (B118_RS0112605 and B118_RS0112610))	0	1000	2	Purine metabolism	[]	[]	1.17.4.1	[]
181	r_0181	R02024	CDP[c] + trdrd[c] -> H2O[c] + trdox[c] + dCDP[c]	0	((B118_RS0118895 and B118_RS0112605) or (B118_RS0112605 and B118_RS0112610))	0	1000	2	Pyrimidine metabolism	[]	[]	1.17.4.1	[]
182	r_0182	R03531	H2O[c] + dITP[c] -> Pyrophosphate[c] + 2-Deoxyinosine_5-phosphate[c]	0	((B118_RS0106825) or (B118_RS0118710))	0	1000	2	Purine metabolism	[]	[]	3.6.1.66	[]
183	r_0183	R06645	10 H+[c] + Acyl-carrier_protein[c] + 9 Malonyl-CoA[c] + Butanoyl-CoA[c] <=> 9 CO2[c] + 10 CoA[c] + 3,5,7,9,11,13,15,17,19-Nonaoxo-docosanoyl-ACP[c]	1	((B118_RS0125790) or (B118_RS0125795) or (B118_RS0125800))	-1000	1000	2	Biosynthesis of type II polyketide backbone	[]	[]	2.3.1.-	[]
184	r_0184	R08176	H2O[c] + Oleoyl-CoA[c] -> H+[c] + CoA[c] + Octadecenoic_acid[c]	0	B118_RS0104610	0	1000	2	Polyunsaturated fatty acid biosynthesis	[]	[]	3.1.2.2/3.1.2..-	[]
185	r_0185	R06644	10 H+[c] + Acyl-carrier_protein[c] + 9 Malonyl-CoA[c] + Propanoyl-CoA[c] <=> 9 CO2[c] + 10 CoA[c] + 3,5,7,9,11,13,15,17,19-Nonaoxo-henicosanoyl-ACP[c]	1	((B118_RS0125790) or (B118_RS0125795) or (B118_RS0125800))	-1000	1000	2	Biosynthesis of type II polyketide backbone	[]	[]	2.3.1.-	[]
186	r_0186	R02291	NADPH[c] + 4-Phospho-L-aspartate[c] <=> Orthophosphate[c] + NADP+[c] + L-Aspartate_4-semialdehyde[c]	1	((B118_RS0118270) or (B118_RS0112910))	-1000	1000	2	Glycine, serine and threonine metabolism; Lysine biosynthesis; Cysteine and methionine metabolism	[]	[]	1.2.1.11	[]
187	r_0187	R05615	4-Hydroxybenzoate[c] + all-trans-octaprenyl_diphosphate[c] -> Pyrophosphate[c] + 4-Hydroxy-3-octaprenylbenzoate[c]	0	B118_RS0110950	0	1000	2	Ubiquinone and other terpenoid-quinone biosynthesis	[]	[]	2.5.1.39	[]
188	r_0188	R02737	alpha-D-Glucose_6-phosphate[c] + UDP-glucose[c] -> UDP[c] + alpha,alpha-Trehalose_6-phosphate[c]	0	((B118_RS0105175) or (B118_RS0113165))	0	1000	2	Starch and sucrose metabolism	[]	[]	2.4.1.15	[]
189	r_0189	R05629	Undecaprenyl_phosphate[c] + UDPMurAc(oyl-L-Ala-D-gamma-Glu-L-Lys-D-Ala-D-Ala)[c] <=> UMP[c] + MurAc(oyl-L-Ala-D-gamma-Glu-L-Lys-D-Ala-D-Ala)-diphospho-undecaprenol[c]	1	B118_RS0104890	-1000	1000	2	Peptidoglycan Biosynthesis	[]	[]	2.7.8.13	[]
190	r_0190	r_1451	H+[e] + Uracil[e] -> H+[c] + Uracil[c]	0	B118_RS0116140	0	1000	2	Transport	[]	[]	[]	[]
191	r_0191	R01557	Maltose[c] <=> alpha,alpha-Trehalose[c]	1	B118_RS0108910	-1000	1000	3	Starch and sucrose metabolism	[]	[]	5.4.99.16	[]
192	r_0192	r_1450	H+[e] + Xanthine[e] -> H+[c] + Xanthine[c]	0	B118_RS0116140	0	1000	2	Transport	[]	[]	[]	[]
193	r_0193	R09692	FAD[c] + 15-cis-Phytoene[c] <=> FADH2[c] + all-trans-Phytofluene[c]	1	B118_RS0113905	-1000	1000	2	Carotenoid biosynthesis	[]	[]	1.3.99.28, 1.3.99.29, 1.3.99.31	[]
194	r_0194	R01870	5-Phospho-alpha-D-ribose_1-diphosphate[c] + Orotate[c] <=> Pyrophosphate[c] + Orotidine_5-phosphate[c]	1	B118_RS0115425	-1000	1000	2	Pyrimidine metabolism	[]	[]	2.4.2.10	[]
195	r_0195	R03877	H2O[c] + ATP[c] + Magnesium[c] + Protoporphyrin[c] -> 2 H+[c] + Orthophosphate[c] + ADP[c] + Magnesium_protoporphyrin[c]	0	B118_RS0102530	0	1000	2	Porphyrin and chlorophyll metabolism	[]	[]	6.6.1.1	[]
196	r_0196	R01055	Uracil[c] + D-Ribose_5-phosphate[c] <=> H2O[c] + Pseudouridine_5-phosphate[c]	1	B118_RS0114625	-1000	1000	2	Pyrimidine metabolism	[]	[]	3.2.-.-	[]
197	r_0197	R00765	H2O[c] + D-Glucosamine_6-phosphate[c] -> NH3[c] + D-Fructose_6-phosphate[c]	0	B118_RS0118165	0	1000	1	Amino sugar and nucleotide sugar metabolism	[]	[]	3.5.99.6	[]
198	r_0198	R06626	4-Hydroxyphenylglyoxylate[c] + L-Tyrosine[c] <=> 3-(4-Hydroxyphenyl)pyruvate[c] + L-4-Hydroxyphenylglycine[c]	1	B118_RS0102280	-1000	1000	2	Biosynthesis of vancomycin group antibiotics	[]	[]	2.6.1.103	[]
199	r_0199	R05000	4-Hydroxybenzoate[c] + all_trans_Polyprenyl_diphosphate[c] -> 2 H+[c] + Pyrophosphate[c] + 4-Hydroxy-3-polyprenylbenzoate[c]	0	B118_RS0110950	0	1000	2	Ubiquinone and other terpenoid-quinone biosynthesis	[]	[]	2.5.1.39	[]
200	r_0200	R04798	FAD[c] + all-trans-zeta-Carotene[c] <=> FADH2[c] + all-trans-Neurosporene[c]	1	B118_RS0113905	-1000	1000	2	Carotenoid biosynthesis	[]	[]	1.3.99.28, 1.3.99.26, 1.3.99.31	[]
201	r_0201	R00268	H+[c] + Oxalosuccinate[c] <=> CO2[c] + 2-Oxoglutarate[c]	1	B118_RS0100825	-1000	1000	2	Citrate cycle (TCA cycle)	[]	[]	1.1.1.42	[]
202	r_0202	r_0954	H+[e] + Orthophosphate[e] -> H+[c] + Orthophosphate[c]	0	B118_RS0110015	0	1000	3	Transport	[]	[]	[]	[]
203	r_0203	R01786	ATP[c] + alpha-D-Glucose[c] -> ADP[c] + alpha-D-Glucose_6-phosphate[c]	0	((B118_RS0118170) or (B118_RS0105190) or (B118_RS0105725))	0	1000	2	Glycolysis/Gluconeogenesis; Starch and sucrose metabolism; Amino sugar and nucleotide sugar metabolism; Galactose metabolism	[]	[]	2.7.1.2	[]
204	r_0204	R05614	S-Adenosyl-L-methionine[c] + 2-Octaprenyl-3-methyl-5-hydroxy-6-methoxy-1,4-benzoquinone[c] -> S-Adenosyl-L-homocysteine[c] + Ubiquinone[c]	0	B118_RS0106125	0	1000	2	Ubiquinone and other terpenoid-quinone biosynthesis	[]	[]	2.1.1.64	[]
205	r_0205	R05225	4 H2O[c] + 4 ATP[c] + 4 L-Glutamine[c] + Adenosyl_cobyrinate-a,c-diamide[c] -> 3 H+[c] + 4 Orthophosphate[c] + 4 L-Glutamate[c] + 4 ADP[c] + Adenosyl_cobyrinate-hexaamide[c]	0	B118_RS0113110	0	1000	2	Porphyrin and chlorophyll metabolism	[]	[]	6.3.5.10	[]
206	r_0206	R00127	ATP[c] + AMP[c] <=> 2 ADP[c]	1	B118_RS0100280	-1000	1000	2	Purine metabolism	[]	[]	2.7.4.3	[]
207	r_0207	R03191	H+[c] + NADH[c] + UDP-N-acetyl-3-(1-carboxyvinyl)-D-glucosamine[c] -> NAD+[c] + UDP-N-acetylmuramate[c]	0	B118_RS0109780	0	1000	2	Peptidoglycan Biosynthesis; Amino sugar and nucleotide sugar metabolism	[]	[]	1.3.1.98	[]
208	r_0208	R00084	H2O[c] + 4 Porphobilinogen[c] -> 4 NH3[c] + Hydroxymethylbilane[c]	0	B118_RS0109635	0	1000	2	Porphyrin and chlorophyll metabolism	[]	[]	2.5.1.61	[]
209	r_0209	R02778	H2O[c] + alpha,alpha-Trehalose_6-phosphate[c] -> H+[c] + Orthophosphate[c] + alpha,alpha-Trehalose[c]	0	B118_RS0106715	0	1000	2	Starch and sucrose metabolism	[]	[]	3.1.3.12	[]
210	r_0210	R02566	H2O[c] + NADP+[c] + Betaine_aldehyde[c] -> 2 H+[c] + NADPH[c] + Betaine[c]	0	B118_RS0110625	0	1000	2	Glycine, serine and threonine metabolism	[]	[]	1.2.1.8	[]
211	r_0211	r_1466	NAD+[c] + Rhodopin[c] -> H+[c] + NADH[c] + 3,4-Didehydrorhodopin[c]	0	B118_RS0105060	0	1000	3	Carotenoid biosynthesis, Sioxanthin biosynthesis	[]	[]	1.3.99.27	[]
212	r_0212	R01280	H+[c] + CoA[c] + ATP[c] + Hexadecanoic_acid[c] <=> Pyrophosphate[c] + AMP[c] + Palmitoyl-CoA[c]	1	((B118_RS0103690) or (B118_RS0125025) or (B118_RS0105205) or (B118_RS0103110))	-1000	1000	2	Fatty acid metabolism; Fatty acid biosynthesis	[]	[]	6.2.1.3	[]
213	r_0213	R01274	H2O[c] + Palmitoyl-CoA[c] -> H+[c] + CoA[c] + Hexadecanoic_acid[c]	0	B118_RS0104610	0	1000	2	Polyunsaturated fatty acid biosynthesis	[]	[]	3.1.2.2/3.1.2..-	[]
214	r_0214	R00434	GTP[c] -> Pyrophosphate[c] + 3,5-Cyclic_GMP[c]	0	((B118_RS0110540) or (B118_RS0105665))	0	1000	1	Purine metabolism	[]	[]	4.6.1.1	[]
215	r_0215	r_1431	7 H+[c] + Acetyl-CoA[c] + 6 NAD+[c] + 6 Malonyl-CoA[c] <=> 6 CO2[c] + 2 Oxygen[c] + 7 CoA[c] + 6 NADH[c] + Precore[c]	1	(B118_RS0103465 and B118_RS0103475 and B118_RS0103470 and B118_RS0103435 and B118_RS0103430 and B118_RS0103455 and B118_RS0103450 and B118_RS0103485 and B118_RS0103490 and B118_RS0103460 and B118_RS0103500)	-1000	1000	2	Sporolides biosynthesis	[]	[]	2.-.-.-	[]
216	r_0216	r_1479	UDP-glucose[c] + (3E)-3,4-didehydro-1,2-dihydro-gamma-carotene-1,2,diol[c] -> 7 H+[c] + UDP[c] + (3E)-3,4-didehydro-1-(1-O-glycosyl)-2-hydroxy-gamma-carotene[c]	0	B118_RS0105055	0	1000	3	Carotenoid biosynthesis, Sioxanthin biosynthesis	[]	[]	[]	[]
217	r_0217	r_1478	(3E)-3,4-didehydro-1-(1-O-glycosyl)-2-hydroxy-carotene[c] -> (3E)-3,4-didehydro-1-(1-O-glycosyl)-2-hydroxy-gamma-carotene[c]	0	B118_RS0117285	0	1000	3	Carotenoid biosynthesis, Sioxanthin biosynthesis	[]	[]	[]	[]
218	r_0218	R01625	CoA[c] + apoACP[c] -> Acyl-carrier_protein[c] + Adenosine_3,5-bisphosphate[c]	0	B118_RS0100505	0	1000	2	Pantothenate and CoA biosynthesis	[]	[]	2.7.8.7 2.7.8.-	[]
219	r_0219	R01325	Citrate[c] <=> H2O[c] + cis-Aconitate[c]	1	B118_RS0127295	-1000	1000	2	Citrate cycle (TCA cycle); Glyoxylate and dicarboxylate metabolism	[]	[]	4.2.1.3	[]
220	r_0220	R00362	Citrate[c] -> Acetate[c] + Oxaloacetate[c]	0	((B118_RS0116370) or (B118_RS0109275) or (B118_RS0110180))	0	1000	2	Citrate cycle (TCA cycle)	[]	[]	4.1.3.6	[]
221	r_0221	R05368	H2O[c] + cis-1,3-Dichloropropene[c] -> H+[c] + Hydrochloric_acid[c] + cis-3-Chloro-2-propene-1-ol[c]	0	B118_RS0111515	0	1000	2	Chloroalkane and chloroalkene degradation	[]	[]	3.8.1.5	[]
222	r_0222	R05234	NAD+[c] + cis-3-Chloro-2-propene-1-ol[c] -> H+[c] + NADH[c] + cis-3-Chloroallyl_aldehyde[c]	0	B118_RS0102905	0	1000	2	Chloroalkane and chloroalkene degradation	[]	[]	1.1.1.1	[]
223	r_0223	R01715	Chorismate[c] <=> Prephenate[c]	1	B118_RS0100720	-1000	1000	2	Phenylalanine, tyrosine and tryptophan biosynthesis	[]	[]	5.4.99.5	[]
224	r_0224	R01716	L-Glutamine[c] + Chorismate[c] -> L-Glutamate[c] + 4-Amino-4-deoxychorismate[c]	0	(B118_RS0121130 and B118_RS0126725)	0	1000	2	Folate biosynthesis	[]	[]	2.6.1.85	[]
225	r_0225	R00985	NH3[c] + Chorismate[c] -> H+[c] + Pyruvate[c] + H2O[c] + Anthranilate[c]	0	B118_RS0104690	0	1000	2	Phenylalanine, tyrosine and tryptophan biosynthesis	[]	[]	4.1.3.27	[]
226	r_0226	R00986	L-Glutamine[c] + Chorismate[c] -> H+[c] + Pyruvate[c] + L-Glutamate[c] + Anthranilate[c]	0	B118_RS0104690	0	1000	2	Phenylalanine, tyrosine and tryptophan biosynthesis	[]	[]	4.1.3.27	[]
227	r_0227	R04858	S-Adenosyl-L-methionine[c] + DNA_cytosine[c] <=> H+[c] + S-Adenosyl-L-homocysteine[c] + DNA_5-methylcytosine[c]	1	B118_RS0121365	-1000	1000	2	Cysteine and methionine metabolism	[]	[]	2.1.1.37	[]
228	r_0228	R03920	ATP[c] + beta-D-Fructose[c] -> ADP[c] + beta-D-Fructose_6-phosphate[c]	0	B118_RS0105120	0	1000	2	Starch and sucrose metabolism; Amino sugar and nucleotide sugar metabolism	[]	[]	2.7.1.4	[]
229	r_0229	R08528	2 H+[c] + Isopentenyl_diphosphate[c] + Geranyl_diphosphate[c] -> Pyrophosphate[c] + 2-cis,6-trans-Farnesyl_diphosphate[c]	0	B118_RS0106710	0	1000	2	Terpenoid backbone biosynthesis	[]	[]	2.5.1.68	[]
230	r_0230	r_1430	H+[c] + Oxygen[c] + NADH[c] + 6-M-5HQ-MG-T2[c] <=> H2O[c] + NAD+[c] + Cyclohexenone_epoxide[c]	1	B118_RS0103480	-1000	1000	2	Sporolides biosynthesis	[]	[]	5.1.-.-	[]
231	r_0231	R05050	H2O[c] + NAD+[c] + N4-Acetylaminobutanal[c] -> 2 H+[c] + NADH[c] + 4-Acetamidobutanoate[c]	0	B118_RS0108780	0	1000	2	Arginine and proline metabolism	[]	[]	1.2.1.3	[]
232	r_0232	R01083	N6-(1,2-Dicarboxyethyl)-AMP[c] <=> Fumarate[c] + AMP[c]	1	((B118_RS0115315) or (B118_RS0125670))	-1000	1000	2	Alanine, aspartate and glutamate metabolism; Purine metabolism	[]	[]	4.3.2.2	[]
233	r_0233	R02283	2-Oxoglutarate[c] + N-Acetylornithine[c] <=> L-Glutamate[c] + N-Acetyl-L-glutamate_5-semialdehyde[c]	1	B118_RS0107695	-1000	1000	2	Arginine biosynthesis	[]	[]	2.6.1.11	[]
234	r_0234	R02282	L-Glutamate[c] + N-Acetylornithine[c] <=> L-Ornithine[c] + N-Acetyl-L-glutamate[c]	1	B118_RS0107705	-1000	1000	2	Arginine biosynthesis	[]	[]	2.3.1.35	[]
235	r_0235	R09259	3HephexACP[c] <=> 7,9,12-Octaketide_intermediate_1[c]	1	((B118_RS0125790) or (B118_RS0125795) or (B118_RS0125800))	-1000	1000	2	Biosynthesis of type II polyketide backbone	[]	[]	2.3.1.-	[]
236	r_0236	R03816	H+[c] + NADH[c] + Phylloquinone[c] <=> NAD+[c] + Phylloquinol[c]	1	B118_RS0116995	-1000	1000	2	Ubiquinone and other terpenoid-quinone biosynthesis	[]	[]	1.6.5.2	[]
237	r_0237	R02313	H2O[c] + NAD+[c] + N6-(L-1,3-dicarboxypropyl)-L-lysine[c] <=> H+[c] + NADH[c] + L-Glutamate[c] + (S)-2-amino-6-oxohexanoate[c]	1	B118_RS0115785	-1000	1000	2	Lysine degradation	[]	[]	1.5.1.9	[]
238	r_0238	R00103	H2O[c] + NAD+[c] -> AMP[c] + Nicotinamide_D-ribonucleotide[c]	0	((B118_RS0121630) or (B118_RS0101085))	0	1000	2	Nicotinate and nicotinamide metabolism	[]	[]	3.6.1.22	[]
239	r_0239	R01424	H2O[c] + Hippurate[c] -> Glycine[c] + Benzoate[c]	0	B118_RS0117340	0	1000	2	Phenylalanine metabolism	[]	[]	3.5.1.32	[]
240	r_0240	R00926	CoA[c] + Propionyladenylate[c] <=> Propanoyl-CoA[c] + AMP[c]	1	B118_RS0111215	-1000	1000	2	Propanoate metabolism	[]	[]	6.2.1.1	[]
241	r_0241	R00921	H+[c] + Orthophosphate[c] + Propanoyl-CoA[c] -> CoA[c] + Propanoyl_phosphate[c]	0	B118_RS0101365	0	1000	2	Propanoate metabolism	[]	[]	2.3.1.8	[]
242	r_0242	R02557	H+[c] + Orthophosphate[c] + Deoxyadenosine[c] <=> Adenine[c] + 2-Deoxy-D-ribose_1-phosphate[c]	1	B118_RS0121710	-1000	1000	2	Purine metabolism	[]	[]	2.4.2.1	[]
243	r_0243	R07411	H2O[c] + trans,trans-Farnesyl_diphosphate[c] + Heme[c] -> Pyrophosphate[c] + Heme_O[c]	0	B118_RS0127425	0	1000	2	Porphyrin and chlorophyll metabolism	[]	[]	2.5.1.-	[]
244	r_0244	R00310	Fe2+[c] + Protoporphyrin[c] -> 2 H+[c] + Heme[c]	0	B118_RS0127090	0	1000	2	Porphyrin and chlorophyll metabolism	[]	[]	4.99.1.1	[]
245	r_0245	R05510	H2O[c] + Protoanemonin[c] -> H+[c] + cis-Acetylacrylate[c]	0	B118_RS0106880	0	1000	2	Chlorocyclohexane and chlorobenzene degradation	[]	[]	3.1.1.45	[]
246	r_0246	R04990	S-Adenosyl-L-methionine[c] + 2-Octaprenyl-6-methoxy-1,4-benzoquinone[c] -> H+[c] + S-Adenosyl-L-homocysteine[c] + 2-Octaprenyl-3-methyl-6-methoxy-1,4-benzoquinone[c]	0	B118_RS0111090	0	1000	2	Ubiquinone and other terpenoid-quinone biosynthesis	[]	[]	2.1.1.201	[]
247	r_0247	R00156	UDP[c] + ATP[c] <=> UTP[c] + ADP[c]	1	B118_RS0122795	-1000	1000	2	Pyrimidine metabolism	[]	[]	2.7.4.6	[]
248	r_0248	R01567	ATP[c] + Thymidine[c] -> ADP[c] + dTMP[c]	0	B118_RS0126540	0	1000	2	Pyrimidine metabolism	[]	[]	2.7.1.21	[]
249	r_0249	R01231	H2O[c] + ATP[c] + L-Glutamine[c] + Xanthosine_5-phosphate[c] -> H+[c] + Pyrophosphate[c] + L-Glutamate[c] + GMP[c] + AMP[c]	0	B118_RS0100645	0	1000	2	Purine metabolism	[]	[]	6.3.5.2	[]
250	r_0250	R04787	FAD[c] + all-trans-Phytofluene[c] <=> FADH2[c] + all-trans-zeta-Carotene[c]	1	B118_RS0113905	-1000	1000	2	Carotenoid biosynthesis	[]	[]	1.3.99.28, 1.3.99.29, 1.3.99.31	[]
251	r_0251	R04929	ATP[c] + Selenate[c] -> Pyrophosphate[c] + Adenylylselenate[c]	0	((B118_RS0100830) or (B118_RS0108950 and B118_RS0108945))	0	1000	2	Selenocompound metabolism	[]	[]	2.7.7.4	[]
252	r_0252	R00549	ATP[c] + Riboflavin[c] -> ADP[c] + FMN[c]	0	B118_RS0117120	0	1000	2	Riboflavin metabolism	[]	[]	2.7.1.26	[]
253	r_0253	R00206	H+[c] + Pyruvate[c] + Orthophosphate[c] + ATP[c] -> Pyrophosphate[c] + Phosphoenolpyruvate[c] + AMP[c]	0	B118_RS0115595	0	1000	2	Pyruvate metabolism; Carbon fixation	[]	[]	2.7.9.1	[]
254	r_0254	R00200	ADP[c] + Phosphoenolpyruvate[c] -> Pyruvate[c] + ATP[c]	0	B118_RS0104615	0	1000	2	Purine metabolism; Glycolysis/Gluconeogenesis; Pyruvate metabolism	[]	[]	2.7.1.40	[]
255	r_0255	R00617	ATP[c] + Thiamin_monophosphate[c] -> Thiamin_diphosphate[c] + ADP[c]	0	B118_RS0104185	0	1000	2	Thiamine metabolism	[]	[]	2.7.4.16	[]
256	r_0256	R00529	H+[c] + ATP[c] + Sulfate[c] -> Pyrophosphate[c] + Adenylyl_sulfate[c]	0	((B118_RS0100830) or (B118_RS0108950 and B118_RS0108945))	0	1000	2	Purine metabolism; Sulfur metabolism	[]	[]	2.7.7.4	[]
257	r_0257	R02412	ATP[c] + Shikimate[c] -> ADP[c] + Shikimate_3-phosphate[c]	0	B118_RS0107920	0	1000	2	Phenylalanine, tyrosine and tryptophan biosynthesis	[]	[]	2.7.1.71	[]
258	r_0258	R00286	H2O[c] + 2 NAD+[c] + UDP-glucose[c] -> 3 H+[c] + 2 NADH[c] + UDP-glucuronate[c]	0	B118_RS0107065	0	1000	2	Pentose and glucuronate interconversions; Ascorbate and aldarate metabolism; Starch and sucrose metabolism; Amino sugar and nucl... <Preview truncated at 128 characters>	[]	[]	1.1.1.22	[]
259	r_0259	R03316	H+[c] + 3-Carboxy-1-hydroxypropyl-ThPP[c] + Lipoamide-E[c] -> Thiamin_diphosphate[c] + S-Succinyldihydrolipoamide-E[c]	0	B118_RS0101375	0	1000	2	Citrate cycle (TCA cycle)	[]	[]	1.2.4.2	[]
260	r_0260	R02720	H2O[c] + XTP[c] -> Pyrophosphate[c] + Xanthosine_5-phosphate[c]	0	((B118_RS0106825) or (B118_RS0118710))	0	1000	2	Purine metabolism	[]	[]	3.6.1.66	[]
261	r_0261	R03472	H2O[c] + S-Adenosyl-L-methionine[c] + Aminoimidazole_ribotide[c] -> 3 H+[c] + Orthophosphate[c] + L-Methionine[c] + 4-Amino-5-hydroxymethyl-2-methylpyrimidine[c] + 5-Deoxyadenosine[c] + Formate[c] + CO[c]	0	B118_RS0100380	0	1000	2	Thiamine metabolism	[]	[]	4.1.99.17	[]
262	r_0262	R00801	H2O[c] + Sucrose[c] -> D-Fructose[c] + D-Glucose[c]	0	B118_RS0108910	0	1000	2	Galactose metabolism	[]	[]	3.2.1.20	[]
263	r_0263	R02670	4 Oxygen[c] + 2 3-Hydroxyanthranilate[c] <=> 2 H+[c] + 2 H2O2[c] + Cinnavalininate[c] + 2 O2-[c]	1	B118_RS0123195	-1000	1000	2	Tryptophan metabolism	[]	[]	1.11.1.21	[]
264	r_0264	r_0427	H2O[c] + ATP[c] + Betaine[e] -> H+[c] + Orthophosphate[c] + ADP[c] + Betaine[c]	0	(B118_RS0110610 and B118_RS0110615 and B118_RS0110620)	0	1000	2	ABC transporters	[]	[]	[]	[]
265	r_0265	R01658	Isopentenyl_diphosphate[c] + Dimethylallyl_diphosphate[c] -> Pyrophosphate[c] + Geranyl_diphosphate[c]	0	((B118_RS0105075) or (B118_RS0113900))	0	1000	2	Terpenoid backbone biosynthesis	[]	[]	2.5.1.1	[]
266	r_0266	R02750	ATP[c] + Deoxyribose[c] -> ADP[c] + 2-Deoxy-D-ribose_5-phosphate[c]	0	B118_RS0103830	0	1000	2	Pentose phosphate pathway	[]	[]	2.7.1.15	[]
267	r_0267	R03936	H2O[c] + L-Formylkynurenine[c] -> H+[c] + L-Alanine[c] + Formylanthranilate[c]	0	B118_RS0113230	0	1000	2	Tryptophan metabolism	[]	[]	3.7.1.3	[]
268	r_0268	R02719	H2O[c] + Xanthosine_5-phosphate[c] -> H+[c] + Orthophosphate[c] + Xanthosine[c]	0	B118_RS0118260	0	1000	2	Purine metabolism	[]	[]	3.1.3.5	[]
269	r_0269	R02065	2 Geranylgeranyl_diphosphate[c] -> Pyrophosphate[c] + Prephytoene_diphosphate[c]	0	B118_RS0113895	0	1000	2	Carotenoid biosynthesis	[]	[]	2.5.1.32	[]
270	r_0270	R03509	N-(5-Phospho-D-ribosyl)anthranilate[c] <=> 1-(2-Carboxyphenylamino)-1-deoxy-D-ribulose_5-phosphate[c]	1	B118_RS0104765	-1000	1000	2	Phenylalanine, tyrosine and tryptophan biosynthesis	[]	[]	5.3.1.24	[]
271	r_0271	R02142	5-Phospho-alpha-D-ribose_1-diphosphate[c] + Xanthine[c] -> Pyrophosphate[c] + Xanthosine_5-phosphate[c]	0	B118_RS0105900	0	1000	2	Purine metabolism	[]	[]	2.4.2.8	[]
272	r_0272	R02297	H+[c] + Orthophosphate[c] + Xanthosine[c] <=> alpha-D-Ribose_1-phosphate[c] + Xanthine[c]	1	B118_RS0121710	-1000	1000	2	Purine metabolism	[]	[]	2.4.2.1	[]
273	r_0273	R05808	5 H+[c] + S-Adenosyl-L-methionine[c] + Cobalt-sirohydrochlorin[c] <=> S-Adenosyl-L-homocysteine[c] + Cobalt-factor_III[c]	1	B118_RS0102515	-1000	1000	2	Porphyrin and chlorophyll metabolism	[]	[]	2.1.1.151	[]
274	r_0274	R02777	NADP+[c] + dTDP-6-deoxy-beta-L-mannose[c] <=> H+[c] + NADPH[c] + dTDP-4-dehydro-6-deoxy-beta-L-mannose[c]	1	B118_RS0103705	-1000	1000	2	Polyketide sugar unit biosynthesis; Streptomycin biosynthesis	[]	[]	1.1.1.133	[]
275	r_0275	R06513	dTDP-glucose[c] -> H2O[c] + dTDP-4-oxo-6-deoxy-D-glucose[c]	0	((B118_RS0125785) or (B118_RS0125900))	0	1000	2	Polyketide sugar unit biosynthesis; Biosynthesis of vancomycin group antibiotics; Streptomycin biosynthesis	[]	[]	4.2.1.46	[]
276	r_0276	R01068	D-Glyceraldehyde_3-phosphate[c] + Glycerone_phosphate[c] -> D-Fructose_1,6-bisphosphate[c]	0	B118_RS0115400	0	1000	2	Methane metabolism; Carbon fixation	[]	[]	4.1.2.13	[]
277	r_0277	R07177	2 H+[c] + 2 Thiosulfate[c] + Decylubiquinone[c] <=> Tetrathionate[c] + Decylubiquinol[c]	1	B118_RS0125115	-1000	1000	2	Sulfur metabolism	[]	[]	1.8.5.2	[]
278	r_0278	R07219	H+[c] + NADPH[c] + 1-Hydroxy-2-methyl-2-butenyl_4-diphosphate[c] -> H2O[c] + NADP+[c] + Dimethylallyl_diphosphate[c]	0	B118_RS0106790	0	1000	2	Terpenoid backbone biosynthesis	[]	[]	1.17.1.2	[]
279	r_0279	R01273	H2O[c] + N-Ribosylnicotinamide[c] -> 2 H+[c] + D-Ribose[c] + Nicotinamide[c]	0	B118_RS0104390	0	1000	1	Nicotinate and nicotinamide metabolism	[]	[]	3.2.2.1	[]
280	r_0280	R07618	NAD+[c] + Dihydrolipoamide-E[c] -> H+[c] + NADH[c] + Lipoamide-E[c]	0	((B118_RS0108725) or (B118_RS0105425))	0	1000	2	Valine, leucine and isoleucine degradation; Citrate cycle (TCA cycle); Glycolysis/Gluconeogenesis; Pyruvate metabolism	[]	[]	1.8.1.4	[]
281	r_0281	R03815	NAD+[c] + Dihydrolipoylprotein[c] -> H+[c] + NADH[c] + Lipoylprotein[c]	0	((B118_RS0108725) or (B118_RS0105425))	0	1000	2	Glycine, serine and threonine metabolism	[]	[]	1.8.1.4	[]
282	r_0282	R04726	H+[c] + malACP[c] + ddcaACP[c] -> CO2[c] + Acyl-carrier_protein[c] + 3omrsACP[c]	0	((B118_RS0102345) or (B118_RS0115855))	0	1000	2	Fatty acid biosynthesis	[]	[]	2.3.1.179	[]
283	r_0283	R04725	H+[c] + NADPH[c] + tddec2eACP[c] -> NADP+[c] + ddcaACP[c]	0	B118_RS0127095	0	1000	2	Fatty acid biosynthesis	[]	[]	1.3.1.10 1.3.1.9	[]
284	r_0284	R04724	H+[c] + NADH[c] + tddec2eACP[c] -> NAD+[c] + ddcaACP[c]	0	B118_RS0127095	0	1000	2	Fatty acid biosynthesis	[]	[]	1.3.1.10 1.3.1.9	[]
285	r_0285	R07541	gamma-Carotene[c] -> 4 H+[c] + Chlorobactene[c]	0	B118_RS0118200	0	1000	4	Carotenoid biosynthesis, Sioxanthin biosynthesis	[]	[]	gamma-carotene desaturase(crtU)	[]
286	r_0286	R00734	2-Oxoglutarate[c] + L-Tyrosine[c] <=> L-Glutamate[c] + 3-(4-Hydroxyphenyl)pyruvate[c]	1	((B118_RS0104790) or (B118_RS0106195))	-1000	1000	2	Phenylalanine, tyrosine and tryptophan biosynthesis; Tyrosine metabolism; Novobiocin biosynthesis; Sporolides biosynthesis	[]	[]	2.6.1.9	[]
287	r_0287	R04475	2-Oxoglutarate[c] + N-Succinyl-LL-2,6-diaminoheptanedioate[c] <=> L-Glutamate[c] + N-Succinyl-2-L-amino-6-oxoheptanedioate[c]	1	B118_RS0100495	-1000	1000	2	Lysine biosynthesis	[]	[]	2.6.1.17	[]
288	r_0288	R01570	H+[c] + Orthophosphate[c] + Thymidine[c] <=> 2-Deoxy-D-ribose_1-phosphate[c] + Thymine[c]	1	B118_RS0108855	-1000	1000	2	Pyrimidine metabolism	[]	[]	2.4.2.4	[]
289	r_0289	R01168	L-Histidine[c] -> NH3[c] + Urocanate[c]	0	B118_RS0118705	0	1000	2	Histidine metabolism	[]	[]	4.3.1.3	[]
290	r_0290	R01942	S-Adenosyl-L-methionine[c] + Caffeoyl-CoA[c] <=> H+[c] + S-Adenosyl-L-homocysteine[c] + Feruloyl-CoA[c]	1	B118_RS0108565	-1000	1000	2	Phenylalanine metabolism	[]	[]	2.1.1.104	[]
291	r_0291	R04967	H+[c] + NADPH[c] + ttetr2eACP[c] -> NADP+[c] + tdecACP[c]	0	B118_RS0127095	0	1000	2	Fatty acid biosynthesis	[]	[]	1.3.1.10 1.3.1.9	[]
292	r_0292	R09220	H2O[c] + 3-Chloro-2-methyldienelactone[c] -> 3-Chloro-2-methylmaleylacetate[c]	0	B118_RS0106880	0	1000	2	Toluene degradation	[]	[]	3.1.1.45	[]
293	r_0293	R07412	H2O[c] + Heme_O[c] <=> 4 H+[c] + Heme_A[c]	1	B118_RS0127410	-1000	1000	2	Porphyrin and chlorophyll metabolism	[]	[]	cytochrome oxidase (COX15)	[]
294	r_0294	R01858	Phosphoenolpyruvate[c] + dGDP[c] <=> Pyruvate[c] + dGTP[c]	1	B118_RS0104615	-1000	1000	2	Purine metabolism	[]	[]	2.7.1.40	[]
295	r_0295	R08161	2 H+[c] + Oxygen[c] + NADPH[c] + hexdecACP[c] -> 2 H2O[c] + NADP+[c] + Hexadecenoyl-ACP[c]	0	B118_RS0108045	0	1000	2	Fatty acid biosynthesis	[]	[]	1.14.19.2	[]
296	r_0296	R03370	Oxygen[c] + NADPH[c] + Octadecanoyl-ACP[c] -> 2 H2O[c] + NADP+[c] + Octadecenoyl-ACP[c]	0	B118_RS0108045	0	1000	2	Fatty acid biosynthesis; Polyunsaturated fatty acid biosynthesis	[]	[]	1.14.19.2	[]
297	r_0297	R07766	Apoprotein[c] + ocACP[c] -> H+[c] + Acyl-carrier_protein[c] + Protein_N6-(octanoyl)lysine[c]	0	B118_RS0105465	0	1000	2	Lipoic acid metabolism	[]	[]	2.3.1.181	[]
298	r_0298	R02748	H+[c] + Orthophosphate[c] + Deoxyinosine[c] <=> 2-Deoxy-D-ribose_1-phosphate[c] + Hypoxanthine[c]	1	B118_RS0121710	-1000	1000	2	Purine metabolism	[]	[]	2.4.2.1	[]
299	r_0299	R02569	Acetyl-CoA[c] + Dihydrolipoamide-E[c] <=> CoA[c] + S-Acetyldihydrolipoamide-E[c]	1	(B118_RS0115550 and B118_RS0125100)	-1000	1000	2	Glycolysis/Gluconeogenesis; Citrate cycle (TCA cycle); Pyruvate metabolism	[]	[]	2.3.1.12	[]
300	r_0300	R00259	Acetyl-CoA[c] + L-Glutamate[c] -> H+[c] + CoA[c] + N-Acetyl-L-glutamate[c]	0	((B118_RS0106850) or (B118_RS0107705))	0	1000	2	Arginine biosynthesis	[]	[]	2.3.1.1	[]
301	r_0301	R00230	H+[c] + Orthophosphate[c] + Acetyl-CoA[c] <=> CoA[c] + Acetyl_phosphate[c]	1	B118_RS0101365	-1000	1000	2	Taurine and hypotaurine metabolism; Pyruvate metabolism; Methane metabolism	[]	[]	2.3.1.8	[]
302	r_0302	R00351	H2O[c] + Acetyl-CoA[c] + Oxaloacetate[c] -> H+[c] + CoA[c] + Citrate[c]	0	((B118_RS0116175) or (B118_RS0125305))	0	1000	2	Citrate cycle (TCA cycle); Glyoxylate and dicarbonate metabolism	[]	[]	2.3.3.1	[]
303	r_0303	R01177	CoA[c] + 3-Oxohexanoyl-CoA[c] -> Acetyl-CoA[c] + Butanoyl-CoA[c]	0	((B118_RS0117225) or (B118_RS0114835) or (B118_RS0112455) or (B118_RS0115335) or (B118_RS0106935) or (B118_RS0102945) or (B118_RS0102975) or (B118_RS0103125) or (B118_RS0102095))	0	1000	2	Fatty acid metabolism; Fatty acid elongation	[]	[]	2.3.1.9/2.3.1.16	[]
304	r_0304	R00238	2 Acetyl-CoA[c] <=> CoA[c] + Acetoacetyl-CoA[c]	1	((B118_RS0115335) or (B118_RS0106935) or (B118_RS0102945) or (B118_RS0102975) or (B118_RS0103125) or (B118_RS0102095))	-1000	1000	2	Valine, leucine and isoleucine degradation; Benzoate degradation; Butanoate metabolism; Fatty acid metabolism; Lysine degradatio... <Preview truncated at 128 characters>	[]	[]	2.3.1.9	[]
305	r_0305	R00742	Acetyl-CoA[c] + ATP[c] + HCO3-[c] -> H+[c] + Orthophosphate[c] + ADP[c] + Malonyl-CoA[c]	0	((B118_RS0114495 and B118_RS0102410 and B118_RS0102415 and B118_RS0102420 and B118_RS0115850) or (B118_RS0108570 and B118_RS0102410 and B118_RS0102415 and B118_RS0102420 and B118_RS0115850))	0	1000	2	Pyruvate metabolism; Propanoate metabolism	[]	[]	6.4.1.2	[]
306	r_0306	R09222	H2O[c] + 2-Chloro-5-methyl-cis-dienelactone[c] -> 2-Chloro-5-methylmaleylacetate[c]	0	B118_RS0106880	0	1000	2	Toluene degradation	[]	[]	3.1.1.45	[]
307	r_0307	R02085	(S)-3-Hydroxy-3-methylglutaryl-CoA[c] <=> H2O[c] + 3-Methylglutaconyl-CoA[c]	1	B118_RS0120815	-1000	1000	2	Valine, leucine and isoleucine degradation	[]	[]	4.2.1.18	[]
308	r_0308	R06941	NAD+[c] + (3S)-3-Hydroxyadipyl-CoA[c] <=> H+[c] + NADH[c] + 3-Oxoadipyl-CoA[c]	1	((B118_RS0115230) or (B118_RS0102055) or (B118_RS0102025))	-1000	1000	2	Phenylalanine metabolism	[]	[]	1.1.1.157	[]
309	r_0309	R00355	2-Oxoglutarate[c] + L-Aspartate[c] <=> L-Glutamate[c] + Oxaloacetate[c]	1	((B118_RS0123855) or (B118_RS0100495) or (B118_RS0104735))	-1000	1000	1	Alanine, aspartate and glutamate metabolism; Carbon fixation	[]	[]	2.6.1.1	[]
310	r_0310	R03026	(S)-3-Hydroxybutanoyl-CoA[c] <=> H2O[c] + Crotonoyl-CoA[c]	1	((B118_RS0102925) or (B118_RS0102990) or (B118_RS0103105) or (B118_RS0113880))	-1000	1000	2	Benzoate degradation; Butanoate metabolism; Fatty acid metabolism; Lysine degradation; Tryptophan metabolism; Aminobenzoate degr... <Preview truncated at 128 characters>	[]	[]	4.2.1.17	[]
311	r_0311	R02466	H+[c] + 3-Sulfino-L-alanine[c] <=> CO2[c] + Hypotaurine[c]	1	B118_RS0125500	-1000	1000	2	Taurine and hypotaurine metabolism	[]	[]	4.1.1.15	[]
312	r_0312	R04199	H+[c] + H2O[c] + NADP+[c] + 2,3,4,5-Tetrahydrodipicolinate[c] <=> NADPH[c] + (2S,4S)-4-Hydroxy-2,3,4,5-tetrahydrodipicolinate[c]	1	B118_RS0117100	-1000	1000	2	Lysine biosynthesis	[]	[]	1.17.1.8	[]
313	r_0313	R04198	H+[c] + H2O[c] + NAD+[c] + 2,3,4,5-Tetrahydrodipicolinate[c] <=> NADH[c] + (2S,4S)-4-Hydroxy-2,3,4,5-tetrahydrodipicolinate[c]	1	B118_RS0117100	-1000	1000	2	Lysine biosynthesis	[]	[]	1.17.1.8	[]
314	r_0314	R01360	(S)-3-Hydroxy-3-methylglutaryl-CoA[c] <=> Acetyl-CoA[c] + Acetoacetate[c]	1	B118_RS0114505	-1000	1000	2	Valine, leucine and isoleucine degradation; Butanoate metabolism; Synthesis and degradation of ketone bodies	[]	[]	4.1.3.4	[]
315	r_0315	R00706	NADP+[c] + CoA[c] + 3-Oxopropanoate[c] -> CO2[c] + NADPH[c] + Acetyl-CoA[c]	0	B118_RS0111440	0	1000	2	beta-Alanine metabolism; Inositol phosphate metabolism; Propanoate metabolism	[]	[]	1.2.1.18	[]
316	r_0316	R03381	CoA[c] + NAD+[c] + (S)-Methylmalonate-semialdehyde[c] <=> H+[c] + NADH[c] + (R)-Methylmalonyl-CoA[c]	1	B118_RS0111440	-1000	1000	2	Propanoate metabolism	[]	[]	1.2.1.-	[]
317	r_0317	R01513	NAD+[c] + 3-Phospho-D-glycerate[c] <=> H+[c] + NADH[c] + 3-Phosphonooxypyruvate[c]	1	B118_RS0103980	-1000	1000	2	Glycine, serine and threonine metabolism; Methane metabolism	[]	[]	1.1.1.95	[]
318	r_0318	R06782	H+[c] + Oxygen[c] + NADH[c] + Phenylpropanoate[c] -> NAD+[c] + cis-3-(Carboxy-ethyl)-3,5-cyclo-hexadiene-1,2-diol[c]	0	(B118_RS0125720 and B118_RS0127390)	0	1000	2	Phenylalanine metabolism	[]	[]	1.14.12.19	[]
319	r_0319	R06643	11 H+[c] + Acyl-carrier_protein[c] + 10 Malonyl-CoA[c] <=> 10 CO2[c] + 10 CoA[c] + 3,5,7,9,11,13,15,17,19-Nonaoxo-eicosanoyl-ACP[c]	1	((B118_RS0125790) or (B118_RS0125795) or (B118_RS0125800))	-1000	1000	2	Biosynthesis of type II polyketide backbone	[]	[]	2.3.1.-	[]
320	r_0320	R07759	H+[c] + NADPH[c] + 3-Oxooctadecanoyl-CoA[c] -> NADP+[c] + 3-Hydroxyoctadecanoyl-CoA[c]	0	((B118_RS0115340) or (B118_RS0122990) or (B118_RS0102980) or (B118_RS0127100) or (B118_RS0127335) or (B118_RS0101455))	0	1000	2	Polyunsaturated fatty acid biosynthesis	[]	[]	1.1.1.100	[]
321	r_0321	R00705	CoA[c] + NAD+[c] + 3-Oxopropanoate[c] -> CO2[c] + Acetyl-CoA[c] + NADH[c]	0	B118_RS0111440	0	1000	2	beta-Alanine metabolism; Inositol phosphate metabolism; Propanoate metabolism	[]	[]	1.2.1.18	[]
322	r_0322	R07762	2 H+[c] + malACP[c] + hexdecACP[c] -> CO2[c] + Acyl-carrier_protein[c] + 3-Oxooctadecanoyl-ACP[c]	0	((B118_RS0102345) or (B118_RS0115855))	0	1000	2	Fatty acid biosynthesis	[]	[]	2.3.1.179	[]
323	r_0323	R01054	H2O[c] + ADP-ribose[c] -> D-Ribose_5-phosphate[c] + AMP[c]	0	B118_RS0122670	0	1000	2	Purine metabolism	[]	[]	3.6.1.13	[]
324	r_0324	R00623	NAD+[c] + Primary_alcohol[c] <=> H+[c] + NADH[c] + Aldehyde[c]	1	B118_RS0102905	-1000	1000	2	Fatty acid metabolism	[]	[]	1.1.1.1	[]
325	r_0325	R07302	ATP[c] + Adenosyl_cobyrinate-hexaamide[c] + (R)-1-Aminopropan-2-ol[c] -> H+[c] + Orthophosphate[c] + ADP[c] + Adenosyl_cobinamide[c]	0	B118_RS0113105	0	1000	2	Porphyrin and chlorophyll metabolism	[]	[]	6.3.1.10	[]
326	r_0326	R06529	ATP[c] + Adenosyl_cobyrinate-hexaamide[c] + D-1-Aminopropan-2-ol_O-phosphate[c] -> 3 H+[c] + Orthophosphate[c] + ADP[c] + Adenosyl_cobinamide-phosphate[c]	0	B118_RS0113105	0	1000	2	Porphyrin and chlorophyll metabolism	[]	[]	6.3.1.10	[]
327	r_0327	R01245	H2O[c] + Adenosine[c] -> Adenine[c] + D-Ribose[c]	0	B118_RS0104390	0	1000	1	Purine metabolism	[]	[]	3.2.2.1	[]
328	r_0328	R01561	H+[c] + Orthophosphate[c] + Adenosine[c] <=> Adenine[c] + alpha-D-Ribose_1-phosphate[c]	1	B118_RS0121710	-1000	1000	2	Purine metabolism	[]	[]	2.4.2.1	[]
329	r_0329	R01560	H+[c] + H2O[c] + Adenosine[c] -> NH3[c] + Inosine[c]	0	B118_RS0108840	0	1000	2	Purine metabolism	[]	[]	3.5.4.4	[]
330	r_0330	R01049	ATP[c] + D-Ribose_5-phosphate[c] <=> 5-Phospho-alpha-D-ribose_1-diphosphate[c] + AMP[c]	1	((B118_RS0108970) or (B118_RS0101195))	-1000	1000	2	Purine metabolism; Pentose phosphate pathway	[]	[]	2.7.6.1	[]
331	r_0331	R01051	ATP[c] + D-Ribose[c] -> ADP[c] + D-Ribose_5-phosphate[c]	0	B118_RS0103830	0	1000	2	Pentose phosphate pathway	[]	[]	2.7.1.15	[]
332	r_0332	R09738	H+[c] + NADPH[c] + Crotonoyl-CoA[c] -> NADP+[c] + Butanoyl-CoA[c]	0	B118_RS0102085	0	1000	1	Butanoate metabolism	[]	[]	1.3.1.86	[]
333	r_0333	R02240	ATP[c] + 1,2-Diacyl-sn-glycerol[c] <=> ADP[c] + 1,2-Diacyl-sn-glycerol_3-phosphate[c]	1	B118_RS0125945	-1000	1000	2	Glycerolipid metabolism;Glycerophospholipid metabolism	[]	[]	2.7.1.107	[]
334	r_0334	R00299	ATP[c] + D-Glucose[c] -> ADP[c] + D-Glucose_6-phosphate[c]	0	((B118_RS0118170) or (B118_RS0105190) or (B118_RS0105725))	0	1000	2	Streptomycin biosynthesis	[]	[]	2.7.1.2	[]
335	r_0335	R01737	ATP[c] + D-Gluconic_acid[c] -> ADP[c] + 6-Phospho-D-gluconate[c]	0	B118_RS0111590	0	1000	2	Pentose phosphate pathway	[]	[]	2.7.1.12	[]
336	r_0336	R00756	ATP[c] + D-Fructose_6-phosphate[c] -> ADP[c] + D-Fructose_1,6-bisphosphate[c]	0	B118_RS0105155	0	1000	2	Methane metabolism	[]	[]	2.7.1.11	[]
337	r_0337	R04779	ATP[c] + beta-D-Fructose_6-phosphate[c] -> ADP[c] + beta-D-Fructose_1,6-bisphosphate[c]	0	B118_RS0105155	0	1000	2	Glycolysis/Gluconeogenesis; Pentose phosphate pathway; Fructose and mannose metabolism	[]	[]	2.7.1.11	[]
338	r_0338	R01752	H2O[c] + NAD+[c] + D-Glyceraldehyde[c] <=> 2 H+[c] + NADH[c] + D-Glycerate[c]	1	B118_RS0108780	-1000	1000	2	Glycerolipid metabolism	[]	[]	1.2.1.3	[]
339	r_0340	R03471	ATP[c] + 4-Amino-5-hydroxymethyl-2-methylpyrimidine[c] -> ADP[c] + 4-Amino-2-methyl-5-phosphomethylpyrimidine[c]	0	B118_RS0100375	0	1000	2	Thiamine metabolism	[]	[]	2.7.1.49	[]
340	r_0341	R00114	H+[c] + NADPH[c] + 2-Oxoglutarate[c] + L-Glutamine[c] -> NADP+[c] + 2 L-Glutamate[c]	0	(B118_RS0104645 and B118_RS0104650)	0	1000	2	Alanine, aspartate and glutamate metabolism; Nitrogen metabolism	[]	[]	1.4.1.13 1.4.1.14	[]
341	r_0342	R00093	H+[c] + NADH[c] + 2-Oxoglutarate[c] + L-Glutamine[c] -> NAD+[c] + 2 L-Glutamate[c]	0	(B118_RS0104645 and B118_RS0104650)	0	1000	2	Alanine, aspartate and glutamate metabolism; Nitrogen metabolism	[]	[]	1.4.1.13 1.4.1.14	[]
342	r_0343	R00243	H2O[c] + NAD+[c] + L-Glutamate[c] -> H+[c] + NADH[c] + 2-Oxoglutarate[c] + NH3[c]	0	B118_RS0102120	0	1000	2	Arginine biosynthesis; Taurine and hypotaurine metabolism; Alanine, aspartate and glutamate metabolism; Nitrogen metabolism	[]	[]	1.4.1.2	[]
343	r_0344	R00894	ATP[c] + L-Glutamate[c] + L-Cysteine[c] -> H+[c] + Orthophosphate[c] + ADP[c] + gamma-L-Glutamyl-L-cysteine[c]	0	B118_RS0125180	0	1000	2	Glutathione metabolism	[]	[]	6.3.2.2	[]
344	r_0345	R00768	L-Glutamine[c] + D-Fructose_6-phosphate[c] -> L-Glutamate[c] + D-Glucosamine_6-phosphate[c]	0	((B118_RS0101285) or (B118_RS0100500))	0	1000	2	Alanine, aspartate and glutamate metabolism; Amino sugar and nucleotide sugar metabolism	[]	[]	2.6.1.16	[]
345	r_0346	R05578	H+[c] + ATP[c] + L-Glutamate[c] + tRNA(Glu)[c] -> Pyrophosphate[c] + L-Glutamyl-tRNA(Glu)[c] + AMP[c]	0	B118_RS0115890	0	1000	2	Porphyrin and chlorophyll metabolism; Aminoacyl-tRNA biosynthesis	[]	[]	6.1.1.17	[]
346	r_0347	R08589	1.5 Oxygen[c] + C_dehypoxanthine_futalosine[c] <=> 6 H+[c] + 3 CO2[c] + 1,4-Dihydroxy-6-naphthoate[c]	1	B118_RS0100035	-1000	1000	2	Ubiquinone and other terpenoid-quinone biosynthesis	[]	[]	1.14.-.-	[]
347	r_0348	R03184	Oxygen[c] + L-Gulono-1,4-lactone[c] -> H2O2[c] + L-xylo-Hexulonolactone[c]	0	B118_RS0111305	0	1000	2	Ascorbate and aldarate metabolism	[]	[]	1.1.3.8	[]
348	r_0349	R00315	H+[c] + ATP[c] + Acetate[c] <=> ADP[c] + Acetyl_phosphate[c]	1	B118_RS0101360	-1000	1000	2	Taurine and hypotaurine metabolism; Pyruvate metabolism; Methane metabolism	[]	[]	2.7.2.1	[]
349	r_0350	R03889	H2O[c] + NAD+[c] + 2-Aminomuconate_semialdehyde[c] <=> 3 H+[c] + NADH[c] + 2-Aminomuconate[c]	1	B118_RS0113240	-1000	1000	2	Tryptophan metabolism	[]	[]	1.2.1.32	[]
350	r_0351	R03307	2-Carboxy-2,5-dihydro-5-oxofuran-2-acetate[c] <=> H+[c] + 3-Carboxy-cis,cis-muconate[c]	1	B118_RS0119510	-1000	1000	2	Benzoate degradation	[]	[]	5.5.1.2	[]
351	r_0352	R03083	2-Dehydro-3-deoxy-D-arabino-heptonate_7-phosphate[c] -> H+[c] + Orthophosphate[c] + 3-Dehydroquinate[c]	0	((B118_RS0107915) or (B118_RS0126555))	0	1000	2	Phenylalanine, tyrosine and tryptophan biosynthesis	[]	[]	4.2.3.4	[]
352	r_0353	R01066	2-Deoxy-D-ribose_5-phosphate[c] -> D-Glyceraldehyde_3-phosphate[c] + Acetaldehyde[c]	0	B118_RS0108775	0	1000	2	Pentose phosphate pathway	[]	[]	4.1.2.4	[]
353	r_0354	R02088	H2O[c] + dAMP[c] -> H+[c] + Orthophosphate[c] + Deoxyadenosine[c]	0	B118_RS0118260	0	1000	2	Purine metabolism	[]	[]	3.1.3.5	[]
354	r_0355	R01664	H2O[c] + dCMP[c] -> H+[c] + Orthophosphate[c] + Deoxycytidine[c]	0	B118_RS0118260	0	1000	2	Pyrimidine metabolism	[]	[]	3.1.3.5	[]
355	r_0356	R01968	H2O[c] + dGMP[c] -> H+[c] + Orthophosphate[c] + Deoxyguanosine[c]	0	B118_RS0118260	0	1000	2	Purine metabolism	[]	[]	3.1.3.5	[]
356	r_0357	R05389	2-Hydroxy-5-methyl-cis,cis-muconate[c] <=> 2-Oxo-5-methyl-cis-muconate[c]	1	B118_RS0123000	-1000	1000	2	Xylene degradation	[]	[]	5.3.2.6	[]
357	r_0358	R05353	H2O[c] + NAD+[c] + 2-Hydroxy-5-methyl-cis,cis-muconic_semialdehyde[c] <=> 2 H+[c] + NADH[c] + 2-Hydroxy-5-methyl-cis,cis-muconate[c]	1	B118_RS0113240	-1000	1000	2	Xylene degradation	[]	[]	1.2.1.85	[]
358	r_0359	R00405	CoA[c] + ATP[c] + Succinate[c] <=> Orthophosphate[c] + ADP[c] + Succinyl-CoA[c]	1	(B118_RS0100750 and B118_RS0100745)	-1000	1000	2	Citrate cycle (TCA cycle); Propanoate metabolism	[]	[]	6.2.1.5	[]
359	r_0360	R00578	H2O[c] + ATP[c] + L-Glutamine[c] + L-Aspartate[c] -> Pyrophosphate[c] + L-Glutamate[c] + L-Asparagine[c] + AMP[c]	0	((B118_RS0106980) or (B118_RS0110655) or (B118_RS0125155) or (B118_RS0102590) or (B118_RS0127260))	0	1000	2	Alanine, aspartate and glutamate metabolism	[]	[]	6.3.5.4	[]
360	r_0361	R01163	H2O[c] + NAD+[c] + L-Histidinal[c] -> 2 H+[c] + NADH[c] + L-Histidine[c]	0	B118_RS0104795	0	1000	2	Histidine metabolism	[]	[]	1.1.1.23	[]
361	r_0362	R02199	2-Oxoglutarate[c] + L-Isoleucine[c] <=> L-Glutamate[c] + (S)-3-Methyl-2-oxopentanoic_acid[c]	1	B118_RS0104000	-1000	1000	2	Valine, leucine and isoleucine biosynthesis; Valine, leucine and isoleucine degradation	[]	[]	2.6.1.42	[]
362	r_0363	R04266	CDP-3,6-dideoxy-D-glucose[c] <=> CDP-3,6-dideoxy-D-mannose[c]	1	B118_RS0121175	-1000	1000	2	Amino sugar and nucleotide sugar metabolism	[]	[]	5.1.3.10	[]
363	r_0364	R08588	S-Adenosyl-L-methionine[c] + Dehypoxanthine-futalosine[c] <=> H+[c] + L-Methionine[c] + 5-Deoxyadenosine[c] + C_dehypoxanthine_futalosine[c]	1	B118_RS0111085	-1000	1000	2	Ubiquinone and other terpenoid-quinone biosynthesis	[]	[]	1.21.98.1	[]
364	r_0365	R03270	H+[c] + 2-(alpha-Hydroxyethyl)thiamine_diphosphate[c] + Lipoamide-E[c] <=> Thiamin_diphosphate[c] + S-Acetyldihydrolipoamide-E[c]	1	((B118_RS0115545 and B118_RS0115540) or (B118_RS0103925) or (B118_RS0125090 and B118_RS0125095) or (B118_RS0102325) or (B118_RS0115900))	-1000	1000	2	Glycolysis/Gluconeogenesis; Citrate cycle (TCA cycle); Pyruvate metabolism	[]	[]	1.2.4.1	[]
365	r_0366	R00481	Oxygen[c] + L-Aspartate[c] -> H+[c] + H2O2[c] + Iminoaspartate[c]	0	B118_RS0106050	0	1000	2	Nicotinate and nicotinamide metabolism	[]	[]	1.4.3.16	[]
366	r_0367	R07769	Apoprotein[c] + lipoylACP[c] -> 2 H+[c] + Acyl-carrier_protein[c] + Protein_N6-(lipoyl)lysine[c]	0	B118_RS0105465	0	1000	2	Lipoic acid metabolism	[]	[]	2.3.1.181	[]
367	r_0368	R00714	H2O[c] + NADP+[c] + Succinate_semialdehyde[c] -> 2 H+[c] + NADPH[c] + Succinate[c]	0	B118_RS0108455	0	1000	2	Butanoate metabolism; Alanine, aspartate and glutamate metabolism; Tyrosine metabolism	[]	[]	1.2.1.79	[]
368	r_0369	R10666	2 H+[c] + Chorismate[c] <=> H2O[c] + 3-[(1-Carboxyvinyl)oxy]benzoate[c]	1	B118_RS0111045	-1000	1000	2	Ubiquinone and other terpenoid-quinone biosynthesis	[]	[]	4.2.1.151	[]
369	r_0370	R01466	H2O[c] + O-Phospho-L-homoserine[c] -> H+[c] + Orthophosphate[c] + L-Threonine[c]	0	((B118_RS0110125) or (B118_RS0101890))	0	1000	2	Glycine, serine and threonine metabolism	[]	[]	4.2.3.1	[]
370	r_0371	R02541	H2O[c] + Sphingomyelin[c] <=> N-Acylsphingosine[c] + Choline_phosphate[c]	1	B118_RS0123260	-1000	1000	2	Sphingolipid metabolism	[]	[]	3.1.4.12	[]
371	r_0372	R01736	H2O[c] + (R)-S-Lactoylglutathione[c] -> H+[c] + (R)-Lactate[c] + Glutathione[c]	0	B118_RS0108055	0	1000	1	Pyruvate metabolism	[]	[]	3.1.2.6	[]
372	r_0373	R00713	H2O[c] + NAD+[c] + Succinate_semialdehyde[c] -> 2 H+[c] + NADH[c] + Succinate[c]	0	B118_RS0108455	0	1000	2	Butanoate metabolism; Alanine, aspartate and glutamate metabolism; Tyrosine metabolism	[]	[]	1.2.1.16 1.2.1.79	[]
373	r_0374	R00408	FAD[c] + Succinate[c] <=> FADH2[c] + Fumarate[c]	1	((B118_RS0110235 and B118_RS0110230 and B118_RS0110225 and B118_RS0100955) or (B118_RS0110235 and B118_RS0110225 and B118_RS0100960 and B118_RS0100955))	-1000	1000	2	Butanoate metabolism	[]	[]	1.3.5.1 1.3.5.4	[]
374	r_0375	r_1134	H2O[c] + ATP[c] + Stachyose[e] -> H+[c] + Orthophosphate[c] + ADP[c] + Stachyose[c]	0	(B118_RS0117255 and B118_RS0106370)	0	1000	2	ABC transporters	[]	[]	[]	[]
375	r_0376	R02222	2 H+[c] + Oxygen[c] + Stearoyl-CoA[c] + 2 Ferrocytochrome_b5[c] -> 2 H2O[c] + Oleoyl-CoA[c] + 2 Ferricytochrome_b5[c]	0	B118_RS0108045	0	1000	2	Polyunsaturated fatty acid biosynthesis	[]	[]	1.14.19.1 1.14.19.2	[]
376	r_0377	r_0921	H2O[c] + ATP[c] + Orthophosphate[e] -> H+[c] + 2 Orthophosphate[c] + ADP[c]	0	(B118_RS0109995 and B118_RS0109990 and B118_RS0109985 and B118_RS0109980)	0	1000	2	ABC transporters	[]	[]	[]	[]
377	r_0378	r_1131	H+[e] + Sodium[c] -> H+[c] + Sodium[e]	0	((B118_RS0116620) or (B118_RS0110525) or (B118_RS0125205))	0	1000	1	Transport	[]	[]	[]	[]
378	r_0379	R05814	Cobalt-precorrin_8[c] <=> Cobyrinate[c]	1	B118_RS0102485	-1000	1000	2	Porphyrin and chlorophyll metabolism	[]	[]	5.4.99.60	[]
379	r_0380	R10667	H2O[c] + S-Adenosyl-L-methionine[c] + 3-[(1-Carboxyvinyl)oxy]benzoate[c] <=> 3 H+[c] + HCO3-[c] + L-Methionine[c] + 6-Amino-6-deoxyfutalosine[c]	1	B118_RS0110990	-1000	1000	2	Ubiquinone and other terpenoid-quinone biosynthesis	[]	[]	2.5.1.120	[]
380	r_0381	R00848	FAD[c] + sn-Glycerol_3-phosphate[c] <=> FADH2[c] + Glycerone_phosphate[c]	1	((B118_RS0123560) or (B118_RS0110075) or (B118_RS0102780))	-1000	1000	2	Glycerophospholipid metabolism	[]	[]	1.1.5.3	[]
381	r_0382	R02734	H2O[c] + N-Succinyl-LL-2,6-diaminoheptanedioate[c] -> Succinate[c] + LL-2,6-Diaminoheptanedioate[c]	0	B118_RS0101045	0	1000	2	Lysine biosynthesis	[]	[]	3.5.1.18	[]
382	r_0383	r_0603	H2O[c] + ATP[c] + Fe3+[e] -> H+[c] + Orthophosphate[c] + ADP[c] + Fe3+[c]	0	B118_RS0102640	0	1000	2	ABC transporters	[]	[]	[]	[]
383	r_0384	R00842	H+[c] + NADH[c] + Glycerone_phosphate[c] -> NAD+[c] + sn-Glycerol_3-phosphate[c]	0	B118_RS0104140	0	1000	2	Glycerophospholipid metabolism	[]	[]	1.1.1.94	[]
384	r_0385	r_0890	H+[e] + Nitrate[e] -> H+[c] + Nitrate[c]	0	((B118_RS0115165 and B118_RS0115160) or (B118_RS0100475))	0	1000	2	Transport	[]	[]	[]	[]
385	r_0386	r_0891	H+[e] + Nitrite[e] -> H+[c] + Nitrite[c]	0	((B118_RS0115165 and B118_RS0115160) or (B118_RS0100475))	0	1000	2	Transport	[]	[]	[]	[]
386	r_0388	R07706	H+[c] + Oxygen[c] + Nitrobenzene[c] -> Nitrite[c] + Catechol[c]	0	B118_RS0126215	0	1000	2	Aminobenzoate degradation	[]	[]	1.14.-.-	[]
387	r_0389	R02320	Phosphoenolpyruvate[c] + NDP[c] -> Pyruvate[c] + Nucleoside_triphosphate[c]	0	B118_RS0104615	0	1000	2	Pyruvate metabolism	[]	[]	2.7.1.40	[]
388	r_0390	R03217	L-Cysteine[c] + O-Acetyl-L-homoserine[c] -> H+[c] + Acetate[c] + L-Cystathionine[c]	0	B118_RS0107005	0	1000	2	Cysteine and methionine metabolism	[]	[]	2.5.1.48	[]
389	r_0391	r_0548	H2O[c] + ATP[c] + D-Xylose[e] -> H+[c] + Orthophosphate[c] + ADP[c] + D-Xylose[c]	0	(B118_RS0100570 and B118_RS0100565 and B118_RS0100560)	0	1000	2	ABC transporters	[]	[]	[]	[]
390	r_0392	R05085	2-Oxoglutarate[c] + O-Phospho-4-hydroxy-L-threonine[c] <=> L-Glutamate[c] + 2-Oxo-3-hydroxy-4-phosphobutanoate[c]	1	B118_RS0116170	-1000	1000	2	Vitamin B6 metabolism	[]	[]	2.6.1.52	[]
391	r_0393	r_0546	H2O[c] + ATP[c] + D-Sorbitol[e] -> H+[c] + Orthophosphate[c] + ADP[c] + D-Sorbitol[c]	0	(B118_RS0117255 and B118_RS0106370)	0	1000	2	ABC transporters	[]	[]	[]	[]
392	r_0394	R01432	D-Xylose[c] <=> D-Xylulose[c]	1	B118_RS0112780	-1000	1000	2	Pentose and glucuronate interconversions	[]	[]	5.3.1.5	[]
393	r_0395	R03231	H+[c] + S-Adenosyl-L-methionine[c] + 8-Amino-7-oxononanoate[c] -> 7,8-Diaminononanoate[c] + S-Adenosyl-4-methylthio-2-oxobutanoate[c]	0	B118_RS0107860	0	1000	2	Biotin metabolism	[]	[]	2.6.1.62	[]
394	r_0396	R07456	L-Glutamine[c] + D-Glyceraldehyde_3-phosphate[c] + D-Ribulose_5-phosphate[c] -> 2 H+[c] + 3 H2O[c] + Orthophosphate[c] + L-Glutamate[c] + Pyridoxal_phosphate[c]	0	(B118_RS0108195 and B118_RS0108190)	0	1000	2	Vitamin B6 metabolism	[]	[]	4.3.3.6	[]
395	r_0397	R01529	D-Ribulose_5-phosphate[c] <=> D-Xylulose_5-phosphate[c]	1	B118_RS0107790	-1000	1000	2	Pentose phosphate pathway; Pentose and glucuronate interconversions; Carbon fixation	[]	[]	5.1.3.1	[]
396	r_0398	R00192	H2O[c] + S-Adenosyl-L-homocysteine[c] <=> L-Homocysteine[c] + Adenosine[c]	1	B118_RS0107205	-1000	1000	2	Cysteine and methionine metabolism	[]	[]	3.3.1.1	[]
397	r_0399	r_0604	H2O[c] + ATP[c] + Ferrichrome[e] -> H+[c] + Orthophosphate[c] + ADP[c] + Ferrichrome[c]	0	(B118_RS0111020 and B118_RS0111015)	0	1000	2	ABC transporters	[]	[]	[]	[]
398	r_0400	R10147	H+[c] + Pyruvate[c] + L-Aspartate_4-semialdehyde[c] -> H2O[c] + (2S,4S)-4-Hydroxy-2,3,4,5-tetrahydrodipicolinate[c]	0	B118_RS0117070	0	1000	2	Lysine biosynthesis	[]	[]	4.3.3.7	[]
399	r_0401	R05706	H+[c] + NADPH[c] + FMN[c] -> NADP+[c] + flavin_mononucleotide-reduced[c]	0	B118_RS0127185	0	1000	2	Riboflavin metabolism	[]	[]	1.5.1.38	[]
400	r_0402	R02055	H+[c] + Phosphatidylserine[c] <=> CO2[c] + Phosphatidylethanolamine[c]	1	B118_RS0100670	-1000	1000	2	Glycine, serine and threonine metabolism; Glycerophospholipid metabolism	[]	[]	4.1.1.65	[]
401	r_0403	R04953	NADP+[c] + 3hhexACP[c] <=> H+[c] + NADPH[c] + 3ohexACP[c]	1	((B118_RS0115340) or (B118_RS0122990) or (B118_RS0102980) or (B118_RS0127100) or (B118_RS0127335) or (B118_RS0101455))	-1000	1000	2	Fatty acid biosynthesis	[]	[]	1.1.1.100	[]
402	r_0404	R00590	L-Serine[c] -> H2O[c] + 2-Aminoacrylate[c]	0	B118_RS0116210	0	1000	2	Cysteine and methionine metabolism	[]	[]	4.3.1.17	[]
403	r_0405	R01826	H2O[c] + Phosphoenolpyruvate[c] + D-Erythrose_4-phosphate[c] -> H+[c] + Orthophosphate[c] + 2-Dehydro-3-deoxy-D-arabino-heptonate_7-phosphate[c]	0	((B118_RS0105100) or (B118_RS0112890))	0	1000	2	Phenylalanine, tyrosine and tryptophan biosynthesis; Salinosporamides biosynthesis	[]	[]	2.5.1.54	[]
404	r_0406	R00660	UDP-N-acetyl-D-glucosamine[c] + Phosphoenolpyruvate[c] -> H+[c] + Orthophosphate[c] + UDP-N-acetyl-3-(1-carboxyvinyl)-D-glucosamine[c]	0	((B118_RS0102020) or (B118_RS0105360))	0	1000	2	Peptidoglycan Biosynthesis; Amino sugar and nucleotide sugar metabolism	[]	[]	2.5.1.7	[]
405	r_0407	R05630	Undecaprenyl_phosphate[c] + UDP-N-acetylmuramoyl-L-alanyl-D-glutamyl-6-carboxy-L-lysyl-D-alanyl-D-alanine[c] <=> uagmda[c] + UMP[c]	1	B118_RS0104890	-1000	1000	2	Peptidoglycan Biosynthesis	[]	[]	2.7.8.13	[]
406	r_0408	R03460	Phosphoenolpyruvate[c] + Shikimate_3-phosphate[c] <=> H+[c] + Orthophosphate[c] + 5-O-(1-Carboxyvinyl)-3-phosphoshikimate[c]	1	B118_RS0101230	-1000	1000	2	Phenylalanine, tyrosine and tryptophan biosynthesis	[]	[]	2.5.1.19	[]
407	r_0409	R01074	H+[c] + ATP[c] + Biotin[c] -> Pyrophosphate[c] + Biotinyl-5-AMP[c]	0	B118_RS0106680	0	1000	2	Biotin metabolism	[]	[]	6.3.4.15	[]
408	r_0410	R05145	Biotinyl-5-AMP[c] + Apo-[carboxylase][c] -> AMP[c] + Holo-[carboxylase][c]	0	B118_RS0106680	0	1000	2	Biotin metabolism	[]	[]	6.3.4.15	[]
409	r_0411	R01078	2 S-Adenosyl-L-methionine[c] + Dethiobiotin[c] + Sulfur[c] -> 2 L-Methionine[c] + 2 5-Deoxyadenosine[c] + Biotin[c]	0	B118_RS0115050	0	1000	2	Biotin metabolism	[]	[]	2.8.1.6	[]
410	r_0412	r_0431	H2O[c] + ATP[c] + Biotin[e] -> H+[c] + Orthophosphate[c] + ADP[c] + Biotin[c]	0	((B118_RS0106475) or (B118_RS0106475 and B118_RS0120900 and B118_RS0112675 and B118_RS0120895 and B118_RS0112670))	0	1000	2	ABC transporters	[]	[]	[]	[]
411	r_0413	R01172	CoA[c] + NAD+[c] + Butanal[c] <=> H+[c] + NADH[c] + Butanoyl-CoA[c]	1	B118_RS0113250	-1000	1000	2	Butanoate metabolism	[]	[]	1.2.1.10	[]
412	r_0414	R01818	D-Mannose_6-phosphate[c] <=> D-Mannose_1-phosphate[c]	1	(B118_RS0108765 and B118_RS0107180)	-1000	1000	2	Amino sugar and nucleotide sugar metabolism; Fructose and mannose metabolism	[]	[]	5.4.2.8	[]
413	r_0415	R04326	H2O[c] + 5-Phosphoribosylglycinamide[c] + 5,10-Methenyltetrahydrofolate[c] -> 2 H+[c] + Tetrahydrofolate[c] + 5-Phosphoribosyl-N-formylglycinamide[c]	0	B118_RS0100770	0	1000	2	One carbon pool by folate	[]	[]	2.1.2.2	[]
414	r_0416	R09738	H+[c] + NADH[c] + Crotonoyl-CoA[c] <=> NAD+[c] + Butanoyl-CoA[c]	1	B118_RS0102085	-1000	1000	1	Butanoate metabolism	[]	[]	1.3.1.86	[]
415	r_0417	R01175	FAD[c] + Butanoyl-CoA[c] -> FADH2[c] + Crotonoyl-CoA[c]	0	((B118_RS0115015) or (B118_RS0105810))	0	1000	2	Fatty acid metabolism	[]	[]	1.3.8.7	[]
416	r_0418	R03858	CoA[c] + 3-Oxotetradecanoyl-CoA[c] -> Acetyl-CoA[c] + Lauroyl-CoA[c]	0	((B118_RS0117225) or (B118_RS0114835) or (B118_RS0112455))	0	1000	2	Fatty acid metabolism; Fatty acid elongation	[]	[]	2.3.1.16	[]
417	r_0419	R01518	2-Phospho-D-glycerate[c] <=> 3-Phospho-D-glycerate[c]	1	((B118_RS0109745) or (B118_RS0125975) or (B118_RS0116005) or (B118_RS0122880))	-1000	1000	2	Glycine, serine and threonine metabolism; Glycolysis/Gluconeogenesis; Methane metabolism	[]	[]	5.4.2.11 5.4.2.12	[]
418	r_0420	r_0535	H2O[c] + ATP[c] + D-Mannose[e] -> H+[c] + Orthophosphate[c] + ADP[c] + D-Mannose[c]	0	(B118_RS0105140 and B118_RS0105135 and B118_RS0105130 and B118_RS0106370 and B118_RS0117255)	0	1000	2	ABC transporters	[]	[]	[]	[]
419	r_0421	R01819	D-Mannose_6-phosphate[c] <=> beta-D-Fructose_6-phosphate[c]	1	B118_RS0107200	-1000	1000	2	Amino sugar and nucleotide sugar metabolism; Fructose and mannose metabolism	[]	[]	5.3.1.8	[]
420	r_0422	R02886	Cellulose[c] -> Cellobiose[c] + Cellulose_[c]	0	((B118_RS0126100) or (B118_RS0112730))	0	1000	2	Starch and sucrose metabolism	[]	[]	3.2.1.4 3.2.1.91	[]
421	r_0423	R02108	Starch[c] -> Dextrin[c]	0	B118_RS0103320	0	1000	2	Starch and sucrose metabolism	[]	[]	3.2.1.1	[]
422	r_0424	R06404	2 H+[c] + Oxygen[c] + alpha-Pinene[c] -> H2O[c] + Pinocarveol[c]	0	B118_RS0126215	0	1000	2	Limonene and pinene degradation	[]	[]	1.14.-.-	[]
423	r_0425	R06401	Oxygen[c] + FADH2[c] + alpha-Pinene[c] -> H2O[c] + FAD[c] + Myrtenol[c]	0	B118_RS0126215	0	1000	2	Limonene and pinene degradation	[]	[]	1.14.-.-	[]
424	r_0426	R00190	5-Phospho-alpha-D-ribose_1-diphosphate[c] + Adenine[c] -> Pyrophosphate[c] + AMP[c]	0	((B118_RS0113740) or (B118_RS0108075))	0	1000	2	Purine metabolism	[]	[]	2.4.2.7	[]
425	r_0427	R00789	5 H+[c] + 3 NADPH[c] + Nitrite[c] <=> 2 H2O[c] + 3 NADP+[c] + NH3[c]	1	(B118_RS0100450 and B118_RS0100445)	-1000	1000	2	Nitrogen metabolism	[]	[]	1.7.1.15	[]
426	r_0428	R00787	5 H+[c] + 3 NADH[c] + Nitrite[c] <=> 2 H2O[c] + 3 NAD+[c] + NH3[c]	1	(B118_RS0100450 and B118_RS0100445)	-1000	1000	2	Nitrogen metabolism	[]	[]	1.7.1.15	[]
427	r_0429	R01229	5-Phospho-alpha-D-ribose_1-diphosphate[c] + Guanine[c] -> Pyrophosphate[c] + GMP[c]	0	((B118_RS0113740) or (B118_RS0108075) or (B118_RS0105900))	0	1000	2	Purine metabolism	[]	[]	2.4.2.7 2.4.2.8	[]
428	r_0430	R04378	Pyrophosphate[c] + 1-(5-Phosphoribosyl)-5-amino-4-imidazolecarboxamide[c] <=> 5-Phospho-alpha-D-ribose_1-diphosphate[c] + 5-Amino-4-imidazolecarboxyamide[c]	1	((B118_RS0113740) or (B118_RS0108075))	-1000	1000	2	Purine metabolism	[]	[]	2.4.2.7	[]
429	r_0431	R02241	1-Acyl-sn-glycerol_3-phosphate[c] + Acyl-CoA[c] -> CoA[c] + 1,2-Diacyl-sn-glycerol_3-phosphate[c]	0	B118_RS0122815	0	1000	2	Glycerolipid metabolism; Glycerophospholipid metabolism	[]	[]	2.3.1.51	[]
430	r_0432	R05688	NADP+[c] + 2-C-Methyl-D-erythritol_4-phosphate[c] <=> H+[c] + NADPH[c] + 1-Deoxy-D-xylulose_5-phosphate[c]	1	B118_RS0122970	-1000	1000	2	Terpenoid backbone biosynthesis	[]	[]	1.1.1.267	[]
431	r_0433	R05636	H+[c] + Pyruvate[c] + D-Glyceraldehyde_3-phosphate[c] -> CO2[c] + 1-Deoxy-D-xylulose_5-phosphate[c]	0	B118_RS0114715	0	1000	2	Thiamine metabolism; Terpenoid backbone biosynthesis	[]	[]	2.2.1.7	[]
432	r_0434	R00885	GTP[c] + D-Mannose_1-phosphate[c] -> Pyrophosphate[c] + GDP-mannose[c]	0	B118_RS0107105	0	1000	2	Amino sugar and nucleotide sugar metabolism; Fructose and mannose metabolism	[]	[]	2.7.7.13	[]
433	r_0435	R09397	H+[c] + GTP[c] + (2S)-2-Phospholactate[c] <=> Pyrophosphate[c] + (2S)-Lactyl-2-diphospho-5-guanosine[c]	1	B118_RS0104130	-1000	1000	2	Methane metabolism	[]	[]	2.7.7.68	[]
434	r_0436	R05284	H2O[c] + 1,2-Dichloroethane[c] -> H+[c] + Hydrochloric_acid[c] + 2-Chloroethanol[c]	0	B118_RS0111515	0	1000	2	Chloroalkane and chloroalkene degradation	[]	[]	3.8.1.5	[]
435	r_0437	R05369	H2O[c] + 1,3,4,6-Tetrachloro-1,4-cyclohexadiene[c] -> H+[c] + Hydrochloric_acid[c] + 2,4,5-Trichloro-2,5-cyclohexadiene-1-ol[c]	0	B118_RS0111515	0	1000	2	Chlorocyclohexane and chlorobenzene degradation	[]	[]	3.8.1.5	[]
436	r_0438	R04000	Acetyl-CoA[c] + 2-Hydroxyglutarate[c] <=> Acetate[c] + 2-Hydroxyglutaryl-CoA[c]	1	B118_RS0102930	-1000	1000	2	Butanoate metabolism	[]	[]	2.8.3.12	[]
437	r_0439	r_1471	Chlorobacterne[c] -> 2 H+[c] + (3E)-3,4-didehydro-chlorobacterne[c]	0	B118_RS0105060	0	1000	4	Carotenoid biosynthesis, Sioxanthin biosynthesis	[]	[]	[]	[]
438	r_0440	R04112	H2O[c] + N-Acetylmuramoyl-Ala[c] -> L-Alanine[c] + N-Acetyl-D-muramoate[c]	0	B118_RS0114010	0	1000	2	Peptidoglycan Biosynthesis	[]	[]	3.5.1.28	[]
439	r_0441	R01799	CTP[c] + 1,2-Diacyl-sn-glycerol_3-phosphate[c] <=> Pyrophosphate[c] + CDP-diacylglycerol[c]	1	B118_RS0104565	-1000	1000	2	Glycerophospholipid metabolism	[]	[]	2.7.7.41	[]
440	r_0442	r_1481	Oxygen[c] + (3E)-3,4-didehydro-1,2-dihydro-gamma-carotene-1,2,diol[c] -> 2 H2O[c] + Sioxanthin_aglycone[c]	0	B118_RS0118200	0	1000	3	Carotenoid biosynthesis, Sioxanthin biosynthesis	[]	[]	[]	[]
441	r_0443	R01492	ATP[c] + Cob(I)alamin[c] <=> Triphosphate[c] + Cobamide_coenzyme[c]	1	((B118_RS0102525) or (B118_RS0102015))	-1000	1000	2	Porphyrin and chlorophyll metabolism	[]	[]	2.5.1.7	[]
442	r_0444	R01290	L-Serine[c] + L-Homocysteine[c] -> H2O[c] + L-Cystathionine[c]	0	B118_RS0106955	0	1000	2	Glycine, serine and threonine metabolism; Cysteine and methionine metabolism	[]	[]	4.2.1.22	[]
443	r_0445	R00220	L-Serine[c] -> Pyruvate[c] + NH3[c]	0	((B118_RS0107015) or (B118_RS0116210))	0	1000	2	Glycine, serine and threonine metabolism	[]	[]	4.3.1.19 4.3.1.17	[]
444	r_0446	R03599	2 H+[c] + Reduced_ferredoxin[c] + L-Selenocysteine[c] <=> Oxidized_ferredoxin[c] + Hydrogen_selenide[c] + L-Alanine[c]	1	B118_RS0127380	-1000	1000	2	Selenocompound metabolism	[]	[]	4.4.1.16	[]
445	r_0447	R05086	H2O[c] + O-Phospho-4-hydroxy-L-threonine[c] -> H+[c] + Orthophosphate[c] + 4-Hydroxy-L-threonine[c]	0	((B118_RS0110125) or (B118_RS0101890))	0	1000	2	Vitamin B6 metabolism	[]	[]	4.2.3.1	[]
446	r_0448	R01251	NADP+[c] + L-Proline[c] <=> H+[c] + NADPH[c] + (S)-1-Pyrroline-5-carboxylate[c]	1	B118_RS0105150	-1000	1000	2	Arginine and proline metabolism	[]	[]	1.5.1.2	[]
447	r_0449	R01248	NAD+[c] + L-Proline[c] <=> H+[c] + NADH[c] + (S)-1-Pyrroline-5-carboxylate[c]	1	B118_RS0105150	-1000	1000	2	Arginine and proline metabolism	[]	[]	1.5.1.2	[]
448	r_0450	R01621	H+[c] + Orthophosphate[c] + D-Xylulose_5-phosphate[c] -> H2O[c] + D-Glyceraldehyde_3-phosphate[c] + Acetyl_phosphate[c]	0	B118_RS0119130	0	1000	2	Pentose phosphate pathway; Carbon fixation	[]	[]	4.1.2.9	[]
449	r_0451	R01909	Pyridoxine[c] + ATP[c] -> ADP[c] + Pyridoxine_phosphate[c]	0	B118_RS0102255	0	1000	2	Vitamin B6 metabolism	[]	[]	2.7.1.35	[]
450	r_0452	R02722	L-Serine[c] + Indoleglycerol_phosphate[c] <=> H2O[c] + D-Glyceraldehyde_3-phosphate[c] + L-Tryptophan[c]	1	(B118_RS0104665 and B118_RS0104670)	-1000	1000	2	Glycine, serine and threonine metabolism; Phenylalanine, tyrosine and tryptophan biosynthesis	[]	[]	4.2.1.20	[]
451	r_0453	R00891	Hydrogen_sulfide[c] + L-Serine[c] -> H2O[c] + L-Cysteine[c]	0	B118_RS0106955	0	1000	2	Glycine, serine and threonine metabolism	[]	[]	4.2.1.22	[]
452	r_0454	R09883	H+[c] + H2O[c] + 3-Hydroxy-5,9,17-trioxo-4,5:9,10-disecoandrosta-1(10),2-dien-4-oate[c] <=> DOHNAA[c] + (2Z,4Z)-2-Hydroxyhexa-2,4-dienoate[c]	1	B118_RS0103235	-1000	1000	2	Steroid degradation	[]	[]	3.7.1.17	[]
453	r_0455	R02914	H2O[c] + Urocanate[c] -> 4-Imidazolone-5-propanoate[c]	0	B118_RS0118685	0	1000	2	Histidine metabolism	[]	[]	4.2.1.49	[]
454	r_0456	R03283	H2O[c] + NAD+[c] + 4-Trimethylammoniobutanal[c] -> 2 H+[c] + NADH[c] + 4-Trimethylammoniobutanoate[c]	0	B118_RS0108780	0	1000	2	Lysine degradation	[]	[]	1.2.1.3	[]
455	r_0457	R03966	2-Hydroxymuconate[c] <=> gamma-Oxalocrotonate[c]	1	B118_RS0123000	-1000	1000	2	Benzoate degradation; Dioxin degradation	[]	[]	5.3.2.6	[]
456	r_0458	R02602	H+[c] + gamma-Oxalocrotonate[c] -> CO2[c] + 2-Hydroxy-2,4-pentadienoate[c]	0	B118_RS0113260	0	1000	2	Benzoate degradation; Dioxin degradation	[]	[]	4.1.1.77	[]
457	r_0459	R03024	H2O[c] + 4-Nitrophenyl_phosphate[c] -> H+[c] + Orthophosphate[c] + 4-Nitrophenol[c]	0	((B118_RS0109110) or (B118_RS0126840) or (B118_RS0122800))	0	1000	2	Aminobenzoate degradation	[]	[]	3.1.3.1	[]
458	r_0460	R01063	Orthophosphate[c] + NADP+[c] + D-Glyceraldehyde_3-phosphate[c] <=> NADPH[c] + 3-Phospho-D-glyceroyl_phosphate[c]	1	B118_RS0127475	-1000	1000	2	Glycolysis/Gluconeogenesis	[]	[]	1.2.1.12	[]
459	r_0461	R02288	H2O[c] + 4-Imidazolone-5-propanoate[c] -> N-Formimino-L-glutamate[c]	0	B118_RS0118700	0	1000	2	Histidine metabolism	[]	[]	3.5.2.7	[]
460	r_0462	R02649	H+[c] + ATP[c] + N-Acetyl-L-glutamate[c] -> ADP[c] + N-Acetyl-L-glutamate_5-phosphate[c]	0	B118_RS0107700	0	1000	2	Arginine biosynthesis	[]	[]	2.7.2.8	[]
461	r_0463	R00239	H+[c] + ATP[c] + L-Glutamate[c] -> ADP[c] + L-Glutamyl_5-phosphate[c]	0	B118_RS0109455	0	1000	2	Arginine and proline metabolism	[]	[]	2.7.2.11	[]
462	r_0464	R01771	ATP[c] + L-Homoserine[c] -> ADP[c] + O-Phospho-L-homoserine[c]	0	B118_RS0101905	0	1000	2	Glycine, serine and threonine metabolism	[]	[]	2.7.1.39	[]
463	r_0465	R03243	L-Glutamate[c] + 3-(Imidazol-4-yl)-2-oxopropyl_phosphate[c] -> 2-Oxoglutarate[c] + L-Histidinol_phosphate[c]	0	((B118_RS0104790) or (B118_RS0106195))	0	1000	2	Histidine metabolism	[]	[]	2.6.1.9	[]
464	r_0466	R07404	ATP[c] + HCO3-[c] + Aminoimidazole_ribotide[c] -> 2 H+[c] + Orthophosphate[c] + ADP[c] + 5-Carboxyamino-1-(5-phospho-D-ribosyl)imidazole[c]	0	B118_RS0107050	0	1000	2	Purine metabolism	[]	[]	6.3.4.18	[]
465	r_0467	R08090	3-Hydroxy-3-(4-methylpent-3-en-1-yl)glutaryl-CoA[c] <=> Acetate[c] + 7-Methyl-3-oxo-6-octenoyl-CoA[c]	1	B118_RS0114505	-1000	1000	2	Geraniol degradation	[]	[]	4.1.3.4	[]
466	r_0468	R08093	H2O[c] + (2E)-5-Methylhexa-2,4-dienoyl-CoA[c] -> 3-Hydroxy-5-methylhex-4-enoyl-CoA[c]	0	((B118_RS0102925) or (B118_RS0102990) or (B118_RS0103105) or (B118_RS0113880))	0	1000	2	Geraniol degradation	[]	[]	4.2.1.17	[]
467	r_0469	R09819	Oxygen[c] + flavin_mononucleotide-reduced[c] + 3-Hydroxy-9,10-secoandrosta-1,3,5(10)-triene-9,17-dione[c] <=> H2O[c] + FMN[c] + 3,4-Dihydroxy-9,10-secoandrosta-1,3,5(10)-triene-9,17-dione[c]	1	(B118_RS0103225 and B118_RS0103240)	-1000	1000	2	Steroid degradation	[]	[]	1.14.14.12	[]
468	r_0470	R01213	H2O[c] + Acetyl-CoA[c] + 3-Methyl-2-oxobutanoic_acid[c] -> H+[c] + CoA[c] + (2S)-2-Isopropylmalate[c]	0	((B118_RS0118280) or (B118_RS0104015))	0	1000	2	Valine, leucine and isoleucine biosynthesis; Pyruvate metabolism	[]	[]	2.3.3.13	[]
469	r_0471	R03084	3-Dehydroquinate[c] <=> H2O[c] + 3-Dehydroshikimate[c]	1	B118_RS0107910	-1000	1000	2	Phenylalanine, tyrosine and tryptophan biosynthesis	[]	[]	4.2.1.10	[]
470	r_0472	R05066	NAD+[c] + (S)-3-Hydroxyisobutyrate[c] <=> H+[c] + NADH[c] + (S)-Methylmalonate-semialdehyde[c]	1	B118_RS0114830	-1000	1000	2	Valine, leucine and isoleucine degradation	[]	[]	1.1.1.35	[]
471	r_0473	R06411	H2O[c] + cis-2-Methyl-5-isopropylhexa-2,5-dienoyl-CoA[c] -> 3-Hydroxy-2,6-dimethyl-5-methylene-heptanoyl-CoA[c]	0	((B118_RS0102925) or (B118_RS0102990) or (B118_RS0103105) or (B118_RS0113880))	0	1000	2	Limonene and pinene degradation	[]	[]	4.2.1.17	[]
472	r_0474	R04988	S-Adenosyl-L-methionine[c] + 2-Octaprenyl-6-hydroxyphenol[c] -> H+[c] + S-Adenosyl-L-homocysteine[c] + 2-Octaprenyl-6-methoxyphenol[c]	0	B118_RS0106125	0	1000	2	Ubiquinone and other terpenoid-quinone biosynthesis	[]	[]	2.1.1.222	[]
473	r_0475	R02668	H2O[c] + 3-Hydroxy-L-kynurenine[c] -> H+[c] + L-Alanine[c] + 3-Hydroxyanthranilate[c]	0	B118_RS0113230	0	1000	2	Tryptophan metabolism	[]	[]	3.7.1.3	[]
474	r_0476	R02665	Oxygen[c] + 3-Hydroxyanthranilate[c] -> H+[c] + 2-Amino-3-carboxymuconate_semialdehyde[c]	0	B118_RS0113270	0	1000	2	Tryptophan metabolism	[]	[]	1.13.11.6	[]
475	r_0477	R09395	cPMP[c] + 2 Sulfur_donor[c] <=> 2 H+[c] + Oxygen[c] + Molybdopterin[c]	1	B118_RS0112130	-1000	1000	2	Folate biosynthesis	[]	[]	2.8.1.12	[]
476	r_0478	R05149	2 S-Adenosyl-L-methionine[c] + Precorrin_6Y[c] <=> 2 H+[c] + CO2[c] + 2 S-Adenosyl-L-homocysteine[c] + Precorrin_8X[c]	1	B118_RS0102500	-1000	1000	2	Porphyrin and chlorophyll metabolism	[]	[]	2.1.1.132	[]
477	r_0479	R00130	ATP[c] + Dephospho-CoA[c] -> CoA[c] + ADP[c]	0	B118_RS0127665	0	1000	2	Pantothenate and CoA biosynthesis	[]	[]	2.7.1.24	[]
478	r_0480	R01857	ATP[c] + dGDP[c] <=> ADP[c] + dGTP[c]	1	B118_RS0122795	-1000	1000	2	Purine metabolism	[]	[]	2.7.4.6	[]
479	r_0481	R01665	ATP[c] + dCMP[c] <=> ADP[c] + dCDP[c]	1	B118_RS0122630	-1000	1000	2	Pyrimidine metabolism	[]	[]	2.7.4.14	[]
480	r_0482	R02099	ATP[c] + Deoxyuridine[c] -> ADP[c] + dUMP[c]	0	B118_RS0126540	0	1000	2	Pyrimidine metabolism	[]	[]	2.7.1.21	[]
481	r_0483	R01547	ATP[c] + dAMP[c] <=> ADP[c] + dADP[c]	1	B118_RS0100280	-1000	1000	2	Purine metabolism	[]	[]	2.7.4.3	[]
482	r_0484	R02326	ATP[c] + dCDP[c] <=> ADP[c] + dCTP[c]	1	B118_RS0122795	-1000	1000	2	Pyrimidine metabolism	[]	[]	2.7.4.6	[]
483	r_0485	R09398	(2S)-Lactyl-2-diphospho-5-guanosine[c] + 7,8-Didemethyl-8-hydroxy-5-deazariboflavin[c] <=> H+[c] + Coenzyme_F420-0[c] + GMP[c]	1	B118_RS0107125	-1000	1000	2	Methane metabolism	[]	[]	2.7.8.28	[]
484	r_0486	R09979	(2S)-Ethylmalonyl-CoA[c] <=> (2R)-Ethylmalonyl-CoA[c]	1	B118_RS0102090	-1000	1000	2	Glyoxylate and dicarboxylate metabolism	[]	[]	5.1.99.1	[]
485	r_0487	R04203	NAD+[c] + (2S,3S)-3-Hydroxy-2-methylbutanoyl-CoA[c] <=> H+[c] + NADH[c] + 2-Methylacetoacetyl-CoA[c]	1	B118_RS0114830	-1000	1000	2	Valine, leucine and isoleucine degradation	[]	[]	1.1.1.35	[]
486	r_0488	R04204	H2O[c] + 2-Methylbut-2-enoyl-CoA[c] -> (2S,3S)-3-Hydroxy-2-methylbutanoyl-CoA[c]	0	((B118_RS0102925) or (B118_RS0102990) or (B118_RS0103105) or (B118_RS0113880))	0	1000	2	Valine, leucine and isoleucine degradation	[]	[]	4.2.1.17	[]
487	r_0489	R09292	(2R)-Ethylmalonyl-CoA[c] <=> (2S)-Methylsuccinyl-CoA[c]	1	B118_RS0102040	-1000	1000	2	Glyoxylate and dicarboxylate metabolism	[]	[]	5.4.99.2	[]
488	r_0490	R00994	CO2[c] + 2-Oxobutanoate[c] + NADH[c] <=> NAD+[c] + D-erythro-3-Methylmalate[c]	1	B118_RS0103995	-1000	1000	2	Valine, leucine and isoleucine biosynthesis	[]	[]	1.1.1.85	[]
489	r_0491	R09247	4 Isopentenyl_diphosphate[c] + trans,trans-Farnesyl_diphosphate[c] -> 4 Pyrophosphate[c] + all-trans-Heptaprenyl_diphosphate[c]	0	B118_RS0111170	0	1000	2	Terpenoid backbone biosynthesis	[]	[]	2.5.1.30	[]
490	r_0492	R06447	8 Isopentenyl_diphosphate[c] + trans,trans-Farnesyl_diphosphate[c] -> 8 Pyrophosphate[c] + Undecaprenyl_diphosphate[c]	0	B118_RS0120885	0	1000	2	Terpenoid backbone biosynthesis	[]	[]	2.5.1.31	[]
491	r_0493	R02340	Indoleglycerol_phosphate[c] <=> D-Glyceraldehyde_3-phosphate[c] + Indole[c]	1	B118_RS0104665	-1000	1000	2	Phenylalanine, tyrosine and tryptophan biosynthesis	[]	[]	4.2.1.20	[]
492	r_0494	R03530	ATP[c] + dIDP[c] <=> ADP[c] + dITP[c]	1	B118_RS0122795	-1000	1000	2	Purine metabolism	[]	[]	2.7.4.6	[]
493	r_0495	R00137	ATP[c] + Nicotinamide_D-ribonucleotide[c] -> Pyrophosphate[c] + NAD+[c]	0	B118_RS0122870	0	1000	2	Nicotinate and nicotinamide metabolism	[]	[]	2.7.7.18	[]
494	r_0496	R02322	H+[c] + H2O[c] + Nicotinamide_D-ribonucleotide[c] <=> NH3[c] + Nicotinate_D-ribonucleotide[c]	1	B118_RS0117025	-1000	1000	2	Nicotinate and nicotinamide metabolism	[]	[]	3.5.1.42	[]
495	r_0497	R08209	H+[c] + NADH[c] + 1-Hydroxy-2-methyl-2-butenyl_4-diphosphate[c] -> H2O[c] + NAD+[c] + Isopentenyl_diphosphate[c]	0	B118_RS0106790	0	1000	2	Terpenoid backbone biosynthesis	[]	[]	1.17.1.2	[]
496	r_0498	R08092	FAD[c] + 5-Methylhex-4-enoyl-CoA[c] -> FADH2[c] + (2E)-5-Methylhexa-2,4-dienoyl-CoA[c]	0	((B118_RS0113755) or (B118_RS0125965) or (B118_RS0102995) or (B118_RS0103000) or (B118_RS0103005) or (B118_RS0103275) or (B118_RS0103280))	0	1000	2	Geraniol degradation	[]	[]	1.3.99.-	[]
497	r_0499	R00726	H+[c] + Oxaloacetate[c] + ITP[c] -> CO2[c] + Phosphoenolpyruvate[c] + IDP[c]	0	B118_RS0106700	0	1000	2	Glycolysis/Gluconeogenesis; Citrate cycle (TCA cycle); Pyruvate metabolism	[]	[]	4.1.1.32	[]
498	r_0500	R06642	H+[c] + NADPH[c] + Nonaketamide[c] <=> NADP+[c] + C9_Reduced-nonaketamide[c]	1	((B118_RS0125790) or (B118_RS0125795) or (B118_RS0125800))	-1000	1000	2	Biosynthesis of type II polyketide backbone	[]	[]	2.3.1.-	[]
499	r_0501	R00667	2-Oxoglutarate[c] + L-Ornithine[c] -> L-Glutamate[c] + L-Glutamate_5-semialdehyde[c]	0	B118_RS0101435	0	1000	2	Arginine and proline metabolism	[]	[]	2.6.1.13	[]
500	r_0502	R10247	2 H+[c] + 1-Deoxy-D-xylulose_5-phosphate[c] + Iminoglycine[c] + C15814[c] <=> 2 H2O[c] + 2-(2R,5Z)-2-Carboxy-4-methylthiazol-5(2H)-ylidene-ethyl_phosphate[c] + C15810[c]	1	B118_RS0100365	-1000	1000	2	Thiamine metabolism	[]	[]	2.8.1.10	[]
501	r_0503	R08689	2 H+[c] + 2 Reduced_ferredoxin[c] + 2-C-Methyl-D-erythritol_2,4-cyclodiphosphate[c] -> H2O[c] + 2 Oxidized_ferredoxin[c] + 1-Hydroxy-2-methyl-2-butenyl_4-diphosphate[c]	0	B118_RS0122980	0	1000	2	Terpenoid backbone biosynthesis	[]	[]	1.17.7.1 1.17.7.3	[]
502	r_0504	R01150	ATP[c] + 2 D-Alanine[c] <=> H+[c] + Orthophosphate[c] + ADP[c] + D-Alanyl-D-alanine[c]	1	((B118_RS0114025) or (B118_RS0104170))	-1000	1000	2	D-Alanine metabolism; Peptidoglycan Biosynthesis	[]	[]	6.3.2.4	[]
503	r_0505	r_1475	UDP-glucose[c] + (3E)-3,4-didehydro-2-hydroxy-rhodopin[c] -> 7 H+[c] + UDP[c] + (3E)-3,4-didehydro-1-(1-O-glycosyl)-2-hydroxy-carotene[c]	0	B118_RS0105055	0	1000	3	Carotenoid biosynthesis, Sioxanthin biosynthesis	[]	[]	[]	[]
504	r_0506	r_0501	uaagmdaa[c] -> D-Alanine[c] + uaagmda[c]	0	((B118_RS0102225) or (B118_RS0102270) or (B118_RS0105885))	0	1000	2	Peptidoglycan Biosynthesis	[]	[]	3.4.16.4	[]
505	r_0507	R00965	H+[c] + Orotidine_5-phosphate[c] -> CO2[c] + UMP[c]	0	B118_RS0107855	0	1000	2	Pyrimidine metabolism	[]	[]	4.1.1.23	[]
506	r_0508	r_1477	(3E)-3,4-didehydro-1,2-dihydro-gamma-caroten-1-ol[c] -> 4 H+[c] + (3E)-3,4-didehydro-chlorobacterne[c]	0	B118_RS0118200	0	1000	3	Carotenoid biosynthesis, Sioxanthin biosynthesis	[]	[]	[]	[]
507	r_0509	R02814	H2O[c] + Octadecenoyl-ACP[c] -> H+[c] + Acyl-carrier_protein[c] + Octadecenoic_acid[c]	0	B118_RS0123070	0	1000	2	Fatty acid biosynthesis	[]	[]	3.1.2.14	[]
508	r_0510	R04800	FAD[c] + all-trans-Neurosporene[c] <=> FADH2[c] + Lycopene[c]	1	B118_RS0113905	-1000	1000	2	Carotenoid biosynthesis	[]	[]	1.3.99.26, 1.3.99.31	[]
509	r_0511	R00005	3 H+[c] + H2O[c] + Urea-1-carboxylate[c] -> 2 CO2[c] + 2 NH3[c]	0	(B118_RS0113775 and B118_RS0113780)	0	1000	2	Arginine biosynthesis; Atrazine degradation	[]	[]	3.5.1.54	[]
510	r_0512	R00963	H2O[c] + UMP[c] -> H+[c] + Orthophosphate[c] + Uridine[c]	0	B118_RS0118260	0	1000	2	Pyrimidine metabolism	[]	[]	3.1.3.5	[]
511	r_0513	r_0468	H2O[c] + ATP[c] + Choline[e] -> H+[c] + Orthophosphate[c] + ADP[c] + Choline[c]	0	(B118_RS0110620 and B118_RS0110615 and B118_RS0110610)	0	1000	2	ABC transporters	[]	[]	[]	[]
512	r_0514	R05286	H2O[c] + NAD+[c] + Chloroacetaldehyde[c] -> 2 H+[c] + NADH[c] + Chloroacetic_acid[c]	0	B118_RS0108780	0	1000	2	Chloroalkane and chloroalkene degradation	[]	[]	1.2.1.3	[]
513	r_0515	R05627	H2O[c] + Undecaprenyl_diphosphate[c] -> H+[c] + Orthophosphate[c] + Undecaprenyl_phosphate[c]	0	((B118_RS0125460) or (B118_RS0105865))	0	1000	2	Peptidoglycan Biosynthesis	[]	[]	3.6.1.27	[]
514	r_0516	R01459	Oxygen[c] + Cholesterol[c] -> H2O2[c] + Cholest-4-en-3-one[c]	0	((B118_RS0102965) or (B118_RS0100640))	0	1000	2	Steroid degradation	[]	[]	1.1.3.6	[]
515	r_0517	R09859	H+[c] + Oxygen[c] + NADH[c] + Cholest-4-en-3-one[c] <=> H2O[c] + NAD+[c] + 26-Hydroxycholest-4-en-3-one[c]	1	B118_RS0102970	-1000	1000	2	Steroid degradation	[]	[]	1.14.13.141	[]
516	r_0518	r_0461	H2O[c] + ATP[c] + Cellobiose[e] -> H+[c] + Orthophosphate[c] + ADP[c] + Cellobiose[c]	0	(B118_RS0114990 and B118_RS0114995 and B118_RS0115000 and B118_RS0106370 and B118_RS0117255)	0	1000	2	ABC transporters	[]	[]	[]	[]
517	r_0519	R00026	H2O[c] + Cellobiose[c] -> 2 beta-D-Glucose[c]	0	((B118_RS0109790) or (B118_RS0115005) or (B118_RS0117560) or (B118_RS0111595))	0	1000	2	Starch and sucrose metabolism	[]	[]	3.2.1.21	[]
518	r_0520	r_0463	H2O[c] + ATP[c] + Chitobiose[e] -> H+[c] + Orthophosphate[c] + ADP[c] + Chitobiose[c]	0	(B118_RS0117255 and B118_RS0106370)	0	1000	2	ABC transporters	[]	[]	[]	[]
519	r_0521	R00022	H2O[c] + Chitobiose[c] <=> 2 N-Acetyl-D-glucosamine[c]	1	B118_RS0115590	-1000	1000	2	Amino sugar and nucleotide sugar metabolism	[]	[]	3.2.1.52	[]
520	r_0522	R08159	H2O[c] + tdecACP[c] -> H+[c] + Acyl-carrier_protein[c] + Tetradecanoic_acid[c]	0	B118_RS0123070	0	1000	2	Fatty acid biosynthesis	[]	[]	3.1.2.14	[]
521	r_0523	R00277	Oxygen[c] + H2O[c] + Pyridoxamine_phosphate[c] -> H2O2[c] + NH3[c] + Pyridoxal_phosphate[c]	0	B118_RS0116180	0	1000	2	Vitamin B6 metabolism	[]	[]	1.4.3.5	[]
522	r_0524	R04014	H2O[c] + ddcaACP[c] -> H+[c] + Acyl-carrier_protein[c] + Dodecanoic_acid[c]	0	B118_RS0123070	0	1000	2	Fatty acid biosynthesis	[]	[]	3.1.2.14	[]
523	r_0525	r_1472	1,2-dihydro-gamma-caroten-1-ol[c] -> 2 H+[c] + (3E)-3,4-didehydro-1,2-dihydro-gamma-caroten-1-ol[c]	0	B118_RS0105060	0	1000	3	Carotenoid biosynthesis, Sioxanthin biosynthesis	[]	[]	1.14.99.-	[]
524	r_0526	R00762	H2O[c] + D-Fructose_1,6-bisphosphate[c] -> H+[c] + Orthophosphate[c] + D-Fructose_6-phosphate[c]	0	B118_RS0106770	0	1000	2	Methane metabolism; Carbon fixation	[]	[]	3.1.3.11	[]
525	r_0527	R03004	H+[c] + H2O[c] + Deamino-NAD+[c] -> Nicotinate_D-ribonucleotide[c] + AMP[c]	0	((B118_RS0121630) or (B118_RS0101085))	0	1000	2	Nicotinate and nicotinamide metabolism	[]	[]	3.6.1.22	[]
526	r_0528	R03291	NAD+[c] + trans-4-Hydroxy-L-proline[c] <=> H+[c] + NADH[c] + L-1-Pyrroline-3-hydroxy-5-carboxylate[c]	1	B118_RS0105150	-1000	1000	2	Arginine and proline metabolism	[]	[]	1.5.1.2	[]
527	r_0529	R03293	NADP+[c] + trans-4-Hydroxy-L-proline[c] <=> H+[c] + NADPH[c] + L-1-Pyrroline-3-hydroxy-5-carboxylate[c]	1	B118_RS0105150	-1000	1000	2	Arginine and proline metabolism	[]	[]	1.5.1.2	[]
528	r_0530	R05233	NAD+[c] + trans-3-Chloro-2-propene-1-ol[c] -> H+[c] + NADH[c] + trans-3-Chloroallyl_aldehyde[c]	0	B118_RS0102905	0	1000	2	Chloroalkane and chloroalkene degradation	[]	[]	1.1.1.1	[]
529	r_0531	R06412	H2O[c] + trans-2-Methyl-5-isopropylhexa-2,5-dienoyl-CoA[c] -> 3-Hydroxy-2,6-dimethyl-5-methylene-heptanoyl-CoA[c]	0	((B118_RS0102925) or (B118_RS0102990) or (B118_RS0103105) or (B118_RS0113880))	0	1000	2	Limonene and pinene degradation	[]	[]	4.2.1.17	[]
530	r_0532	R05367	H2O[c] + trans-1,3-Dichloropropene[c] -> H+[c] + Hydrochloric_acid[c] + trans-3-Chloro-2-propene-1-ol[c]	0	B118_RS0111515	0	1000	2	Chloroalkane and chloroalkene degradation	[]	[]	3.8.1.5	[]
531	r_0533	R01569	H2O[c] + dTMP[c] -> H+[c] + Orthophosphate[c] + Thymidine[c]	0	B118_RS0118260	0	1000	2	Pyrimidine metabolism	[]	[]	3.1.3.5	[]
532	r_0534	R02294	Orthophosphate[c] + N-Ribosylnicotinamide[c] <=> H+[c] + alpha-D-Ribose_1-phosphate[c] + Nicotinamide[c]	1	B118_RS0121710	-1000	1000	2	Nicotinate and nicotinamide metabolism	[]	[]	2.4.2.1	[]
533	r_0535	R04365	H2O[c] + 2,3,4,5-Tetrahydrodipicolinate[c] + Succinyl-CoA[c] -> CoA[c] + N-Succinyl-2-L-amino-6-oxoheptanedioate[c]	0	B118_RS0101040	0	1000	2	Lysine biosynthesis	[]	[]	2.3.1.117	[]
534	r_0536	R04959	H+[c] + NADPH[c] + toct2eACP[c] <=> NADP+[c] + ocACP[c]	1	B118_RS0127095	-1000	1000	2	Fatty acid biosynthesis	[]	[]	1.3.1.10 1.3.1.9	[]
535	r_0537	R06917	NAD+[c] + 1-Hydroxymethylnaphthalene[c] -> H+[c] + NADH[c] + 1-Naphthaldehyde[c]	0	B118_RS0102905	0	1000	2	Naphthalene degradation	[]	[]	1.1.1.1	[]
536	r_0538	R06927	NAD+[c] + (2-Naphthyl)methanol[c] -> H+[c] + NADH[c] + 2-Naphthaldehyde[c]	0	B118_RS0102905	0	1000	2	Naphthalene degradation	[]	[]	1.1.1.1	[]
537	r_0539	R05612	Isopentenyl_diphosphate[c] + all-trans-Hexaprenyl_diphosphate[c] <=> Pyrophosphate[c] + all-trans-Heptaprenyl_diphosphate[c]	1	B118_RS0111170	-1000	1000	1	Biosynthesis of steroids	[]	[]	2.5.1.-	[]
538	r_0540	R06783	H+[c] + Oxygen[c] + NADH[c] + trans-Cinnamate[c] -> NAD+[c] + cis-3-(3-Carboxyethenyl)-3,5-cyclohexadiene-1,2-diol[c]	0	(B118_RS0125720 and B118_RS0127390)	0	1000	2	Phenylalanine metabolism	[]	[]	1.14.12.19	[]
539	r_0541	R03222	3 Oxygen[c] + Protoporphyrinogen_IX[c] -> 3 H2O2[c] + Protoporphyrin[c]	0	((B118_RS0114865) or (B118_RS0125575))	0	1000	2	Porphyrin and chlorophyll metabolism	[]	[]	1.3.3.4	[]
540	r_0542	R00332	ATP[c] + GMP[c] <=> ADP[c] + GDP[c]	1	B118_RS0107845	-1000	1000	2	Purine metabolism	[]	[]	2.7.4.8	[]
541	r_0543	R09102	0.5 Oxygen[c] + Bis(4-hydroxyphenyl)methane[c] -> Bis(4-hydroxyphenyl)methanol[c]	0	B118_RS0126215	0	1000	2	Bisphenol degradation	[]	[]	1.14.-.-	[]
542	r_0544	R04958	H+[c] + NADH[c] + toct2eACP[c] <=> NAD+[c] + ocACP[c]	1	B118_RS0127095	-1000	1000	2	Fatty acid biosynthesis	[]	[]	1.3.1.10 1.3.1.9	[]
543	r_0545	R00257	H2O[c] + ATP[c] + L-Glutamine[c] + Deamino-NAD+[c] -> Pyrophosphate[c] + NAD+[c] + L-Glutamate[c] + AMP[c]	0	B118_RS0105540	0	1000	2	Nicotinate and nicotinamide metabolism	[]	[]	6.3.5.1	[]
544	r_0546	R05046	H2O[c] + Formamidopyrimidine_nucleoside-triphosphate[c] -> H+[c] + 2,5-Diaminopyrimidine_nucleoside-triphosphate[c] + Formate[c]	0	B118_RS0105910	0	1000	2	Folate biosynthesis	[]	[]	3.5.4.16	[]
545	r_0547	R06632	Oxygen[c] + 3-(4-Hydroxyphenyl)pyruvate[c] <=> CO2[c] + (S)-4-Hydroxymandelate[c]	1	B118_RS0102340	-1000	1000	4	Sporolides biosynthesis; Biosynthesis of vancomycin group antibiotics	[]	[]	1.13.11.46	[]
546	r_0548	R02521	Oxygen[c] + 3-(4-Hydroxyphenyl)pyruvate[c] -> CO2[c] + Homogentisate[c]	0	B118_RS0106205	0	1000	2	Tyrosine metabolism; Ubiquinone and other terpenoid-quinone biosynthesis	[]	[]	1.13.11.27	[]
547	r_0549	R00750	4-Hydroxy-2-oxopentanoate[c] -> Pyruvate[c] + Acetaldehyde[c]	0	B118_RS0113255	0	1000	2	Phenylalanine metabolism; Xylene degradation; Benzoate degradation; Dioxin degradation	[]	[]	4.1.3.39	[]
548	r_0550	R09291	NADP+[c] + (2S)-Ethylmalonyl-CoA[c] <=> 4 H+[c] + CO2[c] + NADPH[c] + Crotonoyl-CoA[c]	1	B118_RS0102085	-1000	1000	4	Glyoxylate and dicarboxylate metabolism; Salinosporamides biosynthesis	[]	[]	1.3.1.85	[]
549	r_0551	R01364	H+[c] + Fumarate[c] + Acetoacetate[c] <=> H2O[c] + 4-Fumarylacetoacetate[c]	1	B118_RS0106175	-1000	1000	2	Tyrosine metabolism; Styrene degradation	[]	[]	3.7.1.2	[]
550	r_0552	R03180	H2O[c] + 4-Guanidinobutanamide[c] -> NH3[c] + 4-Guanidinobutanoate[c]	0	((B118_RS0107010) or (B118_RS0113280))	0	1000	2	Arginine and proline metabolism	[]	[]	3.5.1.4	[]
551	r_0553	R06838	H2O[c] + trans-4-Carboxymethylenebut-2-en-4-olide[c] -> H+[c] + 2-Maleylacetate[c]	0	B118_RS0106880	0	1000	2	Chlorocyclohexane and chlorobenzene degradation	[]	[]	3.1.1.45	[]
552	r_0554	R08121	H2O[c] + 4-Fluoromuconolactone[c] -> 2 H+[c] + 2-Maleylacetate[c] + Hydrofluoric_acid[c]	0	B118_RS0106880	0	1000	2	Fluorobenzoate degradation	[]	[]	3.1.1.45	[]
553	r_0555	R03893	H2O[c] + cis-4-Carboxymethylenebut-2-en-4-olide[c] -> H+[c] + 2-Maleylacetate[c]	0	B118_RS0106880	0	1000	2	Chlorocyclohexane and chlorobenzene degradation	[]	[]	3.1.1.45	[]
554	r_0556	R06835	H2O[c] + 2,5-Dichloro-carboxymethylenebut-2-en-4-olide[c] -> H+[c] + 2,5-Dichloro-4-oxohex-2-enedioate[c]	0	B118_RS0106880	0	1000	2	Chlorocyclohexane and chlorobenzene degradation	[]	[]	3.1.1.45	[]
555	r_0557	R00754	NAD+[c] + Ethanol[c] <=> H+[c] + NADH[c] + Acetaldehyde[c]	1	B118_RS0102905	-1000	1000	2	Glycolysis/Gluconeogenesis	[]	[]	1.1.1.1	[]
556	r_0558	R00899	H2O[c] + Cys-Gly[c] -> Glycine[c] + L-Cysteine[c]	0	((B118_RS0122865) or (B118_RS0113295) or (B118_RS0109345) or (B118_RS0105415))	0	1000	2	Glutathione metabolism	[]	[]	3.4.11.2 3.4.11.1	[]
557	r_0559	R02328	D-Glucose_1-phosphate[c] + dTTP[c] -> Pyrophosphate[c] + dTDP-glucose[c]	0	B118_RS0125825	0	1000	2	Polyketide sugar unit biosynthesis; Streptomycin biosynthesis	[]	[]	2.7.7.24	[]
558	r_0560	R02100	H2O[c] + dUTP[c] -> Pyrophosphate[c] + dUMP[c]	0	B118_RS0114675	0	1000	2	Pyrimidine metabolism	[]	[]	3.6.1.23	[]
559	r_0561	R00357	Oxygen[c] + H2O[c] + L-Aspartate[c] -> H2O2[c] + NH3[c] + Oxaloacetate[c]	0	B118_RS0106050	0	1000	2	Alanine, aspartate and glutamate metabolism	[]	[]	1.4.3.16	[]
560	r_0562	R03751	H2O[c] + epsilon-Caprolactone[c] -> H+[c] + 6-Hydroxyhexanoic_acid[c]	0	B118_RS0120570	0	1000	2	Caprolactam degradation	[]	[]	3.1.1.17	[]
561	r_0563	R01954	ATP[c] + L-Citrulline[c] + L-Aspartate[c] -> Pyrophosphate[c] + N-(L-Arginino)succinate[c] + AMP[c]	0	B118_RS0107680	0	1000	2	Alanine, aspartate and glutamate metabolism; Arginine biosynthesis	[]	[]	6.3.4.5	[]
562	r_0564	R00267	NADP+[c] + Isocitrate[c] <=> CO2[c] + NADPH[c] + 2-Oxoglutarate[c]	1	B118_RS0100825	-1000	1000	2	Glutathione metabolism	[]	[]	1.1.1.42	[]
563	r_0565	R01123	Isopentenyl_diphosphate[c] <=> Dimethylallyl_diphosphate[c]	1	B118_RS0113910	-1000	1000	2	Terpenoid backbone biosynthesis	[]	[]	5.3.3.2	[]
564	r_0566	R01899	NADP+[c] + Isocitrate[c] <=> H+[c] + NADPH[c] + Oxalosuccinate[c]	1	B118_RS0100825	-1000	1000	2	Citrate cycle (TCA cycle)	[]	[]	1.1.1.42	[]
565	r_0567	R02404	CoA[c] + ATP[c] + Itaconate[c] -> Orthophosphate[c] + ADP[c] + Itaconyl-CoA[c]	0	(B118_RS0100750 and B118_RS0100745)	0	1000	2	C5-Branched dibasic acid metabolism	[]	[]	6.2.1.5	[]
566	r_0568	R05884	H+[c] + NADPH[c] + 1-Hydroxy-2-methyl-2-butenyl_4-diphosphate[c] -> H2O[c] + NADP+[c] + Isopentenyl_diphosphate[c]	0	B118_RS0106790	0	1000	2	Terpenoid backbone biosynthesis	[]	[]	1.17.1.2	[]
567	r_0569	R05644	ATP[c] + D-glycero-beta-D-manno-Heptose_1-phosphate[c] -> Pyrophosphate[c] + ADP-D-glycero-beta-D-manno-heptose[c]	0	((B118_RS0122050) or (B118_RS0108330))	0	1000	1	Lipopolysaccharide biosynthesis	[]	[]	2.7.7.70	[]
568	r_0570	R00480	H+[c] + ATP[c] + L-Aspartate[c] <=> ADP[c] + 4-Phospho-L-aspartate[c]	1	B118_RS0118275	-1000	1000	2	Glycine, serine and threonine metabolism; Lysine biosynthesis; Cysteine and methionine metabolism	[]	[]	2.7.2.4	[]
569	r_0571	R03239	D-Tagatose_6-phosphate[c] + ITP[c] <=> D-Tagatose_1,6-bisphosphate[c] + IDP[c]	1	B118_RS0105155	-1000	1000	2	Galactose metabolism	[]	[]	2.7.1.11	[]
570	r_0572	R00782	H2O[c] + L-Cysteine[c] -> Pyruvate[c] + Hydrogen_sulfide[c] + NH3[c]	0	((B118_RS27845) or (B118_RS0104145))	0	1000	2	Cysteine and methionine metabolism	[]	[]	4.4.1.1 4.4.1.8	[]
571	r_0573	R01056	D-Ribose_5-phosphate[c] <=> D-Ribulose_5-phosphate[c]	1	B118_RS0113305	-1000	1000	2	Pentose phosphate pathway; Carbon fixation	[]	[]	5.3.1.6	[]
572	r_0574	R09030	H+[c] + D-Allose_6-phosphate[c] <=> D-Allulose_6-phosphate[c]	1	B118_RS0113305	-1000	1000	2	Fructose and mannose metabolism	[]	[]	5.3.1.6	[]
573	r_0575	R09951	NAD+[c] + D-chiro-Inositol[c] <=> H+[c] + NADH[c] + 1-Keto-D-chiro-inositol[c]	1	B118_RS0126550	-1000	1000	2	Inositol phosphate metabolism	[]	[]	1.1.1.369	[]
574	r_0576	R04386	Acetyl-CoA[c] + Carboxybiotin-carboxyl-carrier_protein[c] <=> Malonyl-CoA[c] + Holo-[carboxylase][c]	1	((B118_RS0114495 and B118_RS0102410 and B118_RS0102415 and B118_RS0102420 and B118_RS0115850) or (B118_RS0108570 and B118_RS0102410 and B118_RS0102415 and B118_RS0102420 and B118_RS0115850))	-1000	1000	2	Fatty acid biosynthesis	[]	[]	6.4.1.2	[]
575	r_0577	R03991	CoA[c] + 3-Oxopalmitoyl-CoA[c] -> Acetyl-CoA[c] + Tetradecanoyl-CoA[c]	0	((B118_RS0117225) or (B118_RS0114835) or (B118_RS0112455))	0	1000	2	Fatty acid metabolism; Fatty acid elongation	[]	[]	2.3.1.16	[]
576	r_0578	R02568	D-Fructose_1-phosphate[c] <=> Glycerone_phosphate[c] + D-Glyceraldehyde[c]	1	B118_RS0115400	-1000	1000	2	Fructose and mannose metabolism	[]	[]	4.1.2.13	[]
577	r_0579	R01067	D-Glyceraldehyde_3-phosphate[c] + D-Fructose_6-phosphate[c] <=> D-Xylulose_5-phosphate[c] + D-Erythrose_4-phosphate[c]	1	((B118_RS0127430) or (B118_RS0112485))	-1000	1000	2	Carbon fixation	[]	[]	2.2.1.1	[]
578	r_0580	R03457	D-erythro-1-(Imidazol-4-yl)glycerol_3-phosphate[c] -> H2O[c] + 3-(Imidazol-4-yl)-2-oxopropyl_phosphate[c]	0	B118_RS0104785	0	1000	2	Histidine metabolism	[]	[]	4.2.1.19	[]
579	r_0581	R00228	CoA[c] + NAD+[c] + Acetaldehyde[c] <=> H+[c] + Acetyl-CoA[c] + NADH[c]	1	B118_RS0113250	-1000	1000	2	Pyruvate metabolism; Xylene degradation; Benzoate degradation; Dioxin degradation; Phenylalanine metabolism	[]	[]	1.2.1.10	[]
580	r_0582	R00710	H2O[c] + NAD+[c] + Acetaldehyde[c] -> 2 H+[c] + NADH[c] + Acetate[c]	0	((B118_RS0108780) or (B118_RS0107160))	0	1000	2	Glycolysis/Gluconeogenesis; Pyruvate metabolism	[]	[]	1.2.1.3 1.2.1.-	[]
581	r_0583	R02237	ATP[c] + L-Glutamate[c] + Dihydropteroate[c] -> H+[c] + Orthophosphate[c] + ADP[c] + Dihydrofolate[c]	0	B118_RS0122780	0	1000	2	Folate biosynthesis	[]	[]	6.3.2.17 6.3.2.12	[]
582	r_0584	R03182	CO2[c] + ATP[c] + 7,8-Diaminononanoate[c] -> 3 H+[c] + Orthophosphate[c] + ADP[c] + Dethiobiotin[c]	0	B118_RS0115060	0	1000	2	Biotin metabolism	[]	[]	6.3.3.3	[]
583	r_0585	R00236	CoA[c] + Acetyl_adenylate[c] -> Acetyl-CoA[c] + AMP[c]	0	B118_RS0111215	0	1000	2	Pyruvate metabolism	[]	[]	6.2.1.1	[]
584	r_0586	R01357	H+[c] + CoA[c] + ATP[c] + Acetoacetate[c] -> Pyrophosphate[c] + AMP[c] + Acetoacetyl-CoA[c]	0	B118_RS0107090	0	1000	2	Valine, leucine and isoleucine degradation; Butanoate metabolism	[]	[]	6.2.1.16	[]
585	r_0587	R03778	CoA[c] + 3-Oxodecanoyl-CoA[c] -> Acetyl-CoA[c] + Octanoyl-CoA[c]	0	((B118_RS0117225) or (B118_RS0114835) or (B118_RS0112455))	0	1000	2	Fatty acid metabolism; Fatty acid elongation	[]	[]	2.3.1.16	[]
586	r_0588	R00235	H+[c] + CoA[c] + ATP[c] + Acetate[c] -> Pyrophosphate[c] + Acetyl-CoA[c] + AMP[c]	0	B118_RS0111215	0	1000	2	Glycolysis/Gluconeogenesis; Methane metabolism	[]	[]	6.2.1.1	[]
587	r_0589	R02558	H2O[c] + Prunasin[c] <=> D-Glucose[c] + Mandelonitrile[c]	1	((B118_RS0109790) or (B118_RS0115005) or (B118_RS0117560) or (B118_RS0111595))	-1000	1000	2	Cyanoamino acid metabolism	[]	[]	3.2.1.21	[]
588	r_0590	R09104	0.5 Oxygen[c] + 4,4-Dihydroxybenzophenone[c] -> 4-Hydroxyphenyl-4-hydroxybenzoate[c]	0	B118_RS0126215	0	1000	2	Bisphenol degradation	[]	[]	1.14.-.-	[]
589	r_0591	R02473	ATP[c] + beta-Alanine[c] + (R)-Pantoate[c] -> Pyrophosphate[c] + AMP[c] + Pantothenate[c]	0	B118_RS0106035	0	1000	2	beta-Alanine metabolism; Pantothenate and CoA biosynthesis	[]	[]	6.3.2.1	[]
590	r_0592	R00833	(R)-Methylmalonyl-CoA[c] <=> Succinyl-CoA[c]	1	((B118_RS0108755 and B118_RS0100740) or (B118_RS0102105 and B118_RS0100740))	-1000	1000	2	Valine, leucine and isoleucine degradation; Glyoxylate and dicarboxylate metabolism; Propanoate metabolism	[]	[]	5.4.99.2	[]
591	r_0593	R05071	(S)-2-Acetolactate[c] <=> 3-Hydroxy-3-methyl-2-oxobutanoic_acid[c]	1	B118_RS0103975	-1000	1000	2	Valine, leucine and isoleucine biosynthesis	[]	[]	1.1.1.86	[]
592	r_0594	R05069	(S)-2-Aceto-2-hydroxybutanoate[c] <=> (R)-3-Hydroxy-3-methyl-2-oxopentanoate[c]	1	B118_RS0103975	-1000	1000	2	Valine, leucine and isoleucine biosynthesis	[]	[]	1.1.1.86	[]
593	r_0595	R00708	2 H2O[c] + NADP+[c] + (S)-1-Pyrroline-5-carboxylate[c] <=> H+[c] + NADPH[c] + L-Glutamate[c]	1	B118_RS0107270	-1000	1000	2	Alanine, aspartate and glutamate metabolism; Arginine and proline metabolism	[]	[]	1.2.1.88	[]
594	r_0596	R00707	2 H2O[c] + NAD+[c] + (S)-1-Pyrroline-5-carboxylate[c] -> H+[c] + NADH[c] + L-Glutamate[c]	0	B118_RS0107270	0	1000	2	Alanine, aspartate and glutamate metabolism; Arginine and proline metabolism	[]	[]	1.2.1.88	[]
595	r_0597	R03172	FAD[c] + (S)-2-Methylbutanoyl-CoA[c] -> FADH2[c] + 2-Methylbut-2-enoyl-CoA[c]	0	((B118_RS0115015) or (B118_RS0105810))	0	1000	2	Valine, leucine and isoleucine degradation	[]	[]	1.3.8.7	[]
596	r_0598	R00226	H+[c] + 2 Pyruvate[c] -> CO2[c] + (S)-2-Acetolactate[c]	0	(B118_RS0103850 and B118_RS0103965 and B118_RS0103970)	0	1000	2	Valine, leucine and isoleucine biosynthesis; C5-Branched dibasic acid metabolism; Butanoate metabolism	[]	[]	2.2.1.6	[]
597	r_0599	R05051	2 H+[c] + NADH[c] + L-erythro-4-Hydroxyglutamate[c] <=> H2O[c] + NAD+[c] + L-4-Hydroxyglutamate_semialdehyde[c]	1	B118_RS0107270	-1000	1000	2	Arginine and proline metabolism	[]	[]	1.2.1.88	[]
598	r_0600	R05052	2-Oxoglutarate[c] + L-erythro-4-Hydroxyglutamate[c] -> L-Glutamate[c] + D-4-Hydroxy-2-oxoglutarate[c]	0	((B118_RS0123855) or (B118_RS0100495) or (B118_RS0104735))	0	1000	1	Arginine and proline metabolism	[]	[]	2.6.1.1	[]
599	r_0601	R03777	FAD[c] + Octanoyl-CoA[c] -> FADH2[c] + trans-Oct-2-enoyl-CoA[c]	0	((B118_RS0115015) or (B118_RS0105810))	0	1000	2	Fatty acid metabolism	[]	[]	1.3.8.7	[]
600	r_0602	R04754	FAD[c] + Decanoyl-CoA[c] -> FADH2[c] + trans-Dec-2-enoyl-CoA[c]	0	((B118_RS0115015) or (B118_RS0105810))	0	1000	2	Fatty acid metabolism	[]	[]	1.3.8.7	[]
601	r_0603	R05590	H2O[c] + Benzamide[c] -> NH3[c] + Benzoate[c]	0	((B118_RS0107010) or (B118_RS0113280))	0	1000	2	Aminobenzoate degradation	[]	[]	3.5.1.4	[]
602	r_0604	R04751	Hexanoyl-CoA[c] + FAD[c] -> FADH2[c] + trans-Hex-2-enoyl-CoA[c]	0	((B118_RS0115015) or (B118_RS0105810))	0	1000	2	Fatty acid metabolism	[]	[]	1.3.8.7	[]
603	r_0605	R01279	FAD[c] + Palmitoyl-CoA[c] -> FADH2[c] + trans-Hexadec-2-enoyl-CoA[c]	0	((B118_RS0115015) or (B118_RS0105810))	0	1000	2	Fatty acid metabolism	[]	[]	1.3.8.7	[]
604	r_0606	R04355	H+[c] + malACP[c] + acACP[c] -> CO2[c] + Acyl-carrier_protein[c] + actACP[c]	0	((B118_RS0102345) or (B118_RS0115855))	0	1000	2	Fatty acid biosynthesis	[]	[]	2.3.1.179	[]
605	r_0607	R03857	FAD[c] + Lauroyl-CoA[c] -> FADH2[c] + 2-trans-Dodecenoyl-CoA[c]	0	((B118_RS0115015) or (B118_RS0105810))	0	1000	2	Fatty acid metabolism	[]	[]	1.3.8.7	[]
606	r_0608	R03990	FAD[c] + Tetradecanoyl-CoA[c] -> FADH2[c] + trans-Tetradec-2-enoyl-CoA[c]	0	((B118_RS0115015) or (B118_RS0105810))	0	1000	2	Fatty acid metabolism	[]	[]	1.3.8.7	[]
607	r_0609	R00823	3 H+[c] + Oxygen[c] + NADH[c] + Anthranilate[c] -> CO2[c] + NAD+[c] + NH3[c] + Catechol[c]	0	(B118_RS0125720 and B118_RS0127390)	0	1000	2	Aminobenzoate degradation	[]	[]	1.14.12.1	[]
608	r_0610	R00825	3 H+[c] + Oxygen[c] + NADPH[c] + Anthranilate[c] -> CO2[c] + NADP+[c] + NH3[c] + Catechol[c]	0	(B118_RS0125720 and B118_RS0127390)	0	1000	2	Aminobenzoate degradation	[]	[]	1.14.12.1	[]
609	r_0611	R09884	Androstenedione[c] + FAD[c] <=> FADH2[c] + Androsta-1,4-diene-3,17-dione[c]	1	((B118_RS0103265) or (B118_RS0103050))	-1000	1000	2	Steroid degradation	[]	[]	1.3.99.4	[]
610	r_0612	R07700	3 H+[c] + Oxygen[c] + Aniline[c] -> NH3[c] + Catechol[c]	0	B118_RS0126215	0	1000	2	Aminobenzoate degradation	[]	[]	1.14.-.-	[]
611	r_0613	R00183	H2O[c] + AMP[c] -> H+[c] + Orthophosphate[c] + Adenosine[c]	0	B118_RS0118260	0	1000	2	Purine metabolism	[]	[]	3.1.3.5	[]
612	r_0614	R02021	trdrd[c] + 3-Phosphoadenylyl_sulfate[c] -> Sulfite[c] + trdox[c] + Adenosine_3,5-bisphosphate[c]	0	B118_RS0101310	0	1000	2	Sulfur metabolism	[]	[]	1.8.4.8	[]
613	r_0615	R00089	ATP[c] -> Pyrophosphate[c] + 3,5-Cyclic_AMP[c]	0	((B118_RS0110540) or (B118_RS0105665))	0	1000	1	Purine metabolism	[]	[]	4.6.1.1	[]
614	r_0616	R02286	H2O[c] + N-Formimino-L-glutamate[c] -> NH3[c] + N-Formyl-L-glutamate[c]	0	B118_RS0118695	0	1000	1	Histidine metabolism	[]	[]	3.5.3.13	[]
615	r_0617	R01057	alpha-D-Ribose_1-phosphate[c] <=> D-Ribose_5-phosphate[c]	1	B118_RS0110270	-1000	1000	2	Purine metabolism; Pentose phosphate pathway	[]	[]	5.4.2.2	[]
616	r_0618	R09262	H+[c] + NADPH[c] + 7,9,12-Octaketide_intermediate_1[c] <=> NADP+[c] + 7,9,12-Octaketide_intermediate_2[c]	1	B118_RS0125610	-1000	1000	2	Biosynthesis of type II polyketide backbone	[]	[]	1.1.1.-	[]
617	r_0619	R09258	9 H+[c] + Acyl-carrier_protein[c] + 8 Malonyl-CoA[c] <=> 8 CO2[c] + 8 CoA[c] + 3HephexACP[c]	1	((B118_RS0125790) or (B118_RS0125795) or (B118_RS0125800))	-1000	1000	2	Biosynthesis of type II polyketide backbone	[]	[]	2.3.1.-	[]
618	r_0620	R04951	H2O[c] + R-S-Cysteinylglycine[c] -> H+[c] + Glycine[c] + S-Substituted_L-cysteine[c]	0	((B118_RS0122865) or (B118_RS0113295) or (B118_RS0109345) or (B118_RS0105415))	0	1000	2	Glutathione metabolism	[]	[]	3.4.11.2 3.4.11.1	[]
619	r_0621	R03503	ATP[c] + 2-Amino-4-hydroxy-6-hydroxymethyl-7,8-dihydropteridine[c] -> 2-Amino-7,8-dihydro-4-hydroxy-6-(diphosphooxymethyl)pteridine[c] + AMP[c]	0	B118_RS0105975	0	1000	2	Folate biosynthesis	[]	[]	2.7.6.3	[]
620	r_0622	r_1220	H2O[c] + ATP[c] + Zinc[e] -> H+[c] + Orthophosphate[c] + ADP[c] + Zinc[c]	0	(B118_RS0120930 and B118_RS0120925 and B118_RS0120920)	0	1000	2	ABC transporters	[]	[]	[]	[]
621	r_0623	r_1221	H+[e] + Potassium[e] + Zinc[c] -> H+[c] + Potassium[c] + Zinc[e]	0	((B118_RS0115190) or (B118_RS0115820))	0	1000	2	Transport	[]	[]	[]	[]
622	r_0624	R07767	2 S-Adenosyl-L-methionine[c] + Protein_N6-(octanoyl)lysine[c] + 2 Sulfur_donor[c] -> 2 L-Methionine[c] + 2 5-Deoxyadenosine[c] + Protein_N6-(lipoyl)lysine[c]	0	B118_RS0105485	0	1000	2	Lipoic acid metabolism	[]	[]	2.8.1.8	[]
623	r_0625	R00552	H2O[c] + L-Arginine[c] -> NH3[c] + L-Citrulline[c]	0	B118_RS0112270	0	1000	2	Arginine biosynthesis	[]	[]	3.5.3.6	[]
624	r_0626	R02250	0.135 Oxygen[c] + H2O[c] + Triacylglycerol[c] -> 0.135 CO2[c] + Fatty_acid[c] + 1,2-Diacyl-sn-glycerol[c]	0	B118_RS0102290	0	1000	2	Glycerolipid metabolism	[]	[]	3.1.1.3	[]
625	r_0627	R02163	NADH[c] + Menaquinone[c] -> H+[c] + NAD+[c] + Menaquinol[c]	0	(B118_RS0123770 and B118_RS0111100 and B118_RS0109435 and B118_RS0111110 and B118_RS0111115 and B118_RS0111120 and B118_RS0111125 and B118_RS0111130 and B118_RS0109420 and B118_RS0123765 and B118_RS0111145 and B118_RS0123775 and B118_RS0123780 and B118_RS0123785 and B118_RS0123790 and B118_RS0109085 and B118_RS0106915 and B118_RS0109070) or (B118_RS0123770 and B118_RS0111100 and B118_RS0109435 an…	0	1000	2	Oxidative phosphorylation	[]	[]	1.6.5.3 1.6.99.3	[]
626	r_0628	R09394	H+[c] + H2O[c] + GTP[c] <=> Pyrophosphate[c] + cPMP[c]	1	B118_RS0112175	-1000	1000	2	Folate biosynthesis	[]	[]	4.1.99.18	[]
627	r_0629	r_0815	H2O[c] + ATP[c] + L-Valine[e] -> H+[c] + Orthophosphate[c] + ADP[c] + L-Valine[c]	0	((B118_RS0108140 and B118_RS0108135 and B118_RS0108130 and B118_RS0108125 and B118_RS0108120 and B118_RS0100415) or (B118_RS0127700 and B118_RS0127705 and B118_RS0127710 and B118_RS0127715 and B118_RS0127720 and B118_RS0100415))	0	1000	2	ABC transporters	[]	[]	[]	[]
628	r_0630	R00428	H2O[c] + GTP[c] -> Formamidopyrimidine_nucleoside-triphosphate[c]	0	B118_RS0105910	0	1000	2	Folate biosynthesis	[]	[]	3.5.4.16	[]
629	r_0631	R09265	7,9,12-Octaketide_intermediate_2[c] <=> 2 H2O[c] + 7,9,12-Octaketide_intermediate_3[c]	1	B118_RS0125625	-1000	1000	2	Biosynthesis of type II polyketide backbone	[]	[]	4.2.1.-	[]
630	r_0632	R04231	CTP[c] + L-Cysteine[c] + D-4-Phosphopantothenate[c] -> Pyrophosphate[c] + CMP[c] + (R)-4-Phosphopantothenoyl-L-cysteine[c]	0	B118_RS0107835	0	1000	2	Pantothenate and CoA biosynthesis	[]	[]	6.3.2.5	[]
631	r_0633	R05068	NADP+[c] + (R)-2,3-Dihydroxy-3-methylpentanoate[c] <=> H+[c] + NADPH[c] + (R)-3-Hydroxy-3-methyl-2-oxopentanoate[c]	1	B118_RS0103975	-1000	1000	2	Valine, leucine and isoleucine biosynthesis	[]	[]	1.1.1.86	[]
632	r_0634	R01361	NAD+[c] + (R)-3-Hydroxybutanoate[c] <=> H+[c] + NADH[c] + Acetoacetate[c]	1	B118_RS0108110	-1000	1000	2	Butanoate metabolism; Synthesis and degradation of ketone bodies	[]	[]	1.1.1.30	[]
633	r_0635	R04440	NADP+[c] + (R)-2,3-Dihydroxy-3-methylbutanoate[c] <=> H+[c] + NADPH[c] + 3-Hydroxy-3-methyl-2-oxobutanoic_acid[c]	1	B118_RS0103975	-1000	1000	2	Valine, leucine and isoleucine biosynthesis	[]	[]	1.1.1.86	[]
634	r_0636	R05070	(R)-2,3-Dihydroxy-3-methylpentanoate[c] -> H2O[c] + (S)-3-Methyl-2-oxopentanoic_acid[c]	0	B118_RS0103955	0	1000	2	Valine, leucine and isoleucine biosynthesis	[]	[]	4.2.1.9	[]
635	r_0637	R03896	(R)-2-Methylmalate[c] <=> H2O[c] + 2-Methylmaleate[c]	1	(B118_RS0104100 and B118_RS0104105)	-1000	1000	2	Valine, leucine and isoleucine biosynthesis; C5-Branched dibasic acid metabolism	[]	[]	4.2.1.35	[]
636	r_0638	R01933	CoA[c] + NAD+[c] + 2-Oxoadipate[c] <=> CO2[c] + NADH[c] + Glutaryl-CoA[c]	1	B118_RS0101375	-1000	1000	2	Tryptophan metabolism	[]	[]	1.2.4.2	[]
637	r_0639	R05374	H+[c] + 2-Oxo-5-methyl-cis-muconate[c] -> CO2[c] + 2-Hydroxy-cis-hex-2,4-dienoate[c]	0	B118_RS0113260	0	1000	2	Xylene degradation	[]	[]	4.1.1.77	[]
638	r_0640	R00475	Oxygen[c] + Glycolate[c] -> H2O2[c] + Glyoxylate[c]	0	B118_RS0110070	0	1000	2	Glyoxylate and dicarboxylate metabolism	[]	[]	1.1.3.15	[]
639	r_0641	R02661	FAD[c] + 2-Methylpropanoyl-CoA[c] -> FADH2[c] + 2-Methylprop-2-enoyl-CoA[c]	0	((B118_RS0115015) or (B118_RS0105810))	0	1000	2	Valine, leucine and isoleucine degradation	[]	[]	1.3.8.7	[]
640	r_0642	R03898	H2O[c] + 2-Methylmaleate[c] <=> D-erythro-3-Methylmalate[c]	1	(B118_RS0104100 and B118_RS0104105)	-1000	1000	2	Valine, leucine and isoleucine biosynthesis; C5-Branched dibasic acid metabolism	[]	[]	4.2.1.35	[]
641	r_0643	R03223	2 H+[c] + 4-Methyl-5-(2-phosphoethyl)-thiazole[c] + 2-Methyl-4-amino-5-hydroxymethylpyrimidine_diphosphate[c] -> Pyrophosphate[c] + Thiamin_monophosphate[c]	0	((B118_RS0100370) or (B118_RS0100350))	0	1000	2	Thiamine metabolism	[]	[]	2.5.1.3	[]
642	r_0644	R04230	ATP[c] + L-Cysteine[c] + D-4-Phosphopantothenate[c] -> Pyrophosphate[c] + AMP[c] + (R)-4-Phosphopantothenoyl-L-cysteine[c]	0	B118_RS0107835	0	1000	2	Pantothenate and CoA biosynthesis	[]	[]	6.3.2.5	[]
643	r_0645	R02762	H2O[c] + NAD+[c] + 2-Hydroxymuconate_semialdehyde[c] <=> 2 H+[c] + NADH[c] + 2-Hydroxymuconate[c]	1	B118_RS0113240	-1000	1000	2	Benzoate degradation	[]	[]	1.2.1.85	[]
644	r_0646	R03030	L-3-Aminobutyryl-CoA[c] <=> NH3[c] + Crotonoyl-CoA[c]	1	B118_RS0126010	-1000	1000	2	Lysine degradation	[]	[]	4.3.1.14	[]
645	r_0647	R00425	3 H2O[c] + GTP[c] -> H+[c] + Pyrophosphate[c] + 2,5-Diamino-6-(5-phospho-D-ribosylamino)pyrimidin-4(3H)-one[c] + Formate[c]	0	((B118_RS0107765) or (B118_RS0102680))	0	1000	2	Riboflavin metabolism	[]	[]	3.5.4.25	[]
646	r_0648	r_0314	NH3[e] <=> NH3[c]	1	B118_RS0104305	-1000	1000	2	Transport	[]	[]	[]	[]
647	r_0649	R01169	3 S-Adenosyl-L-methionine[c] + L-Histidine[c] <=> 3 H+[c] + 3 S-Adenosyl-L-homocysteine[c] + Hercynine[c]	1	B118_RS0125195	-1000	1000	2	Histidine metabolism	[]	[]	2.1.1.44	[]
648	r_0650	ATPM	H2O[c] + ATP[c] -> H+[c] + Orthophosphate[c] + ADP[c]	0		3	1000	2	Purine metabolism	[]	[]	3.6.1.15	[]
649	r_0651	R05223	alpha-Ribazole[c] + Adenosine-GDP-cobinamide[c] -> GMP[c] + Cobamide_coenzyme[c]	0	B118_RS0105400	0	1000	2	Porphyrin and chlorophyll metabolism	[]	[]	2.7.8.26	[]
650	r_0652	r_0762	H2O[c] + ATP[c] + L-Histidine[e] -> H+[c] + Orthophosphate[c] + ADP[c] + L-Histidine[c]	0	((B118_RS0108140 and B118_RS0108135 and B118_RS0108130 and B118_RS0108125 and B118_RS0108120 and B118_RS0100415) or (B118_RS0127700 and B118_RS0127705 and B118_RS0127710 and B118_RS0127715 and B118_RS0127720 and B118_RS0100415))	0	1000	2	ABC transporters	[]	[]	[]	[]
651	r_0653	R04856	H2O[c] + Sulfatide[c] -> H+[c] + Sulfate[c] + Galactosylceramide[c]	0	B118_RS0111830	0	1000	2	Sphingolipid metabolism	[]	[]	3.1.6.1	[]
652	r_0654	R09860	H+[c] + Oxygen[c] + NADH[c] + Androsta-1,4-diene-3,17-dione[c] <=> H2O[c] + NAD+[c] + 9alpha-Hydroxyandrosta-1,4-diene-3,17-dione[c]	1	(B118_RS0103245 and B118_RS0103255)	-1000	1000	2	Steroid degradation	[]	[]	1.14.13.142	[]
653	r_0655	R00199	Pyruvate[c] + H2O[c] + ATP[c] -> H+[c] + Orthophosphate[c] + Phosphoenolpyruvate[c] + AMP[c]	0	B118_RS0122440	0	1000	2	Pyruvate metabolism; Methane metabolism	[]	[]	2.7.9.2	[]
654	r_0656	R02985	D-Glucose[c] + Prunasin[c] <=> H2O[c] + Amygdalin[c]	1	((B118_RS0109790) or (B118_RS0115005) or (B118_RS0117560) or (B118_RS0111595))	-1000	1000	2	Cyanoamino acid metabolism	[]	[]	3.2.1.21	[]
655	r_0657	R01775	NADP+[c] + L-Homoserine[c] <=> H+[c] + NADPH[c] + L-Aspartate_4-semialdehyde[c]	1	B118_RS0101885	-1000	1000	2	Glycine, serine and threonine metabolism; Lysine biosynthesis; Cysteine and methionine metabolism	[]	[]	1.1.1.3	[]
656	r_0658	R01773	NAD+[c] + L-Homoserine[c] <=> H+[c] + NADH[c] + L-Aspartate_4-semialdehyde[c]	1	B118_RS0101885	-1000	1000	2	Glycine, serine and threonine metabolism; Lysine biosynthesis; Cysteine and methionine metabolism	[]	[]	1.1.1.3	[]
657	r_0659	R07765	H+[c] + NADH[c] + trans-Octadec-2-enoyl-ACP[c] -> NAD+[c] + Octadecanoyl-ACP[c]	0	B118_RS0127095	0	1000	2	Fatty acid biosynthesis	[]	[]	1.3.1.10 1.3.1.9	[]
658	r_0660	R03013	H2O[c] + L-Histidinol_phosphate[c] -> H+[c] + Orthophosphate[c] + L-Histidinol[c]	0	B118_RS0101220	0	1000	2	Histidine metabolism	[]	[]	3.1.3.15	[]
659	r_0661	R04946	O-Succinyl-L-homoserine[c] + L-Selenocysteine[c] -> H+[c] + Succinate[c] + L-Selenocystathionine[c]	0	B118_RS0107005	0	1000	2	Selenocompound metabolism	[]	[]	2.5.1.48	[]
660	r_0662	R03948	H+[c] + S-Adenosyl-L-methionine[c] + Precorrin_2[c] -> S-Adenosyl-L-homocysteine[c] + Precorrin_3A[c]	0	B118_RS0102515	0	1000	2	Porphyrin and chlorophyll metabolism	[]	[]	2.1.1.130	[]
661	r_0663	R03012	NAD+[c] + L-Histidinol[c] -> H+[c] + NADH[c] + L-Histidinal[c]	0	B118_RS0104795	0	1000	2	Histidine metabolism	[]	[]	1.1.1.23	[]
662	r_0664	R02061	Isopentenyl_diphosphate[c] + trans,trans-Farnesyl_diphosphate[c] -> Pyrophosphate[c] + Geranylgeranyl_diphosphate[c]	0	((B118_RS0105075) or (B118_RS0113900))	0	1000	2	Terpenoid backbone biosynthesis	[]	[]	2.5.1.29	[]
663	r_0665	R01470	H2O[c] + sn-glycero-3-Phosphoethanolamine[c] <=> sn-Glycerol_3-phosphate[c] + Ethanolamine[c]	1	((B118_RS0126530) or (B118_RS0112290) or (B118_RS0116940))	-1000	1000	2	Glycerophospholipid metabolism	[]	[]	3.1.4.46	[]
664	r_0666	R01030	H2O[c] + sn-glycero-3-Phosphocholine[c] -> sn-Glycerol_3-phosphate[c] + Choline[c]	0	((B118_RS0126530) or (B118_RS0112290) or (B118_RS0116940))	0	1000	2	Glycerophospholipid metabolism	[]	[]	3.1.4.46	[]
665	r_0667	R04770	H2O[c] + L-Selenomethionine[c] -> 2-Oxobutanoate[c] + NH3[c] + Methaneselenol[c]	0	B118_RS0104145	0	1000	2	Selenocompound metabolism	[]	[]	4.4.1.1	[]
666	r_0668	R04941	H2O[c] + L-Selenocystathionine[c] <=> Pyruvate[c] + NH3[c] + Selenohomocysteine[c]	1	B118_RS27845	-1000	1000	2	Selenocompound metabolism	[]	[]	4.4.1.8	[]
667	r_0669	R01641	D-Glyceraldehyde_3-phosphate[c] + Sedoheptulose_7-phosphate[c] <=> D-Ribose_5-phosphate[c] + D-Xylulose_5-phosphate[c]	1	((B118_RS0127430) or (B118_RS0112485))	-1000	1000	2	Pentose phosphate pathway; Carbon fixation	[]	[]	2.2.1.1	[]
668	r_0670	R01827	D-Glyceraldehyde_3-phosphate[c] + Sedoheptulose_7-phosphate[c] <=> beta-D-Fructose_6-phosphate[c] + D-Erythrose_4-phosphate[c]	1	B118_RS0127435	-1000	1000	2	Pentose phosphate pathway	[]	[]	2.2.1.2	[]
669	r_0671	R05807	Cobalt_ion[c] + Sirohydrochlorin[c] -> Cobalt-sirohydrochlorin[c]	0	B118_RS0102480	0	1000	2	Porphyrin and chlorophyll metabolism	[]	[]	4.99.1.3	[]
670	r_0672	R02413	NADP+[c] + Shikimate[c] <=> H+[c] + NADPH[c] + 3-Dehydroshikimate[c]	1	B118_RS0107990	-1000	1000	2	Phenylalanine, tyrosine and tryptophan biosynthesis	[]	[]	1.1.1.25	[]
671	r_0673	R04773	ATP[c] + L-Selenomethionine[c] + tRNA(Met)[c] -> Pyrophosphate[c] + AMP[c] + Selenomethionyl-tRNA(Met)[c]	0	B118_RS0109035	0	1000	2	Selenocompound metabolism	[]	[]	6.1.1.10	[]
672	r_0674	R00751	L-Threonine[c] -> Glycine[c] + Acetaldehyde[c]	0	B118_RS0105095	0	1000	2	Glycine, serine and threonine metabolism	[]	[]	4.1.2.5	[]
673	r_0675	R00291	UDP-glucose[c] <=> UDP-D-galactose[c]	1	((B118_RS0109695) or (B118_RS0108940))	-1000	1000	2	Amino sugar and nucleotide sugar metabolism; Galactose metabolism	[]	[]	5.1.3.2	[]
674	r_0676	R04972	4 H+[c] + Uroporphyrinogen_I[c] -> 4 CO2[c] + Coproporphyrinogen_I[c]	0	B118_RS0114860	0	1000	2	Porphyrin and chlorophyll metabolism	[]	[]	4.1.1.37	[]
675	r_0677	R07773	S-Adenosyl-L-methionine[c] + Cobalt-precorrin_5B[c] -> H+[c] + S-Adenosyl-L-homocysteine[c] + Cobalt-precorrin_6[c]	0	B118_RS0102505	0	1000	2	Porphyrin and chlorophyll metabolism	[]	[]	2.1.1.195	[]
676	r_0678	R11013	4 H+[c] + Oxygen[c] + gamma-L-Glutamyl-L-cysteine[c] + Hercynine[c] <=> H2O[c] + gamma-L-Glutamyl-S-(hercyn-2-yl)-L-cysteine-S-oxide[c]	1	((B118_RS0125185) or (B118_RS0125190))	-1000	1000	2	Histidine metabolism	[]	[]	1.14.99.50	[]
677	r_0679	R04859	O-Acetyl-L-serine[c] + Thiosulfate[c] + trdrd[c] -> Sulfite[c] + Acetate[c] + L-Cysteine[c] + trdox[c]	0	((B118_RS0114815) or (B118_RS0110970) or (B118_RS0118725))	0	1000	2	Cysteine and methionine metabolism	[]	[]	2.5.1.47	[]
678	r_0680	R01878	H+[c] + H2O[c] + Cytidine[c] -> NH3[c] + Uridine[c]	0	B118_RS0108860	0	1000	2	Pyrimidine metabolism	[]	[]	3.5.4.5	[]
679	r_0681	R00511	H2O[c] + CMP[c] -> H+[c] + Orthophosphate[c] + Cytidine[c]	0	B118_RS0118260	0	1000	2	Pyrimidine metabolism	[]	[]	3.1.3.5	[]
680	r_0682	R04962	H+[c] + NADPH[c] + tdec2eACP[c] -> NADP+[c] + dcaACP[c]	0	B118_RS0127095	0	1000	2	Fatty acid biosynthesis	[]	[]	1.3.1.10 1.3.1.9	[]
681	r_0683	R10712	CO2[c] + Pyrophosphate[c] + Thiamin_monophosphate[c] <=> H+[c] + 2-Methyl-4-amino-5-hydroxymethylpyrimidine_diphosphate[c] + 2-(2-Carboxy-4-methylthiazol-5-yl)ethyl_phosphate[c]	1	((B118_RS0100370) or (B118_RS0100350))	-1000	1000	2	Thiamine metabolism	[]	[]	2.5.1.3	[]
682	r_0684	R03348	3 H+[c] + 5-Phospho-alpha-D-ribose_1-diphosphate[c] + Pyridine-2,3-dicarboxylate[c] -> CO2[c] + Pyrophosphate[c] + Nicotinate_D-ribonucleotide[c]	0	B118_RS0106055	0	1000	2	Nicotinate and nicotinamide metabolism	[]	[]	2.4.2.19	[]
683	r_0685	R01286	H2O[c] + L-Cystathionine[c] -> Pyruvate[c] + NH3[c] + L-Homocysteine[c]	0	B118_RS27845	0	1000	2	Cysteine and methionine metabolism	[]	[]	4.4.1.8	[]
684	r_0686	R01724	H+[c] + H2O[c] + ATP[c] + 5-Phospho-alpha-D-ribose_1-diphosphate[c] + Nicotinate[c] -> Pyrophosphate[c] + Orthophosphate[c] + ADP[c] + Nicotinate_D-ribonucleotide[c]	0	((B118_RS0118750) or (B118_RS0102250))	0	1000	2	Nicotinate and nicotinamide metabolism	[]	[]	6.3.4.21	[]
685	r_0687	R03346	H2O[c] + Nicotinate_D-ribonucleotide[c] -> H+[c] + Orthophosphate[c] + Nicotinate_D-ribonucleoside[c]	0	B118_RS0118260	0	1000	2	Nicotinate and nicotinamide metabolism	[]	[]	3.1.3.5	[]
686	r_0688	R02295	Orthophosphate[c] + Nicotinate_D-ribonucleoside[c] <=> H+[c] + Nicotinate[c] + alpha-D-Ribose_1-phosphate[c]	1	B118_RS0121710	-1000	1000	2	Nicotinate and nicotinamide metabolism	[]	[]	2.4.2.1	[]
687	r_0689	R02323	H2O[c] + Nicotinamide_D-ribonucleotide[c] -> Orthophosphate[c] + N-Ribosylnicotinamide[c]	0	B118_RS0118260	0	1000	2	Nicotinate and nicotinamide metabolism	[]	[]	3.1.3.5	[]
688	r_0690	R01268	H2O[c] + Nicotinamide[c] -> NH3[c] + Nicotinate[c]	0	B118_RS0118755	0	1000	2	Nicotinate and nicotinamide metabolism	[]	[]	3.5.1.19	[]
689	r_0691	r_0881	H2O[c] + ATP[c] + Nickel[e] -> H+[c] + Orthophosphate[c] + ADP[c] + Nickel[c]	0	((B118_RS0118645 and B118_RS0118640 and B118_RS0118635 and B118_RS0118630) or (B118_RS0102865 and B118_RS0102870 and B118_RS0102875 and B118_RS0102880))	0	1000	2	ABC transporters	[]	[]	[]	[]
690	r_0692	R02016	H+[c] + NADPH[c] + trdox[c] -> NADP+[c] + trdrd[c]	0	((B118_RS0106750) or (B118_RS0114000))	0	1000	2	Pyrimidine metabolism	[]	[]	1.8.1.9	[]
691	r_0693	R03197	4 H+[c] + Uroporphyrinogen_III[c] -> 4 CO2[c] + Coproporphyrinogen_III[c]	0	B118_RS0114860	0	1000	2	Porphyrin and chlorophyll metabolism	[]	[]	4.1.1.37	[]
692	r_0694	R00647	H+[c] + Ascorbate[c] <=> L-xylo-Hexulonolactone[c]	1	B118_RS0111305	-1000	1000	2	Ascorbate and aldarate metabolism	[]	[]	1.1.3.8	[]
693	r_0695	R04035	H2O[c] + Phosphoribosyl-ATP[c] -> Pyrophosphate[c] + Phosphoribosyl-AMP[c]	0	B118_RS0107755	0	1000	2	Histidine metabolism	[]	[]	3.6.1.31	[]
694	r_0696	R05265	4 H+[c] + Oxygen[c] + 4-Nitrocatechol[c] -> H2O[c] + Nitrite[c] + Benzene-1,2,4-triol[c]	0	B118_RS0126215	0	1000	2	Aminobenzoate degradation	[]	[]	1.14.-.-	[]
695	r_0697	R10122	H+[c] + NADPH[c] + enopimACPme[c] -> NADP+[c] + pimACPme[c]	0	B118_RS0127095	0	1000	2	Biotin metabolism	[]	[]	1.3.1.10 1.3.1.9	[]
696	r_0698	R10124	H+[c] + L-Alanine[c] + pimACP[c] <=> CO2[c] + Acyl-carrier_protein[c] + 8-Amino-7-oxononanoate[c]	1	((B118_RS0115055) or (B118_RS0110145))	-1000	1000	2	Biotin metabolism	[]	[]	2.3.1.47	[]
697	r_0699	R05238	H2O[c] + cis-3-Chloroallyl_aldehyde[c] -> 3 H+[c] + cis-3-Chloroacrylic_acid[c]	0	B118_RS0108780	0	1000	2	Chloroalkane and chloroalkene degradation	[]	[]	1.2.1.3	[]
698	r_0700	R05237	H2O[c] + trans-3-Chloroallyl_aldehyde[c] -> 3 H+[c] + trans-3-Chloroacrylic_acid[c]	0	B118_RS0108780	0	1000	2	Chloroalkane and chloroalkene degradation	[]	[]	1.2.1.3	[]
699	r_0701	r_0957	H+[e] + Potassium[c] -> H+[c] + Potassium[e]	0	((B118_RS0109530 and B118_RS0109525) or (B118_RS0114695 and B118_RS0114700))	0	1000	2	Transport	[]	[]	[]	[]
700	r_0702	R05224	2 H2O[c] + 2 ATP[c] + 2 L-Glutamine[c] + Hydrogenobyrinate[c] -> 2 H+[c] + 2 Orthophosphate[c] + 2 L-Glutamate[c] + 2 ADP[c] + Hydrogenobyrinate_a,c-diamide[c]	0	B118_RS0102520	0	1000	2	Porphyrin and chlorophyll metabolism	[]	[]	6.3.5.9	[]
701	r_0703	R05177	H+[c] + Precorrin_8X[c] -> Hydrogenobyrinate[c]	0	B118_RS0102485	0	1000	2	Porphyrin and chlorophyll metabolism	[]	[]	5.4.99.61	[]
702	r_0704	r_0958	Potassium[e] <=> Potassium[c]	1	B118_RS0113200	-1000	1000	2	Transport	[]	[]	[]	[]
703	r_0705	R05370	H2O[c] + 2,4,5-Trichloro-2,5-cyclohexadiene-1-ol[c] -> H+[c] + Hydrochloric_acid[c] + 2,5-Dichloro-2,5-cyclohexadiene-1,4-diol[c]	0	B118_RS0111515	0	1000	2	Chlorocyclohexane and chlorobenzene degradation	[]	[]	3.8.1.5	[]
704	r_0706	R01521	NADP+[c] + beta-D-Glucose[c] <=> H+[c] + NADPH[c] + D-Glucono-1,5-lactone[c]	1	B118_RS0120555	-1000	1000	2	Pentose phosphate pathway	[]	[]	1.1.1.47	[]
705	r_0707	R01520	NAD+[c] + beta-D-Glucose[c] <=> H+[c] + NADH[c] + D-Glucono-1,5-lactone[c]	1	B118_RS0120555	-1000	1000	2	Pentose phosphate pathway	[]	[]	1.1.1.47	[]
706	r_0708	R10039	H2O[c] + Lotaustralin[c] -> beta-D-Glucose[c] + (2R)-2-Hydroxy-2-methylbutanenitrile[c]	0	((B118_RS0109790) or (B118_RS0115005) or (B118_RS0117560) or (B118_RS0111595))	0	1000	2	Cyanoamino acid metabolism	[]	[]	3.2.1.21	[]
707	r_0709	R10035	H2O[c] + Dhurrin[c] -> beta-D-Glucose[c] + (S)-4-Hydroxymandelonitrile[c]	0	((B118_RS0109790) or (B118_RS0115005) or (B118_RS0117560) or (B118_RS0111595))	0	1000	2	Cyanoamino acid metabolism	[]	[]	3.2.1.21	[]
708	r_0710	R07669	H2O[c] + beta-1,2,3,4,5,6-Hexachlorocyclohexane[c] -> H+[c] + Hydrochloric_acid[c] + beta-2,3,4,5,6-Pentachlorocyclohexanol[c]	0	B118_RS0111515	0	1000	2	Chlorocyclohexane and chlorobenzene degradation	[]	[]	3.8.1.5	[]
709	r_0711	R10040	H2O[c] + Linamarin[c] -> beta-D-Glucose[c] + Acetone_cyanohydrin[c]	0	((B118_RS0109790) or (B118_RS0115005) or (B118_RS0117560) or (B118_RS0111595))	0	1000	2	Cyanoamino acid metabolism	[]	[]	3.2.1.21	[]
710	r_0712	R01931	H+[c] + Thiosulfate[c] + Cyanide[c] <=> Sulfite[c] + Thiocyanate[c]	1	((B118_RS0109940) or (B118_RS0118840))	-1000	1000	2	Sulfur metabolism	[]	[]	2.8.1.1	[]
711	r_0713	r_0426	H+[e] + Betaine[e] -> H+[c] + Betaine[c]	0	B118_RS0115610	0	1000	2	Transport	[]	[]	[]	[]
712	r_0714	r_1156	H2O[c] + ATP[c] + Thiamin[e] -> H+[c] + Orthophosphate[c] + ADP[c] + Thiamin[c]	0	(B118_RS0120900 and B118_RS0120895)	0	1000	1	ABC transporters	[]	[]	[]	[]
713	r_0715	R00678	Oxygen[c] + L-Tryptophan[c] -> L-Formylkynurenine[c]	0	B118_RS0113225	0	1000	2	Tryptophan metabolism	[]	[]	1.13.11.11	[]
714	r_0716	R00942	ATP[c] + L-Glutamate[c] + Tetrahydrofolate[c] -> H+[c] + Orthophosphate[c] + ADP[c] + Tetrahydrofolyl-[Glu](2)[c]	0	B118_RS0122780	0	1000	2	Folate biosynthesis	[]	[]	6.3.2.17	[]
715	r_0717	R04241	3 H+[c] + ATP[c] + L-Glutamate[c] + Tetrahydrofolyl-[Glu](n)(n)[c] <=> Orthophosphate[c] + ADP[c] + Tetrahydrofolyl-[Glu](n)(n+1)[c]	1	B118_RS0122780	-1000	1000	2	Folate biosynthesis	[]	[]	6.3.2.17	[]
716	r_0718	R04966	H+[c] + NADH[c] + ttetr2eACP[c] -> NAD+[c] + tdecACP[c]	0	B118_RS0127095	0	1000	2	Fatty acid biosynthesis	[]	[]	1.3.1.10 1.3.1.9	[]
717	r_0719	R02143	H2O[c] + Xanthosine[c] -> D-Ribose[c] + Xanthine[c]	0	B118_RS0104390	0	1000	1	Purine metabolism	[]	[]	3.2.2.1	[]
718	r_0720	R01214	2-Oxoglutarate[c] + L-Valine[c] <=> L-Glutamate[c] + 3-Methyl-2-oxobutanoic_acid[c]	1	B118_RS0104000	-1000	1000	2	Valine, leucine and isoleucine biosynthesis; Valine, leucine and isoleucine degradation; Pantothenate and CoA biosynthesis	[]	[]	2.6.1.42	[]
719	r_0721	R04968	H+[c] + malACP[c] + tdecACP[c] -> CO2[c] + Acyl-carrier_protein[c] + 3opalmACP[c]	0	((B118_RS0102345) or (B118_RS0115855))	0	1000	2	Fatty acid biosynthesis	[]	[]	2.3.1.179	[]
720	r_0722	r_0312	H2O[c] + ATP[c] + alpha,alpha-Trehalose[e] -> H+[c] + Orthophosphate[c] + ADP[c] + alpha,alpha-Trehalose[c]	0	(B118_RS0112805 and B118_RS0112800 and B118_RS0112795 and B118_RS0106370 and B118_RS0117255)	0	1000	2	ABC transporters	[]	[]	[]	[]
721	r_0723	R07136	NAD+[c] + (2R)-3-Sulfolactate[c] <=> H+[c] + NADH[c] + 3-Sulfopyruvate[c]	1	B118_RS0100820	-1000	1000	2	Cysteine and methionine metabolism	[]	[]	1.1.1.37	[]
722	r_0724	r_0673	H+[e] + Hypoxanthine[e] -> H+[c] + Hypoxanthine[c]	0	B118_RS0116140	0	1000	2	Transport	[]	[]	[]	[]
723	r_0725	R04065	H2O[c] + NAD+[c] + Imidazole-4-acetaldehyde[c] -> 2 H+[c] + NADH[c] + Imidazole-4-acetate[c]	0	B118_RS0108780	0	1000	2	Histidine metabolism	[]	[]	1.2.1.3	[]
724	r_0726	R04558	L-Glutamine[c] + N-(5-Phospho-D-1-ribulosylformimino)-5-amino-1-(5-phospho-D-ribosyl)-4-imidazolecarboxamide[c] -> H+[c] + L-Glutamate[c] + 1-(5-Phosphoribosyl)-5-amino-4-imidazolecarboxamide[c] + D-erythro-1-(Imidazol-4-yl)glycerol_3-phosphate[c]	0	(B118_RS0104750 and B118_RS0104775)	0	1000	2	Histidine metabolism	[]	[]	4.1.3.- 2.4.2.-	[]
725	r_0727	R01127	H2O[c] + IMP[c] <=> 1-(5-Phosphoribosyl)-5-formamido-4-imidazolecarboxamide[c]	1	B118_RS0100775	-1000	1000	2	Purine metabolism	[]	[]	2.1.2.3	[]
726	r_0728	R01130	H2O[c] + NAD+[c] + IMP[c] -> H+[c] + NADH[c] + Xanthosine_5-phosphate[c]	0	((B118_RS0108575) or (B118_RS0100630) or (B118_RS0100625))	0	1000	2	Purine metabolism	[]	[]	1.1.1.205	[]
727	r_0729	R01132	5-Phospho-alpha-D-ribose_1-diphosphate[c] + Hypoxanthine[c] -> Pyrophosphate[c] + IMP[c]	0	B118_RS0105900	0	1000	2	Purine metabolism	[]	[]	2.4.2.8	[]
728	r_0730	R01960	H+[c] + Oxygen[c] + NADPH[c] + L-Kynurenine[c] -> H2O[c] + NADP+[c] + 3-Hydroxy-L-kynurenine[c]	0	((B118_RS0113235) or (B118_RS0120380))	0	1000	2	Tryptophan metabolism	[]	[]	1.14.13.9	[]
729	r_0731	R00987	H2O[c] + L-Kynurenine[c] -> H+[c] + Anthranilate[c] + L-Alanine[c]	0	B118_RS0113230	0	1000	2	Tryptophan metabolism	[]	[]	3.7.1.3	[]
730	r_0732	R01090	L-Glutamate[c] + 4-Methyl-2-oxopentanoate[c] -> 2-Oxoglutarate[c] + L-Leucine[c]	0	B118_RS0104000	0	1000	2	Valine, leucine and isoleucine biosynthesis; Valine, leucine and isoleucine degradation	[]	[]	2.6.1.42	[]
731	r_0733	r_0774	H2O[c] + ATP[c] + L-Leucine[e] -> H+[c] + Orthophosphate[c] + ADP[c] + L-Leucine[c]	0	((B118_RS0108140 and B118_RS0108135 and B118_RS0108130 and B118_RS0108125 and B118_RS0108120 and B118_RS0100415) or (B118_RS0127700 and B118_RS0127705 and B118_RS0127710 and B118_RS0127715 and B118_RS0127720 and B118_RS0100415))	0	1000	2	ABC transporters	[]	[]	[]	[]
732	r_0734	R00461	L-Lysine[c] <=> (3S)-3,6-Diaminohexanoate[c]	1	B118_RS0125985	-1000	1000	2	Lysine degradation	[]	[]	5.4.3.2	[]
733	r_0735	R01230	ATP[c] + NH3[c] + Xanthosine_5-phosphate[c] <=> H+[c] + Pyrophosphate[c] + GMP[c] + AMP[c]	1	B118_RS0100645	-1000	1000	2	Purine metabolism	[]	[]	6.3.5.2	[]
734	r_0736	R01706	H2O[c] + hexdecACP[c] -> H+[c] + Acyl-carrier_protein[c] + Hexadecanoic_acid[c]	0	B118_RS0123070	0	1000	2	Fatty acid biosynthesis	[]	[]	3.1.2.14	[]
735	r_0737	R02783	ATP[c] + D-Glutamate[c] + UDP-N-acetylmuramoyl-L-alanine[c] -> H+[c] + Orthophosphate[c] + ADP[c] + UDP-N-acetylmuramoyl-L-alanyl-D-glutamate[c]	0	B118_RS0126985	0	1000	2	D-Glutamine and D-glutamate metabolism; Peptidoglycan Biosynthesis	[]	[]	6.3.2.9	[]
736	r_0738	R02003	Isopentenyl_diphosphate[c] + Geranyl_diphosphate[c] -> Pyrophosphate[c] + trans,trans-Farnesyl_diphosphate[c]	0	((B118_RS0105075) or (B118_RS0113900))	0	1000	2	Terpenoid backbone biosynthesis	[]	[]	2.5.1.10	[]
737	r_0739	R02964	NADPH[c] + Menaquinone[c] <=> H+[c] + NADP+[c] + Menaquinol[c]	1	B118_RS0116995	-1000	1000	2	Ubiquinone and other terpenoid-quinone biosynthesis	[]	[]	1.6.5.2	[]
738	r_0740	R04944	L-Selenocysteine[c] + O-Phosphorylhomoserine[c] -> H+[c] + Orthophosphate[c] + L-Selenocystathionine[c]	0	B118_RS0107005	0	1000	2	Selenocompound metabolism	[]	[]	2.5.1.48	[]
739	r_0741	R04463	H2O[c] + ATP[c] + L-Glutamine[c] + 5-Phosphoribosyl-N-formylglycinamide[c] -> H+[c] + Orthophosphate[c] + L-Glutamate[c] + ADP[c] + 2-(Formamido)-N1-(5-phosphoribosyl)acetamidine[c]	0	(B118_RS0115300 and B118_RS0115295)	0	1000	2	Purine metabolism	[]	[]	6.3.5.3	[]
740	r_0742	R09099	L-Serine[c] + 5,6,7,8-Tetrahydromethanopterin[c] <=> H2O[c] + Glycine[c] + 5,10-Methylenetetrahydromethanopterin[c]	1	B118_RS0125070	-1000	1000	2	Methane metabolism	[]	[]	2.1.2.1	[]
741	r_0743	R02493	ATP[c] + Pyridoxamine[c] -> ADP[c] + Pyridoxamine_phosphate[c]	0	B118_RS0102255	0	1000	2	Vitamin B6 metabolism	[]	[]	2.7.1.35	[]
742	r_0744	R02035	H2O[c] + D-Glucono-1,5-lactone_6-phosphate[c] -> H+[c] + 6-Phospho-D-gluconate[c]	0	B118_RS0127455	0	1000	2	Pentose phosphate pathway	[]	[]	3.1.1.31	[]
743	r_0745	R00066	2 6,7-Dimethyl-8-(D-ribityl)lumazine[c] -> Riboflavin[c] + 5-Amino-6-(1-D-ribitylamino)uracil[c]	0	B118_RS0107775	0	1000	2	Riboflavin metabolism	[]	[]	2.5.1.9	[]
744	r_0746	R03210	H+[c] + L-Alanine[c] + 6-Carboxyhexanoyl-CoA[c] -> CO2[c] + CoA[c] + 8-Amino-7-oxononanoate[c]	0	((B118_RS0115055) or (B118_RS0110145))	0	1000	2	Biotin metabolism	[]	[]	2.3.1.47	[]
745	r_0747	R01528	NADP+[c] + 6-Phospho-D-gluconate[c] -> CO2[c] + NADPH[c] + D-Ribulose_5-phosphate[c]	0	((B118_RS0114085) or (B118_RS0120890))	0	1000	2	Glutathione metabolism; Pentose phosphate pathway	[]	[]	1.1.1.44 1.1.1.343	[]
746	r_0748	R02971	ATP[c] + Pantetheine[c] -> ADP[c] + Pantetheine_4-phosphate[c]	0	B118_RS0106060	0	1000	2	Pantothenate and CoA biosynthesis	[]	[]	2.7.1.33	[]
747	r_0749	R03018	ATP[c] + Pantothenate[c] -> ADP[c] + D-4-Phosphopantothenate[c]	0	B118_RS0106060	0	1000	2	Pantothenate and CoA biosynthesis	[]	[]	2.7.1.33	[]
748	r_0750	R04457	5-Amino-6-(1-D-ribitylamino)uracil[c] + L-3,4-Dihydroxybutan-2-one_4-phosphate[c] -> H+[c] + 2 H2O[c] + Orthophosphate[c] + 6,7-Dimethyl-8-(D-ribityl)lumazine[c]	0	B118_RS0107760	0	1000	2	Riboflavin metabolism	[]	[]	2.5.1.78	[]
749	r_0751	R08091	CoA[c] + 7-Methyl-3-oxo-6-octenoyl-CoA[c] <=> Acetyl-CoA[c] + 5-Methylhex-4-enoyl-CoA[c]	1	((B118_RS0117225) or (B118_RS0114835) or (B118_RS0112455))	-1000	1000	2	Geraniol degradation	[]	[]	2.3.1.16	[]
750	r_0752	R00174	Pyridoxal[c] + ATP[c] -> ADP[c] + Pyridoxal_phosphate[c]	0	B118_RS0102255	0	1000	2	Vitamin B6 metabolism	[]	[]	2.7.1.35	[]
751	r_0753	R01354	H+[c] + ATP[c] + Propanoate[c] -> Pyrophosphate[c] + Propionyladenylate[c]	0	B118_RS0111215	0	1000	2	Propanoate metabolism	[]	[]	6.2.1.1	[]
752	r_0754	R02184	ATP[c] + (n-1)Polyphosphate[c] -> ADP[c] + (n)Polyphosphate[c]	0	B118_RS0104120	0	1000	2	Oxidative phosphorylation	[]	[]	2.7.4.1	[]
753	r_0755	R04391	ATP[c] + N-((R)-Pantothenoyl)-L-cysteine[c] -> ADP[c] + (R)-4-Phosphopantothenoyl-L-cysteine[c]	0	B118_RS0106060	0	1000	2	Pantothenate and CoA biosynthesis	[]	[]	2.7.1.33	[]
754	r_0756	R07763	H+[c] + NADPH[c] + 3-Oxooctadecanoyl-ACP[c] <=> NADP+[c] + 3-Hydroxyoctadecanoyl-ACP[c]	1	((B118_RS0115340) or (B118_RS0122990) or (B118_RS0102980) or (B118_RS0127100) or (B118_RS0127335) or (B118_RS0101455))	-1000	1000	2	Fatty acid biosynthesis; Polyunsaturated fatty acid biosynthesis	[]	[]	1.1.1.100	[]
755	r_0757	R04137	3-Hydroxyisovaleryl-CoA[c] <=> H2O[c] + 3-Methylcrotonyl-CoA[c]	1	((B118_RS0102925) or (B118_RS0102990) or (B118_RS0103105) or (B118_RS0113880))	-1000	1000	2	Valine, leucine and isoleucine degradation	[]	[]	4.2.1.17	[]
756	r_0758	R04001	(2R,3S)-3-Isopropylmalate[c] <=> H2O[c] + 2-Isopropylmaleate[c]	1	(B118_RS0104100 and B118_RS0104105)	-1000	1000	2	Valine, leucine and isoleucine biosynthesis	[]	[]	4.2.1.33	[]
757	r_0759	R03045	3-Hydroxypropionyl-CoA[c] <=> H2O[c] + Propenoyl-CoA[c]	1	((B118_RS0102925) or (B118_RS0102990) or (B118_RS0103105) or (B118_RS0113880))	-1000	1000	2	beta-Alanine metabolism; Propanoate metabolism	[]	[]	4.2.1.17	[]
758	r_0760	R10120	H+[c] + NADPH[c] + 3ketpimACPme[c] -> NADP+[c] + 3hpimACPme[c]	0	((B118_RS0115340) or (B118_RS0122990) or (B118_RS0102980) or (B118_RS0127100) or (B118_RS0127335) or (B118_RS0101455))	0	1000	2	Biotin metabolism	[]	[]	1.1.1.100	[]
759	r_0761	R09365	Selenohomocysteine[c] + 5-Methyltetrahydropteroyltri-L-glutamate[c] <=> L-Selenomethionine[c] + Tetrahydropteroyltri-L-glutamate[c]	1	B118_RS0125495	-1000	1000	2	Selenocompound metabolism	[]	[]	2.1.1.13	[]
760	r_0762	R10116	NADPH[c] + 3ketgACPme[c] -> NADP+[c] + 3hgluACPme[c]	0	((B118_RS0115340) or (B118_RS0122990) or (B118_RS0102980) or (B118_RS0127100) or (B118_RS0127335) or (B118_RS0101455))	0	1000	2	Biotin metabolism	[]	[]	1.1.1.100	[]
761	r_0763	R04426	NAD+[c] + (2R,3S)-3-Isopropylmalate[c] <=> H+[c] + NADH[c] + (2S)-2-Isopropyl-3-oxosuccinate[c]	1	B118_RS0103995	-1000	1000	2	Valine, leucine and isoleucine biosynthesis	[]	[]	1.1.1.85	[]
762	r_0764	R00330	ATP[c] + GDP[c] <=> ADP[c] + GTP[c]	1	B118_RS0122795	-1000	1000	2	Purine metabolism	[]	[]	2.7.4.6	[]
763	r_0765	R04960	H+[c] + malACP[c] + ocACP[c] -> CO2[c] + Acyl-carrier_protein[c] + 3odecACP[c]	0	((B118_RS0102345) or (B118_RS0115855))	0	1000	2	Fatty acid biosynthesis	[]	[]	2.3.1.179	[]
764	r_0766	R01082	(S)-Malate[c] <=> H2O[c] + Fumarate[c]	1	(B118_RS0106240 and B118_RS0106230)	-1000	1000	2	Citrate cycle (TCA cycle); Pyruvate metabolism	[]	[]	4.2.1.2	[]
765	r_0767	R00342	NAD+[c] + (S)-Malate[c] <=> H+[c] + NADH[c] + Oxaloacetate[c]	1	B118_RS0100820	-1000	1000	2	Citrate cycle (TCA cycle); Glyoxylate and dicarboxylate metabolism; Pyruvate metabolism; Methane metabolism; Carbon fixation	[]	[]	1.1.1.37	[]
766	r_0768	R02094	ATP[c] + dTMP[c] <=> ADP[c] + dTDP[c]	1	B118_RS0111320	-1000	1000	2	Pyrimidine metabolism	[]	[]	2.7.4.9	[]
767	r_0769	R02093	ATP[c] + dTDP[c] <=> ADP[c] + dTTP[c]	1	B118_RS0122795	-1000	1000	2	Pyrimidine metabolism	[]	[]	2.7.4.6	[]
768	r_0770	R02098	ATP[c] + dUMP[c] <=> ADP[c] + dUDP[c]	1	B118_RS0111320	-1000	1000	2	Pyrimidine metabolism	[]	[]	2.7.4.9	[]
769	r_0771	R02331	ATP[c] + dUDP[c] <=> ADP[c] + dUTP[c]	1	B118_RS0122795	-1000	1000	2	Pyrimidine metabolism	[]	[]	2.7.4.6	[]
770	r_0772	R04749	(S)-Hydroxyhexanoyl-CoA[c] <=> H2O[c] + trans-Hex-2-enoyl-CoA[c]	1	((B118_RS0102925) or (B118_RS0102990) or (B118_RS0103105) or (B118_RS0113880))	-1000	1000	2	Fatty acid metabolism; Fatty acid elongation	[]	[]	4.2.1.17	[]
771	r_0773	R02727	H+[c] + Orthophosphate[c] + alpha,alpha-Trehalose[c] <=> D-Glucose[c] + beta-D-Glucose_1-phosphate[c]	1	B118_RS0116250	-1000	1000	2	Starch and sucrose metabolism	[]	[]	2.4.1.64	[]
772	r_0774	R04744	(S)-Hydroxydecanoyl-CoA[c] <=> H2O[c] + trans-Dec-2-enoyl-CoA[c]	1	((B118_RS0102925) or (B118_RS0102990) or (B118_RS0103105) or (B118_RS0113880))	-1000	1000	2	Fatty acid metabolism; Fatty acid elongation	[]	[]	4.2.1.17	[]
773	r_0775	R00429	ATP[c] + GTP[c] -> AMP[c] + Guanosine_3-diphosphate-5-triphosphate[c]	0	((B118_RS0108070) or (B118_RS0105260))	0	1000	2	Purine metabolism	[]	[]	2.7.6.5	[]
774	r_0776	R00722	ATP[c] + IDP[c] <=> ADP[c] + ITP[c]	1	B118_RS0122795	-1000	1000	2	Purine metabolism	[]	[]	2.7.4.6	[]
775	r_0777	R04746	(S)-Hydroxyoctanoyl-CoA[c] <=> H2O[c] + trans-Oct-2-enoyl-CoA[c]	1	((B118_RS0102925) or (B118_RS0102990) or (B118_RS0103105) or (B118_RS0113880))	-1000	1000	2	Fatty acid metabolism; Fatty acid elongation	[]	[]	4.2.1.17	[]
776	r_0778	R01434	H2O[c] + NAD+[c] + L-Valine[c] -> H+[c] + NADH[c] + NH3[c] + 3-Methyl-2-oxobutanoic_acid[c]	0	B118_RS0115250	0	1000	2	Valine, leucine and isoleucine degradation	[]	[]	1.4.1.23	[]
777	r_0779	R01071	ATP[c] + 5-Phospho-alpha-D-ribose_1-diphosphate[c] -> Pyrophosphate[c] + Phosphoribosyl-ATP[c]	0	B118_RS0107750	0	1000	2	Histidine metabolism	[]	[]	2.4.2.17	[]
778	r_0780	R04037	H2O[c] + Phosphoribosyl-AMP[c] -> 5-(5-Phospho-D-ribosylaminoformimino)-1-(5-phosphoribosyl)-imidazole-4-carboxamide[c]	0	B118_RS0104695	0	1000	2	Histidine metabolism	[]	[]	3.5.4.19	[]
779	r_0781	R03508	H+[c] + 1-(2-Carboxyphenylamino)-1-deoxy-D-ribulose_5-phosphate[c] <=> CO2[c] + H2O[c] + Indoleglycerol_phosphate[c]	1	B118_RS0104675	-1000	1000	2	Phenylalanine, tyrosine and tryptophan biosynthesis	[]	[]	4.1.1.48	[]
780	r_0782	R01206	Chitin[c] -> N-Acetyl-D-glucosamine[c] + Chitin_[c]	0	B118_RS0105110	0	1000	2	Amino sugar and nucleotide sugar metabolism	[]	[]	3.2.1.14	[]
781	r_0783	R00161	ATP[c] + FMN[c] -> Pyrophosphate[c] + FAD[c]	0	B118_RS0117120	0	1000	2	Riboflavin metabolism	[]	[]	2.7.7.2	[]
782	r_0784	R00935	CoA[c] + NAD+[c] + (S)-Methylmalonate-semialdehyde[c] -> CO2[c] + NADH[c] + Propanoyl-CoA[c]	0	B118_RS0111440	0	1000	2	Valine, leucine and isoleucine degradation; Propanoate metabolism	[]	[]	1.2.1.27	[]
783	r_0785	R03869	H2O[c] + NAD+[c] + (S)-Methylmalonate-semialdehyde[c] -> 2 H+[c] + NADH[c] + Methylmalonate[c]	0	B118_RS0108780	0	1000	2	Valine, leucine and isoleucine degradation	[]	[]	1.2.1.3	[]
784	r_0786	R00214	NAD+[c] + (S)-Malate[c] -> Pyruvate[c] + CO2[c] + NADH[c]	0	((B118_RS0118920) or (B118_RS0101350))	0	1000	2	Pyruvate metabolism	[]	[]	1.1.1.38	[]
785	r_0787	R00104	NAD+[c] + ATP[c] -> NADP+[c] + ADP[c]	0	((B118_RS0110265) or (B118_RS0122720))	0	1000	2	Nicotinate and nicotinamide metabolism	[]	[]	2.7.1.23	[]
786	r_0788	R04559	1-(5-Phosphoribosyl)-5-amino-4-(N-succinocarboxamide)-imidazole[c] <=> Fumarate[c] + 1-(5-Phosphoribosyl)-5-amino-4-imidazolecarboxamide[c]	1	((B118_RS0115315) or (B118_RS0125670))	-1000	1000	2	Purine metabolism	[]	[]	4.3.2.2	[]
787	r_0789	R04591	ATP[c] + 1-(5-Phospho-D-ribosyl)-5-amino-4-imidazolecarboxylate[c] + L-Aspartate[c] -> 2 H+[c] + Orthophosphate[c] + ADP[c] + 1-(5-Phosphoribosyl)-5-amino-4-(N-succinocarboxamide)-imidazole[c]	0	B118_RS0101190	0	1000	2	Purine metabolism	[]	[]	6.3.2.6	[]
788	r_0790	R00289	UTP[c] + D-Glucose_1-phosphate[c] <=> Pyrophosphate[c] + UDP-glucose[c]	1	B118_RS0109160	-1000	1000	2	Pentose and glucuronate interconversions; Starch and sucrose metabolism; Amino sugar and nucleotide sugar metabolism; Galactose ... <Preview truncated at 128 characters>	[]	[]	2.7.7.9	[]
789	r_0791	R04969	H+[c] + NADH[c] + tpalm2eACP[c] -> NAD+[c] + hexdecACP[c]	0	B118_RS0127095	0	1000	2	Fatty acid biosynthesis	[]	[]	1.3.1.10 1.3.1.9	[]
790	r_0792	R01186	H2O[c] + myo-Inositol_4-phosphate[c] -> H+[c] + Orthophosphate[c] + myo-Inositol[c]	0	((B118_RS0114650) or (B118_RS0113565))	0	1000	2	Inositol phosphate metabolism	[]	[]	3.1.3.25	[]
791	r_0793	R07324	D-Glucose_6-phosphate[c] -> 1D-myo-Inositol_3-phosphate[c]	0	B118_RS0112030	0	1000	2	Inositol phosphate metabolism; Streptomycin biosynthesis	[]	[]	5.5.1.4	[]
792	r_0794	R01185	H2O[c] + Inositol_1-phosphate[c] -> H+[c] + Orthophosphate[c] + myo-Inositol[c]	0	((B118_RS0114650) or (B118_RS0113565))	0	1000	2	Inositol phosphate metabolism	[]	[]	3.1.3.25	[]
793	r_0795	R01187	H2O[c] + 1D-myo-Inositol_3-phosphate[c] -> H+[c] + Orthophosphate[c] + myo-Inositol[c]	0	((B118_RS0114650) or (B118_RS0113565))	0	1000	2	Inositol phosphate metabolism; Streptomycin biosynthesis	[]	[]	3.1.3.25	[]
794	r_0796	R04325	5-Phosphoribosylglycinamide[c] + 10-Formyltetrahydrofolate[c] -> H+[c] + Tetrahydrofolate[c] + 5-Phosphoribosyl-N-formylglycinamide[c]	0	B118_RS0100770	0	1000	2	One carbon pool by folate; Purine metabolism	[]	[]	2.1.2.2	[]
795	r_0797	R03940	10-Formyltetrahydrofolate[c] + L-Methionyl-tRNA(Met)[c] -> H+[c] + Tetrahydrofolate[c] + N-Formylmethionyl-tRNA[c]	0	B118_RS0107805	0	1000	2	One carbon pool by folate; Aminoacyl-tRNA biosynthesis	[]	[]	2.1.2.9	[]
796	r_0798	R04560	10-Formyltetrahydrofolate[c] + 1-(5-Phosphoribosyl)-5-amino-4-imidazolecarboxamide[c] <=> Tetrahydrofolate[c] + 1-(5-Phosphoribosyl)-5-formamido-4-imidazolecarboxamide[c]	1	B118_RS0100775	-1000	1000	2	One carbon pool by folate; Purine metabolism	[]	[]	2.1.2.3	[]
797	r_0799	R09837	2-(1,2-Epoxy-1,2-dihydrophenyl)acetyl-CoA[c] <=> 2-Oxepin-2(3H)-ylideneacetyl-CoA[c]	1	B118_RS0109365	-1000	1000	2	Phenylalanine metabolism	[]	[]	5.3.3.18	[]
798	r_0800	R04208	ATP[c] + 2-(Formamido)-N1-(5-phosphoribosyl)acetamidine[c] -> H+[c] + Orthophosphate[c] + ADP[c] + Aminoimidazole_ribotide[c]	0	B118_RS0115275	0	1000	2	Purine metabolism	[]	[]	6.3.3.1	[]
799	r_0801	R01291	S-Ribosyl-L-homocysteine[c] <=> L-Homocysteine[c] + (4S)-4,5-dihydroxypentan-2,3-dione[c]	1	B118_RS0120590	-1000	1000	2	Cysteine and methionine metabolism	[]	[]	4.4.1.21	[]
800	r_0802	r_1410	H+[c] + Oxygen[c] + NADH[c] + CyclohexenylalaninePCP[c] -> H2O[c] + NAD+[c] + beta-Hydroxycyclohex-2-enylalanine-PCP[c]	0	B118_RS0119970	0	1000	3	Salinosporamides biosynthesis	[]	[]	[]	[]
801	r_0803	R00177	H2O[c] + ATP[c] + L-Methionine[c] -> Pyrophosphate[c] + Orthophosphate[c] + S-Adenosyl-L-methionine[c]	0	((B118_RS0118515) or (B118_RS0107830))	0	1000	2	Cysteine and methionine metabolism	[]	[]	2.5.1.6	[]
802	r_0804	R03947	NAD+[c] + Precorrin_2[c] -> H+[c] + NADH[c] + Sirohydrochlorin[c]	0	B118_RS0113155	0	1000	2	Porphyrin and chlorophyll metabolism	[]	[]	1.3.1.76	[]
803	r_0805	R02788	ATP[c] + meso-2,6-Diaminoheptanedioate[c] + UDP-N-acetylmuramoyl-L-alanyl-D-glutamate[c] -> H+[c] + Orthophosphate[c] + ADP[c] + UDP-N-acetylmuramoyl-L-alanyl-D-gamma-glutamyl-meso-2,6-diaminopimelate[c]	0	B118_RS0104900	0	1000	2	Lysine biosynthesis; Peptidoglycan Biosynthesis	[]	[]	6.3.2.13	[]
804	r_0806	R01800	L-Serine[c] + CDP-diacylglycerol[c] <=> H+[c] + CMP[c] + Phosphatidylserine[c]	1	B118_RS0100665	-1000	1000	2	Glycine, serine and threonine metabolism; Glycerophospholipid metabolism	[]	[]	2.7.8.8	[]
805	r_0807	R01940	2 H+[c] + Lipoamide-E[c] + 2-Oxoadipate[c] <=> CO2[c] + drsSg[c]	1	B118_RS0101375	-1000	1000	2	Lysine degradation	[]	[]	1.2.4.2	[]
806	r_0808	R10092	CO2[c] + H2O[c] -> H+[c] + HCO3-[c]	0	B118_RS0116275	0	1000	2	Nitrogen metabolism	[]	[]	4.2.1.1	[]
807	r_0809	R05662	UDP-N-acetyl-D-glucosamine[c] + MurAc(oyl-L-Ala-D-gamma-Glu-L-Lys-D-Ala-D-Ala)-diphospho-undecaprenol[c] <=> UDP[c] + uaaGgla[c]	1	((B118_RS0118215) or (B118_RS0104880))	-1000	1000	2	Peptidoglycan Biosynthesis	[]	[]	2.4.1.277	[]
808	r_0810	R00416	UTP[c] + N-Acetyl-D-glucosamine_1-phosphate[c] <=> Pyrophosphate[c] + UDP-N-acetyl-D-glucosamine[c]	1	B118_RS0108975	-1000	1000	2	Amino sugar and nucleotide sugar metabolism	[]	[]	2.7.7.23	[]
809	r_0811	R04441	(R)-2,3-Dihydroxy-3-methylbutanoate[c] -> H2O[c] + 3-Methyl-2-oxobutanoic_acid[c]	0	B118_RS0103955	0	1000	2	Valine, leucine and isoleucine biosynthesis	[]	[]	4.2.1.9	[]
810	r_0812	R05341	Lycopene[c] -> gamma-Carotene[c]	0	B118_RS0117285	0	1000	4	Carotenoid biosynthesis, Sioxanthin biosynthesis	[]	[]	5.5.1.19	[]
811	r_0813	R06962	delta-Carotene[c] -> alpha-Carotene[c]	0	B118_RS0117285	0	1000	2	Carotenoid biosynthesis	[]	[]	5.5.1.19	[]
812	r_0814	R07856	beta-Zeacarotene[c] -> 7,8-Dihydro-beta-carotene[c]	0	B118_RS0117285	0	1000	2	Carotenoid biosynthesis	[]	[]	5.5.1.19	[]
813	r_0815	R01801	sn-Glycerol_3-phosphate[c] + CDP-diacylglycerol[c] <=> CMP[c] + Phosphatidylglycerophosphate[c]	1	((B118_RS0117030) or (B118_RS0108215) or (B118_RS0126785))	-1000	1000	2	Glycerophospholipid metabolism	[]	[]	2.7.8.5	[]
814	r_0816	r_1482	H+[c] + UDP-glucose[c] + Sioxanthin_aglycone[c] -> UDP[c] + Sioxanthin[c]	0	B118_RS0105055	0	1000	3	Carotenoid biosynthesis, Sioxanthin biosynthesis	[]	[]	[]	[]
815	r_0817	r_1432	2 H2O[c] + Precore[c] <=> H+[c] + Enediyne_core[c]	1	B118_RS0103515	-1000	1000	2	Sporolides biosynthesis	[]	[]	3.3.2.-	[]
816	r_0818	R02300	H2O[c] + 5,10-Methenyltetrahydrofolate[c] -> H+[c] + 5-Formyltetrahydrofolate[c]	0	B118_RS0105410	0	1000	2	One carbon pool by folate	[]	[]	2.1.2.10	[]
817	r_0819	R04993	S-Adenosyl-L-methionine[c] + 2-Demethylmenaquinone[c] -> H+[c] + S-Adenosyl-L-homocysteine[c] + Menaquinone[c]	0	B118_RS0111090	0	1000	2	Ubiquinone and other terpenoid-quinone biosynthesis	[]	[]	2.1.1.163	[]
818	r_0820	R04125	Tetrahydrofolate[c] + S-Aminomethyldihydrolipoylprotein[c] <=> NH3[c] + 5,10-Methylenetetrahydrofolate[c] + Dihydrolipoylprotein[c]	1	B118_RS0105410	-1000	1000	2	Glycine, serine and threonine metabolism; One carbon pool by folate	[]	[]	2.1.2.10	[]
819	r_0821	R03443	NADPH[c] + N-Acetyl-L-glutamate_5-phosphate[c] <=> Orthophosphate[c] + NADP+[c] + N-Acetyl-L-glutamate_5-semialdehyde[c]	1	B118_RS0107710	-1000	1000	2	Arginine biosynthesis	[]	[]	1.2.1.38	[]
820	r_0822	R05810	S-Adenosyl-L-methionine[c] + Cobalt-precorrin_4[c] <=> S-Adenosyl-L-homocysteine[c] + Cobalt-precorrin_5A[c]	1	B118_RS0102510	-1000	1000	2	Porphyrin and chlorophyll metabolism	[]	[]	2.1.1.271	[]
821	r_0823	R04640	5-(5-Phospho-D-ribosylaminoformimino)-1-(5-phosphoribosyl)-imidazole-4-carboxamide[c] -> N-(5-Phospho-D-1-ribulosylformimino)-5-amino-1-(5-phospho-D-ribosyl)-4-imidazolecarboxamide[c]	0	B118_RS0104765	0	1000	2	Histidine metabolism	[]	[]	5.3.1.16	[]
822	r_0824	R01207	N-Acetyl-D-glucosamine[c] <=> N-Acetyl-D-mannosamine[c]	1	B118_RS0105125	-1000	1000	1	Amino sugar and nucleotide sugar metabolism	[]	[]	5.1.3.8	[]
823	r_0825	R09366	H2O[c] + Se-Methyl-L-selenocysteine[c] <=> Pyruvate[c] + NH3[c] + Methaneselenol[c]	1	B118_RS0104145	-1000	1000	2	Selenocompound metabolism	[]	[]	4.4.1.1	[]
824	r_0826	R01829	Glycerone_phosphate[c] + D-Erythrose_4-phosphate[c] <=> D-Sedoheptulose_1,7-bisphosphate[c]	1	B118_RS0115400	-1000	1000	2	Carbon fixation	[]	[]	4.1.2.13	[]
825	r_0827	R01183	NAD+[c] + myo-Inositol[c] <=> H+[c] + NADH[c] + 2,4,6/3,5-Pentahydroxycyclohexanone[c]	1	B118_RS0126550	-1000	1000	2	Inositol phosphate metabolism; Streptomycin biosynthesis	[]	[]	1.1.1.18	[]
826	r_0828	R07697	2 H+[c] + Oxygen[c] + Phenylboronic_acid[c] <=> Phenol[c] + Boric_acid[c]	1	B118_RS0126215	-1000	1000	2	Aminobenzoate degradation	[]	[]	1.14.-.-	[]
827	r_0829	R03269	H+[c] + (R)-4-Phosphopantothenoyl-L-cysteine[c] -> CO2[c] + Pantetheine_4-phosphate[c]	0	B118_RS0107835	0	1000	2	Pantothenate and CoA biosynthesis	[]	[]	4.1.1.36	[]
828	r_0830	R03005	ATP[c] + Nicotinate_D-ribonucleotide[c] <=> H+[c] + Pyrophosphate[c] + Deamino-NAD+[c]	1	B118_RS0122870	-1000	1000	2	Nicotinate and nicotinamide metabolism	[]	[]	2.7.7.18	[]
829	r_0831	R02735	LL-2,6-Diaminoheptanedioate[c] <=> meso-2,6-Diaminoheptanedioate[c]	1	B118_RS0118930	-1000	1000	2	Lysine biosynthesis	[]	[]	5.1.1.7	[]
830	r_0832	r_1483	2 H2O[c] + (3E)-3,4-didehydro-1-(1-O-glycosyl)-2-hydroxy-gamma-carotene[c] -> Oxygen[c] + Sioxanthin[c]	0	B118_RS0118200	0	1000	3	Carotenoid biosynthesis, Sioxanthin biosynthesis	[]	[]	[]	[]
831	r_0833	R03968	(2S)-2-Isopropylmalate[c] <=> H2O[c] + 2-Isopropylmaleate[c]	1	(B118_RS0104100 and B118_RS0104105)	-1000	1000	2	Valine, leucine and isoleucine biosynthesis	[]	[]	4.2.1.33	[]
832	r_0834	r_1467	H2O[c] + gamma-Carotene[c] -> 1,2-dihydro-gamma-caroten-1-ol[c]	0	B118_RS0105050	0	1000	3	Carotenoid biosynthesis, Sioxanthin biosynthesis	[]	[]	4.2.1.131	[]
833	r_0835	R01856	H2O[c] + dGTP[c] -> H+[c] + Triphosphate[c] + Deoxyguanosine[c]	0	B118_RS0115600	0	1000	2	Purine metabolism	[]	[]	3.1.5.1	[]
834	r_0836	R00704	NAD+[c] + (R)-Lactate[c] <=> H+[c] + Pyruvate[c] + NADH[c]	1	B118_RS0111520	-1000	1000	2	Pyruvate metabolism	[]	[]	1.1.1.28	[]
835	r_0837	R00568	H+[c] + H2O[c] + CTP[c] -> UTP[c] + NH3[c]	0	B118_RS0121095	0	1000	2	Pyrimidine metabolism	[]	[]	3.5.4.13	[]
836	r_0838	R02484	H+[c] + Orthophosphate[c] + Deoxyuridine[c] <=> Uracil[c] + 2-Deoxy-D-ribose_1-phosphate[c]	1	((B118_RS0108855) or (B118_RS0121710))	-1000	1000	2	Pyrimidine metabolism	[]	[]	2.4.2.4 2.4.2.1	[]
837	r_0839	r_1465	H2O[c] + Lycopene[c] -> Rhodopin[c]	0	B118_RS0105050	0	1000	4	Carotenoid biosynthesis, Sioxanthin biosynthesis	[]	[]	4.2.1.131	[]
838	r_0840	r_0208	L-Glutamate[e] + 4-Aminobutanoate[c] <=> L-Glutamate[c] + 4-Aminobutanoate[e]	1	B118_RS0113655	-1000	1000	2	Transport	[]	[]	[]	[]
839	r_0841	R02549	H2O[c] + NAD+[c] + 4-Aminobutanal[c] <=> 2 H+[c] + NADH[c] + 4-Aminobutanoate[c]	1	B118_RS0108780	-1000	1000	2	Arginine and proline metabolism	[]	[]	1.2.1.3	[]
840	r_0842	R05553	4-Amino-4-deoxychorismate[c] -> H+[c] + Pyruvate[c] + 4-Aminobenzoate[c]	0	B118_RS0109870	0	1000	2	Folate biosynthesis	[]	[]	4.1.3.38	[]
841	r_0843	R01986	H2O[c] + NADP+[c] + 4-Aminobutanal[c] <=> 2 H+[c] + NADPH[c] + 4-Aminobutanoate[c]	1	B118_RS0108780	-1000	1000	2	Arginine and Proline metabolism	[]	[]	1.2.1.3	[]
842	r_0844	R04597	Oxygen[c] + 3,4-Dihydroxy-9,10-secoandrosta-1,3,5(10)-triene-9,17-dione[c] <=> H+[c] + 3-Hydroxy-5,9,17-trioxo-4,5:9,10-disecoandrosta-1(10),2-dien-4-oate[c]	1	B118_RS0103230	-1000	1000	2	Steroid degradation	[]	[]	1.13.11.25	[]
843	r_0845	R01682	H+[c] + L-Cysteate[c] -> CO2[c] + Taurine[c]	0	B118_RS0125500	0	1000	2	Taurine and hypotaurine metabolism	[]	[]	4.1.1.15	[]
844	r_0846	R00508	H2O[c] + 3-Phosphoadenylyl_sulfate[c] -> H+[c] + Orthophosphate[c] + Adenylyl_sulfate[c]	0	((B118_RS0108955) or (B118_RS0117155))	0	1000	2	Sulfur metabolism	[]	[]	3.1.3.7	[]
845	r_0847	R04880	NAD+[c] + 3,4-Dihydroxyphenylethyleneglycol[c] <=> H+[c] + NADH[c] + 3,4-Dihydroxymandelaldehyde[c]	1	B118_RS0102905	-1000	1000	2	Tyrosine metabolism	[]	[]	1.1.1.1	[]
846	r_0848	R02026	Thiosulfate[c] + trdrd[c] + O-Acetyl-L-homoserine[c] -> Sulfite[c] + Acetate[c] + L-Homocysteine[c] + trdox[c]	0	B118_RS0107005	0	1000	2	Cysteine and methionine metabolism	[]	[]	2.5.1.48	[]
847	r_0849	R00448	Oxygen[c] + NADPH[c] + L-Lysine[c] -> H2O[c] + NADP+[c] + N6-hydroxy-L-lysine[c]	0	B118_RS0111740	0	1000	2	Lysine degradation	[]	[]	1.14.13.59	[]
848	r_0850	R03132	O-Acetyl-L-serine[c] + Thiosulfate[c] -> Acetate[c] + S-Sulfo-L-cysteine[c]	0	B118_RS0118725	0	1000	2	Cysteine and methionine metabolism	[]	[]	2.5.1.47	[]
849	r_0851	R03096	H2O[c] + Indole-3-acetamide[c] -> NH3[c] + Indole-3-acetate[c]	0	((B118_RS0107010) or (B118_RS0113280))	0	1000	2	Tryptophan metabolism	[]	[]	3.5.1.4	[]
850	r_0852	R02678	H2O[c] + NAD+[c] + Indole-3-acetaldehyde[c] -> 2 H+[c] + NADH[c] + Indole-3-acetate[c]	0	B118_RS0108780	0	1000	2	Tryptophan metabolism	[]	[]	1.2.1.3	[]
851	r_0853	R01126	H2O[c] + IMP[c] -> H+[c] + Orthophosphate[c] + Inosine[c]	0	B118_RS0118260	0	1000	2	Purine metabolism	[]	[]	3.1.3.5	[]
852	r_0854	R01770	H2O[c] + Inosine[c] -> D-Ribose[c] + Hypoxanthine[c]	0	B118_RS0104390	0	1000	1	Purine metabolism	[]	[]	3.2.2.1	[]
853	r_0855	R01863	H+[c] + Orthophosphate[c] + Inosine[c] <=> alpha-D-Ribose_1-phosphate[c] + Hypoxanthine[c]	1	B118_RS0121710	-1000	1000	2	Purine metabolism	[]	[]	2.4.2.1	[]
854	r_0856	R01900	Isocitrate[c] <=> H2O[c] + cis-Aconitate[c]	1	B118_RS0127295	-1000	1000	2	Citrate cycle (TCA cycle); Glyoxylate and dicarboxylate metabolism	[]	[]	4.2.1.3	[]
855	r_0857	R01288	Hydrogen_sulfide[c] + O-Succinyl-L-homoserine[c] <=> H+[c] + Succinate[c] + L-Homocysteine[c]	1	B118_RS0107005	-1000	1000	2	Cysteine and methionine metabolism; Sulfur metabolism	[]	[]	2.5.1.48	[]
856	r_0858	r_0827	L-Lysine[c] + H+[e] -> H+[c] + L-Lysine[e]	0	B118_RS0114535	0	1000	2	Transport	[]	[]	[]	[]
857	r_0859	R00999	H2O[c] + O-Succinyl-L-homoserine[c] -> H+[c] + 2-Oxobutanoate[c] + NH3[c] + Succinate[c]	0	B118_RS0107005	0	1000	2	Cysteine and methionine metabolism	[]	[]	2.5.1.48	[]
858	r_0860	R08174	H2O[c] + Stearoyl-CoA[c] <=> H+[c] + CoA[c] + Octadecanoic_acid[c]	1	B118_RS0104610	-1000	1000	2	Polyunsaturated fatty acid biosynthesis	[]	[]	3.1.2.2/3.1.2..-	[]
859	r_0861	R00761	H+[c] + Orthophosphate[c] + D-Fructose_6-phosphate[c] -> H2O[c] + Acetyl_phosphate[c] + D-Erythrose_4-phosphate[c]	0	B118_RS0119130	0	1000	2	Carbon fixation	[]	[]	4.1.2.22	[]
860	r_0862	R00875	NAD+[c] + D-Sorbitol[c] <=> H+[c] + NADH[c] + D-Fructose[c]	1	((B118_RS0102905) or (B118_RS0115790))	-1000	1000	1	Fructose and mannose metabolism	[]	[]	1.1.1.14	[]
861	r_0863	r_1452	H+[e] + Ascorbate[e] -> H+[c] + Ascorbate[c]	0	B118_RS0116140	0	1000	2	Transport	[]	[]	[]	[]
862	r_0864	R02060	D-Glucosamine_6-phosphate[c] -> alpha-D-Glucosamine_1-phosphate[c]	0	B118_RS0100490	0	1000	2	Amino sugar and nucleotide sugar metabolism	[]	[]	5.4.2.10	[]
863	r_0865	R01519	H2O[c] + D-Glucono-1,5-lactone[c] -> H+[c] + D-Gluconic_acid[c]	0	B118_RS0120570	0	1000	2	Pentose phosphate pathway	[]	[]	3.1.1.17	[]
864	r_0866	R05809	S-Adenosyl-L-methionine[c] + Cobalt-precorrin_3[c] <=> H+[c] + S-Adenosyl-L-homocysteine[c] + Cobalt-precorrin_4[c]	1	B118_RS0102495	-1000	1000	2	Porphyrin and chlorophyll metabolism	[]	[]	2.1.1.131	[]
865	r_0867	R05611	Isopentenyl_diphosphate[c] + all-trans-Heptaprenyl_diphosphate[c] -> Pyrophosphate[c] + all-trans-octaprenyl_diphosphate[c]	0	B118_RS0111170	0	1000	1	Biosynthesis of steroids	[]	[]	2.5.1.-	[]
866	r_0868	R05332	Acetyl-CoA[c] + alpha-D-Glucosamine_1-phosphate[c] -> H+[c] + CoA[c] + N-Acetyl-D-glucosamine_1-phosphate[c]	0	B118_RS0108975	0	1000	2	Amino sugar and nucleotide sugar metabolism	[]	[]	2.3.1.157	[]
867	r_0869	R02565	H2O[c] + NAD+[c] + Betaine_aldehyde[c] -> 2 H+[c] + NADH[c] + Betaine[c]	0	B118_RS0110625	0	1000	2	Glycine, serine and threonine metabolism	[]	[]	1.2.1.8	[]
868	r_0870	R05551	H2O[c] + Acrylamide[c] -> NH3[c] + Acrylic_acid[c]	0	((B118_RS0107010) or (B118_RS0113280))	0	1000	2	Styrene degradation	[]	[]	3.5.1.4	[]
869	r_0871	R02425	H2O[c] + Allantoin[c] -> H+[c] + Allantoate[c]	0	B118_RS0107880	0	1000	2	Purine metabolism	[]	[]	3.5.2.5	[]
870	r_0872	R05511	H2O[c] + cis-2-Chloro-4-carboxymethylenebut-2-en-1,4-olide[c] -> H+[c] + 2-Chloromaleylacetate[c]	0	B118_RS0106880	0	1000	2	Chlorocyclohexane and chlorobenzene degradation	[]	[]	3.1.1.45	[]
871	r_0873	R04444	2 H2O[c] + NAD+[c] + L-1-Pyrroline-3-hydroxy-5-carboxylate[c] -> H+[c] + NADH[c] + L-erythro-4-Hydroxyglutamate[c]	0	B118_RS0107270	0	1000	2	Arginine and proline metabolism	[]	[]	1.2.1.88	[]
872	r_0874	R04445	2 H2O[c] + NADP+[c] + L-1-Pyrroline-3-hydroxy-5-carboxylate[c] -> H+[c] + NADPH[c] + L-erythro-4-Hydroxyglutamate[c]	0	B118_RS0107270	0	1000	2	Arginine and proline metabolism	[]	[]	1.2.1.88	[]
873	r_0875	R07650	H+[c] + L-2,4-diaminobutanoate[c] <=> CO2[c] + propane-1,3-diamine[c]	1	B118_RS0119425	-1000	1000	2	Glycine, serine and threonine metabolism	[]	[]	4.1.1.86	[]
874	r_0876	R00401	L-Alanine[c] <=> D-Alanine[c]	1	((B118_RS0108905) or (B118_RS0100515))	-1000	1000	2	D-Alanine metabolism	[]	[]	5.1.1.1	[]
875	r_0877	R01639	ATP[c] + D-Xylulose[c] -> ADP[c] + D-Xylulose_5-phosphate[c]	0	B118_RS0112785	0	1000	2	Pentose and glucuronate interconversions	[]	[]	2.7.1.17	[]
876	r_0878	R04187	L-Alanine[c] + (S)-Methylmalonate-semialdehyde[c] <=> Pyruvate[c] + L-3-Amino-isobutanoate[c]	1	B118_RS0103525	-1000	1000	1	Valine, leucine and isoleucine degradation	[]	[]	2.6.1.18	[]
877	r_0879	R00396	H2O[c] + NAD+[c] + L-Alanine[c] -> H+[c] + Pyruvate[c] + NADH[c] + NH3[c]	0	B118_RS0122660	0	1000	2	Alanine, aspartate and glutamate metabolism; Taurine and hypotaurine metabolism	[]	[]	1.4.1.1	[]
878	r_0880	R06171	L-Allothreonine[c] <=> Glycine[c] + Acetaldehyde[c]	1	B118_RS0105095	-1000	1000	2	Glycine, serine and threonine metabolism	[]	[]	4.1.2.5	[]
879	r_0881	R01137	ATP[c] + dADP[c] <=> ADP[c] + dATP[c]	1	B118_RS0122795	-1000	1000	2	Purine metabolism	[]	[]	2.7.4.6	[]
880	r_0882	R06641	9 H+[c] + Acyl-carrier_protein[c] + 8 Malonyl-CoA[c] + Malonamoyl-CoA[c] <=> 8 CO2[c] + 9 CoA[c] + Nonaketamide[c]	1	((B118_RS0125790) or (B118_RS0125795) or (B118_RS0125800))	-1000	1000	2	Biosynthesis of type II polyketide backbone	[]	[]	2.3.1.-	[]
881	r_0883	R00509	ATP[c] + Adenylyl_sulfate[c] -> ADP[c] + 3-Phosphoadenylyl_sulfate[c]	0	B118_RS0108945	0	1000	2	Purine metabolism; Sulfur metabolism	[]	[]	2.7.1.25	[]
882	r_0884	R00185	ATP[c] + Adenosine[c] -> ADP[c] + AMP[c]	0	B118_RS0105340	0	1000	2	Purine metabolism	[]	[]	2.7.1.20	[]
883	r_0885	R10707	H+[c] + Acetyl-CoA[c] + malACP[c] <=> CO2[c] + CoA[c] + actACP[c]	1	B118_RS0115865	-1000	1000	2	Fatty acid biosynthesis	[]	[]	2.3.1.180	[]
884	r_0886	R01512	H+[c] + ATP[c] + 3-Phospho-D-glycerate[c] <=> ADP[c] + 3-Phospho-D-glyceroyl_phosphate[c]	1	B118_RS0127470	-1000	1000	2	Glycolysis/Gluconeogenesis; Carbon fixation	[]	[]	2.7.2.3	[]
885	r_0887	R10695	2 H+[c] + H2O[c] + 6-Amino-6-deoxyfutalosine[c] <=> NH3[c] + Futalosine[c]	1	B118_RS0108250	-1000	1000	2	Ubiquinone and other terpenoid-quinone biosynthesis	[]	[]	3.5.4.40	[]
886	r_0888	R04509	ATP[c] + 4-Amino-2-methyl-5-phosphomethylpyrimidine[c] -> ADP[c] + 2-Methyl-4-amino-5-hydroxymethylpyrimidine_diphosphate[c]	0	B118_RS0100375	0	1000	2	Thiamine metabolism	[]	[]	2.7.4.7	[]
887	r_0889	R05634	ATP[c] + 4-(Cytidine_5-diphospho)-2-C-methyl-D-erythritol[c] -> ADP[c] + 2-Phospho-4-(cytidine_5-diphospho)-2-C-methyl-D-erythritol[c]	0	B118_RS0109005	0	1000	2	Terpenoid backbone biosynthesis	[]	[]	2.7.1.148	[]
888	r_0890	R00316	H+[c] + ATP[c] + Acetate[c] -> Pyrophosphate[c] + Acetyl_adenylate[c]	0	B118_RS0111215	0	1000	2	Pyruvate metabolism	[]	[]	6.2.1.1	[]
889	r_0891	R04536	NADP+[c] + 3hoctACP[c] <=> H+[c] + NADPH[c] + 3ooctACP[c]	1	((B118_RS0115340) or (B118_RS0122990) or (B118_RS0102980) or (B118_RS0127100) or (B118_RS0127335) or (B118_RS0101455))	-1000	1000	2	Fatty acid biosynthesis	[]	[]	1.1.1.100	[]
890	r_0892	R01353	H+[c] + ATP[c] + Propanoate[c] <=> ADP[c] + Propanoyl_phosphate[c]	1	B118_RS0101360	-1000	1000	2	Propanoate metabolism	[]	[]	2.7.2.1	[]
891	r_0893	R04173	L-Glutamate[c] + 3-Phosphonooxypyruvate[c] -> 2-Oxoglutarate[c] + O-Phospho-L-serine[c]	0	B118_RS0116170	0	1000	2	Glycine, serine and threonine metabolism; Methane metabolism	[]	[]	2.6.1.52	[]
892	r_0894	R08587	H2O[c] + Futalosine[c] <=> Hypoxanthine[c] + Dehypoxanthine-futalosine[c]	1	B118_RS0116120	-1000	1000	2	Ubiquinone and other terpenoid-quinone biosynthesis	[]	[]	3.2.2.26	[]
893	r_0895	R10619	D-Galactose[c] <=> alpha-D-Galactose[c]	1	B118_RS0116190	-1000	1000	3	Galactose metabolism	[]	[]	5.1.3.3	[]
894	r_0896	R01221	NAD+[c] + Glycine[c] + Tetrahydrofolate[c] -> CO2[c] + NADH[c] + NH3[c] + 5,10-Methylenetetrahydrofolate[c]	0	((B118_RS0108725) or (B118_RS0126735) or (B118_RS0126765) or (B118_RS0105410) or (B118_RS0105425))	0	1000	2	Glyoxylate and dicarboxylate metabolism	[]	[]	1.4.4.2 2.1.2.10 1.8.1.4	[]
895	r_0897	R03425	H+[c] + Glycine[c] + Lipoylprotein[c] -> CO2[c] + S-Aminomethyldihydrolipoylprotein[c]	0	B118_RS0126735	0	1000	2	Glycine, serine and threonine metabolism	[]	[]	1.4.4.2	[]
896	r_0898	R07463	Oxygen[c] + Glycine[c] -> H+[c] + H2O2[c] + Iminoglycine[c]	0	B118_RS0100355	0	1000	2	Thiamine metabolism	[]	[]	1.4.3.19	[]
897	r_0899	R05680	NADP+[c] + sn-glycerol_1-phosphate[c] <=> H+[c] + NADPH[c] + Glycerone_phosphate[c]	1	B118_RS0112410	-1000	1000	2	Glycerophospholipid metabolism	[]	[]	1.1.1.261	[]
898	r_0900	R02090	ATP[c] + dGMP[c] <=> ADP[c] + dGDP[c]	1	B118_RS0107845	-1000	1000	2	Purine metabolism	[]	[]	2.7.4.8	[]
899	r_0901	R00844	NADP+[c] + sn-Glycerol_3-phosphate[c] <=> H+[c] + NADPH[c] + Glycerone_phosphate[c]	1	B118_RS0104140	-1000	1000	2	Glycerophospholipid metabolism	[]	[]	1.1.1.94	[]
900	r_0902	R04292	Glycerone_phosphate[c] + Iminoaspartate[c] -> H+[c] + 2 H2O[c] + Orthophosphate[c] + Pyridine-2,3-dicarboxylate[c]	0	B118_RS0105355	0	1000	2	Nicotinate and nicotinamide metabolism	[]	[]	2.5.1.72	[]
901	r_0903	R09845	H2O[c] + S-Farnesyl_protein[c] <=> Peptide[c] + Protein_C-terminal_S-farnesyl-L-cysteine[c]	1	B118_RS0105235	-1000	1000	2	Terpenoid backbone biosynthesis	[]	[]	3.4.24.84	[]
902	r_0904	R03824	gamma-Carotene[c] -> beta-Carotene[c]	0	B118_RS0117285	0	1000	2	Carotenoid biosynthesis	[]	[]	5.5.1.19	[]
903	r_0905	R04430	H+[c] + NADPH[c] + but2eACP[c] -> NADP+[c] + butACP[c]	0	B118_RS0127095	0	1000	2	Fatty acid biosynthesis	[]	[]	1.3.1.10 1.3.1.9	[]
904	r_0906	R03193	ATP[c] + L-Alanine[c] + UDP-N-acetylmuramate[c] -> H+[c] + Orthophosphate[c] + ADP[c] + UDP-N-acetylmuramoyl-L-alanine[c]	0	B118_RS0104875	0	1000	2	D-Glutamine and D-glutamate metabolism; Peptidoglycan Biosynthesis	[]	[]	6.3.2.8	[]
905	r_0907	R04801	all-trans-Neurosporene[c] -> beta-Zeacarotene[c]	0	B118_RS0117285	0	1000	2	Carotenoid biosynthesis	[]	[]	5.5.1.19	[]
906	r_0908	r_0838	H2O[c] + ATP[c] + Manganese[e] -> H+[c] + Orthophosphate[c] + ADP[c] + Manganese[c]	0	(B118_RS0117800 and B118_RS0120405)	0	1000	1	ABC transporters	[]	[]	[]	[]
907	r_0909	r_0806	H2O[c] + ATP[c] + L-Threonine[e] -> H+[c] + Orthophosphate[c] + ADP[c] + L-Threonine[c]	0	((B118_RS0108140 and B118_RS0108135 and B118_RS0108130 and B118_RS0108125 and B118_RS0108120 and B118_RS0100415) or (B118_RS0127700 and B118_RS0127705 and B118_RS0127710 and B118_RS0127715 and B118_RS0127720 and B118_RS0100415))	0	1000	2	ABC transporters	[]	[]	[]	[]
908	r_0910	R01602	alpha-D-Glucose[c] <=> beta-D-Glucose[c]	1	B118_RS0116190	-1000	1000	2	Glycolysis/Gluconeogenesis	[]	[]	5.1.3.3	[]
909	r_0911	R03192	H+[c] + NADPH[c] + UDP-N-acetyl-3-(1-carboxyvinyl)-D-glucosamine[c] -> NADP+[c] + UDP-N-acetylmuramate[c]	0	B118_RS0109780	0	1000	2	Peptidoglycan Biosynthesis; Amino sugar and nucleotide sugar metabolism	[]	[]	1.3.1.98	[]
910	r_0912	R07857	beta-Carotene[c] -> 4 H+[c] + beta-Isorenieratene[c]	0	B118_RS0118200	0	1000	2	Carotenoid biosynthesis	[]	[]	gamma-carotene desaturase(crtU)	[]
911	r_0913	R01976	NADP+[c] + (S)-3-Hydroxybutanoyl-CoA[c] -> H+[c] + NADPH[c] + Acetoacetyl-CoA[c]	0	((B118_RS0115230) or (B118_RS0102055) or (B118_RS0102025))	0	1000	2	Butanoate metabolism; Benzoate degradation	[]	[]	1.1.1.157	[]
912	r_0914	R03275	(3S)-3,6-Diaminohexanoate[c] <=> (3S,5S)-3,5-Diaminohexanoate[c]	1	(B118_RS0126000 and B118_RS0126005)	-1000	1000	2	Lysine degradation	[]	[]	5.4.3.3	[]
913	r_0915	R06942	H2O[c] + 5-Carboxy-2-pentenoyl-CoA[c] -> (3S)-3-Hydroxyadipyl-CoA[c]	0	((B118_RS0102925) or (B118_RS0102990) or (B118_RS0103105) or (B118_RS0113880))	0	1000	2	Phenylalanine metabolism; Caprolactam degradation	[]	[]	4.2.1.17	[]
914	r_0916	R03051	H+[c] + 2-Acetolactate[c] + NADPH[c] -> NADP+[c] + 2,3-Dihydroxy-3-methylbutanoate[c]	0	B118_RS0103975	0	1000	2	Pantothenate and CoA biosynthesis	[]	[]	1.1.1.86	[]
915	r_0917	R09136	H2O[c] + 2,3,5-Trichlorodienelactone[c] -> 2,3,5-Trichloromaleylacetate[c]	0	B118_RS0106880	0	1000	2	Chlorocyclohexane and chlorobenzene degradation	[]	[]	3.1.1.45	[]
916	r_0918	R04617	ATP[c] + D-Alanyl-D-alanine[c] + UDP-N-acetylmuramoyl-L-alanyl-D-gamma-glutamyl-meso-2,6-diaminopimelate[c] -> H+[c] + Orthophosphate[c] + ADP[c] + UDP-N-acetylmuramoyl-L-alanyl-D-glutamyl-6-carboxy-L-lysyl-D-alanyl-D-alanine[c]	0	B118_RS0104895	0	1000	2	Lysine biosynthesis; Peptidoglycan Biosynthesis	[]	[]	6.3.2.10	[]
917	r_0919	R04566	NADP+[c] + 3hmrsACP[c] <=> H+[c] + NADPH[c] + 3omrsACP[c]	1	((B118_RS0115340) or (B118_RS0122990) or (B118_RS0102980) or (B118_RS0127100) or (B118_RS0127335) or (B118_RS0101455))	-1000	1000	2	Fatty acid biosynthesis	[]	[]	1.1.1.100	[]
918	r_0920	R04543	NADP+[c] + 3hpalmACP[c] <=> H+[c] + NADPH[c] + 3opalmACP[c]	1	((B118_RS0115340) or (B118_RS0122990) or (B118_RS0102980) or (B118_RS0127100) or (B118_RS0127335) or (B118_RS0101455))	-1000	1000	2	Fatty acid biosynthesis	[]	[]	1.1.1.100	[]
919	r_0921	R02601	H2O[c] + 2-Hydroxy-2,4-pentadienoate[c] -> 4-Hydroxy-2-oxopentanoate[c]	0	B118_RS0113245	0	1000	1	Phenylalanine metabolism; Benzoate degradation; Xylene degradation; Dioxin degradation	[]	[]	4.2.1.80	[]
920	r_0922	R02540	H+[c] + H2O[c] + 2-Phenylacetamide[c] -> NH3[c] + Phenylacetic_acid[c]	0	((B118_RS0107010) or (B118_RS0113280))	0	1000	2	Phenylalanine metabolism; Styrene degradation	[]	[]	3.5.1.4	[]
921	r_0923	R01197	H+[c] + CO2[c] + 2 Reduced_ferredoxin[c] + Succinyl-CoA[c] <=> 2 Oxidized_ferredoxin[c] + CoA[c] + 2-Oxoglutarate[c]	1	(B118_RS0120500 and B118_RS0120495)	-1000	1000	2	Citrate cycle (TCA cycle)	[]	[]	1.2.7.3	[]
922	r_0924	R02940	H2O[c] + NAD+[c] + 2-Propynal[c] -> 2 H+[c] + NADH[c] + Propynoate[c]	0	((B118_RS0108780) or (B118_RS0107160))	0	1000	2	Propanoate metabolism	[]	[]	1.2.1.3	[]
923	r_0925	R01209	2,3-Dihydroxy-3-methylbutanoate[c] -> H2O[c] + 3-Methyl-2-oxobutanoic_acid[c]	0	B118_RS0103955	0	1000	2	Pantothenate and CoA biosynthesis	[]	[]	4.2.1.9	[]
924	r_0926	R05637	2-Phospho-4-(cytidine_5-diphospho)-2-C-methyl-D-erythritol[c] <=> CMP[c] + 2-C-Methyl-D-erythritol_2,4-cyclodiphosphate[c]	1	B118_RS0106155	-1000	1000	2	Terpenoid backbone biosynthesis	[]	[]	4.6.1.12	[]
925	r_0927	R00658	2-Phospho-D-glycerate[c] <=> H2O[c] + Phosphoenolpyruvate[c]	1	B118_RS0106835	-1000	1000	2	Glycolysis/Gluconeogenesis; Methane metabolism	[]	[]	4.2.1.11	[]
926	r_0928	R07281	D-Ribulose_5-phosphate[c] -> H+[c] + Formate[c] + L-3,4-Dihydroxybutan-2-one_4-phosphate[c]	0	B118_RS0107765	0	1000	2	Riboflavin metabolism	[]	[]	4.1.99.12	[]
927	r_0929	R05645	Sedoheptulose_7-phosphate[c] <=> D-glycero-beta-D-manno-Heptose_7-phosphate[c]	1	B118_RS0108335	-1000	1000	2	Lipopolysaccharide biosynthesis	[]	[]	5.3.1.28	[]
928	r_0930	R02687	0.135 Oxygen[c] + H2O[c] + 1,2-Diacyl-sn-glycerol[c] -> 0.135 CO2[c] + Fatty_acid[c] + 1-Acylglycerol[c]	0	B118_RS0102290	0	1000	2	Glycerolipid metabolism	[]	[]	3.1.1.3	[]
929	r_0931	R07768	H+[c] + 2 S-Adenosyl-L-methionine[c] + ocACP[c] + 2 Sulfur_donor[c] -> 2 L-Methionine[c] + 2 5-Deoxyadenosine[c] + lipoylACP[c]	0	B118_RS0105485	0	1000	2	Lipoic acid metabolism	[]	[]	2.8.1.8	[]
930	r_0932	R01626	Acyl-carrier_protein[c] + Malonyl-CoA[c] <=> CoA[c] + malACP[c]	1	((B118_RS0103775) or (B118_RS0115870))	-1000	1000	2	Fatty acid biosynthesis	[]	[]	2.3.1.39	[]
931	r_0933	R00674	L-Serine[c] + Indole[c] -> H2O[c] + L-Tryptophan[c]	0	B118_RS0104670	0	1000	2	Phenylalanine, tyrosine and tryptophan biosynthesis	[]	[]	4.2.1.20	[]
932	r_0934	r_0833	H2O[c] + ATP[c] + Maltohexaose[e] -> H+[c] + Orthophosphate[c] + ADP[c] + Maltohexaose[c]	0	(B118_RS0108900 and B118_RS0108895 and B118_RS0108890 and B118_RS0117255 and B118_RS0106370)	0	1000	2	ABC transporters	[]	[]	[]	[]
933	r_0935	R01058	H2O[c] + NADP+[c] + D-Glyceraldehyde_3-phosphate[c] -> 2 H+[c] + NADPH[c] + 3-Phospho-D-glycerate[c]	0	B118_RS0107170	0	1000	2	Glycolysis/Gluconeogenesis; Pentose phosphate pathway	[]	[]	1.2.1.9	[]
934	r_0936	R00135	5 CO2[c] + 2 H2O[c] + NH3[c] + Peptide[c] <=> 5 Oxygen[c] + L-Proline[c] + Peptide2[c]	1	B118_RS0103010	-1000	1000	2	Arginine and proline metabolism	[]	[]	3.4.11.5	[]
935	r_0937	R01015	D-Glyceraldehyde_3-phosphate[c] <=> Glycerone_phosphate[c]	1	B118_RS0127465	-1000	1000	2	Glycolysis/Gluconeogenesis; Fructose and mannose metabolism; Inositol phosphate metabolism; Carbon fixation	[]	[]	5.3.1.1	[]
936	r_0938	R04573	ATP[c] + D-Alanyl-D-alanine[c] + UDP-N-acetylmuramoyl-L-alanyl-gamma-D-glutamyl-L-lysine[c] -> H+[c] + Orthophosphate[c] + ADP[c] + UDPMurAc(oyl-L-Ala-D-gamma-Glu-L-Lys-D-Ala-D-Ala)[c]	0	B118_RS0104895	0	1000	2	Peptidoglycan Biosynthesis	[]	[]	6.3.2.10	[]
937	r_0939	R08210	H+[c] + NADH[c] + 1-Hydroxy-2-methyl-2-butenyl_4-diphosphate[c] -> H2O[c] + NAD+[c] + Dimethylallyl_diphosphate[c]	0	B118_RS0106790	0	1000	2	Terpenoid backbone biosynthesis	[]	[]	1.17.1.2	[]
938	r_0940	R09083	Oxygen[c] + flavin_mononucleotide-reduced[c] <=> Dimethylbenzimidazole[c] + D-Erythrose_4-phosphate[c] + Dialurate[c]	1	B118_RS0113875	-1000	1000	2	Riboflavin metabolism	[]	[]	1.13.11.79	[]
939	r_0941	R03236	D-Tagatose_6-phosphate[c] + ATP[c] -> D-Tagatose_1,6-bisphosphate[c] + ADP[c]	0	B118_RS0105155	0	1000	2	Galactose metabolism	[]	[]	2.7.1.11	[]
940	r_0942	R00959	D-Glucose_1-phosphate[c] <=> alpha-D-Glucose_6-phosphate[c]	1	B118_RS0110270	-1000	1000	2	Glycolysis/Gluconeogenesis; Starch and sucrose metabolism; Amino sugar and nucleotide sugar metabolism; Galactose metabolism	[]	[]	5.4.2.2	[]
941	r_0943	R01373	H+[c] + Prephenate[c] <=> CO2[c] + H2O[c] + Phenylpyruvate[c]	1	B118_RS0112245	-1000	1000	2	Phenylalanine, tyrosine and tryptophan biosynthesis	[]	[]	4.2.1.51	[]
942	r_0944	R01728	NAD+[c] + Prephenate[c] -> CO2[c] + NADH[c] + 3-(4-Hydroxyphenyl)pyruvate[c]	0	B118_RS0101025	0	1000	2	Phenylalanine, tyrosine and tryptophan biosynthesis; Novobiocin biosynthesis	[]	[]	1.3.1.12	[]
943	r_0945	R03409	H2O[c] + Guanosine_3-diphosphate-5-triphosphate[c] -> H+[c] + Orthophosphate[c] + Guanosine_3,5-bis(diphosphate)[c]	0	((B118_RS0109725) or (B118_RS0106855))	0	1000	2	Purine metabolism	[]	[]	3.6.1.11 3.6.1.40	[]
944	r_0946	R03165	Hydroxymethylbilane[c] -> H2O[c] + Uroporphyrinogen_III[c]	0	((B118_RS0109630) or (B118_RS0100440))	0	1000	2	Porphyrin and chlorophyll metabolism	[]	[]	4.2.1.75	[]
945	r_0947	R00430	Pyruvate[c] + GTP[c] <=> GDP[c] + Phosphoenolpyruvate[c]	1	B118_RS0104615	-1000	1000	2	Purine metabolism	[]	[]	2.7.1.40	[]
946	r_0948	R00691	H+[c] + L-Arogenate[c] -> CO2[c] + H2O[c] + L-Phenylalanine[c]	0	B118_RS0112245	0	1000	2	Phenylalanine, tyrosine and tryptophan biosynthesis	[]	[]	4.2.1.51	[]
947	r_0949	R00867	ATP[c] + D-Fructose[c] -> ADP[c] + beta-D-Fructose_6-phosphate[c]	0	B118_RS0105120	0	1000	2	Fructose and mannose metabolism	[]	[]	2.7.1.4	[]
948	r_0950	r_1148	H+[e] + Sulfate[e] -> H+[c] + Sulfate[c]	0	B118_RS0110595	0	1000	2	Transport	[]	[]	[]	[]
949	r_0951	R01969	H+[c] + Orthophosphate[c] + Deoxyguanosine[c] <=> Guanine[c] + 2-Deoxy-D-ribose_1-phosphate[c]	1	B118_RS0121710	-1000	1000	2	Purine metabolism	[]	[]	2.4.2.1	[]
950	r_0952	r_0482	H2O[c] + ATP[c] + Cobalt_ion[e] -> H+[c] + Orthophosphate[c] + ADP[c] + Cobalt_ion[c]	0	((B118_RS0118645 and B118_RS0118640 and B118_RS0118635 and B118_RS0118630) or (B118_RS0102865 and B118_RS0102870 and B118_RS0102875 and B118_RS0102880))	0	1000	2	ABC transporters	[]	[]	[]	[]
951	r_0953	r_0481	H2O[c] + ATP[c] + Cob(III)alamin[e] -> H+[c] + Orthophosphate[c] + ADP[c] + Cob(III)alamin[c]	0	(B118_RS0111020 and B118_RS0111015)	0	1000	2	ABC transporters	[]	[]	[]	[]
952	r_0954	r_0487	H2O[c] + ATP[c] + Copper[e] -> H+[c] + Orthophosphate[c] + ADP[c] + Copper[c]	0	B118_RS0116305	0	1000	1	ABC transporters	[]	[]	[]	[]
953	r_0955	R05815	2 H2O[c] + 2 ATP[c] + 2 L-Glutamine[c] + Cobyrinate[c] -> 2 H+[c] + 2 Orthophosphate[c] + 2 L-Glutamate[c] + 2 ADP[c] + Cob(II)yrinate_a,c-diamide[c]	0	B118_RS0102520	0	1000	2	Porphyrin and chlorophyll metabolism	[]	[]	6.3.5.11	[]
954	r_0956	r_1468	Rhodopin[c] -> 1,2-dihydro-gamma-caroten-1-ol[c]	0	B118_RS0117285	0	1000	3	Carotenoid biosynthesis, Sioxanthin biosynthesis	[]	[]	5.5.1.-	[]
955	r_0957	R07772	H2O[c] + Cobalt-precorrin_5A[c] -> H+[c] + Acetaldehyde[c] + Cobalt-precorrin_5B[c]	0	B118_RS0102495	0	1000	2	Porphyrin and chlorophyll metabolism	[]	[]	3.7.1.12	[]
956	r_0958	R04961	H+[c] + NADH[c] + tdec2eACP[c] -> NAD+[c] + dcaACP[c]	0	B118_RS0127095	0	1000	2	Fatty acid biosynthesis	[]	[]	1.3.1.10 1.3.1.9	[]
957	r_0959	R04742	CoA[c] + 3-Oxododecanoyl-CoA[c] -> Acetyl-CoA[c] + Decanoyl-CoA[c]	0	((B118_RS0117225) or (B118_RS0114835) or (B118_RS0112455))	0	1000	2	Fatty acid metabolism; Fatty acid elongation	[]	[]	2.3.1.16	[]
958	r_0960	R02556	H+[c] + H2O[c] + Deoxyadenosine[c] -> NH3[c] + Deoxyinosine[c]	0	B118_RS0108840	0	1000	2	Purine metabolism	[]	[]	3.5.4.4	[]
959	r_0961	R06895	2 S-Adenosyl-L-methionine[c] + Coproporphyrinogen_III[c] -> 2 CO2[c] + 2 L-Methionine[c] + 2 5-Deoxyadenosine[c] + Protoporphyrinogen_IX[c]	0	B118_RS0120820	0	1000	2	Porphyrin and chlorophyll metabolism	[]	[]	1.3.99.22	[]
960	r_0962	R02102	H2O[c] + dUMP[c] -> H+[c] + Orthophosphate[c] + Deoxyuridine[c]	0	B118_RS0118260	0	1000	2	Pyrimidine metabolism	[]	[]	3.1.3.5	[]
961	r_0963	R02485	H+[c] + H2O[c] + Deoxycytidine[c] -> NH3[c] + Deoxyuridine[c]	0	B118_RS0108860	0	1000	2	Pyrimidine metabolism	[]	[]	3.5.4.5	[]
962	r_0964	R00551	H2O[c] + L-Arginine[c] -> L-Ornithine[c] + Urea[c]	0	B118_RS0102115	0	1000	2	Arginine biosynthesis; Arginine and proline metabolism	[]	[]	3.5.3.1	[]
963	r_0965	r_0828	Magnesium[e] <=> Magnesium[c]	1	B118_RS0109305	-1000	1000	2	Transport	[]	[]	[]	[]
964	r_0966	R00802	H2O[c] + Sucrose[c] -> alpha-D-Glucose[c] + beta-D-Fructose[c]	0	B118_RS0108910	0	1000	2	Starch and sucrose metabolism	[]	[]	3.2.1.20	[]
965	r_0967	R02571	H+[c] + Glutaryl-CoA[c] + Dihydrolipoamide-E[c] <=> CoA[c] + drsSg[c]	1	B118_RS0105430	-1000	1000	2	Lysine degradation	[]	[]	2.3.1.61	[]
966	r_0968	R01070	beta-D-Fructose_1,6-bisphosphate[c] <=> D-Glyceraldehyde_3-phosphate[c] + Glycerone_phosphate[c]	1	B118_RS0115400	-1000	1000	2	Glycolysis/Gluconeogenesis; Pentose phosphate pathway; Fructose and mannose metabolism	[]	[]	4.1.2.13	[]
967	r_0969	R00851	sn-Glycerol_3-phosphate[c] + Acyl-CoA[c] -> CoA[c] + 1-Acyl-sn-glycerol_3-phosphate[c]	0	B118_RS0104245	0	1000	2	Glycerolipid metabolism; Glycerophospholipid metabolism	[]	[]	2.3.1.15	[]
968	r_0970	r_1476	1,2-dihydro-gamma-caroten-1-ol[c] -> 4 H+[c] + Chlorobacterne[c]	0	B118_RS0118200	0	1000	3	Carotenoid biosynthesis, Sioxanthin biosynthesis	[]	[]	[]	[]
969	r_0971	R07891	CoA[c] + 3-Oxo-OPC8-CoA[c] -> Acetyl-CoA[c] + OPC6-CoA[c]	0	((B118_RS0117225) or (B118_RS0114835) or (B118_RS0112455))	0	1000	2	alpha-Linolenic acid metabolism	[]	[]	2.3.1.16	[]
970	r_0972	R00996	L-Threonine[c] -> 2-Oxobutanoate[c] + NH3[c]	0	B118_RS0107015	0	1000	2	Glycine, serine and threonine metabolism; Valine, leucine and isoleucine biosynthesis	[]	[]	4.3.1.19	[]
971	r_0973	R02728	beta-D-Glucose_1-phosphate[c] <=> beta-D-Glucose_6-phosphate[c]	1	B118_RS0116245	-1000	1000	2	Starch and sucrose metabolism	[]	[]	5.4.2.6	[]
972	r_0974	R00924	FAD[c] + Propanoyl-CoA[c] <=> Propenoyl-CoA[c] + FADH2[c]	1	((B118_RS0115015) or (B118_RS0105810))	-1000	1000	2	beta-Alanine metabolism	[]	[]	1.3.8.7	[]
973	r_0975	R04432	Propanoyl-CoA[c] + Electron-transferring_flavoprotein[c] <=> 2 H+[c] + Propenoyl-CoA[c] + Reduced_electron-transferring_flavoprotein[c]	1	((B118_RS0115015) or (B118_RS0105810))	-1000	1000	2	Propanoate metabolism	[]	[]	1.3.8.7	[]
974	r_0976	R07895	CoA[c] + 3-Oxo-OPC6-CoA[c] -> Acetyl-CoA[c] + OPC4-CoA[c]	0	((B118_RS0117225) or (B118_RS0114835) or (B118_RS0112455))	0	1000	2	alpha-Linolenic acid metabolism	[]	[]	2.3.1.16	[]
975	r_0977	R07899	CoA[c] + 3-Oxo-OPC4-CoA[c] -> Acetyl-CoA[c] + (+)-7-Isojasmonic_acid_CoA[c]	0	((B118_RS0117225) or (B118_RS0114835) or (B118_RS0112455))	0	1000	2	alpha-Linolenic acid metabolism	[]	[]	2.3.1.16	[]
976	r_0978	R10507	FAD[c] + L-Proline[c] -> FADH2[c] + (S)-1-Pyrroline-5-carboxylate[c]	0	B118_RS0109710	0	1000	2	Arginine and proline metabolism	[]	[]	1.5.-.-	[]
977	r_0979	r_1382	Orthophosphate[c] + 5-Chloro-5-deoxyadenosine[c] <=> Adenine[c] + 5-Chloro-5-deoxyribose-1-phosphate[c]	1	B118_RS0107305	-1000	1000	3	Salinosporamides biosynthesis	[]	[]	2.4.2.28	[]
978	r_0980	R00927	CoA[c] + 2-Methylacetoacetyl-CoA[c] <=> Acetyl-CoA[c] + Propanoyl-CoA[c]	1	((B118_RS0117225) or (B118_RS0114835) or (B118_RS0112455))	-1000	1000	2	Valine, leucine and isoleucine degradation	[]	[]	2.3.1.16	[]
979	r_0981	R01859	ATP[c] + HCO3-[c] + Propanoyl-CoA[c] -> H+[c] + Orthophosphate[c] + ADP[c] + (S)-Methylmalonyl-CoA[c]	0	((B118_RS0106675 and B118_RS0105800) or (B118_RS0108570 and B118_RS0115850))	0	1000	2	Valine, leucine and isoleucine degradation; Glyoxylate and dicarboxylate metabolism; Propanoate metabolism	[]	[]	6.4.1.3	[]
980	r_0982	r_1387	Oxidized_ferredoxin[c] + CoA[c] + 5-Chloro-4-hydroxy-2-oxopentanoate[c] <=> 2 H+[c] + CO2[c] + Reduced_ferredoxin[c] + 4-Chloro-3-hydroxybutyryl-CoA[c]	1	(B118_RS0115550 and B118_RS0125100)	-1000	1000	3	Salinosporamides biosynthesis	[]	[]	1.2.7.8	[]
981	r_0983	r_1386	5-Chlororibonate[c] <=> H2O[c] + 5-Chloro-4-hydroxy-2-oxopentanoate[c]	1	B118_RS0103955	-1000	1000	3	Salinosporamides biosynthesis	[]	[]	4.2.1.9	[]
982	r_0984	R07270	Prephytoene_diphosphate[c] -> Pyrophosphate[c] + all-trans-Phytoene[c]	0	B118_RS0113895	0	1000	2	Carotenoid biosynthesis	[]	[]	2.5.1.32	[]
983	r_0985	R04218	Prephytoene_diphosphate[c] -> Pyrophosphate[c] + 15-cis-Phytoene[c]	0	B118_RS0113895	0	1000	2	Carotenoid biosynthesis	[]	[]	2.5.1.32	[]
984	r_0986	R03321	beta-D-Glucose_6-phosphate[c] <=> beta-D-Fructose_6-phosphate[c]	1	B118_RS0127440	-1000	1000	2	Glycolysis/Gluconeogenesis	[]	[]	5.3.1.9	[]
985	r_0987	R02736	NADP+[c] + beta-D-Glucose_6-phosphate[c] -> H+[c] + NADPH[c] + D-Glucono-1,5-lactone_6-phosphate[c]	0	((B118_RS0110515) or (B118_RS0127445))	0	1000	2	Glutathione metabolism; Pentose phosphate pathway	[]	[]	1.1.1.49 1.1.1.363	[]
986	r_0988	R04780	H2O[c] + beta-D-Fructose_1,6-bisphosphate[c] -> H+[c] + Orthophosphate[c] + beta-D-Fructose_6-phosphate[c]	0	B118_RS0106770	0	1000	2	Glycolysis/Gluconeogenesis; Pentose phosphate pathway; Fructose and mannose metabolism	[]	[]	3.1.3.11	[]
987	r_0989	R01830	D-Glyceraldehyde_3-phosphate[c] + beta-D-Fructose_6-phosphate[c] <=> D-Xylulose_5-phosphate[c] + D-Erythrose_4-phosphate[c]	1	((B118_RS0127430) or (B118_RS0112485))	-1000	1000	2	Pentose phosphate pathway	[]	[]	2.2.1.1	[]
988	r_0990	r_1147	H2O[c] + ATP[c] + Sucrose[e] -> H+[c] + Orthophosphate[c] + ADP[c] + Sucrose[c]	0	(B118_RS0112805 and B118_RS0112800 and B118_RS0112795 and B118_RS0106370 and B118_RS0117255)	0	1000	2	ABC transporters	[]	[]	[]	[]
989	r_0991	R07670	H2O[c] + beta-2,3,4,5,6-Pentachlorocyclohexanol[c] -> H+[c] + Hydrochloric_acid[c] + beta-2,3,5,6-Tetrachloro-1,4-cyclohexanediol[c]	0	B118_RS0111515	0	1000	2	Chlorocyclohexane and chlorobenzene degradation	[]	[]	3.8.1.5	[]
990	r_0992	R00158	ATP[c] + UMP[c] <=> UDP[c] + ADP[c]	1	((B118_RS0122630) or (B118_RS0104555))	-1000	1000	2	Pyrimidine metabolism	[]	[]	2.7.4.14 2.7.4.22	[]
991	r_0993	R02059	H2O[c] + N-Acetyl-D-glucosamine_6-phosphate[c] <=> Acetate[c] + D-Glucosamine_6-phosphate[c]	1	B118_RS0118175	-1000	1000	2	Amino sugar and nucleotide sugar metabolism	[]	[]	3.5.1.25	[]
992	r_0994	R02570	CoA[c] + S-Succinyldihydrolipoamide-E[c] -> Dihydrolipoamide-E[c] + Succinyl-CoA[c]	0	B118_RS0105430	0	1000	2	Citrate cycle (TCA cycle)	[]	[]	2.3.1.61	[]
993	r_0995	R00829	CoA[c] + 3-Oxoadipyl-CoA[c] -> Acetyl-CoA[c] + Succinyl-CoA[c]	0	((B118_RS0117225) or (B118_RS0114835) or (B118_RS0112455))	0	1000	2	Benzoate degradation	[]	[]	2.3.1.16	[]
994	r_0996	R06631	L-Glutamate[c] + dTDP-3,4-dioxo-2,6-dideoxy-D-glucose[c] <=> H+[c] + 2-Oxoglutarate[c] + dTDP-3-amino-2,3,6-trideoxy-4-keto-D-glucose[c]	1	B118_RS0117905	-1000	1000	1	Polyketide sugar unit biosynthesis; Biosynthesis of vancomycin group antibiotics	[]	[]	2.6.1.-	[]
995	r_0997	R02071	ATP[c] + D-Fructose_1-phosphate[c] -> ADP[c] + beta-D-Fructose_1,6-bisphosphate[c]	0	B118_RS0113515	0	1000	2	Fructose and mannose metabolism	[]	[]	2.7.1.56	[]
996	r_0998	R00426	H2O[c] + GTP[c] <=> Pyrophosphate[c] + GMP[c]	1	(B118_RS0118710 and B118_RS0106825)	-1000	1000	1	Purine metabolism	[]	[]	3.6.1.8	[]
997	r_0999	R05518	2 H+[c] + dTDP-4-oxo-6-deoxy-D-glucose[c] <=> H2O[c] + dTDP-3,4-dioxo-2,6-dideoxy-D-glucose[c]	1	(B118_RS28485 and B118_RS0125550)	-1000	1000	1	Polyketide sugar unit biosynthesis; Biosynthesis of vancomycin group antibiotics	[]	[]	4.2.1.159	[]
998	r_1000	R11319	Thiamin_diphosphate[c] + ADP[c] <=> H+[c] + AMP[c] + Thiamin_triphosphate[c]	1	B118_RS0100280	-1000	1000	1	Thiamine metabolism	[]	[]	2.7.4.3	[]
999	r_1001	R01009	GDP-mannose[c] + Dolichyl_phosphate[c] <=> GDP[c] + Dolichyl_phosphate_D-mannose[c]	1	(B118_RS0108360 and B118_RS0126025)	-1000	1000	1	N-Glycan biosynthesis	[]	[]	2.4.1.83	[]
1000	r_1002	R02782	2,4,6/3,5-Pentahydroxycyclohexanone[c] <=> H2O[c] + 3D-3,5/4-Trihydroxycyclohexane-1,2-dione[c]	1	B118_RS0126560	-1000	1000	1	Inositol phosphate metabolism	[]	[]	4.2.1.44	[]
1001	r_1003	R00905	2 H+[c] + H2O[c] + 3-Ureidopropionate[c] -> CO2[c] + NH3[c] + beta-Alanine[c]	0	B118_RS0118690	0	1000	1	Pyrimidine metabolism; beta-Alanine metabolism; Pantothenate and CoA biosynthesis	[]	[]	3.5.1.6
1002	r_1004	R05506	CoA[c] + Benzoylacetyl-CoA[c] <=> Acetyl-CoA[c] + Benzoyl-CoA[c]	1	(B118_RS0114835 and B118_RS0112455)	-1000	1000	1	Ethylbenzene degradation	[]	[]	2.3.1.16
1003	r_1005	R00908	2-Oxoglutarate[c] + beta-Alanine[c] <=> L-Glutamate[c] + 3-Oxopropanoate[c]	1	B118_RS0111435	-1000	1000	1	beta-Alanine metabolism	[]	[]	2.6.1.19;2.6.1.55
1004	r_1006	R02073	Pyrophosphate[c] + beta-D-Fructose_6-phosphate[c] <=> H+[c] + Orthophosphate[c] + beta-D-Fructose_1,6-bisphosphate[c]	1	B118_RS0105155	-1000	1000	1	Glycolysis/Gluconeogenesis; Pentose phosphate pathway; Fructose and mannose metabolism	[]	[]	2.7.1.90
1005	r_1007	R02704	H+[c] + Mannitol[c] + Protein_N(pi)-phospho-L-histidine[c] <=> Protein_histidine[c] + D-Mannitol_1-phosphate[c]	1	(B118_RS0113500) or (B118_RS0113505) or (B118_RS0113510)	-1000	1000	1	Fructose and mannose metabolism	[]	[]	2.7.1.197
1006	r_1008	R02135	H2O[c] + Thiamin_monophosphate[c] -> H+[c] + Orthophosphate[c] + Thiamin[c]	0	(B118_RS0101225 and B118_RS0127520)	0	1000	1	Thiamine metabolism	[]	[]	3.1.3.1;3.1.3.2;3.1.3.100
1007	r_1009	R00720	H2O[c] + ITP[c] <=> Pyrophosphate[c] + IMP[c]	1	(B118_RS0118710 and B118_RS0106825)	-1000	1000	1	Purine metabolism	[]	[]	3.6.1.8
1008	r_1010	r_0188	H+[c] + 4-Hydroxy-3-octaprenylbenzoate[c] -> CO2[c] + 2-Octaprenylphenol[c]	0	((B118_RS0110955) or (B118_RS0110945))	0	1000	1	Ubiquinone and other terpenoid-quinone biosynthesis	[]	[]	4.1.1.98
1009	r_1011	R10993	ATP[c] + L-Glutamate[c] + (S)-2-Aminobutanoate[c] <=> Orthophosphate[c] + ADP[c] + gamma-L-Glutamyl-L-2-aminobutyrate[c]	1	B118_RS0125180	-1000	1000	1	Cysteine and methionine metabolism	[]	[]	6.3.2.2
1010	r_1012	R10991	2-Oxoglutarate[c] + (S)-2-Aminobutanoate[c] <=> 2-Oxobutanoate[c] + L-Glutamate[c]	1	B118_RS0104000	-1000	1000	1	Cysteine and methionine metabolism	[]	[]	2.6.1.42
1011	r_1013	R01618	ATP[c] + Adenylyl_sulfate[c] <=> H+[c] + Sulfate[c] + AppppA[c]	1	B118_RS0108225	-1000	1000	1	Purine metabolism	[]	[]	2.7.7.53
1012	r_1014	R04178	3 Oxygen[c] + Coproporphyrinogen_III[c] <=> 3 H2O2[c] + Coproporphyrin_III[c]	1	B118_RS0114865	-1000	1000	1	Porphyrin and chlorophyll metabolism	[]	[]	1.3.3.15
1013	r_1015	R01884	H2O[c] + Creatinine[c] <=> Creatine[c]	1	B118_RS0121465	-1000	1000	1	Arginine and proline metabolism	[]	[]	3.5.2.10
1014	r_1016	R01196	H+[c] + CO2[c] + 2 Reduced_ferredoxin[c] + Acetyl-CoA[c] <=> Pyruvate[c] + 2 Oxidized_ferredoxin[c] + CoA[c]	1	((B118_RS0120495) or (B118_RS0120500))	-1000	1000	1	Glycolysis/Gluconeogenesis; Citrate cycle (TCA cycle); Pyruvate metabolism; Butanoate metabolism; Methane metabolism	[]	[]	1.2.7.11;1.2.7.1
1015	r_1017	R09735	Molybdate[c] + Adenylated_molybdopterin[c] <=> H+[c] + H2O[c] + AMP[c] + Molybdoenzyme_molybdenum_cofactor[c]	1	(B118_RS0112125 and B118_RS0109155)	-1000	1000	1	Folate biosynthesis	[]	[]	2.10.1.1
1016	r_1018	R00256	H2O[c] + L-Glutamine[c] <=> L-Glutamate[c] + NH3[c]	1	((B118_RS0107870) or (B118_RS0107875))	-1000	1000	1	Arginine biosynthesis; Alanine, aspartate and glutamate metabolism; D-Glutamine and D-glutamate metabolism	[]	[]	1.4.1.13;3.5.1.38;3.5.1.2;4.3.3.6;6.3.5.2;6.3.5.4;1.4.7.1;6.3.5.5;6.3.4.2
1017	r_1019	R00548	H2O[c] + FMN[c] -> H+[c] + Orthophosphate[c] + Riboflavin[c]	0	B118_RS0106345	0	1000	1	Riboflavin metabolism	[]	[]	3.1.3.2;3.1.3.102
1018	r_1020	R01920	S-Adenosylmethioninamine[c] + Putrescine[c] -> H+[c] + 5-Methylthioadenosine[c] + Spermidine[c]	0	B118_RS0115445	0	1000	1	Cysteine and methionine metabolism; Arginine and proline metabolism	[]	[]	2.5.1.16
1019	r_1021	R02530	(R)-S-Lactoylglutathione[c] <=> Glutathione[c] + Methylglyoxal[c]	1	B118_RS0114945	-1000	1000	1	Pyruvate metabolism	[]	[]	4.4.1.5
1020	r_1022	R03145	Pyruvate[c] + H2O[c] + Menaquinone[c] -> 2 H+[c] + CO2[c] + Acetate[c] + Menaquinol[c]	0	B118_RS0119050	0	1000	1	Pyruvate metabolism	[]	[]	1.2.5.1
1021	r_1023	R08934	dTDP-3-methyl-4-oxo-2,6-dideoxy-D-glucose[c] <=> dTDP-3-methyl-4-oxo-2,6-dideoxy-L-allose[c]	1	(B118_RS0125760 and B118_RS0125760)	-1000	1000	1	Polyketide sugar unit biosynthesis	[]	[]	5.1.3.-
1022	r_1024	R09497	2 H+[c] + Nitrate[c] + Menaquinol[c] -> H2O[c] + Nitrite[c] + Menaquinone[c]	0	((B118_RS0111800 and B118_RS0115155) or (B118_RS0111795) or (B118_RS0111785 and B118_RS0115140))	0	1000	1	Nitrogen metabolism	[]	[]	1.7.5.1
1023	r_1025	R11372	H2O[c] + (8S)-3,8-Cyclo-7,8-dihydroguanosine-5-triphosphate[c] <=> 2 H+[c] + Pyrophosphate[c] + cPMP[c]	1	B118_RS0112115	-1000	1000	1	Folate biosynthesis	[]	[]	4.6.1.17
1024	r_1026	R06426	L-Glutamate[c] + dTDP-3-oxo-4,6-dideoxy-D-glucose[c] <=> 2-Oxoglutarate[c] + dTDP-3-amino-3,4,6-trideoxy-D-glucose[c]	1	B118_RS0117905	-1000	1000	1	Polyketide sugar unit biosynthesis	[]	[]	2.6.1.106
1025	r_1027	R11329	2 H+[c] + Fe-coproporphyrin_III[c] <=> Fe2+[c] + Coproporphyrin_III[c]	1	B118_RS0127090	-1000	1000	1	Porphyrin and chlorophyll metabolism	[]	[]	4.99.1.9
1026	r_1028	R00615	Thiamin_diphosphate[c] + H2O[c] -> H+[c] + Orthophosphate[c] + Thiamin_monophosphate[c]	0	(B118_RS0101225 and B118_RS0127520)	0	1000	1	Thiamine metabolism	[]	[]	3.6.1.15
1027	r_1029	R09396	H2O[c] + 2 S-Adenosyl-L-methionine[c] + 3-(4-Hydroxyphenyl)pyruvate[c] + 5-Amino-6-(1-D-ribitylamino)uracil[c] <=> 2 H+[c] + NH3[c] + 2 L-Methionine[c] + 2 5-Deoxyadenosine[c] + 7,8-Didemethyl-8-hydroxy-5-deazariboflavin[c] + Oxalate[c]	1	B118_RS0107135	-1000	1000	1	Methane metabolism	[]	[]	2.5.1.77
1028	r_1030	R02112	0.66677 H2O[c] + Starch[c] -> Maltose[c] + 0.666669 Dextrin[c]	0	B118_RS0103320	0	1000	1	Starch and sucrose metabolism	[]	[]	3.2.1.2;3.2.1.1;3.2.1.133
1029	r_1031	R04666	2 H+[c] + H2O[c] + 3-Ureidoisobutyrate[c] -> CO2[c] + NH3[c] + 3-Aminoisobutanoate[c]	0	B118_RS0118690	0	1000	1	Pyrimidine metabolism	[]	[]	3.5.1.6
1030	r_1032	R01855	H2O[c] + dGTP[c] -> Pyrophosphate[c] + dGMP[c]	0	(B118_RS0118710 and B118_RS0106825)	0	1000	1	Purine metabolism	[]	[]	3.6.1.-
1031	r_1033	R11046	dTDP-3-N,N-dimethylamino-2,3,6-trideoxy-4-keto-D-glucose[c] <=> dTDP-3-N,N-dimethylamino-4-oxo-2,3,6-trideoxy-L-allose[c]	1	(B118_RS0125760 and B118_RS0125760)	-1000	1000	1	Polyketide sugar unit biosynthesis	[]	[]	5.1.3.-
1032	r_1034	R09308	(S)-Hemiketal[c] <=> H2O[c] + (S)-DNPA[c]	1	B118_RS0119085	-1000	1000	1	Biosynthesis of type II polyketide products	[]	[]	4.2.1.-
1033	r_1035	R09769	Sedoheptulose_7-phosphate[c] <=> D-glycero-alpha-D-manno-Heptose_7-phosphate[c]	1	B118_RS0108335	-1000	1000	1	Lipopolysaccharide biosynthesis	[]	[]	5.3.1.28
1034	r_1036	R01974	H+[c] + Indolepyruvate[c] <=> CO2[c] + Indole-3-acetaldehyde[c]	1	B118_RS0106860	-1000	1000	1	Tryptophan metabolism	[]	[]	4.1.1.43;4.1.1.74
1035	r_1037	R11041	S-Adenosyl-L-methionine[c] + dTDP-4-oxo-2,6-dideoxy-L-mannose[c] <=> H+[c] + S-Adenosyl-L-homocysteine[c] + dTDP-3-O-methyl-4-oxo-2,6-dideoxy-L-mannose[c]	1	B118_RS0123180	-1000	1000	1	Polyketide sugar unit biosynthesis	[]	[]	2.1.1.-
1036	r_1038	R00371	Acetyl-CoA[c] + Glycine[c] <=> CoA[c] + L-2-Amino-3-oxobutanoic_acid[c]	1	B118_RS0110145	-1000	1000	1	Glycine, serine and threonine metabolism	[]	[]	2.3.1.29
1037	r_1039	R00139	ATP[c] + 2-Deoxy-5-hydroxymethylcytidine-5-diphosphate[c] <=> ADP[c] + 2-Deoxy-5-hydroxymethylcytidine-5-triphosphate[c]	1	B118_RS0122795	-1000	1000	1	Pyrimidine metabolism	[]	[]	2.7.4.6
1038	r_1040	R06627	S-Adenosyl-L-methionine[c] + dTDP-3-amino-2,3,6-trideoxy-4-keto-D-glucose[c] -> 2 H+[c] + dTDP-3-amino-2,3,6-trideoxy-C-methyl-D-erythro-hexopyranos-4-ulose[c] + S-Adenosyl-L-homocysteine[c]	0	B118_RS0117945	0	1000	1	Biosynthesis of vancomycin group antibiotics	[]	[]	[]
1039	r_1041	R04956	H+[c] + NADPH[c] + thex2eACP[c] -> NADP+[c] + hexACP[c]	0	B118_RS0127095	0	1000	1	Fatty acid biosynthesis	[]	[]	2.3.1.86;1.3.1.104;1.3.1.10;1.3.1.39;2.3.1.85
1040	r_1042	R06433	2 H+[c] + dTDP-4-oxo-2,6-dideoxy-D-allose[c] <=> dTDP-4-oxo-2,6-dideoxy-L-mannose[c]	1	(B118_RS0125760 and B118_RS0125760)	-1000	1000	1	Polyketide sugar unit biosynthesis	[]	[]	5.1.3.-
1041	r_1043	R01395	H+[c] + ATP[c] + Carbamate[c] <=> ADP[c] + Carbamoyl_phosphate[c]	1	((B118_RS0107870) or (B118_RS0107875))	-1000	1000	1	Nitrogen metabolism	[]	[]	6.3.5.5;2.7.2.2
1042	r_1044	r_0327	Orthophosphate[c] + ADP[c] + 4 H+[e] <=> 3 H+[c] + H2O[c] + ATP[c]	1	(B118_RS0102005 and B118_RS0101995 and B118_RS0101990 and B118_RS0101985 and B118_RS0101980 and B118_RS0101975 and B118_RS0101970 and B118_RS0101965)	-1000	1000	1	Oxidative phosphorylation	[]	[]	3.6.3.14
1043	r_1045	R08359	S-Adenosylmethioninamine[c] + Cadaverine[c] -> H+[c] + 5-Methylthioadenosine[c] + Aminopropylcadaverine[c]	0	B118_RS0115445	0	1000	1	Glutathione metabolism	[]	[]	2.5.1.16
1044	r_1046	R08956	L-Glutamate[c] + 2-Amino-2-deoxyisochorismate[c] <=> H+[c] + L-Glutamine[c] + Chorismate[c]	1	B118_RS0111585	-1000	1000	1	Biosynthesis of enediyne antibiotics	[]	[]	2.6.1.86
1045	r_1047	R08871	Acetyl-CoA[c] + Demethylphosphinothricin[c] <=> CoA[c] + N-Acetyldemethylphosphinothricin[c]	1	B118_RS0111670	-1000	1000	1	Phosphonate and phosphinate metabolism	[]	[]	2.3.1.183
1046	r_1048	R00565	Glycine[c] + L-Arginine[c] <=> L-Ornithine[c] + Guanidinoacetate[c]	1	B118_RS0110200	-1000	1000	1	Glycine, serine and threonine metabolism; Arginine and proline metabolism	[]	[]	2.1.4.1
1047	r_1049	R08572	ATP[c] + D-Glycerate[c] <=> ADP[c] + 2-Phospho-D-glycerate[c]	1	B118_RS0105350	-1000	1000	1	Pentose phosphate pathway; Glycine, serine and threonine metabolism; Glycerolipid metabolism; Glyoxylate and dicarboxylate metab... <Preview truncated at 128 characters>	[]	[]	2.7.1.165
1048	r_1050	R11021	H2O[c] + gamma-L-Glutamyl-S-(hercyn-2-yl)-L-cysteine-S-oxide[c] <=> 3 H+[c] + L-Glutamate[c] + S-(Hercyn-2-yl)-L-cysteine-S-oxide[c]	1	B118_RS0125190	-1000	1000	1	Histidine metabolism	[]	[]	3.5.1.118
1049	r_1051	R01989	4-Aminobutanoate[c] + L-Arginine[c] <=> L-Ornithine[c] + 4-Guanidinobutanoate[c]	1	B118_RS0110200	-1000	1000	1	Arginine and proline metabolism	[]	[]	2.1.4.1
1050	r_1052	R01868	(S)-Dihydroorotate[c] + Menaquinone[c] <=> 2 H+[c] + Orotate[c] + Menaquinol[c]	1	B118_RS0107865	-1000	1000	1	Pyrimidine metabolism	[]	[]	1.3.5.2
1051	r_1053	R06514	dTDP-4-oxo-6-deoxy-D-glucose[c] <=> dTDP-4-dehydro-6-deoxy-beta-L-mannose[c]	1	((B118_RS0125760) or (B118_RS0117920))	-1000	1000	1	Polyketide sugar unit biosynthesis; Streptomycin biosynthesis	[]	[]	5.1.3.13
1052	r_1054	R04737	NAD+[c] + (S)-3-Hydroxyhexadecanoyl-CoA[c] <=> H+[c] + NADH[c] + 3-Oxopalmitoyl-CoA[c]	1	((B118_RS0114830) or (B118_RS0115230))	-1000	1000	1	Fatty acid metabolism	[]	[]	1.1.1.35
1053	r_1055	R00353	Pyruvate[c] + Malonyl-CoA[c] <=> Acetyl-CoA[c] + Oxaloacetate[c]	1	B118_RS0107885	-1000	1000	1	Propanoate metabolism	[]	[]	2.1.3.1
1054	r_1056	R05100	H+[c] + 6-Oxohexanoate[c] <=> H2O[c] + Cyclohexan-1,2-dione[c]	1	B118_RS0106175	-1000	1000	1	Caprolactam degradation	[]	[]	3.7.1.11
1055	r_1057	R04909	CO2[c] + 5-Hydroxykynurenamine[c] <=> H+[c] + 5-Hydroxykynurenine[c]	1	B118_RS0106810	-1000	1000	1	Tryptophan metabolism	[]	[]	4.1.1.28
1056	r_1058	R02426	CDP-glucose[c] -> H2O[c] + CDP-4-dehydro-6-deoxy-D-glucose[c]	0	B118_RS0118685	0	1000	1	Amino sugar and nucleotide sugar metabolism	[]	[]	4.2.1.45
1057	r_1059	R00749	Ethanolamine[c] -> NH3[c] + Acetaldehyde[c]	0	((B118_RS0119510) or (B118_RS0115315) or (B118_RS0125670))	0	1000	1	Glycerophospholipid metabolism	[]	[]	4.3.1.7
1058	r_1060	R00930	Pyruvate[c] + (S)-Methylmalonyl-CoA[c] <=> Oxaloacetate[c] + Propanoyl-CoA[c]	1	B118_RS0107885	-1000	1000	1	Propanoate metabolism	[]	[]	2.1.3.1
1059	r_1061	R00670	H+[c] + L-Ornithine[c] -> CO2[c] + Putrescine[c]	0	B118_RS0101880	0	1000	1	Arginine and proline metabolism; Glutathione metabolism	[]	[]	4.1.1.17
1060	r_1062	R04134	2-Hydroxyhepta-2,4-dienedioate[c] -> 2-Oxohept-3-enedioate[c]	0	B118_RS0104075	0	1000	1	Tyrosine metabolism	[]	[]	5.3.3.-
1061	r_1063	R01440	D-Xylulose_5-phosphate[c] + Formaldehyde[c] <=> D-Glyceraldehyde_3-phosphate[c] + Glycerone[c]	1	B118_RS0114715	-1000	1000	1	Methane metabolism	[]	[]	2.2.1.3
1062	r_1064	R07890	NAD+[c] + 3-Hydroxy-OPC8-CoA[c] <=> H+[c] + NADH[c] + 3-Oxo-OPC8-CoA[c]	1	((B118_RS0115230) or (B118_RS0114830))	-1000	1000	1	alpha-Linolenic acid metabolism	[]	[]	1.1.1.35; 1.1.1.211
1063	r_1065	R00909	H2O[c] + N-Acetyl-beta-alanine[c] <=> Acetate[c] + beta-Alanine[c]	1	B118_RS0118175	-1000	1000	1	beta-Alanine metabolism	[]	[]	3.5.1.21
1064	r_1066	R01937	2 H+[c] + H2O[c] + NADH[c] + 2-Aminomuconate[c] <=> NAD+[c] + NH3[c] + 2-Oxoadipate[c]	1	B118_RS0107270	-1000	1000	1	Tryptophan metabolism	[]	[]	1.5.1.-
1065	r_1067	R05608	D-Galactarate[c] -> H2O[c] + 5d4dglcr[c]	0	((B118_RS0117840) or (B118_RS0125785) or (B118_RS0125900) or (B118_RS29075))	0	1000	1	Ascorbate and aldarate metabolism	[]	[]	4.2.1.42
1066	r_1068	R01975	NAD+[c] + (S)-3-Hydroxybutanoyl-CoA[c] -> H+[c] + NADH[c] + Acetoacetyl-CoA[c]	0	((B118_RS0115230) or (B118_RS0114830))	0	1000	1	Butanoate metabolism; Fatty acid metabolism; Lysine degradation; Tryptophan metabolism	[]	[]	1.1.1.35; 1.1.1.211
1067	r_1069	R01663	H+[c] + H2O[c] + dCMP[c] -> NH3[c] + dUMP[c]	0	B118_RS0105910	0	1000	1	Pyrimidine metabolism	[]	[]	3.5.4.12
1068	r_1070	R00344	Pyruvate[c] + ATP[c] + HCO3-[c] <=> H+[c] + Orthophosphate[c] + ADP[c] + Oxaloacetate[c]	1	B118_RS0125710	-1000	1000	1	Citrate cycle (TCA cycle); Pyruvate metabolism	[]	[]	6.4.1.1
1069	r_1071	R07418	H2O[c] + NADP+[c] + ggluaba[c] -> 2 H+[c] + NADPH[c] + ggluabt[c]	0	((B118_RS0112910) or (B118_RS0118270))	0	1000	1	Arginine and proline metabolism	[]	[]	1.2.1.-
1070	r_1072	R00366	Oxygen[c] + H2O[c] + Glycine[c] -> H2O2[c] + NH3[c] + Glyoxylate[c]	0	B118_RS0100355	0	1000	1	Glycine, serine and threonine metabolism	[]	[]	1.4.3.3; 1.4.3.19
1071	r_1073	R01583	D-Glutamate[c] <=> H2O[c] + 5-Oxo-D-proline[c]	1	B118_RS0112245	-1000	1000	1	D-Glutamine and D-glutamate metabolism	[]	[]	4.2.1.48
1072	r_1074	R08059	NADP+[c] + 5,10-Methylenetetrahydromethanopterin[c] <=> NADPH[c] + 5,10-Methenyltetrahydromethanopterin[c]	1	B118_RS0107270	-1000	1000	1	Methane metabolism	[]	[]	1.5.1.-
1073	r_1075	R05298	Pyruvate[c] + Propanal[c] <=> 4-Hydroxy-2-oxohexanoic_acid[c]	1	B118_RS0113255	-1000	1000	1	Xylene degradation	[]	[]	4.1.3.-
1074	r_1076	R00418	UDP-N-acetyl-D-glucosamine[c] <=> UDP-N-acetyl-D-galactosamine[c]	1	B118_RS0107155	-1000	1000	1	Amino sugar and nucleotide sugar metabolism	[]	[]	5.1.3.7
1075	r_1077	R01730	NADP+[c] + Prephenate[c] -> CO2[c] + NADPH[c] + 3-(4-Hydroxyphenyl)pyruvate[c]	0	B118_RS0101025	0	1000	1	Phenylalanine, tyrosine and tryptophan biosynthesis	[]	[]	1.3.1.13; 1.3.1.43
1076	r_1078	R04739	NAD+[c] + (S)-3-Hydroxytetradecanoyl-CoA[c] <=> H+[c] + NADH[c] + 3-Oxotetradecanoyl-CoA[c]	1	((B118_RS0115230) or (B118_RS0114830))	-1000	1000	1	Fatty acid metabolism	[]	[]	1.1.1.35; 1.1.1.211
1077	r_1079	R05076	L-erythro-3-Methylmalyl-CoA[c] <=> H2O[c] + Mesaconyl-CoA[c]	1	((B118_RS0127345) or (B118_RS0115225) or (B118_RS0102990) or (B118_RS0118205) or (B118_RS0109365) or (B118_RS0103105) or (B118_RS0102925) or (B118_RS0120815) or (B118_RS0109065) or (B118_RS0113880) or (B118_RS0103845))	-1000	1000	1	Glyoxylate and dicarboxylate metabolism; C5-Branched dibasic acid metabolism	[]	[]	4.2.1.148
1078	r_1080	R08056	D-Glucarate[c] -> H2O[c] + 2-Dehydro-3-deoxy-D-glucarate[c]	0	B118_RS0126560	0	1000	1	Ascorbate and aldarate metabolism	[]	[]	4.2.1.40
1079	r_1081	R05805	ADP[c] + D-Fructose_6-phosphate[c] <=> AMP[c] + D-Fructose_1,6-bisphosphate[c]	1	((B118_RS28645) or (B118_RS0105120) or (B118_RS0114620) or (B118_RS0105340) or (B118_RS0103830))	-1000	1000	1	Methane metabolism	[]	[]	2.7.1.146
1080	r_1082	R00217	H+[c] + Oxaloacetate[c] -> Pyruvate[c] + CO2[c]	0	B118_RS0116645	0	1000	1	Pyruvate metabolism	[]	[]	4.1.1.3
1081	r_1083	R00740	NADP+[c] + CoA[c] + 3-Oxopropanoate[c] <=> H+[c] + NADPH[c] + Malonyl-CoA[c]	1	((B118_RS0112910) or (B118_RS0118270))	-1000	1000	1	Propanoate metabolism	[]	[]	1.2.1.18
1082	r_1084	R01732	H2O[c] + Riboflavin[c] <=> Ribitol[c] + Lumichrome[c]	1	B118_RS0113265	-1000	1000	1	Riboflavin metabolism	[]	[]	3.5.99.1
1083	r_1085	R00977	NAD+[c] + 56dura[c] <=> H+[c] + NADH[c] + Uracil[c]	1	B118_RS0101025	-1000	1000	1	Pyrimidine metabolism	[]	[]	1.3.1.1
1084	r_1086	R00685	H+[c] + L-Tryptophan[c] -> CO2[c] + Tryptamine[c]	0	B118_RS0106810	0	1000	1	Tryptophan metabolism	[]	[]	4.1.1.28
1085	r_1087	R01686	L-Arginine[c] + Taurine[c] <=> L-Ornithine[c] + Taurocyamine[c]	1	B118_RS0127435	-1000	1000	1	Taurine and hypotaurine metabolism	[]	[]	2.1.4.1
1086	r_1088	R06928	H2O[c] + NAD+[c] + 2-Naphthaldehyde[c] <=> 2 H+[c] + NADH[c] + 2_Naphthoic_acid[c]	1	((B118_RS0118270) or (B118_RS0112910))	-1000	1000	1	Naphthalene degradation	[]	[]	1.2.1.-
1087	r_1089	R01385	UDP-glucuronate[c] <=> udpgalur[c]	1	B118_RS0102090	-1000	1000	1	Amino sugar and nucleotide sugar metabolism	[]	[]	5.1.3.6
1088	r_1090	R07674	H2O[c] + L-Galactose_1_phosphate[c] <=> H+[c] + Orthophosphate[c] + L-Galactose[c]	1	((B118_RS0106715) or (B118_RS0113160))	-1000	1000	1	Ascorbate and aldarate metabolism	[]	[]	3.1.3.-
1089	r_1091	R02743	gamma-L-Glutamyl-L-cysteine[c] -> L-Cysteine[c] + 5oxpro[c]	0	B118_RS0108730	0	1000	1	Glutathione metabolism	[]	[]	2.3.2.4
1090	r_1092	R01660	3-Phospho-D-glyceroyl_phosphate[c] + D-Glucose_1-phosphate[c] <=> H+[c] + 3-Phospho-D-glycerate[c] + alpha-D-Glucose_1,6-biphosphate[c]	1	B118_RS0105155	-1000	1000	1	Starch and sucrose metabolism	[]	[]	2.7.1.106
1091	r_1093	R02752	D-Glucarate[c] -> H2O[c] + 5d4dglcr[c]	0	B118_RS0126560	0	1000	1	Ascorbate and aldarate metabolism	[]	[]	4.2.1.40
1092	r_1094	R01804	H2O[c] + Phosphoenolpyruvate[c] + N-Acetyl-D-mannosamine[c] -> H+[c] + Orthophosphate[c] + acnam[c]	0	B118_RS0107830	0	1000	1	Amino sugar and nucleotide sugar metabolism	[]	[]	2.5.1.56; 4.1.3.19
1093	r_1095	R02755	H2O[c] + NADP+[c] + meso-2,6-Diaminoheptanedioate[c] <=> H+[c] + NADPH[c] + NH3[c] + L-2-Amino-6-oxopimelate[c]	1	B118_RS0119505	-1000	1000	1	Lysine biosynthesis	[]	[]	1.4.1.16
1094	r_1096	R03046	beta-Alanyl-CoA[c] <=> NH3[c] + Propenoyl-CoA[c]	1	B118_RS0107675	-1000	1000	1	beta-Alanine metabolism	[]	[]	4.3.1.6
1095	r_1097	R01021	H+[c] + ATP[c] + Choline[c] <=> ADP[c] + Choline_phosphate[c]	1	B118_RS0116650	-1000	1000	1	Glycerophospholipid metabolism	[]	[]	2.7.1.32
1096	r_1098	R00699	H+[c] + L-Phenylalanine[c] -> CO2[c] + peamn[c]	0	B118_RS0106810	0	1000	1	Phenylalanine metabolism	[]	[]	4.1.1.28; 4.1.1.53
1097	r_1099	R07245	Carbamoyl_phosphate[c] + N-Acetylornithine[c] -> 2 H+[c] + Orthophosphate[c] + N-Acetyl-L-citrulline[c]	0	((B118_RS0102320) or (B118_RS0112480) or (B118_RS0112485) or (B118_RS0127430))	0	1000	1	Arginine biosynthesis	[]	[]	2.1.3.9
1098	r_1100	R04743	NAD+[c] + (S)-Hydroxydecanoyl-CoA[c] <=> H+[c] + NADH[c] + 3-Oxodecanoyl-CoA[c]	1	((B118_RS0114830) or (B118_RS0115230))	-1000	1000	1	Fatty acid metabolism; Fatty acid elongation	[]	[]	1.1.1.35; 1.1.1.211
1099	r_1101	R00603	H2O[c] + Dichloromethane[c] <=> 2 H+[c] + Formaldehyde[c] + 2 Chloride[c]	1	((B118_RS0121320) or (B118_RS0109600) or (B118_RS0120760))	-1000	1000	1	Chloroalkane and chloroalkene degradation	[]	[]	4.5.1.3
1100	r_1102	R02081	CoA[c] + 2 NAD+[c] + mev-R[c] <=> 2 H+[c] + 2 NADH[c] + (S)-3-Hydroxy-3-methylglutaryl-CoA[c]	1	B118_RS0116630	-1000	1000	1	Terpenoid backbone biosynthesis	[]	[]	1.1.1.88
1101	r_1103	R00669	H2O[c] + N-Acetylornithine[c] <=> Acetate[c] + L-Ornithine[c]	1	B118_RS0101045	-1000	1000	1	Arginine biosynthesis	[]	[]	3.5.1.14; 3.5.1.16
1102	r_1104	R08558	NADP+[c] + Choline[c] <=> H+[c] + NADPH[c] + Betaine_aldehyde[c]	1	((B118_RS0113335) or (B118_RS0110185) or (B118_RS0115790) or (B118_RS0126105) or (B118_RS0103055) or (B118_RS0123165) or (B118_RS0113495))	-1000	1000	1	Glycine, serine and threonine metabolism	[]	[]	1.1.1.1
1103	r_1105	R00736	H+[c] + L-Tyrosine[c] -> CO2[c] + tym[c]	0	B118_RS0106810	0	1000	1	Tyrosine metabolism	[]	[]	4.1.1.25; 4.1.1.28
1104	r_1106	R03244	L-Ribulose_5-phosphate[c] <=> D-Xylulose_5-phosphate[c]	1	B118_RS0116190	-1000	1000	1	Pentose and glucuronate interconversions; Ascorbate and aldarate metabolism	[]	[]	5.1.3.22; 5.-.-.-
1105	r_1107	R02133	H2O[c] + Thiamin[c] -> 2 H+[c] + 4-Amino-5-hydroxymethyl-2-methylpyrimidine[c] + 4mhetz[c]	0	B118_RS0101285	0	1000	1	Thiamine metabolism	[]	[]	3.5.99.2
1106	r_1108	R08094	NAD+[c] + 3-Hydroxy-5-methylhex-4-enoyl-CoA[c] -> H+[c] + NADH[c] + 5-Methyl-3-oxo-4-hexenoyl-CoA[c]	0	((B118_RS0114830) or (B118_RS0115230))	0	1000	1	Geraniol degradation	[]	[]	1.1.1.35
1107	r_1109	R00944	H2O[c] + 10-Formyltetrahydrofolate[c] -> H+[c] + Tetrahydrofolate[c] + Formate[c]	0	B118_RS0100995	0	1000	1	Glyoxylate and dicarboxylate metabolism	[]	[]	3.5.1.10
1108	r_1110	R07307	H+[c] + 2 H2O[c] + dCTP[c] <=> Pyrophosphate[c] + NH3[c] + dUMP[c]	1	((B118_RS0108860) or (B118_RS0120865))	-1000	1000	1	Pyrimidine metabolism	[]	[]	3.5.4.30
1109	r_1111	R01652	H+[c] + (2S)-2-Isopropyl-3-oxosuccinate[c] -> CO2[c] + 4-Methyl-2-oxopentanoate[c]	0	s0001	0	1000	1	Valine, leucine and isoleucine biosynthesis	[]	[]	[]
1110	r_1112	R02063	3 H+[c] + 3 NADPH[c] + Geranylgeranyl_diphosphate[c] <=> 3 NADP+[c] + Phytyl_diphosphate[c]	1	B118_RS0102085	-1000	1000	1	Terpenoid backbone biosynthesis	[]	[]	1.3.1.83
1111	r_1113	R00920	CoA[c] + ATP[c] + Propanoate[c] <=> Orthophosphate[c] + ADP[c] + Propanoyl-CoA[c]	1	B118_RS0111215	-1000	1000	1	Propanoate metabolism	[]	[]	6.2.1.13
1112	r_1114	R05226	Adenosyl_cobyrinate-hexaamide[c] + (R)-1-Aminopropan-2-ol[c] <=> H2O[c] + Adenosyl_cobinamide[c]	1	B118_RS0105835	-1000	1000	1	Porphyrin and chlorophyll metabolism	[]	[]	3.5.1.90
1113	r_1115	R02941	H2O[c] + NAD+[c] + Salicylaldehyde[c] <=> 2 H+[c] + NADH[c] + Salicylate[c]	1	((B118_RS0112910) or (B118_RS0118270))	-1000	1000	1	Naphthalene degradation	[]	[]	1.2.1.65; 1.2.1.-
1114	r_1116	R04424	2-Methylcitrate[c] <=> H+[c] + H2O[c] + (Z)-But-2-ene-1,2,3-tricarboxylate[c]	1	B118_RS0113885	-1000	1000	1	Propanoate metabolism	[]	[]	4.2.1.79
1115	r_1117	R01167	H+[c] + L-Histidine[c] <=> CO2[c] + Histamine[c]	1	B118_RS0106810	-1000	1000	1	Histidine metabolism	[]	[]	4.1.1.22; 4.1.1.28
1116	r_1118	R04748	NAD+[c] + (S)-Hydroxyhexanoyl-CoA[c] <=> H+[c] + NADH[c] + 3-Oxohexanoyl-CoA[c]	1	((B118_RS0114830) or (B118_RS0115230))	-1000	1000	1	Fatty acid metabolism; Fatty acid elongation	[]	[]	1.1.1.35; 1.1.1.211
1117	r_1119	R05392	Hydrochloric_acid[c] + trans-2-Chlorodienelactone[c] <=> 2,5-Dichloro-cis,cis-muconate[c]	1	B118_RS0108315	-1000	1000	1	Chlorocyclohexane and chlorobenzene degradation	[]	[]	5.5.1.7
1118	r_1120	R01662	3-Phospho-D-glyceroyl_phosphate[c] <=> H+[c] + 23dpg[c]	1	B118_RS0108765	-1000	1000	1	Glycolysis/Gluconeogenesis	[]	[]	5.4.2.1; 5.4.2.4
1119	r_1121	R03595	H2O[c] + Hydrogen_selenide[c] + ATP[c] <=> 2 H+[c] + Orthophosphate[c] + AMP[c] + Selenophosphate[c]	1	B118_RS0109940	-1000	1000	1	Selenocompound metabolism	[]	[]	2.7.9.3
1120	r_1122	R07678	H+[c] + Orthophosphate[c] + GDP-L-galactose[c] <=> GDP[c] + L-Galactose_1_phosphate[c]	1	B118_RS0113975	-1000	1000	1	Ascorbate and aldarate metabolism	[]	[]	2.7.-.-
1121	r_1123	R03470	H+[c] + 2-Carboxy-2,5-dihydro-5-oxofuran-2-acetate[c] -> CO2[c] + 5odhf2a[c]	0	B118_RS0104675	0	1000	1	Benzoate degradation	[]	[]	4.1.1.44
1122	r_1124	R03077	UTP[c] + beta_L_Arabinose_1_phosphate[c] <=> Pyrophosphate[c] + UDP-L-arabinose[c]	1	B118_RS0104130	-1000	1000	1	Amino sugar and nucleotide sugar metabolism	[]	[]	2.7.7.37
1123	r_1125	R07263	H+[c] + 2-Succinylbenzoyl-CoA[c] -> H2O[c] + 1,4-Dihydroxy-2-naphthoyl-CoA[c]	0	B118_RS0114505	0	1000	1	Ubiquinone and other terpenoid-quinone biosynthesis	[]	[]	4.1.3.36
1124	r_1126	R02472	NADP+[c] + (R)-Pantoate[c] <=> H+[c] + NADPH[c] + 2-Dehydropantoate[c]	1	((B118_RS0103975) or (B118_RS0123895) or (B118_RS0123895))	-1000	1000	1	Pantothenate and CoA biosynthesis	[]	[]	1.1.1.169
1125	r_1127	R07417	H2O[c] + NAD+[c] + ggluaba[c] -> 2 H+[c] + NADH[c] + ggluabt[c]	0	((B118_RS0118270) or (B118_RS0112910))	0	1000	1	Arginine and proline metabolism	[]	[]	1.2.1.-
1126	r_1128	R06521	H2O[c] + Sphingosine_1_phosphate[c] <=> H+[c] + Orthophosphate[c] + Sphingoid[c]	1	((B118_RS0113160) or (B118_RS0106715))	-1000	1000	1	Sphingolipid metabolism	[]	[]	3.1.3.4; 3.1.3.-
1127	r_1129	R04741	NAD+[c] + (S)-3-Hydroxydodecanoyl-CoA[c] <=> H+[c] + NADH[c] + 3-Oxododecanoyl-CoA[c]	1	((B118_RS0114830) or (B118_RS0115230))	-1000	1000	1	Fatty acid metabolism	[]	[]	1.1.1.35; 1.1.1.211
1128	r_1130	R00181	H+[c] + H2O[c] + AMP[c] <=> NH3[c] + IMP[c]	1	B118_RS0122950	-1000	1000	1	Purine metabolism	[]	[]	3.5.4.6; 3.5.4.17
1129	r_1131	R06935	H2O[c] + NAD+[c] + 4-Hydroxymethylsalicylaldehyde[c] <=> 2 H+[c] + NADH[c] + 4-Hydroxymethylsalicylate[c]	1	((B118_RS0118270) or (B118_RS0112910))	-1000	1000	1	Naphthalene degradation	[]	[]	1.2.1.-
1130	r_1132	R01036	NAD+[c] + Glycerol[c] <=> H+[c] + NADH[c] + D-Glyceraldehyde[c]	1	((B118_RS0113495) or (B118_RS0123165) or (B118_RS0126105) or (B118_RS0115790) or (B118_RS0103055) or (B118_RS0110185) or (B118_RS0113335))	-1000	1000	1	Glycerolipid metabolism	[]	[]	1.1.1.1; 1.1.1.2; 1.1.1.21; 1.1.1.72
1131	r_1133	R01875	H+[c] + Thiosulfate[c] + 2 Glutathione[c] <=> Hydrogen_sulfide[c] + Sulfite[c] + gthox[c]	1	((B118_RS0103880) or (B118_RS0110060) or (B118_RS0127380))	-1000	1000	1	Glutathione metabolism	[]	[]	2.8.1.3
1132	r_1134	R00872	H2O[c] + beta-D-Fructose_2-phosphate[c] <=> H+[c] + Orthophosphate[c] + D-Fructose[c]	1	((B118_RS0113160) or (B118_RS0106715))	-1000	1000	1	Fructose and mannose metabolism	[]	[]	3.1.3.-
1133	r_1135	R02167	H2O[c] + D-Mannitol_1-phosphate[c] <=> H+[c] + Orthophosphate[c] + Mannitol[c]	1	((B118_RS0100810) or (B118_RS0102205) or (B118_RS0100695))	-1000	1000	1	Fructose and mannose metabolism	[]	[]	3.1.3.22
1134	r_1136	R06601	H2O[c] + 5-Hydroxyisourate[c] -> H+[c] + 5-Hydroxy-2-oxo-4-ureido-2,5-dihydro-1H-imidazole-5-carboxylate[c]	0	B118_RS0107880	0	1000	1	Purine metabolism	[]	[]	3.5.2.17
1135	r_1137	R03034	H2O[c] + D-Galactono-1,4-lactone[c] <=> H+[c] + D-Galactonate[c]	1	((B118_RS0104045) or (B118_RS0108960))	-1000	1000	1	Galactose metabolism	[]	[]	3.1.1.25
1136	r_1138	R01676	H+[c] + H2O[c] + Guanine[c] -> NH3[c] + Xanthine[c]	0	((B118_RS0108250) or (B118_RS0108840))	0	1000	1	Purine metabolism	[]	[]	3.5.4.3
1137	r_1139	R06834	2,3,5-Trichloro-cis,cis-muconate[c] <=> Hydrochloric_acid[c] + 2,5-Dichloro-carboxymethylenebut-2-en-4-olide[c]	1	B118_RS0108315	-1000	1000	1	Chlorocyclohexane and chlorobenzene degradation	[]	[]	5.5.1.7
1138	r_1140	R01064	2dh3dgal6p[c] <=> Pyruvate[c] + D-Glyceraldehyde_3-phosphate[c]	1	B118_RS0105970	-1000	1000	1	Galactose metabolism	[]	[]	4.1.2.21
1139	r_1141	R01980	ATP[c] + D-Galacturonate[c] <=> ADP[c] + D-Galacturonate_1-phosphate[c]	1	B118_RS29000	-1000	1000	1	Amino sugar and nucleotide sugar metabolism	[]	[]	2.7.1.44
1140	r_1142	R00260	L-Glutamate[c] <=> D-Glutamate[c]	1	B118_RS0118930	-1000	1000	1	D-Glutamine and D-glutamate metabolism	[]	[]	5.1.1.3
1141	r_1143	R05339	D-arabino-6-Phospho-hex-3-ulose[c] <=> D-Fructose_6-phosphate[c]	1	((B118_RS0112780) or (B118_RS0118525))	-1000	1000	1	Methane metabolism	[]	[]	5.-.-.-
1142	r_1144	R00189	ATP[c] + NH3[c] + Deamino-NAD+[c] -> Pyrophosphate[c] + NAD+[c] + AMP[c]	0	B118_RS0115305	0	1000	1	Nicotinate and nicotinamide metabolism	[]	[]	6.3.1.5
1143	r_1145	R01238	H+[c] + 4-Hydroxybenzoate[c] <=> CO2[c] + Phenol[c]	1	B118_RS0100670	-1000	1000	1	Aminobenzoate degradation	[]	[]	4.1.1.61
1144	r_1146	R08557	NAD+[c] + Choline[c] <=> H+[c] + NADH[c] + Betaine_aldehyde[c]	1	((B118_RS0110630 or B118_RS0103520) or (B118_RS0113495 or B118_RS0123165 or B118_RS0126105 or B118_RS0115790 or B118_RS0103055 or B118_RS0113335 or B118_RS0110185))	-1000	1000	1	Glycine, serine and threonine metabolism	[]	[]	1.1.1.1
1145	r_1147	R06520	H2O[c] + sph1p[c] <=> H+[c] + Orthophosphate[c] + sphgn[c]	1	((B118_RS0106715) or (B118_RS0113160))	-1000	1000	1	Sphingolipid metabolism	[]	[]	3.1.3.4; 3.1.3.-
1146	r_1148	R00643	Oxygen[c] + L-Galactono-1,4-lactone[c] <=> H+[c] + H2O2[c] + Ascorbate[c]	1	((B118_RS0125575) or (B118_RS0114865))	-1000	1000	1	Ascorbate and aldarate metabolism	[]	[]	1.3.3.12
1147	r_1149	R04745	NAD+[c] + (S)-Hydroxyoctanoyl-CoA[c] <=> H+[c] + 3-Oxooctanoyl-CoA[c] + NADH[c]	1	((B118_RS0114830) or (B118_RS0115230))	-1000	1000	1	Fatty acid metabolism; Fatty acid elongation	[]	[]	1.1.1.35; 1.1.1.211
1148	r_1150	R02287	L-Glutamate[c] + 5-Formiminotetrahydrofolate[c] <=> Tetrahydrofolate[c] + N-Formimino-L-glutamate[c]	1	((B118_RS0107805) or (B118_RS0111745))	-1000	1000	1	Histidine metabolism	[]	[]	2.1.2.5
1149	r_1151	B0000p	40 H2O[c] + 40 ATP[c] + 0.432 Protein_biomass[c] + 0.1 RNA_biomass[c] + 0.042 DNA_biomass[c] + 0.027 Phospholipids_biomass[c] + 0.018 TAG_biomass[c] + 0.13 Peptidoglycan_biomass[c] + 0.052 Carbohydrate_biomass[c] + 0.078 Teich_biomass[c] + 0.03 Cofactor_biomass[c] -> 42.0655 H+[c] + 40 Orthophosphate[c] + 40 ADP[c] + Biomass[c]	0		0	1000	1	Biomass	[]	[]	[]
1150	r_1152	B0001	0.597 UTP[c] + 0.641 ATP[c] + 0.777 CTP[c] + 1.069 GTP[c] -> 3.084 Pyrophosphate[c] + RNA_biomass[c]	0	(B118_RS0107840 and B118_RS0100320 and B118_RS0100120 and B118_RS0100115 and B118_RS0117110)	0	1000	1	RNA synthesis	[]	[]	[]
1151	r_1153	B0002p	0.49 dATP[c] + 1.128 dCTP[c] + 1.128 dGTP[c] + 0.49 dTTP[c] -> 3.236 Pyrophosphate[c] + DNA_biomass[c]	0	(B118_RS0114080 and B118_RS0118335 and B118_RS0108155 and B118_RS0111480 and B118_RS0127695 and B118_RS0105255 and B118_RS0120780 and B118_RS0111325)	0	1000	1	DNA synthesis	[]	[]	[]
1152	r_1154	B0003p	41 H2O[c] + 40 ATP[c] + 0.212 L-Glutamine[c] + 0.215 L-Glutamate[c] + 1.933 Glycine[c] + 1.012 L-Serine[c] + 0.239 L-Cysteine[c] + 1.637 L-Alanine[c] + 1.017 L-Arginine[c] + 1.117 L-Proline[c] + 0.068 L-Lysine[c] + 0.06 L-Methionine[c] + 0.312 L-Aspartate[c] + 0.1 L-Asparagine[c] + 0.145 L-Isoleucine[c] + 0.079 L-Phenylalanine[c] + 0.053 L-Tyrosine[c] + 0.203 L-Histidine[c] + 0.588 L-Threonine[c]…	0		0	1000	1	Protein biosynthesis	[]	[]	[]
1153	r_1155	B0004p	0.266 Phosphatidylethanolamine[c] + 0.273 Phosphatidylinositol[c] + 0.026 Phosphatidylglycerol[c] + 0.17 Cardiolipin[c] + 0.235 Phosphatidyl-N-methylethanolamine[c] + 0.035 Phosphatidylinositol_dimannosides[c] -> 0.349132 H+[c] + Phospholipids_biomass[c]	0		0	1000	1	Phospholipid biosynthesis	[]	[]	[]
1154	r_1156	B0005p	0.143 H+[c] + 0.021 Octadecanoic_acid[c] + 0.357 Hexadecanoic_acid[c] + 0.047 Tetradecanoic_acid[c] + 0.361 Heptadecanoic_acid[c] + 0.214 Pentadecanoic_acid[c] <=> Fatty_acid[c]	1		-1000	1000	1	Triacylglycerol biosynthesis	[]	[]	[]
1155	r_1157	B0006	0.405 CO2[c] + 3 Fatty_acid[c] + sn-Glycerol_3-phosphate[c] -> 0.405 Oxygen[c] + TAG_biomass[c]	0		0	1000	1	Triacylglycerol biosynthesis	[]	[]	[]
1156	r_1158	B0007	4.813 H2O[c] + 4.813 ATP[c] + 1.326 UDP-N-acetyl-D-glucosamine[c] + 1.273 Glycine[c] + 1.326 meso-2,6-Diaminoheptanedioate[c] + 0.928 D-Alanyl-D-alanine[c] + 1.286 D-Glutamate[c] + 0.888 UDP-N-glycolylmuramate[c] -> 4.813 H+[c] + 4.813 Orthophosphate[c] + 1.326 UDP[c] + 4.813 ADP[c] + 0.888 UMP[c] + 0.464 D-Alanine[c] + Peptidoglycan_biomass[c]	0		0	1000	1	Peptidoglycan biosynthesis	[]	[]	[]
1157	r_1159	B0008	H+[c] + Oxygen[c] + NADPH[c] + UDP-N-acetylmuramate[c] <=> H2O[c] + NADP+[c] + UDP-N-glycolylmuramate[c]	1		-1000	1000	1	Peptidoglycan biosynthesis	[]	[]	[]
1158	r_1160	B0009	1.897 UDP-N-acetyl-D-glucosamine[c] + 3.794 UDP-D-galactose[c] -> 5.691 UDP[c] + Carbohydrate_biomass[c]	0		0	1000	1	Carbohydrate biosynthesis	[]	[]	[]
1159	r_1161	B0010	0.094 H2O[c] + 0.094 ATP[c] + 0.094 UDP-N-acetyl-D-glucosamine[c] + 0.094 L-Lysine[c] + 0.377 Polyribitolphosphate[c] -> 0.094 H+[c] + 0.094 Orthophosphate[c] + 0.094 UDP[c] + 0.094 ADP[c] + Teich_biomass[c]	0		0	1000	1	Teichoic acid biosynthesis	[]	[]	[]
1160	r_1162	B0011	12 H+[c] + 12 ATP[c] + 12 Ribitol[c] <=> 12 H2O[c] + 12 ADP[c] + Polyribitolphosphate[c]	1		-1000	1000	1	Polyribitolphosphate biosynthesis	[]	[]	[]
1161	r_1163	B0012	0.149 NADP+[c] + 0.145 CoA[c] + 0.167 NAD+[c] + 0.01 Acyl-carrier_protein[c] + 0.249 Tetrahydrofolate[c] + 0.141 FAD[c] + 0.243 FMN[c] + 0.13 Menaquinone[c] + 0.111 Ions[c] -> Cofactor_biomass[c]	0		0	1000	1	Cofactor biosynthesis	[]	[]	[]
1162	r_1164	B0013	Biomass[c] -> Biomass[e]	0		0	1000	1	Transport	[]	[]	[]
1163	r_1165	B0014	0.93 Potassium[c] + 0.021 Sulfate[c] + 0.025 Chloride[c] -> Ions[c]	0		0	1000	1	Cofactor biosynthesis	[]	[]	[]
1164	r_1166	EX_Fe(III)dicitrate	Fe(III)dicitrate[e] <=>	1		0	1000	1	Exchange	[]	[]	[]
1165	r_1167	r_1303	Fe(III)dicitrate[e] <=> Fe(III)dicitrate[c]	1		-1000	1000	1	Transport	[]	[]	[]
1166	r_1168	EX_glu-L	L-Glutamate[e] <=>	1		0	1000	1	Exchange	[]	[]	[]
1167	r_1169	r_1318	L-Glutamate[e] <=> L-Glutamate[c]	1		-1000	1000	1	Transport	[]	[]	[]
1168	r_1170	EX_2aeppn	2-Aminoethylphosphonate[e] <=>	1		0	1000	1	Exchange	[]	[]	[]
1169	r_1171	r_1264	2-Aminoethylphosphonate[e] <=> 2-Aminoethylphosphonate[c]	1		-1000	1000	1	Transport	[]	[]	[]
1170	r_1172	EX_Molybdate	Molybdate[e] <=>	1		-10	1000	1	Exchange	[]	[]	[]
1171	r_1173	r_1341	Molybdate[e] <=> Molybdate[c]	1		-1000	1000	1	Transport	[]	[]	[]
1172	r_1174	EX_Melibiose	Melibiose[e] <=>	1		0	1000	1	Exchange	[]	[]	[]
1173	r_1175	r_1340	Melibiose[e] <=> Melibiose[c]	1		-1000	1000	1	Transport	[]	[]	[]
1174	r_1176	EX_Mannitol	Mannitol[e] <=>	1		0	1000	1	Exchange	[]	[]	[]
1175	r_1177	r_1339	Mannitol[e] <=> Mannitol[c]	1		-1000	1000	1	Transport	[]	[]	[]
1176	r_1178	EX_Raffinose	Raffinose[e] <=>	1		0	1000	1	Exchange	[]	[]	[]
1177	r_1179	r_1351	Raffinose[e] <=> Raffinose[c]	1		-1000	1000	1	Transport	[]	[]	[]
1178	r_1180	EX_acgam	N-Acetyl-D-glucosamine[e] <=>	1		0	1000	1	Exchange	[]	[]	[]
1179	r_1181	r_1343	N-Acetyl-D-glucosamine[e] <=> N-Acetyl-D-glucosamine[c]	1		-1000	1000	1	Transport	[]	[]	[]
1180	r_1182	EX_Cadmium	Cadmium[e] <=>	1		0	1000	1	Exchange	[]	[]	[]
1181	r_1183	r_1272	Cadmium[e] <=> Cadmium[c]	1		-1000	1000	1	Transport	[]	[]	[]
1182	r_1184	r_0977	H+[e] <=> H+[c]	1		-1000	1000	1	Transport	[]	[]	[]
1183	r_1185	EX_H	H+[e] <=>	1		-10	1000	1	Exchange	[]	[]	[]
1184	r_1186	EX_Potassium	Potassium[e] <=>	1		-10	1000	1	Exchange	[]	[]	[]
1185	r_1187	EX_Maltotriose	Maltotriose[e] <=>	1		0	1000	1	Exchange	[]	[]	[]
1186	r_1188	r_1337	Maltotriose[e] <=> Maltotriose[c]	1		-1000	1000	1	Transport	[]	[]	[]
1187	r_1189	EX_Maltose	Maltose[e] <=>	1		0	1000	1	Exchange	[]	[]	[]
1188	r_1190	r_1336	Maltose[e] <=> Maltose[c]	1		-1000	1000	1	Transport	[]	[]	[]
1189	r_1191	EX_pro-L	L-Proline[e] <=>	1		0	1000	1	Exchange	[]	[]	[]
1190	r_1192	r_1328	L-Proline[e] <=> L-Proline[c]	1		-1000	1000	1	Transport	[]	[]	[]
1191	r_1193	EX_Glycerol	Glycerol[e] <=>	1		0	1000	1	Exchange	[]	[]	[]
1192	r_1194	EX_ile-L	L-Isoleucine[e] <=>	1		0	1000	1	Exchange	[]	[]	[]
1193	r_1195	r_1322	L-Isoleucine[e] <=> L-Isoleucine[c]	1		-1000	1000	1	Transport	[]	[]	[]
1194	r_1196	EX_Uracil	Uracil[e] <=>	1		0	1000	1	Exchange	[]	[]	[]
1195	r_1197	r_1362	Uracil[e] <=> Uracil[c]	1		-1000	1000	1	Transport	[]	[]	[]
1196	r_1198	EX_Xanthine	Xanthine[e] <=>	1		0	1000	1	Exchange	[]	[]	[]
1197	r_1199	r_1364	Xanthine[e] <=> Xanthine[c]	1		-1000	1000	1	Transport	[]	[]	[]
1198	r_1200	EX_Orthophosphate	Orthophosphate[e] <=>	1		-20	1000	1	Exchange	[]	[]	[]
1199	r_1201	r_1348	Orthophosphate[e] <=> Orthophosphate[c]	1		-1000	1000	1	Transport	[]	[]	[]
1200	r_1202	EX_Betaine	Betaine[e] <=>	1		0	1000	1	Exchange	[]	[]	[]
1201	r_1203	r_1270	Betaine[e] <=> Betaine[c]	1		-1000	1000	1	Transport	[]	[]	[]
1202	r_1204	EX_Stachyose	Stachyose[e] <=>	1		0	1000	1	Exchange	[]	[]	[]
1203	r_1205	r_1357	Stachyose[e] <=> Stachyose[c]	1		-1000	1000	1	Transport	[]	[]	[]
1204	r_1206	EX_Sodium	Sodium[e] <=>	1		-10	1000	1	Exchange	[]	[]	[]
1205	r_1207	r_1356	Sodium[e] <=> Sodium[c]	1		-1000	1000	1	Transport	[]	[]	[]
1206	r_1208	EX_Fe3	Fe3+[e] <=>	1		-10	1000	1	Exchange	[]	[]	[]
1207	r_1209	r_1305	Fe3+[e] <=> Fe3+[c]	1		-1000	1000	1	Transport	[]	[]	[]
1208	r_1210	EX_Nitrate	Nitrate[e] <=>	1		0	1000	1	Exchange	[]	[]	[]
1209	r_1211	r_1345	Nitrate[e] <=> Nitrate[c]	1		-1000	1000	1	Transport	[]	[]	[]
1210	r_1212	EX_Nitrite	Nitrite[e] <=>	1		0	1000	1	Exchange	[]	[]	[]
1211	r_1213	r_1346	Nitrite[e] <=> Nitrite[c]	1		-1000	1000	1	Transport	[]	[]	[]
1212	r_1214	EX_D-Xylose	D-Xylose[e] <=>	1		0	1000	1	Exchange	[]	[]	[]
1213	r_1215	r_1295	D-Xylose[e] <=> D-Xylose[c]	1		-1000	1000	1	Transport	[]	[]	[]
1214	r_1216	EX_D-Sorbitol	D-Sorbitol[e] <=>	1		0	1000	1	Exchange	[]	[]	[]
1215	r_1217	r_1294	D-Sorbitol[e] <=> D-Sorbitol[c]	1		-1000	1000	1	Transport	[]	[]	[]
1216	r_1218	EX_Ferrichrome	Ferrichrome[e] <=>	1		0	1000	1	Exchange	[]	[]	[]
1217	r_1219	r_1306	Ferrichrome[e] <=> Ferrichrome[c]	1		-1000	1000	1	Transport	[]	[]	[]
1218	r_1220	EX_Biotin	Biotin[e] <=>	1		0	1000	1	Exchange	[]	[]	[]
1219	r_1221	r_1271	Biotin[e] <=> Biotin[c]	1		-1000	1000	1	Transport	[]	[]	[]
1220	r_1222	EX_D-Mannose	D-Mannose[e] <=>	1		0	1000	1	Exchange	[]	[]	[]
1221	r_1223	r_1290	D-Mannose[e] <=> D-Mannose[c]	1		-1000	1000	1	Transport	[]	[]	[]
1222	r_1224	EX_Choline	Choline[e] <=>	1		0	1000	1	Exchange	[]	[]	[]
1223	r_1225	r_1276	Choline[e] <=> Choline[c]	1		-1000	1000	1	Transport	[]	[]	[]
1224	r_1226	EX_Cellobiose	Cellobiose[e] <=>	1		0	1000	1	Exchange	[]	[]	[]
1225	r_1227	r_1274	Cellobiose[e] <=> Cellobiose[c]	1		-1000	1000	1	Transport	[]	[]	[]
1226	r_1228	EX_Chitobiose	Chitobiose[e] <=>	1		0	1000	1	Exchange	[]	[]	[]
1227	r_1229	r_1275	Chitobiose[e] <=> Chitobiose[c]	1		-1000	1000	1	Transport	[]	[]	[]
1228	r_1230	EX_Zinc	Zinc[e] <=>	1		-10	1000	1	Exchange	[]	[]	[]
1229	r_1231	r_1365	Zinc[e] <=> Zinc[c]	1		-1000	1000	1	Transport	[]	[]	[]
1230	r_1232	EX_val-L	L-Valine[e] <=>	1		0	1000	1	Exchange	[]	[]	[]
1231	r_1233	EX_NH3	NH3[e] <=>	1		-20	1000	1	Exchange	[]	[]	[]
1232	r_1234	EX_his-L	L-Histidine[e] <=>	1		0	1000	1	Exchange	[]	[]	[]
1233	r_1235	r_1320	L-Histidine[e] <=> L-Histidine[c]	1		-1000	1000	1	Transport	[]	[]	[]
1234	r_1236	EX_Nickel	Nickel[e] <=>	1		0	1000	1	Exchange	[]	[]	[]
1235	r_1237	r_1344	Nickel[e] <=> Nickel[c]	1		-1000	1000	1	Transport	[]	[]	[]
1236	r_1238	EX_Thiamin	Thiamin[e] <=>	1		0	1000	1	Exchange	[]	[]	[]
1237	r_1239	r_1360	Thiamin[e] <=> Thiamin[c]	1		-1000	1000	1	Transport	[]	[]	[]
1238	r_1240	EX_Trehalose	alpha,alpha-Trehalose[e] <=>	1		0	1000	1	Exchange	[]	[]	[]
1239	r_1241	r_1269	alpha,alpha-Trehalose[e] <=> alpha,alpha-Trehalose[c]	1		-1000	1000	1	Transport	[]	[]	[]
1240	r_1242	EX_Hypoxanthine	Hypoxanthine[e] <=>	1		0	1000	1	Exchange	[]	[]	[]
1241	r_1243	r_1311	Hypoxanthine[e] <=> Hypoxanthine[c]	1		-1000	1000	1	Transport	[]	[]	[]
1242	r_1244	EX_leu-L	L-Leucine[e] <=>	1		0	1000	1	Exchange	[]	[]	[]
1243	r_1245	r_1323	L-Leucine[e] <=> L-Leucine[c]	1		-1000	1000	1	Transport	[]	[]	[]
1244	r_1246	EX_4abut	4-Aminobutanoate[e] <=>	1		0	1000	1	Exchange	[]	[]	[]
1245	r_1247	r_1266	4-Aminobutanoate[e] <=> 4-Aminobutanoate[c]	1		-1000	1000	1	Transport	[]	[]	[]
1246	r_1248	EX_lys-L	L-Lysine[e] <=>	1		0	1000	1	Exchange	[]	[]	[]
1247	r_1249	r_1324	L-Lysine[e] <=> L-Lysine[c]	1		-1000	1000	1	Transport	[]	[]	[]
1248	r_1250	EX_Ascorbate	Ascorbate[e] <=>	1		0	1000	1	Exchange	[]	[]	[]
1249	r_1251	EX_Manganese	Manganese[e] <=>	1		-10	1000	1	Exchange	[]	[]	[]
1250	r_1252	r_1338	Manganese[e] <=> Manganese[c]	1		-1000	1000	1	Transport	[]	[]	[]
1251	r_1253	EX_thr-L	L-Threonine[e] <=>	1		0	1000	1	Exchange	[]	[]	[]
1252	r_1254	r_1330	L-Threonine[e] <=> L-Threonine[c]	1		-1000	1000	1	Transport	[]	[]	[]
1253	r_1255	EX_Maltohexaose	Maltohexaose[e] <=>	1		0	1000	1	Exchange	[]	[]	[]
1254	r_1256	r_1335	Maltohexaose[e] <=> Maltohexaose[c]	1		-1000	1000	1	Transport	[]	[]	[]
1255	r_1257	r_1149	Sulfate[e] <=> Sulfate[c]	1		-1000	1000	1	Transport	[]	[]	[]
1256	r_1258	EX_Sulfate	Sulfate[e] <=>	1		-20	1000	1	Exchange	[]	[]	[]
1257	r_1259	EX_Cobalt	Cobalt_ion[e] <=>	1		-10	1000	1	Exchange	[]	[]	[]
1258	r_1260	r_1279	Cobalt_ion[e] <=> Cobalt_ion[c]	1		-1000	1000	1	Transport	[]	[]	[]
1259	r_1261	EX_Cob(III)alamin	Cob(III)alamin[e] <=>	1		0	1000	1	Exchange	[]	[]	[]
1260	r_1262	r_1278	Cob(III)alamin[e] <=> Cob(III)alamin[c]	1		-1000	1000	1	Transport	[]	[]	[]
1261	r_1263	EX_Copper	Copper[e] <=>	1		-10	1000	1	Exchange	[]	[]	[]
1262	r_1264	r_1280	Copper[e] <=> Copper[c]	1		-1000	1000	1	Transport	[]	[]	[]
1263	r_1265	EX_Magnesium	Magnesium[e] <=>	1		-10	1000	1	Exchange	[]	[]	[]
1264	r_1266	EX_Sucrose	Sucrose[e] <=>	1		0	1000	1	Exchange	[]	[]	[]
1265	r_1267	r_1359	Sucrose[e] <=> Sucrose[c]	1		-1000	1000	1	Transport	[]	[]	[]
1266	EX_Biomass	EX_Biomass	Biomass[e] <=>	1		-1000	1000	1	Exchange	[]	[]	[]
1267	r_1269	r_0923	Oxygen[e] <=> Oxygen[c]	1		-1000	1000	1	Transport	[]	[]	[]
1268	r_1270	EX_Oxygen	Oxygen[e] <=>	1		-20	1000	1	Exchange	[]	[]	[]
1269	r_1271	EX_D-Glucose	D-Glucose[e] <=>	1		-1	1000	1	Exchange	[]	[]	[]
1270	r_1272	rxn05573	H+[e] + D-Glucose[e] -> H+[c] + D-Glucose[c]	0		0	1000	1	Transport	[]	[]	[]
1271	r_1273	EX_Calcium	Calcium[e] <=>	1		-10	1000	1	Exchange	[]	[]	[]
1272	r_1274	r_1273	Calcium[e] <=> Calcium[c]	1		-1000	1000	1	Transport	[]	[]	[]
1273	r_1275	r_0464	Chloride[e] <=> Chloride[c]	1		-1000	1000	1	Transport	[]	[]	[]
1274	r_1276	EX_Chloride	Chloride[e] <=>	1		-10	1000	1	Exchange	[]	[]	[]
1275	r_1277	rxn05514	H+[c] + Calcium[e] <=> H+[e] + Calcium[c]	1		-1000	1000	1	Transport	[]	[]	[]
1276	r_1280	r_0478	CO2[e] <=> CO2[c]	1		-1000	1000	1	Transport	[]	[]	[]
1277	r_1281	EX_CO2	CO2[e] <=>	1		0	1000	1	Exchange	[]	[]	[]
1278	r_1282	r_0659	H2O[e] <=> H2O[c]	1		-1000	1000	1	Transport	[]	[]	[]
1279	r_1283	EX_H2O	H2O[e] <=>	1		-10	1000	1	Exchange	[]	[]	[]
1280	r_1284	R04535	3hdecACP[c] <=> H2O[c] + tdec2eACP[c]	1		-1000	1000	1	Fatty acid biosynthesis	[]	[]	4.2.1.59
1281	r_1285	R04954	3hhexACP[c] <=> H2O[c] + thex2eACP[c]	1		-1000	1000	1	Fatty acid biosynthesis	[]	[]	4.2.1.59
1282	r_1286	R04537	3hoctACP[c] <=> H2O[c] + toct2eACP[c]	1		-1000	1000	1	Fatty acid biosynthesis	[]	[]	4.2.1.59
1283	r_1287	R04428	3hbACP[c] <=> H2O[c] + but2eACP[c]	1		-1000	1000	1	Fatty acid biosynthesis	[]	[]	4.2.1.59
1284	r_1288	R04965	3hddecACP[c] <=> H2O[c] + tddec2eACP[c]	1		-1000	1000	1	Fatty acid biosynthesis	[]	[]	4.2.1.59
1285	r_1289	R04568	3hmrsACP[c] <=> H2O[c] + ttetr2eACP[c]	1		-1000	1000	1	Fatty acid biosynthesis	[]	[]	4.2.1.59
1286	r_1290	R04544	3hpalmACP[c] <=> H2O[c] + tpalm2eACP[c]	1		-1000	1000	1	Fatty acid biosynthesis	[]	[]	4.2.1.59
1287	r_1291	R00937	2 H+[c] + 2 NADH[c] + Folate[c] -> 2 NAD+[c] + Tetrahydrofolate[c]	0		0	1000	1	Folate biosynthesis	[]	[]	1.5.1.3
1288	r_1292	R02030	CDP-diacylglycerol[c] + Phosphatidylglycerol[c] -> CMP[c] + Cardiolipin[c]	0	B118_RS0126785	0	1000	1	Glycerophospholipid metabolism	[]	[]	2.7.8.-
1289	r_1293	R01802	CDP-diacylglycerol[c] + myo-Inositol[c] <=> CMP[c] + Phosphatidylinositol[c]	1		-1000	1000	1	Inositol phosphate metabolism; Glycerophospholipid metabolism	[]	[]	2.7.8.11
1290	r_1294	R02235	NAD+[c] + Dihydrofolate[c] <=> H+[c] + NADH[c] + Folate[c]	1		-1000	1000	1	Folate biosynthesis	[]	[]	1.5.1.3
1291	r_1295	r_0619	D-Glucose[e] <=> alpha-D-Glucose[c]	1		-1000	1000	1	Transport	[]	[]	[]
1292	r_1296	R01333	H2O[c] + NAD+[c] + Glycolaldehyde[c] -> 2 H+[c] + NADH[c] + Glycolate[c]	0		0	1000	1	Glyoxylate and dicarboxylate metabolism	[]	[]	1.2.1.21
1293	r_1297	r_0660	21 H+[c] + 7 NADPH[c] + 7 NADH[c] + 7 malACP[c] + Propanoyl-CoA[c] -> 7 CO2[c] + 6 H2O[c] + 7 NADP+[c] + CoA[c] + 7 NAD+[c] + 7 Acyl-carrier_protein[c] + Heptadecanoic_acid[c]	0		0	1000	1	Fatty acid biosynthesis, C17	[]	[]	[]
1294	r_1298	R01394	Hydroxypyruvate[c] -> 2-Hydroxy-3-oxopropanoate[c]	0		0	1000	1	Glyoxylate and dicarboxylate metabolism	[]	[]	5.3.1.22
1295	r_1299	R01135	GTP[c] + L-Aspartate[c] + IMP[c] -> 2 H+[c] + Orthophosphate[c] + GDP[c] + N6-(1,2-Dicarboxyethyl)-AMP[c]	0	B118_RS0115380	0	1000	1	Alanine, aspartate and glutamate metabolism; Purine metabolism	[]	[]	6.3.4.4
1296	r_1300	r_0826	Lumichrome[e] <=> Lumichrome[c]	1		-1000	1000	1	Transport	[]	[]	[]
1297	r_1301	R01959	H2O[c] + L-Formylkynurenine[c] -> H+[c] + Formate[c] + L-Kynurenine[c]	0		0	1000	1	Glyoxylate and dicarboxylate metabolism; Tryptophan metabolism	[]	[]	3.5.1.9
1298	r_1302	R00582	H2O[c] + O-Phospho-L-serine[c] -> H+[c] + Orthophosphate[c] + L-Serine[c]	0		0	1000	1	Methane metabolism	[]	[]	3.1.3.3
1299	r_1303	r_0933	17 H+[c] + 6 NADPH[c] + 6 NADH[c] + 6 malACP[c] + Propanoyl-CoA[c] -> 6 CO2[c] + 5 H2O[c] + 6 NADP+[c] + CoA[c] + 6 NAD+[c] + 6 Acyl-carrier_protein[c] + Pentadecanoic_acid[c]	0		0	1000	1	Fatty acid biosynthesis, C15	[]	[]	[]
1300	r_1304	R02029	H2O[c] + Phosphatidylglycerophosphate[c] -> H+[c] + Orthophosphate[c] + Phosphatidylglycerol[c]	0		0	1000	1	Glycerophospholipid metabolism	[]	[]	3.1.3.27
1301	r_1305	R07764	3-Hydroxyoctadecanoyl-ACP[c] <=> H2O[c] + trans-Octadec-2-enoyl-ACP[c]	1		-1000	1000	1	Fatty acid biosynthesis	[]	[]	4.2.1.59
1302	r_1306	EX_Formate	Formate[e] <=>	1		0	1000	1	Exchange	[]	[]	[]
1303	r_1307	EX_Lumichrome	Lumichrome[e] <=>	1		0	1000	1	Exchange	[]	[]	[]
1304	r_1308	R09248	5 Isopentenyl_diphosphate[c] + trans,trans-Farnesyl_diphosphate[c] -> 5 Pyrophosphate[c] + all-trans-octaprenyl_diphosphate[c]	0		0	1000	1	Terpenoid backbone biosynthesis	[]	[]	2.5.1.90
1305	r_1309	R01717	Chorismate[c] <=> Isochorismate[c]	1		-1000	1000	1	Ubiquinone and other terpenoid-quinone biosynthesis	[]	[]	5.4.4.2
1306	r_1310	R08165	H+[c] + 2-Oxoglutarate[c] + Isochorismate[c] -> CO2[c] + 2-Succinyl-5-enolpyruvyl-6-hydroxy-3-cyclohexene-1-carboxylate[c]	0		0	1000	1	Ubiquinone and other terpenoid-quinone biosynthesis	[]	[]	2.2.1.9
1307	r_1311	R08166	2-Succinyl-5-enolpyruvyl-6-hydroxy-3-cyclohexene-1-carboxylate[c] -> Pyruvate[c] + (1R,6R)-6-Hydroxy-2-succinylcyclohexa-2,4-diene-1-carboxylate[c]	0		0	1000	1	Ubiquinone and other terpenoid-quinone biosynthesis	[]	[]	4.2.99.20
1308	r_1312	R04031	H2O[c] + 2-Succinylbenzoate[c] <=> (1R,6R)-6-Hydroxy-2-succinylcyclohexa-2,4-diene-1-carboxylate[c]	1		-1000	1000	1	Ubiquinone and other terpenoid-quinone biosynthesis	[]	[]	4.2.1.113
1309	r_1313	R04030	H+[c] + CoA[c] + ATP[c] + 2-Succinylbenzoate[c] -> Pyrophosphate[c] + AMP[c] + 2-Succinylbenzoyl-CoA[c]	0		0	1000	1	Ubiquinone and other terpenoid-quinone biosynthesis	[]	[]	6.2.1.26
1310	r_1314	R07262	H2O[c] + 1,4-Dihydroxy-2-naphthoyl-CoA[c] -> H+[c] + CoA[c] + 1,4-Dihydroxy-2-naphthoate[c]	0		0	1000	1	Ubiquinone and other terpenoid-quinone biosynthesis	[]	[]	3.1.2.28
1311	r_1315	R05617	all-trans-octaprenyl_diphosphate[c] + 1,4-Dihydroxy-2-naphthoate[c] <=> H+[c] + CO2[c] + Pyrophosphate[c] + 2-Demethylmenaquinone[c]	1		-1000	1000	1	Ubiquinone and other terpenoid-quinone biosynthesis	[]	[]	2.5.1.74
1312	r_1316	R01776	Acetyl-CoA[c] + L-Homoserine[c] <=> CoA[c] + O-Acetyl-L-homoserine[c]	1		-1000	1000	1	Cysteine and methionine metabolism	[]	[]	2.3.1.31
1313	r_1317	r_1245	0.135 CO2[c] + CoA[c] + ATP[c] + Fatty_acid[c] -> 0.135 Oxygen[c] + Pyrophosphate[c] + AMP[c] + Acyl-CoA[c]	0		0	1000	1	Fatty acid metabolism	[]	[]	Acyl Co-A synthesis
1314	r_1318	R07280	H2O[c] + 5-Amino-6-(5-phospho-D-ribitylamino)uracil[c] -> H+[c] + Orthophosphate[c] + 5-Amino-6-(1-D-ribitylamino)uracil[c]	0	((B118_RS0106715) or (B118_RS0113160))	0	1000	1	Riboflavin metabolism	[]	[]	3.1.3.-
1315	r_1319	R00588	L-Serine[c] + Glyoxylate[c] -> Glycine[c] + Hydroxypyruvate[c]	0		0	1000	1	Glycine, serine and threonine metabolism	[]	[]	2.6.1.45
1316	r_1320	R01747	NADP+[c] + D-Glycerate[c] <=> H+[c] + NADPH[c] + 2-Hydroxy-3-oxopropanoate[c]	1		-1000	1000	1	Glyoxylate and dicarboxylate metabolism	[]	[]	1.1.1.60
1317	r_1321	r_1308	Formate[e] <=> Formate[c]	1		-1000	1000	1	Transport	[]	[]	[]
1318	r_1322	R00188	H2O[c] + Adenosine_3,5-bisphosphate[c] -> H+[c] + Orthophosphate[c] + AMP[c]	0	((B118_RS0108955) or (B118_RS0117155))	0	1000	1	Sulfur metabolism	[]	[]	3.1.3.7
1319	r_1323	R02056	S-Adenosyl-L-methionine[c] + Phosphatidylethanolamine[c] -> H+[c] + S-Adenosyl-L-homocysteine[c] + Phosphatidyl-N-methylethanolamine[c]	0		0	1000	1	Glycine, serine and threonine metabolism; Glycerophospholipid metabolism	[]	[]	2.1.1.17
1320	r_1324	rxn10743	GDP-mannose[c] + Phosphatidylinositol_mannoside[c] <=> GDP[c] + Phosphatidylinositol_dimannosides[c]	1		-1000	1000	1	Phospholipid biosynthesis	[]	[]	[]
1321	r_1325	rxn10672	6.6119 H+[c] + 2.532 CO2[c] + CDP-diacylglycerol[c] + myo-Inositol[c] -> 2.5 Oxygen[c] + CMP[c] + Phosphatidyl-1D-myo-inositol[c]	0		0	1000	1	Phospholipid biosynthesis	[]	[]	[]
1322	r_1326	rxn10734	GDP-mannose[c] + Phosphatidyl-1D-myo-inositol[c] -> GDP[c] + Phosphatidylinositol_mannoside[c]	0		0	1000	1	Phospholipid biosynthesis	[]	[]	[]
1323	r_1327	r_1473	2 H+[c] + Oxygen[c] + (3E)-3,4-didehydro-1,2-dihydro-gamma-caroten-1-ol[c] -> H2O[c] + (3E)-3,4-didehydro-1,2-dihydro-gamma-carotene-1,2,diol[c]	0		0	1000	1	Carotenoid biosynthesis, Sioxanthin biosynthesis	[]	Sioxanthine pathway	[]
1324	r_1328	r_1474	2 H+[c] + Oxygen[c] + 3,4-Didehydrorhodopin[c] -> H2O[c] + (3E)-3,4-didehydro-2-hydroxy-rhodopin[c]	0		0	1000	1	Carotenoid biosynthesis, Sioxanthin biosynthesis	[]	Sioxanthine pathway	[]
1325	r_1329	r_1480	H+[c] + Oxygen[c] + NADPH[c] + (3E)-3,4-didehydro-chlorobacterne[c] -> H2O[c] + NADP+[c] + Sioxanthin_aglycone[c]	0		0	1000	1	Carotenoid biosynthesis, Sioxanthin biosynthesis	[]	Sioxanthine pathway	[]
1326	r_1330	r_1484	Sioxanthin[c] -> Sioxanthin[e]	0		0	1000	1	Transport	[]	Sioxanthine pathway	[]
1327	r_1331	EX_Sioxanthin	Sioxanthin[e] <=>	1		0	1000	1	Exchange	[]	Sioxanthine pathway	[]
1328	r_1332	EX_ala-L	L-Alanine[e] <=>	1		0	1000	1	Exchange	Ahmed et al 2013	nitrogen source	[]
1329	r_1333	r_1313	L-Alanine[e] <=> L-Alanine[c]	1		-1000	1000	1	Transport	Ahmed et al 2013	nitrogen source	[]
1330	r_1334	EX_L-Asp	L-Asparagine[e] <=>	1		0	1000	1	Exchange	Ahmed et al 2013	ISP	[]
1331	r_1335	r_1369	L-Asparagine[e] <=> L-Asparagine[c]	1		-1000	1000	1	Transport	Ahmed et al 2013	ISP	[]
1332	r_1336	EX_tyr-L	L-Tyrosine[e] <=>	1		0	1000	1	Exchange	Ahmed et al 2013	ISP	[]
1333	r_1337	r_1332	L-Tyrosine[e] <=> L-Tyrosine[c]	1		-1000	1000	1	Transport	Ahmed et al 2013	ISP	[]
1334	r_1338	R03181	4-Maleylacetoacetate[c] -> 4-Fumarylacetoacetate[c]	0		0	1000	1	Tyrosine metabolism; Styrene degradation	Ahmed et al 2013	ISP	5.2.1.2
1335	r_1339	lom1	9 H+[c] + Acetyl-CoA[c] + 9 Malonyl-CoA[c] -> 9 CO2[c] + 2 Oxygen[c] + 10 CoA[c] + ethyl-UWM6[c]	0		0	1000	2	Lomaiviticin A biosynthesis	Janson et al. Tetrahedron 70 (2014) 4156-4164	Lomaiviticin A biosynthesis	[]
1336	r_1340	lom2	ethyl-UWM6[c] -> H2O[c] + Prejadomycin[c]	0	B118_RS0125630	0	1000	2	Lomaiviticin A biosynthesis	Janson et al. Tetrahedron 70 (2014) 4156-4165	Lomaiviticin A biosynthesis	[]
1337	r_1341	lom3	Prejadomycin[c] -> 4 H+[c] + Dehydrorabelomycin[c]	0	B118_RS0125620	0	1000	2	Lomaiviticin A biosynthesis	Janson et al. Tetrahedron 70 (2014) 4156-4166	Lomaiviticin A biosynthesis	[]
1338	r_1342	lom4	Oxygen[c] + Dehydrorabelomycin[c] -> 2 H+[c] + CO2[c] + Ethyl-Kinobscurinone[c]	0	(B118_RS0125640 and B118_RS0125635)	0	1000	2	Lomaiviticin A biosynthesis	Janson et al. Tetrahedron 70 (2014) 4156-4167	Lomaiviticin A biosynthesis	[]
1339	r_1343	lom5	2 NH3[c] + Ethyl-Kinobscurinone[c] -> 6 H+[c] + H2O[c] + Prekinamycin[c]	0	(B118_RS0125645 and B118_RS0125650 and B118_RS0125660 and B118_RS0125675)	0	1000	2	Lomaiviticin A biosynthesis	Janson et al. Tetrahedron 70 (2014) 4156-4168	Lomaiviticin A biosynthesis	[]
1340	r_1344	lom6	Oxygen[c] + Prekinamycin[c] -> Dihydroxyprekinamycin[c]	0	(B118_RS0124845 and B118_RS0125585 and B118_RS0125570)	0	1000	2	Lomaiviticin A biosynthesis	Janson et al. Tetrahedron 70 (2014) 4156-4169	Lomaiviticin A biosynthesis	[]
1341	r_1345	lom7	Oxygen[c] + Dihydroxyprekinamycin[c] -> H2O[c] + Preepoxykinamycin[c]	0	(B118_RS0124845 and B118_RS0125585)	0	1000	2	Lomaiviticin A biosynthesis	Janson et al. Tetrahedron 70 (2014) 4156-4170	Lomaiviticin A biosynthesis	[]
1342	r_1346	lom8	4 H+[c] + Preepoxykinamycin[c] -> Epoxylomaiviticin[c]	0	B118_RS0125595	0	1000	2	Lomaiviticin A biosynthesis	Janson et al. Tetrahedron 70 (2014) 4156-4171	Lomaiviticin A biosynthesis	[]
1343	r_1347	lom9	H2O[c] + Epoxylomaiviticin[c] -> LomaiviticinK[c]	0	B118_RS0125535	0	1000	2	Lomaiviticin A biosynthesis	Janson et al. Tetrahedron 70 (2014) 4156-4172	Lomaiviticin A biosynthesis	[]
1344	r_1348	lom10	LomaiviticinK[c] -> H2O[c] + Dehydrokinamycin[c]	0		0	1000	2	Lomaiviticin A biosynthesis	Janson et al. Tetrahedron 70 (2014) 4156-4173	Lomaiviticin A biosynthesis	[]
1345	r_1349	lom11	2 Dehydrokinamycin[c] -> 2 H+[c] + Prelomaiviticin[c]	0		0	1000	2	Lomaiviticin A biosynthesis	Janson et al. Tetrahedron 70 (2014) 4156-4174	Lomaiviticin A biosynthesis	[]
1346	r_1350	lom12	Prelomaiviticin[c] + 2 TDP-L-oleandrose[c] + 2 TDP-N,N-dimethyl-L-pyrrolosamine[c] -> 4 H+[c] + 4 dTDP[c] + LomaiviticinA[c]	0		0	1000	2	Lomaiviticin A biosynthesis	Janson et al. Tetrahedron 70 (2014) 4156-4175	Lomaiviticin A biosynthesis	[]
1347	r_1351	lom13	LomaiviticinA[c] <=> LomaiviticinA[e]	1		-1000	1000	2	Transport	Janson et al. Tetrahedron 70 (2014) 4156-4176	Lomaiviticin A biosynthesis	[]
1348	r_1352	lom14	LomaiviticinA[e] <=>	1		0	1000	2	Exchange	Janson et al. Tetrahedron 70 (2014) 4156-4177	Lomaiviticin A biosynthesis	[]
1349	r_1353	lom15	D-Glucose_1-phosphate[c] + dTDP[c] -> Orthophosphate[c] + TDP-glucose_1-phosphate[c]	0	B118_RS0125825	0	1000	2	Lomaiviticin A biosynthesis	Janson et al. Tetrahedron 70 (2014) 4156-4178	Lomaiviticin A biosynthesis	[]
1350	r_1354	lom16	TDP-glucose_1-phosphate[c] -> H2O[c] + TDP-glucose_4,6-phosphate[c]	0	B118_RS0125785	0	1000	2	Lomaiviticin A biosynthesis	Janson et al. Tetrahedron 70 (2014) 4156-4179	Lomaiviticin A biosynthesis	[]
1351	r_1355	lom17	TDP-glucose_4,6-phosphate[c] -> H2O[c] + TDP-hexose_2,3_phosphate[c]	0	B118_RS0125550	0	1000	2	Lomaiviticin A biosynthesis	Janson et al. Tetrahedron 70 (2014) 4156-4180	Lomaiviticin A biosynthesis	[]
1352	r_1356	lom18	H+[c] + NADPH[c] + TDP-hexose_2,3_phosphate[c] -> NADP+[c] + TDPY1[c]	0	B118_RS0125765	0	1000	2	Lomaiviticin A biosynthesis	Janson et al. Tetrahedron 70 (2014) 4156-4181	Lomaiviticin A biosynthesis	[]
1353	r_1357	lom19	TDPY1[c] -> TDP-4-keto-6deoxy-D-glucose[c]	0	B118_RS0125760	0	1000	2	Lomaiviticin A biosynthesis	Janson et al. Tetrahedron 70 (2014) 4156-4182	Lomaiviticin A biosynthesis	[]
1354	r_1358	lom20	S-Adenosyl-L-methionine[c] + TDP-4-keto-6deoxy-D-glucose[c] -> H+[c] + S-Adenosyl-L-homocysteine[c] + methyldTDPY3[c]	0	B118_RS0125745	0	1000	2	Lomaiviticin A biosynthesis	Janson et al. Tetrahedron 70 (2014) 4156-4183	Lomaiviticin A biosynthesis	[]
1355	r_1359	lom21	H+[c] + NADH[c] + methyldTDPY3[c] -> NAD+[c] + TDP-L-oleandrose[c]	0	B118_RS0125755	0	1000	2	Lomaiviticin A biosynthesis	Janson et al. Tetrahedron 70 (2014) 4156-4184	Lomaiviticin A biosynthesis	[]
1356	r_1360	lom22	L-Glutamate[c] + TDP-4-keto-6deoxy-D-glucose[c] -> H+[c] + 2-Oxoglutarate[c] + TDP-4-amino-4,6-dideoxy-D-glucose[c]	0	B118_RS0125780	0	1000	2	Lomaiviticin A biosynthesis	Janson et al. Tetrahedron 70 (2014) 4156-4185	Lomaiviticin A biosynthesis	[]
1357	r_1361	lom23	2 S-Adenosyl-L-methionine[c] + TDP-4-amino-4,6-dideoxy-D-glucose[c] -> 2 H+[c] + 2 S-Adenosyl-L-homocysteine[c] + TDP-N,N-dimethyl-L-pyrrolosamine[c]	0	B118_RS0125750	0	1000	2	Lomaiviticin A biosynthesis	Janson et al. Tetrahedron 70 (2014) 4156-4186	Lomaiviticin A biosynthesis	[]
1358	r_1362	lom24	TDP-L-oleandrose[c] -> TDP-L-oleandrose[e]	0		0	1000	2	Lomaiviticin A biosynthesis	Janson et al. Tetrahedron 70 (2014) 4156-4187	Lomaiviticin A biosynthesis	[]
1359	r_1363	lom25	TDP-L-oleandrose[e] <=>	1		0	1000	2	Lomaiviticin A biosynthesis	Janson et al. Tetrahedron 70 (2014) 4156-4188	Lomaiviticin A biosynthesis	[]
1360	r_1364	lom26	TDP-N,N-dimethyl-L-pyrrolosamine[c] -> TDP-N,N-dimethyl-L-pyrrolosamine[e]	0		0	1000	2	Lomaiviticin A biosynthesis	Janson et al. Tetrahedron 70 (2014) 4156-4189	Lomaiviticin A biosynthesis	[]
1361	r_1365	lom27	TDP-N,N-dimethyl-L-pyrrolosamine[e] <=>	1		0	1000	2	Lomaiviticin A biosynthesis	Janson et al. Tetrahedron 70 (2014) 4156-4190	Lomaiviticin A biosynthesis	[]
1362	r_1366	Demand reaction for apo acyl-carrier protein	-> apoACP[c]	0		0	1000
1363	r_1367	Sink reaction for dialurate	Dialurate[c] ->	0		0	1000

## Sheet: Metabolite List
	Abbreviation	Metabolite Names	Formula	Charge	KEGG ID
1	H+[c]	H+	H	1	C00080
2	Pyruvate[c]	Pyruvate	C3H3O3	-1	C00022
3	Thiamin_diphosphate[c]	Thiamin_diphosphate	C12H18N4O7P2S	-1	C00068
4	CO2[c]	CO2	CO2	0	C00011
5	2-(alpha-Hydroxyethyl)thiamine_diphosphate[c]	2-(alpha-Hydroxyethyl)thiamine_diphosphate	C14H21N4O8P2S	-1	C05125
6	2-Oxobutanoate[c]	2-Oxobutanoate	C4H5O3	-1	C00109
7	(S)-2-Aceto-2-hydroxybutanoate[c]	(S)-2-Aceto-2-hydroxybutanoate	C6H9O4	-1	C06006
8	2-Acetolactate[c]	2-Acetolactate	C5H7O4	-1	C00900
9	Oxygen[c]	Oxygen	O2	0	C00007
10	Pyridoxine[c]	Pyridoxine	C8H11NO3	0	C00314
11	Pyridoxal[c]	Pyridoxal	C8H9NO3	0	C00250
12	H2O2[c]	Hydrogen_peroxide	H2O2	0	C00027
13	Pyrophosphate[c]	Pyrophosphate	H2O7P2	-2	C00013
14	H2O[c]	H2O	H2O	0	C00001
15	Orthophosphate[c]	Orthophosphate	HO4P	-2	C00009
16	Oxidized_ferredoxin[c]	Oxidized_ferredoxin	R	6	C00139
17	Hydrogen_sulfide[c]	Hydrogen_sulfide	H2S	0	C00283
18	Reduced_ferredoxin[c]	Reduced_ferredoxin	R	4	C00138
19	Sulfite[c]	Sulfite	HO3S	-1	C00094
20	NADP+[c]	NADP+	C21H26N7O17P3	-2	C00006
21	Hydrogen_selenide[c]	Hydrogen_selenide	H2Se	0	C01528
22	NADPH[c]	NADPH	C21H27N7O17P3	-3	C00005
23	Selenite[c]	Selenite	H2O3Se	2	C05684
24	Homogentisate[c]	Homogentisate	C8H7O4	-1	C00544
25	4-Maleylacetoacetate[c]	4-Maleylacetoacetate	C8H6O6	-2	C01036
26	CoA[c]	CoA	C21H33N7O16P3S	-3	C00010
27	3-Oxooctanoyl-CoA[c]	3-Oxooctanoyl-CoA	C29H45N7O18P3S	-3	C05267
28	Acetyl-CoA[c]	Acetyl-CoA	C23H35N7O17P3S	-3	C00024
29	Hexanoyl-CoA[c]	Hexanoyl-CoA	C27H43N7O17P3S	-3	C05270
30	NADH[c]	NADH	C21H27N7O14P2	-2	C00004
31	thex2eACP[c]	thex2eACP	C17H28N2O7PSR	-1	C05748
32	NAD+[c]	NAD+	C21H26N7O14P2	-1	C00003
33	hexACP[c]	hexACP	C17H30N2O7PSR	-1	C05749
34	malACP[c]	malACP	C14H21N2O9PSR	-2	C01209
35	3ooctACP[c]	3ooctACP	C19H32N2O8PSR	-1	C05750
36	Acyl-carrier_protein[c]	Acyl-carrier_protein	C11H20N2O6PSR	-1	C00229
37	D-Tagatose_6-phosphate[c]	D-Tagatose_6-phosphate	C6H12O9P	-1	C01097
38	UTP[c]	UTP	C9H12N2O15P3	-3	C00075
39	UDP[c]	UDP	C9H12N2O12P2	-2	C00015
40	D-Tagatose_1,6-bisphosphate[c]	D-Tagatose_1,6-bisphosphate	C6H12O12P2	-2	C03785
41	tpalm2eACP[c]	tpalm2eACP	C27H48N2O7PSR	-1	C05763
42	hexdecACP[c]	hexdecACP	C27H50N2O7PSR	-1	C05764
43	2-Oxoglutarate[c]	2-Oxoglutarate	C5H4O5	-2	C00026
44	3-Carboxy-1-hydroxypropyl-ThPP[c]	3-Carboxy-1-hydroxypropyl-ThPP	C16H22N4O10P2S	-2	C05381
45	ATP[c]	ATP	C10H13N5O13P3	-3	C00002
46	L-Glutamine[c]	L-Glutamine	C5H10N2O3	0	C00064
47	L-Glutamate[c]	L-Glutamate	C5H8NO4	-1	C00025
48	CTP[c]	CTP	C9H13N3O14P3	-3	C00063
49	ADP[c]	ADP	C10H13N5O10P2	-2	C00008
50	5-Phospho-alpha-D-ribose_1-diphosphate[c]	5-Phospho-alpha-D-ribose_1-diphosphate	C5H10O14P3	-3	C00119
51	Anthranilate[c]	Anthranilate	C7H6NO2	-1	C00108
52	N-(5-Phospho-D-ribosyl)anthranilate[c]	N-(5-Phospho-D-ribosyl)anthranilate	C12H14NO9P	-2	C04302
53	Chlorobactene[c]	Chlorobactene	C40H52	0	C15908
54	Chlorobacterne[c]	Chlorobacterne	C40H54O	0
55	Pyridoxamine[c]	Pyridoxamine	C8H13N2O2	1	C00534
56	NH3[c]	Ammonia	H4N	1	C00014
57	uagmda[c]	uagmda	C87H139N7O23P2	-4	C05897
58	UDP-N-acetyl-D-glucosamine[c]	UDP-N-acetyl-D-glucosamine	C17H25N3O17P2	-2	C00043
59	uaagmdaa[c]	uaagmdaa	C95H152N8O28P2	-4	C05898
60	Pyridoxine_phosphate[c]	Pyridoxine_phosphate	C8H11NO6P	-1	C00627
61	Pyridoxal_phosphate[c]	Pyridoxal_phosphate	C8H9NO6P	-1	C00018
62	5-O-(1-Carboxyvinyl)-3-phosphoshikimate[c]	5-O-(1-Carboxyvinyl)-3-phosphoshikimate	C10H10O10P	-3	C01269
63	Chorismate[c]	Chorismate	C10H8O6	-2	C00251
64	5-Methylthioadenosine[c]	5-Methylthioadenosine	C11H15N5O3S	0	C00170
65	Adenine[c]	Adenine	C5H5N5	0	C00147
66	S-Methyl-5-thio-D-ribose_1-phosphate[c]	S-Methyl-5-thio-D-ribose_1-phosphate	C6H12O7PS	-1	C04188
67	5-Phosphoribosylamine[c]	5-Phosphoribosylamine	C5H12NO7P	0	C03090
68	Glycine[c]	Glycine	C2H5NO2	0	C00037
69	5-Phosphoribosylglycinamide[c]	5-Phosphoribosylglycinamide	C7H15N2O8P	0	C03838
70	5,10-Methylenetetrahydrofolate[c]	5,10-Methylenetetrahydrofolate	C20H21N7O6	-2	C00143
71	dUMP[c]	dUMP	C9H12N2O8P	-1	C00365
72	Tetrahydrofolate[c]	Tetrahydrofolate	C19H21N7O6	-2	C00101
73	dTMP[c]	dTMP	C10H14N2O8P	-1	C00364
74	5,10-Methenyltetrahydrofolate[c]	5,10-Methenyltetrahydrofolate	C20H20N7O6	-1	C00445
75	10-Formyltetrahydrofolate[c]	10-Formyltetrahydrofolate	C20H21N7O7	-2	C00234
76	L-Serine[c]	L-Serine	C3H7NO3	0	C00065
77	3-Methyl-2-oxobutanoic_acid[c]	3-Methyl-2-oxobutanoic_acid	C5H7O3	-1	C00141
78	2-Dehydropantoate[c]	2-Dehydropantoate	C6H9O4	-1	C00966
79	Fe(III)dicitrate[e]	Fe(III)dicitrate	C12H22FeO14	0	C06229
80	Fe(III)dicitrate[c]	Fe(III)dicitrate	C12H22FeO14	0	C06229
81	Acrylic_acid[c]	Acrylic_acid	C3H3O2	-1	C00511
82	Acetate[c]	Acetate	C2H3O2	-1	C00033
83	Propenoyl-CoA[c]	Propenoyl-CoA	C24H35N7O17P3S	-3	C00894
84	3-Oxopimeloyl-CoA[c]	3-Oxopimeloyl-CoA	C28H40N7O20P3S	-4	C06715
85	Glutaryl-CoA[c]	Glutaryl-CoA	C26H38N7O19P3S	-4	C00527
86	O-Acetyl-L-serine[c]	O-Acetyl-L-serine	C5H9NO4	0	C00979
87	L-Cysteine[c]	L-Cysteine	C3H7NO2S	0	C00097
88	dTDP-3-amino-2,3,6-trideoxy-C-methyl-D-erythro-hexopyranos-4-ulose[c]	dTDP-3-amino-2,3,6-trideoxy-C-methyl-D-erythro-hexopyranos-4-ulose	C17H26N3O13P2	-1	C12319
89	dTDP-L-4-oxovancosamine[c]	dTDP-L-4-oxovancosamine	C17H27N3O13P2	0	C12320
90	dTDP-4-oxo-6-deoxy-D-glucose[c]	dTDP-4-oxo-6-deoxy-D-glucose	C16H22N2O15P2	-2	C11907
91	dTDP-2,6-dideoxy-D-glycero-hex-2-enos-4-ulose[c]	dTDP-2,6-dideoxy-D-glycero-hex-2-enos-4-ulose	C16H19N2O14P2	-3	C11930
92	4-Hydroxy-3-octaprenylbenzoate[c]	4-Hydroxy-3-octaprenylbenzoate	C47H69O3	-1	C05809
93	2-Octaprenylphenol[c]	2-Octaprenylphenol	C46H70O	0	C05810
94	A[c]	Acceptor	R	0	C00028
95	5alpha-Androstane-3,17-dione[c]	5alpha-Androstane-3,17-dione	C19H28O2	0	C00674
96	AH2[c]	Reduced_acceptor	H2	0	C00030
97	Androstenedione[c]	Androstenedione	C19H26O2	0	C00280
98	5-Methyl-3-oxo-4-hexenoyl-CoA[c]	5-Methyl-3-oxo-4-hexenoyl-CoA	C28H41N7O18P3S	-3	C16471
99	3-Methylcrotonyl-CoA[c]	3-Methylcrotonyl-CoA	C26H39N7O17P3S	-3	C03069
100	HCO3-[c]	HCO3-	CHO3	-1	C00288
101	3-Methylglutaconyl-CoA[c]	3-Methylglutaconyl-CoA	C27H38N7O19P3S	-4	C03231
102	Thiosulfate[c]	Thiosulfate	O3S2	-2	C00320
103	Mercaptopyruvate[c]	Mercaptopyruvate	C3H3O3S	-1	C00957
104	3-Methylbutanoyl-CoA[c]	3-Methylbutanoyl-CoA	C26H41N7O17P3S	-3	C02939
105	FAD[c]	FAD	C27H31N9O15P2	-2	C00016
106	FADH2[c]	FADH2	C27H33N9O15P2	-2	C01352
107	malACPme[c]	malACPme	C15H25N2O9PSR	0	C19673
108	3ketgACPme[c]	3ketgACPme	C17H27N2O10PSR	-1	C20372
109	Maleylpyruvate[c]	Maleylpyruvate	C7H4O6	-2	C02167
110	3-Fumarylpyruvate[c]	3-Fumarylpyruvate	C7H4O6	-2	C02514
111	(S)-Dihydroorotate[c]	(S)-Dihydroorotate	C5H5N2O4	-1	C00337
112	Fumarate[c]	Fumarate	C4H2O4	-2	C00122
113	Succinate[c]	Succinate	C4H4O4	-2	C00042
114	Orotate[c]	Orotate	C5H3N2O4	-1	C00295
115	N-Carbamoyl-L-aspartate[c]	N-Carbamoyl-L-aspartate	C5H6N2O5	-2	C00438
116	beta-D-Glucose[c]	beta-D-Glucose	C6H12O6	0	C00221
117	beta-D-Glucose_6-phosphate[c]	beta-D-Glucose_6-phosphate	C6H12O9P	-1	C01172
118	CDP[c]	CDP	C9H13N3O11P2	-2	C00112
119	CMP[c]	CMP	C9H13N3O8P	-1	C00055
120	Cob(I)yrinate_a,c-diamide[c]	Cob(I)yrinate_a,c-diamide	C45H57N6O12Co	-4	C06505
121	Triphosphate[c]	Triphosphate	HO10P3	-4	C00536
122	Adenosyl_cobyrinate-a,c-diamide[c]	Adenosyl_cobyrinate-a,c-diamide	C55H69N11O15Co	-3	C06506
123	Cobinamide[c]	Cobinamide	C48H72CoN11O8	0	C05774
124	Adenosyl_cobinamide[c]	Adenosyl_cobinamide	C58H86CoN16O11	2	C06508
125	(S)-3-Hydroxydodecanoyl-CoA[c]	(S)-3-Hydroxydodecanoyl-CoA	C33H55N7O18P3S	-3	C05262
126	2-trans-Dodecenoyl-CoA[c]	2-trans-Dodecenoyl-CoA	C33H53N7O17P3S	-3	C03221
127	(S)-3-Hydroxyhexadecanoyl-CoA[c]	(S)-3-Hydroxyhexadecanoyl-CoA	C37H63N7O18P3S	-3	C05258
128	trans-Hexadec-2-enoyl-CoA[c]	trans-Hexadec-2-enoyl-CoA	C37H61N7O17P3S	-3	C05272
129	(S)-3-Hydroxytetradecanoyl-CoA[c]	(S)-3-Hydroxytetradecanoyl-CoA	C35H59N7O18P3S	-3	C05260
130	trans-Tetradec-2-enoyl-CoA[c]	trans-Tetradec-2-enoyl-CoA	C35H57N7O17P3S	-3	C05273
131	2-Methylprop-2-enoyl-CoA[c]	2-Methylprop-2-enoyl-CoA	C25H37N7O17P3S	-3	C03460
132	(S)-3-Hydroxyisobutyryl-CoA[c]	(S)-3-Hydroxyisobutyryl-CoA	C25H39N7O18P3S	-3	C06000
133	(S)-4-Amino-5-oxopentanoate[c]	(S)-4-Amino-5-oxopentanoate	C5H9NO3	0	C03741
134	5-Aminolevulinate[c]	5-Aminolevulinate	C5H9NO3	0	C00430
135	L-Gulono-1,4-lactone[c]	L-Gulono-1,4-lactone	C6H10O6	0	C01040
136	L-Gulonate[c]	L-Gulonate	C6H11O7	-1	C00800
137	beta-Isorenieratene[c]	beta-Isorenieratene	C40H52	0	C16340
138	Isorenieratene[c]	Isorenieratene	C40H48	0	C15943
139	L-Glutamyl_5-phosphate[c]	L-Glutamyl_5-phosphate	C5H9NO7P	-1	C03287
140	L-Glutamate_5-semialdehyde[c]	L-Glutamate_5-semialdehyde	C5H9NO3	0	C01165
141	L-Glutamate[e]	L-Glutamate	C5H8NO4	-1	C00025
142	L-Glutamyl-tRNA(Glu)[c]	L-Glutamyl-tRNA(Glu)	C5H7NO3R	0	C02987
143	tRNA(Glu)[c]	tRNA(Glu)	R	0	C01641
144	4-Aminobutanoate[c]	4-Aminobutanoate	C4H9NO2	0	C00334
145	Coenzyme_F420-0[c]	Coenzyme_F420-0	C19H22N3O12P	0	C19153
146	GTP[c]	GTP	C10H13N5O14P3	-3	C00044
147	GDP[c]	GDP	C10H13N5O11P2	-2	C00035
148	Coenzyme_F420-1[c]	Coenzyme_F420-1	C24H29N4O15P	0	C19152
149	Coenzyme_F420[c]	Coenzyme_F420	C29H32N5O18P	-4	C00876
150	Pantetheine_4-phosphate[c]	Pantetheine_4-phosphate	C11H22N2O7PS	-1	C01134
151	Dephospho-CoA[c]	Dephospho-CoA	C21H33N7O13P2S	-2	C00882
152	enzCys[c]	enzCys	C4H6N2O2SR2	0	C15811
153	L-Alanine[c]	L-Alanine	C3H7NO2	0	C00041
154	enzScys[c]	enzScys	C4H6N2O2S2R2	0	C15812
155	2-Amino-4-hydroxy-6-(erythro-1,2,3-trihydroxypropyl)dihydropteridine_triphosphate[c]	2-Amino-4-hydroxy-6-(erythro-1,2,3-trihydroxypropyl)dihydropteridine_triphosphate	C9H13N5O13P3	-3	C04895
156	2-Amino-4-hydroxy-6-(D-erythro-1,2,3-trihydroxypropyl)-7,8-dihydropteridine[c]	2-Amino-4-hydroxy-6-(D-erythro-1,2,3-trihydroxypropyl)-7,8-dihydropteridine	C9H13N5O4	0	C04874
157	2,5-Diamino-6-(5-triphosphoryl-3,4-trihydroxy-2-oxopentyl)-amino-4-oxopyrimidine[c]	2,5-Diamino-6-(5-triphosphoryl-3,4-trihydroxy-2-oxopentyl)-amino-4-oxopyrimidine	C9H15N5O14P3	-3	C06148
158	2-Amino-4-hydroxy-6-hydroxymethyl-7,8-dihydropteridine[c]	2-Amino-4-hydroxy-6-hydroxymethyl-7,8-dihydropteridine	C7H9N5O2	0	C01300
159	4-Aminobenzoate[c]	4-Aminobenzoate	C7H6NO2	-1	C00568
160	Dihydropteroate[c]	Dihydropteroate	C14H13N6O3	-1	C00921
161	2-Amino-7,8-dihydro-4-hydroxy-6-(diphosphooxymethyl)pteridine[c]	2-Amino-7,8-dihydro-4-hydroxy-6-(diphosphooxymethyl)pteridine	C7H9N5O8P2	-2	C04807
162	N-(L-Arginino)succinate[c]	N-(L-Arginino)succinate	C10H17N4O6	-1	C03406
163	L-Arginine[c]	L-Arginine	C6H15N4O2	1	C00062
164	Glycolaldehyde[c]	Glycolaldehyde	C2H4O2	0	C00266
165	2-Amino-3-carboxymuconate_semialdehyde[c]	2-Amino-3-carboxymuconate_semialdehyde	C7H5NO5	-2	C04409
166	2-Aminomuconate_semialdehyde[c]	2-Aminomuconate_semialdehyde	C6H7NO3	0	C03824
167	Porphobilinogen[c]	Porphobilinogen	C10H13N2O4	-1	C00931
168	2-Aminomuconate[c]	2-Aminomuconate	C6H5NO4	-2	C02220
169	gamma-Oxalocrotonate[c]	gamma-Oxalocrotonate	C6H4O5	-2	C03453
170	2-Aminoethylphosphonate[e]	2-Aminoethylphosphonate	C2H7NO3P	-1	C03557
171	2-Aminoethylphosphonate[c]	2-Aminoethylphosphonate	C2H7NO3P	-1	C03557
172	Crotonoyl-CoA[c]	Crotonoyl-CoA	C25H37N7O17P3S	-3	C00877
173	L-Cystine[c]	L-Cystine	C6H12N2O4S2	0	C00491
174	Thiocysteine[c]	Thiocysteine	C3H7NO2S2	0	C01962
175	Urate[c]	Urate	C5H4N4O3	0	C00366
176	5-Hydroxyisourate[c]	5-Hydroxyisourate	C5H4N4O4	0	C11821
177	CyclohexenylalaninePCP[c]	Cyclohexenylalanine-[peptidyl-carrier_protein]	C9H15N1O1	0
178	beta-Hydroxycyclohex-2-enylalanine-PCP[c]	beta-Hydroxycyclohex-2-enylalanine-[peptidyl-carrier_protein]	C9H15N1O2	0
179	O-Succinyl-L-homoserine[c]	O-Succinyl-L-homoserine	C8H12NO6	-1	C01118
180	L-Cystathionine[c]	L-Cystathionine	C7H14N2O4S	0	C02291
181	Octadecanoyl-ACP[c]	Octadecanoyl-ACP	C29H55N2O7PSR	0	C04088
182	Octadecanoic_acid[c]	Octadecanoic_acid	C18H35O2	-1	C01530
183	Cobalt_ion[c]	Cobalt	Co	2	C00175
184	Hydrogenobyrinate_a,c-diamide[c]	Hydrogenobyrinate_a,c-diamide	C45H58N6O12	-4	C06503
185	Cob(II)yrinate_a,c-diamide[c]	Cob(II)yrinate_a,c-diamide	C45H57CoN6O12	-3	C06504
186	L-Ornithine[c]	L-Ornithine	C5H13N2O2	1	C00077
187	L-Proline[c]	L-Proline	C5H8NO2	-1	C00148
188	Malonyl-CoA[c]	Malonyl-CoA	C24H34N7O19P3S	-4	C00083
189	3HephexACP[c]	3HephexACP	C27H37N2O14PSR	0	C12348
190	S-Adenosyl-L-methionine[c]	S-Adenosyl-L-methionine	C15H23N6O5S	1	C00019
191	Precorrin_3B[c]	Precorrin_3B	C43H44N4O17	-6	C06406
192	S-Adenosyl-L-homocysteine[c]	S-Adenosyl-L-homocysteine	C14H20N6O5S	0	C00021
193	Precorrin_4[c]	Precorrin_4	C44H45N4O17	-7	C06407
194	Molybdate[e]	Molybdate	H2O4Mo	0	C06232
195	Molybdate[c]	Molybdate	H2O4Mo	0	C06232
196	Precorrin_5[c]	Precorrin_5	C45H47N4O17	-7	C06416
197	Fe2+[c]	Fe2+	Fe	2	C14818
198	Sirohydrochlorin[c]	Sirohydrochlorin	C42H38N4O16	-8	C05778
199	Siroheme[c]	Siroheme	C42H36FeN4O16	-8	C00748
200	Melibiose[e]	Melibiose	C12H22O11	0	C05402
201	Melibiose[c]	Melibiose	C12H22O11	0	C05402
202	Uroporphyrinogen_III[c]	Uroporphyrinogen_III	C40H36N4O16	-8	C01051
203	Precorrin_2[c]	Precorrin_2	C42H40N4O16	-8	C02463
204	Mannitol[e]	Mannitol	C6H14O6	0	C00392
205	Mannitol[c]	Mannitol	C6H14O6	0	C00392
206	(R)-Methylmalonyl-CoA[c]	(R)-Methylmalonyl-CoA	C25H36N7O19P3S	-4	C01213
207	(S)-Methylmalonyl-CoA[c]	(S)-Methylmalonyl-CoA	C25H36N7O19P3S	-4	C00683
208	Methylselenic_acid[c]	Methylselenic_acid	CH4O2Se	0	C18902
209	Methaneselenol[c]	Methaneselenol	CH4Se	0	C05703
210	meso-2,6-Diaminoheptanedioate[c]	meso-2,6-Diaminoheptanedioate	C7H14N2O4	0	C00680
211	L-Lysine[c]	L-Lysine	C6H15N2O2	1	C00047
212	Pyridoxamine_phosphate[c]	Pyridoxamine_phosphate	C8H13N2O5P	0	C00647
213	3,5-Dihydroxyphenylglyoxylate[c]	3,5-Dihydroxyphenylglyoxylate	C8H5O5	-1	C12325
214	3,5-Dihydroxy-phenylglycine[c]	3,5-Dihydroxy-phenylglycine	C8H9NO4	0	C12026
215	5-Methyltetrahydrofolate[c]	5-Methyltetrahydrofolate	C20H23N7O6	-2	C00440
216	3-Oxo-5,6-dehydrosuberyl-CoA[c]	3-Oxo-5,6-dehydrosuberyl-CoA	C29H44N7O19P3S	0	C19945
217	5-Carboxy-2-pentenoyl-CoA[c]	5-Carboxy-2-pentenoyl-CoA	C27H38N7O19P3S	-4	C14144
218	Raffinose[e]	Raffinose	C18H32O16	0	C00492
219	Raffinose[c]	Raffinose	C18H32O16	0	C00492
220	N-Acetyl-D-glucosamine[e]	N-Acetyl-D-glucosamine	C8H15NO6	0	C00140
221	N-Acetyl-D-glucosamine[c]	N-Acetyl-D-glucosamine	C8H15NO6	0	C00140
222	5-Oxopentanoate[c]	5-Oxopentanoate	C5H7O3	-1	C03273
223	Glutarate[c]	Glutarate	C5H6O4	-2	C00489
224	5-Amino-6-(5-phosphoribosylamino)uracil[c]	5-Amino-6-(5-phosphoribosylamino)uracil	C9H14N4O9P	-1	C01268
225	5-Amino-6-(5-phospho-D-ribitylamino)uracil[c]	5-Amino-6-(5-phospho-D-ribitylamino)uracil	C9H16N4O9P	-1	C04454
226	S-(Hydroxymethyl)glutathione[c]	S-(Hydroxymethyl)glutathione	C11H18N3O7S	-1	C14180
227	S-Formylglutathione[c]	S-Formylglutathione	C11H16N3O7S	-1	C01031
228	5-Carboxyamino-1-(5-phospho-D-ribosyl)imidazole[c]	5-Carboxyamino-1-(5-phospho-D-ribosyl)imidazole	C9H12N3O9P	-2	C15667
229	1-(5-Phospho-D-ribosyl)-5-amino-4-imidazolecarboxylate[c]	1-(5-Phospho-D-ribosyl)-5-amino-4-imidazolecarboxylate	C9H13N3O9P	-1	C04751
230	5-Fluoromuconolactone[c]	5-Fluoromuconolactone	C6H4O4F	-1	C16477
231	2-Maleylacetate[c]	2-Maleylacetate	C6H4O5	-2	C02222
232	Hydrofluoric_acid[c]	Hydrofluoric_acid	F	-1	C16487
233	5-Formyltetrahydrofolate[c]	5-Formyltetrahydrofolate	C20H21N7O7	-2	C03479
234	5-Hydroxyindoleacetaldehyde[c]	5-Hydroxyindoleacetaldehyde	C10H9NO2	0	C05634
235	5-Hydroxyindoleacetate[c]	5-Hydroxyindoleacetate	C10H8NO3	-1	C05635
236	L-Homocysteine[c]	L-Homocysteine	C4H9NO2S	0	C00155
237	L-Methionine[c]	L-Methionine	C5H11NO2S	0	C00073
238	(3S,5S)-3,5-Diaminohexanoate[c]	(3S,5S)-3,5-Diaminohexanoate	C6H15N2O2	1	C01186
239	(S)-5-Amino-3-oxohexanoic_acid[c]	(S)-5-Amino-3-oxohexanoic_acid	C6H11NO3	0	C03656
240	Uracil[c]	Uracil	C4H4N2O2	0	C00106
241	UMP[c]	UMP	C9H12N2O9P	-1	C00105
242	2-C-Methyl-D-erythritol_4-phosphate[c]	2-C-Methyl-D-erythritol_4-phosphate	C5H12O7P	-1	C11434
243	4-(Cytidine_5-diphospho)-2-C-methyl-D-erythritol[c]	4-(Cytidine_5-diphospho)-2-C-methyl-D-erythritol	C14H23N3O14P2	-2	C11435
244	2-Phytyl-1,4-naphthoquinone[c]	2-Phytyl-1,4-naphthoquinone	C30H44O2	0	C13309
245	Phylloquinone[c]	Phylloquinone	C31H46O2	0	C02059
246	dcaACP[c]	dcaACP	C21H38N2O7PSR	-1	C05755
247	3oddecACP[c]	3oddecACP	C23H40N2O8PSR	-1	C05756
248	Phenylpyruvate[c]	Phenylpyruvate	C9H7O3	-1	C00166
249	2-Hydroxyphenylacetate[c]	2-Hydroxyphenylacetate	C8H7O3	-1	C05852
250	Phenylacetyl-CoA[c]	Phenylacetyl-CoA	C29H39N7O17P3S	-3	C00582
251	2-(1,2-Epoxy-1,2-dihydrophenyl)acetyl-CoA[c]	2-(1,2-Epoxy-1,2-dihydrophenyl)acetyl-CoA	C29H42N7O18P3S	0	C20062
252	glcNAcMur2Acnd[c]	glcNAcMur2Acnd	C95H156N8O28P2	0	C11827
253	Undecaprenyl_diphosphate[c]	Undecaprenyl_diphosphate	C55H90O7P2	-2	C04574
254	glcNAcMur_2Acnd[c]	glcNAcMur_2Acnd	C135H220N16O49P2	0	C11827
255	Penicillin[c]	Penicillin	C8H10N2O2SR	-1	C00395
256	Penicilloic_acid[c]	Penicilloic_acid	C8H11N2O3SR	-2	C06567
257	Carboxylate[c]	Carboxylate	R	-1	C00060
258	6-Aminopenicillanate[c]	6-Aminopenicillanate	C8H11N2O3S	-1	C02954
259	Nicotinate_D-ribonucleotide[c]	Nicotinate_D-ribonucleotide	C11H14NO9P	-1	C01185
260	Dimethylbenzimidazole[c]	Dimethylbenzimidazole	C9H10N2	0	C03114
261	Nicotinate[c]	Nicotinate	C6H4NO2	-1	C00253
262	N1-(5-Phospho-alpha-D-ribosyl)-5,6-dimethylbenzimidazole[c]	N1-(5-Phospho-alpha-D-ribosyl)-5,6-dimethylbenzimidazole	C14H18N2O7P	-1	C04778
263	Phosphoenolpyruvate[c]	Phosphoenolpyruvate	C3H3O6P	-2	C00074
264	Oxaloacetate[c]	Oxaloacetate	C4H2O5	-2	C00036
265	Carbamoyl_phosphate[c]	Carbamoyl_phosphate	CH3NO5P	-1	C00169
266	Cadmium[e]	Cadmium	Cd	2	C01413
267	Cadmium[c]	Cadmium	Cd	2	C01413
268	H+[e]	H+	H	1	C00080
269	Potassium[e]	Potassium	K	1	C00238
270	Potassium[c]	Potassium	K	1	C00238
271	2,2-Bis(4-hydroxyphenyl)-1-propanol[c]	2,2-Bis(4-hydroxyphenyl)-1-propanol	C15H16O3	0	C13631
272	2,3-Bis(4-hydroxyphenyl)-1,2-propanediol[c]	2,3-Bis(4-hydroxyphenyl)-1,2-propanediol	C15H16O4	0	C13634
273	Bisphenol_A[c]	Bisphenol_A	C15H16O2	0	C13624
274	1,2-Bis(4-hydroxyphenyl)-2-propanol[c]	1,2-Bis(4-hydroxyphenyl)-2-propanol	C15H16O3	0	C13629
275	but2eACP[c]	but2eACP	C15H24N2O7PSR	-1	C04246
276	butACP[c]	butACP	C15H26N2O7PSR	-1	C05745
277	3ohexACP[c]	3ohexACP	C17H28N2O8PSR	-1	C05746
278	D-Glyceraldehyde_3-phosphate[c]	D-Glyceraldehyde_3-phosphate	C3H6O6P	-1	C00118
279	3-Phospho-D-glyceroyl_phosphate[c]	3-Phospho-D-glyceroyl_phosphate	C3H6O10P2	-2	C00236
280	Maltotriose[e]	Maltotriose	C18H32O16	0	C01835
281	Maltotriose[c]	Maltotriose	C18H32O16	0	C01835
282	D-glycero-beta-D-manno-Heptose_1,7-bisphosphate[c]	D-glycero-beta-D-manno-Heptose_1,7-bisphosphate	C7H14O13P2	-2	C11472
283	D-glycero-beta-D-manno-Heptose_1-phosphate[c]	D-glycero-beta-D-manno-Heptose_1-phosphate	C7H14O10P	-1	C07838
284	Maltose[e]	Maltose	C12H22O11	0	C00208
285	Maltose[c]	Maltose	C12H22O11	0	C00208
286	D-Glucoside[c]	D-Glucoside	C6H10O5R	0	C01798
287	alpha-D-Glucose[c]	alpha-D-Glucose	C6H12O6	0	C00267
288	ROH[c]	ROH	R	0	C01335
289	D-Glucuronolactone[c]	D-Glucuronolactone	C6H8O6	0	C02670
290	D-Glucarate[c]	D-Glucarate	C6H8O8	-2	C00818
291	L-Citrulline[c]	L-Citrulline	C6H13N3O3	0	C00327
292	L-Aspartate[c]	L-Aspartate	C4H6NO4	-1	C00049
293	GMP[c]	GMP	C10H13N5O8P	-1	C00144
294	Guanosine[c]	Guanosine	C10H13N5O5	0	C00387
295	D-Ribose[c]	D-Ribose	C5H10O5	0	C00121
296	Guanine[c]	Guanine	C5H5N5O	0	C00242
297	D-Glucose_1-phosphate[c]	D-Glucose_1-phosphate	C6H12O9P	-1	C00103
298	D-Glucose_6-phosphate[c]	D-Glucose_6-phosphate	C6H12O9P	-1	C00092
299	alpha-D-Glucose_6-phosphate[c]	alpha-D-Glucose_6-phosphate	C6H12O9P	-1	C00668
300	beta-D-Fructose_6-phosphate[c]	beta-D-Fructose_6-phosphate	C6H12O9P	-1	C05345
301	Fatty_acid[c]	Fatty_acid	C16.099H31.694O2	NaN	notKEGGID
302	Aldehyde[c]	Aldehyde	C16.234H31.694O	0	C00071
303	Perillyl_aldehyde[c]	Perillyl_aldehyde	C10H14O	0	C02576
304	Perillic_acid[c]	Perillic_acid	C10H13O2	-1	C11924
305	beta-Alanine[c]	beta-Alanine	C3H7NO2	0	C00099
306	L-Asparagine[c]	L-Asparagine	C4H8N2O3	0	C00152
307	dATP[c]	dATP	C10H13N5O12P3	-3	C00131
308	dADP[c]	dADP	C10H13N5O9P2	-2	C00206
309	D-Fructose[c]	D-Fructose	C6H12O6	0	C00095
310	alpha-D-Ribose_1-phosphate[c]	alpha-D-Ribose_1-phosphate	C5H10O8P	-1	C00620
311	Ferrocytochrome_c[c]	Ferrocytochrome_c	C42H52N8O6S2Fe	4	C00126
312	Ferricytochrome_c[c]	Ferricytochrome_c	C42H52N8O6S2Fe	5	C00125
313	dCTP[c]	dCTP	C9H13N3O13P3	-3	C00458
314	dUTP[c]	dUTP	C9H12N2O14P3	-3	C00460
315	D-glycero-beta-D-manno-Heptose_7-phosphate[c]	D-glycero-beta-D-manno-Heptose_7-phosphate	C7H14O10P	-1	C07836
316	3hbACP[c]	3hbACP	C15H26N2O8PSR	-1	C04618
317	actACP[c]	actACP	C15H24N2O8PSR	-1	C05744
318	L-Proline[e]	L-Proline	C5H8NO2	-1	C00148
319	enogluACPme[c]	enogluACPme	C17H26N2O9PSR	-1	C20374
320	gluACPme[c]	gluACPme	C17H28N2O9PSR	-1	C20375
321	3ketpimACPme[c]	3ketpimACPme	C19H30N2O10PSR	-1	C20376
322	Glycerol[c]	Glycerol	C3H8O3	0	C00116
323	sn-Glycerol_3-phosphate[c]	sn-Glycerol_3-phosphate	C3H8O6P	-1	C00093
324	D-Glycerate[c]	D-Glycerate	C3H5O4	-1	C00258
325	3-Phospho-D-glycerate[c]	3-Phospho-D-glycerate	C3H5O7P	-2	C00197
326	Glycerone_phosphate[c]	Glycerone_phosphate	C3H6O6P	-1	C00111
327	sn-glycerol_1-phosphate[c]	sn-glycerol_1-phosphate	C3H8O6P	-1	C00623
328	Glycerol[e]	Glycerol	C3H8O3	0	C00116
329	L-Isoleucine[e]	L-Isoleucine	C6H13NO2	0	C00407
330	L-Isoleucine[c]	L-Isoleucine	C6H13NO2	0	C00407
331	L-Phenylalanine[c]	L-Phenylalanine	C9H11NO2	0	C00079
332	2-Phenylacetamide[c]	2-Phenylacetamide	C8H9NO	0	C02505
333	3-Aminopropanal[c]	3-Aminopropanal	C3H8NO	1	C05665
334	trdrd[c]	Reduced thioredoxin	H2R	0	C00342
335	trdox[c]	Oxidized thioredoxin	R	0	C00343
336	dUDP[c]	dUDP	C9H12N2O11P2	-2	C01346
337	FMN[c]	FMN	C17H20N4O9P	-1	C00061
338	(S)-4-Hydroxymandelate[c]	(S)-4-Hydroxymandelate	C8H7O4	-1	C03198
339	flavin_mononucleotide-reduced[c]	flavin_mononucleotide-reduced	C17H22N4O9P	-1	C01847
340	4-Hydroxyphenylglyoxylate[c]	4-Hydroxyphenylglyoxylate	C8H5O4	-1	C03590
341	3hdecACP[c]	3hdecACP	C21H38N2O8PSR	-1	C04619
342	3odecACP[c]	3odecACP	C21H36N2O8PSR	-1	C05753
343	3hddecACP[c]	3hddecACP	C23H42N2O8PSR	-1	C05757
344	2,5-Diaminopyrimidine_nucleoside-triphosphate[c]	2,5-Diaminopyrimidine_nucleoside-triphosphate	C9H15N5O14P3	-3	C05923
345	2,5-Diamino-6-(5-phospho-D-ribosylamino)pyrimidin-4(3H)-one[c]	2,5-Diamino-6-(5-phospho-D-ribosylamino)pyrimidin-4(3H)-one	C9H15N5O8P	-1	C01304
346	2,5-Dioxopentanoate[c]	2,5-Dioxopentanoate	C5H5O4	-1	C00433
347	dGDP[c]	dGDP	C10H13N5O10P2	-2	C00361
348	dCDP[c]	dCDP	C9H13N3O10P2	-2	C00705
349	dITP[c]	dITP	C10H12N4O13P3	-3	C01345
350	2-Deoxyinosine_5-phosphate[c]	dIMP	C10H12N4O7P	-1	C06196
351	Butanoyl-CoA[c]	Butanoyl-CoA	C25H39N7O17P3S	-3	C00136
352	3,5,7,9,11,13,15,17,19-Nonaoxo-docosanoyl-ACP[c]	3,5,7,9,11,13,15,17,19-Nonaoxo-docosanoyl-ACP	C33H45N2O16PSR	0	C12356
353	Oleoyl-CoA[c]	Oleoyl-CoA	C39H65N7O17P3S	-3	C00510
354	Octadecenoic_acid[c]	Octadecenoic_acid	C18H33O2	-1	C00712
355	Propanoyl-CoA[c]	Propanoyl-CoA	C24H37N7O17P3S	-3	C00100
356	3,5,7,9,11,13,15,17,19-Nonaoxo-henicosanoyl-ACP[c]	3,5,7,9,11,13,15,17,19-Nonaoxo-henicosanoyl-ACP	C32H43N2O16PSR	0	C12355
357	4-Phospho-L-aspartate[c]	4-Phospho-L-aspartate	C4H7NO7P	-1	C03082
358	L-Aspartate_4-semialdehyde[c]	L-Aspartate_4-semialdehyde	C4H7NO3	0	C00441
359	4-Hydroxybenzoate[c]	4-Hydroxybenzoate	C7H5O3	-1	C00156
360	all-trans-octaprenyl_diphosphate[c]	all-trans-octaprenyl_diphosphate	C40H66O7P2	-2	C04146
361	UDP-glucose[c]	UDP-glucose	C15H22N2O17P2	-2	C00029
362	alpha,alpha-Trehalose_6-phosphate[c]	alpha,alpha-Trehalose_6-phosphate	C12H22O14P	-1	C00689
363	Undecaprenyl_phosphate[c]	Undecaprenyl_phosphate	C55H90O4P	-1	C17556
364	UDPMurAc(oyl-L-Ala-D-gamma-Glu-L-Lys-D-Ala-D-Ala)[c]	UDPMurAc(oyl-L-Ala-D-gamma-Glu-L-Lys-D-Ala-D-Ala)	C40H62N9O26P2	-3	C04702
365	MurAc(oyl-L-Ala-D-gamma-Glu-L-Lys-D-Ala-D-Ala)-diphospho-undecaprenol[c]	MurAc(oyl-L-Ala-D-gamma-Glu-L-Lys-D-Ala-D-Ala)-diphospho-undecaprenol	C86H140N7O21P2	-3	C04851
366	Uracil[e]	Uracil	C4H4N2O2	0	C00106
367	alpha,alpha-Trehalose[c]	alpha,alpha-Trehalose	C12H22O11	0	C01083
368	Xanthine[e]	Xanthine	C5H4N4O2	0	C00385
369	Xanthine[c]	Xanthine	C5H4N4O2	0	C00385
370	15-cis-Phytoene[c]	15-cis-Phytoene	C40H64	0	C05421
371	all-trans-Phytofluene[c]	all-trans-Phytofluene	C40H62	0	C05414
372	Orotidine_5-phosphate[c]	Orotidine_5-phosphate	C10H11N2O11P	-2	C01103
373	Magnesium[c]	Magnesium	Mg	2	C00305
374	Protoporphyrin[c]	Protoporphyrin	C34H32N4O4	-2	C02191
375	Magnesium_protoporphyrin[c]	Magnesium_protoporphyrin	C34H31N4O4Mg	-1	C03516
376	D-Ribose_5-phosphate[c]	D-Ribose_5-phosphate	C5H10O8P	-1	C00117
377	Pseudouridine_5-phosphate[c]	Pseudouridine_5-phosphate	C9H12N2O9P	-1	C01168
378	D-Glucosamine_6-phosphate[c]	D-Glucosamine_6-phosphate	C6H14NO8P	0	C00352
379	D-Fructose_6-phosphate[c]	D-Fructose_6-phosphate	C6H12O9P	-1	C00085
380	L-Tyrosine[c]	L-Tyrosine	C9H11NO3	0	C00082
381	3-(4-Hydroxyphenyl)pyruvate[c]	3-(4-Hydroxyphenyl)pyruvate	C9H7O4	-1	C01179
382	L-4-Hydroxyphenylglycine[c]	L-4-Hydroxyphenylglycine	C8H9NO3	0	C12323
383	4-Hydroxy-3-polyprenylbenzoate[c]	4-Hydroxy-3-polyprenylbenzoate	C17H21O3	-1	C05848
384	all-trans-zeta-Carotene[c]	all-trans-zeta-Carotene	C40H60	0	C05430
385	all-trans-Neurosporene[c]	all-trans-Neurosporene	C40H58	0	C05431
386	Oxalosuccinate[c]	Oxalosuccinate	C6H3O7	-3	C05379
387	Orthophosphate[e]	Orthophosphate	HO4P	-2	C00009
388	2-Octaprenyl-3-methyl-5-hydroxy-6-methoxy-1,4-benzoquinone[c]	2-Octaprenyl-3-methyl-5-hydroxy-6-methoxy-1,4-benzoquinone	C48H71O4	-1	C05815
389	Ubiquinone[c]	Ubiquinone	C49H74O4	0	C00399
390	Adenosyl_cobyrinate-hexaamide[c]	Adenosyl_cobyrinate-hexaamide	C55H78CoN15O11	1	C06507
391	AMP[c]	AMP	C10H13N5O7P	-1	C00020
392	UDP-N-acetyl-3-(1-carboxyvinyl)-D-glucosamine[c]	UDP-N-acetyl-3-(1-carboxyvinyl)-D-glucosamine	C20H26N3O19P2	-3	C04631
393	UDP-N-acetylmuramate[c]	UDP-N-acetylmuramate	C20H28N3O19P2	-3	C01050
394	Hydroxymethylbilane[c]	Hydroxymethylbilane	C40H38N4O17	-8	C01024
395	Betaine_aldehyde[c]	Betaine_aldehyde	C5H12NO	1	C00576
396	Betaine[c]	Betaine	C5H11NO2	0	C00719
397	Rhodopin[c]	Rhodopin	C40H58O	0	C19795
398	3,4-Didehydrorhodopin[c]	3,4-Didehydrorhodopin	C40H56O	0	C15874
399	Hexadecanoic_acid[c]	Hexadecanoic_acid	C16H31O2	-1	C00249
400	Palmitoyl-CoA[c]	Palmitoyl-CoA	C37H63N7O17P3S	-3	C00154
401	3,5-Cyclic_GMP[c]	3,5-Cyclic_GMP	C10H11N5O7P	-1	C00942
402	Precore[c]	Precore	C14H9O3	0
403	(3E)-3,4-didehydro-1,2-dihydro-gamma-carotene-1,2,diol[c]	(3E)-3,4-didehydro-1,2-dihydro-gamma-carotene-1,2,diol	C40H56O2	0
404	(3E)-3,4-didehydro-1-(1-O-glycosyl)-2-hydroxy-gamma-carotene[c]	(3E)-3,4-didehydro-1-(1-O-glycosyl)-2-hydroxy-gamma-carotene	C46H59O7	0
405	(3E)-3,4-didehydro-1-(1-O-glycosyl)-2-hydroxy-carotene[c]	(3E)-3,4-didehydro-1-(1-O-glycosyl)-2-hydroxy-carotene	C46H59O7	0
406	Adenosine_3,5-bisphosphate[c]	Adenosine_3,5-bisphosphate	C10H13N5O10P2	-2	C00054
407	Citrate[c]	Citrate	C6H5O7	-3	C00158
408	cis-Aconitate[c]	cis-Aconitate	C6H3O6	-3	C00417
409	cis-1,3-Dichloropropene[c]	cis-1,3-Dichloropropene	C3H4Cl2	0	C06610
410	Hydrochloric_acid[c]	Hydrochloric_acid	Cl	-1	C01327
411	cis-3-Chloro-2-propene-1-ol[c]	cis-3-Chloro-2-propene-1-ol	C3H5ClO	0	C06612
412	cis-3-Chloroallyl_aldehyde[c]	cis-3-Chloroallyl_aldehyde	C3H3OCl	0	C16348
413	Prephenate[c]	Prephenate	C10H8O6	-2	C00254
414	4-Amino-4-deoxychorismate[c]	4-Amino-4-deoxychorismate	C10H10NO5	-1	C11355
415	DNA_cytosine[c]	DNA_cytosine	C19H27N3O17P3R2	-3	C00856
416	DNA_5-methylcytosine[c]	DNA_5-methylcytosine	C20H29N3O17P3R2	-3	C02967
417	beta-D-Fructose[c]	beta-D-Fructose	C6H12O6	0	C02336
418	Isopentenyl_diphosphate[c]	Isopentenyl_diphosphate	C5H10O7P2	-2	C00129
419	Geranyl_diphosphate[c]	Geranyl_diphosphate	C10H18O7P2	-2	C00341
420	2-cis,6-trans-Farnesyl_diphosphate[c]	2-cis,6-trans-Farnesyl_diphosphate	C15H28O7P2	0	C16826
421	6-M-5HQ-MG-T2[c]	6-methyl-5-Hydroxy-Quinonyl-metoxyglycolate-T2	C10H9O5R	0
422	Cyclohexenone_epoxide[c]	Cyclohexenone_epoxide	C10H9O6R	0
423	N4-Acetylaminobutanal[c]	N4-Acetylaminobutanal	C6H11NO2	0	C05936
424	4-Acetamidobutanoate[c]	4-Acetamidobutanoate	C6H10NO3	-1	C02946
425	N6-(1,2-Dicarboxyethyl)-AMP[c]	N6-(1,2-Dicarboxyethyl)-AMP	C14H15N5O11P	-3	C03794
426	N-Acetylornithine[c]	N-Acetylornithine	C7H14N2O3	0	C00437
427	N-Acetyl-L-glutamate_5-semialdehyde[c]	N-Acetyl-L-glutamate_5-semialdehyde	C7H10NO4	-1	C01250
428	N-Acetyl-L-glutamate[c]	N-Acetyl-L-glutamate	C7H9NO5	-2	C00624
429	7,9,12-Octaketide_intermediate_1[c]	7,9,12-Octaketide_intermediate_1	C27H37N2O14PSR	0	C18327
430	Phylloquinol[c]	Phylloquinol	C31H48O2	0	C03313
431	N6-(L-1,3-dicarboxypropyl)-L-lysine[c]	N6-(L-1,3-dicarboxypropyl)-L-lysine	C11H19N2O6	-1	C00449
432	(S)-2-amino-6-oxohexanoate[c]	(S)-2-amino-6-oxohexanoate	C6H11NO3	0	C04076
433	Nicotinamide_D-ribonucleotide[c]	Nicotinamide_D-ribonucleotide	C11H15N2O8P	0	C00455
434	Hippurate[c]	Hippurate	C9H8NO3	-1	C01586
435	Benzoate[c]	Benzoate	C7H5O2	-1	C00180
436	Propionyladenylate[c]	Propionyladenylate	C13H17N5O8P	-1	C05983
437	Propanoyl_phosphate[c]	Propanoyl_phosphate	C3H6O5P	-1	C02876
438	Deoxyadenosine[c]	Deoxyadenosine	C10H13N5O3	0	C00559
439	2-Deoxy-D-ribose_1-phosphate[c]	2-Deoxy-D-ribose_1-phosphate	C5H10O7P	-1	C00672
440	trans,trans-Farnesyl_diphosphate[c]	trans,trans-Farnesyl_diphosphate	C15H26O7P2	-2	C00448
441	Heme[c]	Heme	C34H30FeN4O4	-2	C00032
442	Heme_O[c]	Heme_O	C49H56FeN4O5	-2	C15672
443	Protoanemonin[c]	Protoanemonin	C5H4O2	0	C07090
444	cis-Acetylacrylate[c]	cis-Acetylacrylate	C5H5O3	-1	C07091
445	2-Octaprenyl-6-methoxy-1,4-benzoquinone[c]	2-Octaprenyl-6-methoxy-1,4-benzoquinone	C47H70O3	0	C05813
446	2-Octaprenyl-3-methyl-6-methoxy-1,4-benzoquinone[c]	2-Octaprenyl-3-methyl-6-methoxy-1,4-benzoquinone	C48H72O3	0	C05814
447	Thymidine[c]	Thymidine	C10H14N2O5	0	C00214
448	Xanthosine_5-phosphate[c]	Xanthosine_5-phosphate	C10H12N4O9P	-1	C00655
449	Selenate[c]	Selenate	H6SeO4	4	C05697
450	Adenylylselenate[c]	Adenylylselenate	C10H17N5O10PSe	3	C05686
451	Riboflavin[c]	Riboflavin	C17H20N4O6	0	C00255
452	Thiamin_monophosphate[c]	Thiamin_monophosphate	C12H18N4O4PS	0	C01081
453	Sulfate[c]	Sulfate	O4S	-2	C00059
454	Adenylyl_sulfate[c]	Adenylyl_sulfate	C10H12N5O10PS	-2	C00224
455	Shikimate[c]	Shikimate	C7H9O5	-1	C00493
456	Shikimate_3-phosphate[c]	Shikimate_3-phosphate	C7H9O8P	-2	C03175
457	UDP-glucuronate[c]	UDP-glucuronate	C15H19N2O18P2	-3	C00167
458	Lipoamide-E[c]	Lipoamide-E	C8H14NOS2	0	C15972
459	S-Succinyldihydrolipoamide-E[c]	S-Succinyldihydrolipoamide-E	C12H19NO4S2	-1	C16254
460	XTP[c]	XTP	C10H12N4O15P3	-3	C00700
461	Aminoimidazole_ribotide[c]	Aminoimidazole_ribotide	C8H14N3O7P	0	C03373
462	4-Amino-5-hydroxymethyl-2-methylpyrimidine[c]	4-Amino-5-hydroxymethyl-2-methylpyrimidine	C6H9N3O	0	C01279
463	5-Deoxyadenosine[c]	5-Deoxyadenosine	C10H13N5O3	0	C05198
464	Formate[c]	Formate	CHO2	-1	C00058
465	CO[c]	Carbon monoxide	CHO	1	C00237
466	Sucrose[c]	Sucrose	C12H22O11	0	C00089
467	D-Glucose[c]	D-Glucose	C6H12O6	0	C00031
468	3-Hydroxyanthranilate[c]	3-Hydroxyanthranilate	C7H6NO3	-1	C00632
469	Cinnavalininate[c]	Cinnavalininate	C14H6N2O6	-2	C05640
470	O2-[c]	O2-	O2	0	C00704
471	Betaine[e]	Betaine	C5H11NO2	0	C00719
472	Dimethylallyl_diphosphate[c]	Dimethylallyl_diphosphate	C5H10O7P2	-2	C00235
473	Deoxyribose[c]	Deoxyribose	C5H10O4	0	C01801
474	2-Deoxy-D-ribose_5-phosphate[c]	2-Deoxy-D-ribose_5-phosphate	C5H10O7P	-1	C00673
475	L-Formylkynurenine[c]	L-Formylkynurenine	C11H12N2O4	0	C02700
476	Formylanthranilate[c]	Formylanthranilate	C8H6NO3	-1	C05653
477	Xanthosine[c]	Xanthosine	C10H12N4O6	0	C01762
478	Geranylgeranyl_diphosphate[c]	Geranylgeranyl_diphosphate	C20H34O7P2	-2	C00353
479	Prephytoene_diphosphate[c]	Prephytoene_diphosphate	C40H66O7P2	-2	C03427
480	1-(2-Carboxyphenylamino)-1-deoxy-D-ribulose_5-phosphate[c]	1-(2-Carboxyphenylamino)-1-deoxy-D-ribulose_5-phosphate	C12H14NO9P	-2	C01302
481	Cobalt-sirohydrochlorin[c]	Cobalt-sirohydrochlorin	C42H38CoN4O16	-6	C11538
482	Cobalt-factor_III[c]	Cobalt-factor_III	C43H46CoN4O16	0	C17401
483	dTDP-6-deoxy-beta-L-mannose[c]	dTDP-6-deoxy-beta-L-mannose	C16H24N2O15P2	-2	C03319
484	dTDP-4-dehydro-6-deoxy-beta-L-mannose[c]	dTDP-4-dehydro-6-deoxy-beta-L-mannose	C16H22N2O15P2	-2	C00688
485	dTDP-glucose[c]	dTDP-glucose	C16H24N2O16P2	-2	C00842
486	D-Fructose_1,6-bisphosphate[c]	D-Fructose_1,6-bisphosphate	C6H12O12P2	-2	C00354
487	Decylubiquinone[c]	Decylubiquinone	C19H30O4	0	C15494
488	Tetrathionate[c]	Tetrathionate	O6S4	-2	C02084
489	Decylubiquinol[c]	Decylubiquinol	C19H32O4	0	C15495
490	1-Hydroxy-2-methyl-2-butenyl_4-diphosphate[c]	1-Hydroxy-2-methyl-2-butenyl_4-diphosphate	C5H10O8P2	-2	C11811
491	N-Ribosylnicotinamide[c]	N-Ribosylnicotinamide	C11H16N2O5	1	C03150
492	Nicotinamide[c]	Nicotinamide	C6H6N2O	0	C00153
493	Dihydrolipoamide-E[c]	Dihydrolipoamide-E	C8H16NOS2	0	C15973
494	Dihydrolipoylprotein[c]	Dihydrolipoylprotein	H2R	0	C02972
495	Lipoylprotein[c]	Lipoylprotein	R	0	C02051
496	ddcaACP[c]	ddcaACP	C23H42N2O7PSR	-1	C05223
497	3omrsACP[c]	3omrsACP	C25H44N2O8PSR	-1	C05759
498	tddec2eACP[c]	tddec2eACP	C23H40N2O7PSR	-1	C05758
499	gamma-Carotene[c]	gamma-Carotene	C40H56	0	C05435
500	N-Succinyl-LL-2,6-diaminoheptanedioate[c]	N-Succinyl-LL-2,6-diaminoheptanedioate	C11H16N2O7	-2	C04421
501	N-Succinyl-2-L-amino-6-oxoheptanedioate[c]	N-Succinyl-2-L-amino-6-oxoheptanedioate	C11H12NO8	-3	C04462
502	Thymine[c]	Thymine	C5H6N2O2	0	C00178
503	L-Histidine[c]	L-Histidine	C6H9N3O2	0	C00135
504	Urocanate[c]	Urocanate	C6H5N2O2	-1	C00785
505	Caffeoyl-CoA[c]	Caffeoyl-CoA	C30H39N7O19P3S	-3	C00323
506	Feruloyl-CoA[c]	Feruloyl-CoA	C31H41N7O19P3S	-3	C00406
507	ttetr2eACP[c]	ttetr2eACP	C25H44N2O7PSR	-1	C05760
508	tdecACP[c]	tdecACP	C25H46N2O7PSR	-1	C05761
509	3-Chloro-2-methyldienelactone[c]	3-Chloro-2-methyldienelactone	C7H5ClO4	0	C18309
510	3-Chloro-2-methylmaleylacetate[c]	3-Chloro-2-methylmaleylacetate	C7H7ClO5	0	C18310
511	Heme_A[c]	Heme_A	C49H54FeN4O6	-2	C15670
512	dGTP[c]	dGTP	C10H13N5O13P3	-3	C00286
513	Hexadecenoyl-ACP[c]	Hexadecenoyl-ACP	C27H49N2O7PSR	-1	notKEGGID
514	Octadecenoyl-ACP[c]	Octadecenoyl-ACP	C29H52N2O7PSR	-1	C01203
515	Apoprotein[c]	Apoprotein	H3NR	1	C16240
516	ocACP[c]	ocACP	C19H34N2O7PSR	-1	C05752
517	Protein_N6-(octanoyl)lysine[c]	Protein_N6-(octanoyl)lysine	C8H16NOR	0	C16236
518	Deoxyinosine[c]	Deoxyinosine	C10H12N4O4	0	C05512
519	Hypoxanthine[c]	Hypoxanthine	C5H4N4O	0	C00262
520	S-Acetyldihydrolipoamide-E[c]	S-Acetyldihydrolipoamide-E	C10H18NO2S2	0	C16255
521	Acetyl_phosphate[c]	Acetyl_phosphate	C2H4O5P	-1	C00227
522	3-Oxohexanoyl-CoA[c]	3-Oxohexanoyl-CoA	C27H41N7O18P3S	-3	C05269
523	Acetoacetyl-CoA[c]	Acetoacetyl-CoA	C25H37N7O18P3S	-3	C00332
524	2-Chloro-5-methyl-cis-dienelactone[c]	2-Chloro-5-methyl-cis-dienelactone	C7H5ClO4	0	C18304
525	2-Chloro-5-methylmaleylacetate[c]	2-Chloro-5-methylmaleylacetate	C7H7ClO5	0	C18305
526	(S)-3-Hydroxy-3-methylglutaryl-CoA[c]	(S)-3-Hydroxy-3-methylglutaryl-CoA	C27H40N7O20P3S	-4	C00356
527	(3S)-3-Hydroxyadipyl-CoA[c]	(3S)-3-Hydroxyadipyl-CoA	C27H40N7O20P3S	-4	C14145
528	3-Oxoadipyl-CoA[c]	3-Oxoadipyl-CoA	C27H38N7O20P3S	-4	C02232
529	(S)-3-Hydroxybutanoyl-CoA[c]	(S)-3-Hydroxybutanoyl-CoA	C25H39N7O18P3S	-3	C01144
530	3-Sulfino-L-alanine[c]	3-Sulfino-L-alanine	C3H6NO4S	-1	C00606
531	Hypotaurine[c]	Hypotaurine	C2H7NO2S	0	C00519
532	2,3,4,5-Tetrahydrodipicolinate[c]	2,3,4,5-Tetrahydrodipicolinate	C7H7NO4	-2	C03972
533	(2S,4S)-4-Hydroxy-2,3,4,5-tetrahydrodipicolinate[c]	(2S,4S)-4-Hydroxy-2,3,4,5-tetrahydrodipicolinate	C7H9NO5	0	C20258
534	Acetoacetate[c]	Acetoacetate	C4H5O3	-1	C00164
535	3-Oxopropanoate[c]	3-Oxopropanoate	C3H3O3	-1	C00222
536	(S)-Methylmalonate-semialdehyde[c]	(S)-Methylmalonate-semialdehyde	C4H5O3	-1	C06002
537	3-Phosphonooxypyruvate[c]	3-Phosphonooxypyruvate	C3H3O7P	-2	C03232
538	Phenylpropanoate[c]	Phenylpropanoate	C9H9O2	-1	C05629
539	cis-3-(Carboxy-ethyl)-3,5-cyclo-hexadiene-1,2-diol[c]	cis-3-(Carboxy-ethyl)-3,5-cyclo-hexadiene-1,2-diol	C9H11O4	-1	C11588
540	3,5,7,9,11,13,15,17,19-Nonaoxo-eicosanoyl-ACP[c]	3,5,7,9,11,13,15,17,19-Nonaoxo-eicosanoyl-ACP	C31H41N2O16PSR	0	C12354
541	3-Oxooctadecanoyl-CoA[c]	3-Oxooctadecanoyl-CoA	C39H65N7O18P3S	-3	C16216
542	3-Hydroxyoctadecanoyl-CoA[c]	3-Hydroxyoctadecanoyl-CoA	C39H67N7O18P3S	-3	C16217
543	3-Oxooctadecanoyl-ACP[c]	3-Oxooctadecanoyl-ACP	C29H53N2O8PSR	0	C16219
544	ADP-ribose[c]	ADP-ribose	C15H21N5O14P2	-2	C00301
545	Primary_alcohol[c]	Primary_alcohol	C16.234H33.694O	0	C00226
546	(R)-1-Aminopropan-2-ol[c]	(R)-1-Aminopropan-2-ol	C3H10NO	1	C03194
547	D-1-Aminopropan-2-ol_O-phosphate[c]	D-1-Aminopropan-2-ol_O-phosphate	C3H10NO4P	0	C04122
548	Adenosyl_cobinamide-phosphate[c]	Adenosyl_cobinamide-phosphate	C58H84CoN16O14P	0	C06509
549	Adenosine[c]	Adenosine	C10H13N5O4	0	C00212
550	Inosine[c]	Inosine	C10H12N4O5	0	C00294
551	1,2-Diacyl-sn-glycerol[c]	1,2-Diacyl-sn-glycerol	C35.468H67.388O5	0	C00641
552	1,2-Diacyl-sn-glycerol_3-phosphate[c]	1,2-Diacyl-sn-glycerol_3-phosphate	C35.468H67.388O8P	-1	C00416
553	D-Gluconic_acid[c]	D-Gluconic_acid	C6H11O7	-1	C00257
554	6-Phospho-D-gluconate[c]	6-Phospho-D-gluconate	C6H11O10P	-2	C00345
555	beta-D-Fructose_1,6-bisphosphate[c]	beta-D-Fructose_1,6-bisphosphate	C6H12O12P2	-2	C05378
556	D-Glyceraldehyde[c]	D-Glyceraldehyde	C3H6O3	0	C00577
557	4-Amino-2-methyl-5-phosphomethylpyrimidine[c]	4-Amino-2-methyl-5-phosphomethylpyrimidine	C6H9N3O4P	-1	C04556
558	gamma-L-Glutamyl-L-cysteine[c]	gamma-L-Glutamyl-L-cysteine	C8H13N2O5S	-1	C00669
559	C_dehypoxanthine_futalosine[c]	C_dehypoxanthine_futalosine	C14H14O7	0	C17017
560	1,4-Dihydroxy-6-naphthoate[c]	1,4-Dihydroxy-6-naphthoate	C11H8O4	0	C17018
561	L-xylo-Hexulonolactone[c]	L-xylo-Hexulonolactone	C6H8O6	0	C03289
562	2-Carboxy-2,5-dihydro-5-oxofuran-2-acetate[c]	2-Carboxy-2,5-dihydro-5-oxofuran-2-acetate	C7H4O6	-2	C01278
563	3-Carboxy-cis,cis-muconate[c]	3-Carboxy-cis,cis-muconate	C7H3O6	-3	C01163
564	2-Dehydro-3-deoxy-D-arabino-heptonate_7-phosphate[c]	2-Dehydro-3-deoxy-D-arabino-heptonate_7-phosphate	C7H11O10P	-2	C04691
565	3-Dehydroquinate[c]	3-Dehydroquinate	C7H9O6	-1	C00944
566	Acetaldehyde[c]	Acetaldehyde	C2H4O	0	C00084
567	dAMP[c]	dAMP	C10H13N5O6P	-1	C00360
568	dCMP[c]	dCMP	C9H13N3O7P	-1	C00239
569	Deoxycytidine[c]	Deoxycytidine	C9H13N3O4	0	C00881
570	dGMP[c]	dGMP	C10H13N5O7P	-1	C00362
571	Deoxyguanosine[c]	Deoxyguanosine	C10H13N5O4	0	C00330
572	2-Hydroxy-5-methyl-cis,cis-muconate[c]	2-Hydroxy-5-methyl-cis,cis-muconate	C7H6O5	-2	C07478
573	2-Oxo-5-methyl-cis-muconate[c]	2-Oxo-5-methyl-cis-muconate	C7H6O5	-2	C07479
574	2-Hydroxy-5-methyl-cis,cis-muconic_semialdehyde[c]	2-Hydroxy-5-methyl-cis,cis-muconic_semialdehyde	C7H7O4	-1	C06760
575	Succinyl-CoA[c]	Succinyl-CoA	C25H36N7O19P3S	-4	C00091
576	L-Histidinal[c]	L-Histidinal	C6H10N3O	1	C01929
577	(S)-3-Methyl-2-oxopentanoic_acid[c]	(S)-3-Methyl-2-oxopentanoic_acid	C6H9O3	-1	C00671
578	CDP-3,6-dideoxy-D-glucose[c]	CDP-3,6-dideoxy-D-glucose	C15H23N3O14P2	-2
579	CDP-3,6-dideoxy-D-mannose[c]	CDP-3,6-dideoxy-D-mannose	C15H23N3O14P2	-2	C03599
580	Dehypoxanthine-futalosine[c]	Dehypoxanthine-futalosine	C14H16O7	0	C17010
581	Iminoaspartate[c]	Iminoaspartate	C4H3NO4	-2	C05840
582	lipoylACP[c]	lipoylACP	C19H33N2O7PS3R	0	C16239
583	Protein_N6-(lipoyl)lysine[c]	Protein_N6-(lipoyl)lysine	C8H14NOS2R	0	C16237
584	Succinate_semialdehyde[c]	Succinate_semialdehyde	C4H5O3	-1	C00232
585	3-[(1-Carboxyvinyl)oxy]benzoate[c]	3-[(1-Carboxyvinyl)oxy]benzoate	C10H8O5	0	C20772
586	O-Phospho-L-homoserine[c]	O-Phospho-L-homoserine	C4H9NO6P	-1	C01102
587	L-Threonine[c]	L-Threonine	C4H9NO3	0	C00188
588	Sphingomyelin[c]	Sphingomyelin	C5H13NO3PR	0	C00550
589	N-Acylsphingosine[c]	N-Acylsphingosine	R	0	C00195
590	Choline_phosphate[c]	Choline_phosphate	C5H15NO4P	0	C00588
591	(R)-S-Lactoylglutathione[c]	(R)-S-Lactoylglutathione	C13H20N3O8S	-1	C03451
592	(R)-Lactate[c]	(R)-Lactate	C3H5O3	-1	C00256
593	Glutathione[c]	Glutathione	C10H16N3O6S	-1	C00051
594	Stachyose[e]	Stachyose	C24H42O21	0	C01613
595	Stachyose[c]	Stachyose	C24H42O21	0	C01613
596	Stearoyl-CoA[c]	Stearoyl-CoA	C39H67N7O17P3S	-3	C00412
597	Ferrocytochrome_b5[c]	Ferrocytochrome_b5	R	NaN	C00999
598	Ferricytochrome_b5[c]	Ferricytochrome_b5	R	NaN	C00996
599	Sodium[c]	Sodium	Na	1	C01330
600	Sodium[e]	Sodium	Na	1	C01330
601	Cobalt-precorrin_8[c]	Cobalt-precorrin_8	C45H53CoN4O14	-5	C11545
602	Cobyrinate[c]	Cobyrinate	C45H53CoN4O14	-5	C05773
603	6-Amino-6-deoxyfutalosine[c]	6-Amino-6-deoxyfutalosine	C19H18N5O6	-1	C20773
604	LL-2,6-Diaminoheptanedioate[c]	LL-2,6-Diaminoheptanedioate	C7H14N2O4	0	C00666
605	Fe3+[e]	Fe3+	Fe	3	C14819
606	Fe3+[c]	Fe3+	Fe	3	C14819
607	Nitrate[e]	Nitrate	NO3	-1	C00244
608	Nitrate[c]	Nitrate	NO3	-1	C00244
609	Nitrite[e]	Nitrite	NO2	-1	C00088
610	Nitrite[c]	Nitrite	NO2	-1	C00088
611	Nitrobenzene[c]	Nitrobenzene	C6H5NO2	0	C06813
612	Catechol[c]	Catechol	C6H6O2	0	C00090
613	NDP[c]	NDP	R	-2	C00454
614	Nucleoside_triphosphate[c]	Nucleoside_triphosphate	O3PR	-3	C00201
615	O-Acetyl-L-homoserine[c]	O-Acetyl-L-homoserine	C6H11NO4	0	C01077
616	D-Xylose[e]	D-Xylose	C5H10O5	0	C00181
617	D-Xylose[c]	D-Xylose	C5H10O5	0	C00181
618	O-Phospho-4-hydroxy-L-threonine[c]	O-Phospho-4-hydroxy-L-threonine	C4H9NO7P	-1	C06055
619	2-Oxo-3-hydroxy-4-phosphobutanoate[c]	2-Oxo-3-hydroxy-4-phosphobutanoate	C4H5O8P	-2	C06054
620	D-Sorbitol[e]	D-Sorbitol	C6H14O6	0	C00794
621	D-Sorbitol[c]	D-Sorbitol	C6H14O6	0	C00794
622	D-Xylulose[c]	D-Xylulose	C5H10O5	0	C00310
623	8-Amino-7-oxononanoate[c]	8-Amino-7-oxononanoate	C9H17NO3	0	C01092
624	7,8-Diaminononanoate[c]	7,8-Diaminononanoate	C9H21N2O2	1	C01037
625	S-Adenosyl-4-methylthio-2-oxobutanoate[c]	S-Adenosyl-4-methylthio-2-oxobutanoate	C15H20N5O6S	0	C04425
626	D-Ribulose_5-phosphate[c]	D-Ribulose_5-phosphate	C5H10O8P	-1	C00199
627	D-Xylulose_5-phosphate[c]	D-Xylulose_5-phosphate	C5H10O8P	-1	C00231
628	Ferrichrome[e]	Ferrichrome	C27H45FeN9O12	0	C06228
629	Ferrichrome[c]	Ferrichrome	C27H45N9O12Fe	0	C06228
630	Phosphatidylserine[c]	Phosphatidylserine	C38.468H71.388NO10P	-2	C02737
631	Phosphatidylethanolamine[c]	Phosphatidylethanolamine	C37.468H72.388NO8P	-1	C00350
632	3hhexACP[c]	3hhexACP	C17H30N2O8PSR	-1	C05747
633	2-Aminoacrylate[c]	2-Aminoacrylate	C3H5NO2	0	C02218
634	D-Erythrose_4-phosphate[c]	D-Erythrose_4-phosphate	C4H8O7P	-1	C00279
635	UDP-N-acetylmuramoyl-L-alanyl-D-glutamyl-6-carboxy-L-lysyl-D-alanyl-D-alanine[c]	UDP-N-acetylmuramoyl-L-alanyl-D-glutamyl-6-carboxy-L-lysyl-D-alanyl-D-alanine	C41H61N9O28P2	-4	C04882
636	Biotin[c]	Biotin	C10H15N2O3S	-1	C00120
637	Biotinyl-5-AMP[c]	Biotinyl-5-AMP	C20H27N7O9PS	-1	C05921
638	Apo-[carboxylase][c]	Apo-[carboxylase]	R	0	C06249
639	Holo-[carboxylase][c]	Holo-[carboxylase]	C10H14N2O2SR	0	C06250
640	Dethiobiotin[c]	Dethiobiotin	C10H17N2O3	-1	C01909
641	e-[c]	electron	None	-1	C05359
642	Sulfur[c]	Sulfur	S	0	C00087
643	Biotin[e]	Biotin	C10H15N2O3S	-1	C00120
644	Butanal[c]	Butanal	C4H8O	0	C01412
645	D-Mannose_6-phosphate[c]	D-Mannose_6-phosphate	C6H12O9P	-1	C00275
646	D-Mannose_1-phosphate[c]	D-Mannose_1-phosphate	C6H12O9P	-1	C00636
647	5-Phosphoribosyl-N-formylglycinamide[c]	5-Phosphoribosyl-N-formylglycinamide	C8H14N2O9P	-1	C04376
648	3-Oxotetradecanoyl-CoA[c]	3-Oxotetradecanoyl-CoA	C35H57N7O18P3S	-3	C05261
649	Lauroyl-CoA[c]	Lauroyl-CoA	C33H55N7O17P3S	-3	C01832
650	2-Phospho-D-glycerate[c]	2-Phospho-D-glycerate	C3H5O7P	-2	C00631
651	D-Mannose[e]	D-Mannose	C6H12O6	0	C00159
652	D-Mannose[c]	D-Mannose	C6H12O6	0	C00159
653	Cellulose[c]	Cellulose	C18H32O16	0	C00760
654	Cellobiose[c]	Cellobiose	C12H22O11	0	C00185
655	Cellulose_[c]	Cellulose	C6H10O5	0	C00760
656	Starch[c]	Starch	C36H62O31	0	C00369
657	Dextrin[c]	Dextrin	C36H62O31	0	C00721
658	Starch_[c]	Starch	C36H62O31	0	C00369
659	alpha-Pinene[c]	alpha-Pinene	C10H16	0	C09880
660	Pinocarveol[c]	Pinocarveol	C10H16O	0	C11941
661	Myrtenol[c]	Myrtenol	C10H16O	0	C11938
662	1-(5-Phosphoribosyl)-5-amino-4-imidazolecarboxamide[c]	1-(5-Phosphoribosyl)-5-amino-4-imidazolecarboxamide	C9H14N4O8P	-1	C04677
663	5-Amino-4-imidazolecarboxyamide[c]	5-Amino-4-imidazolecarboxyamide	C4H6N4O	0	C04051
664	1-Acyl-sn-glycerol_3-phosphate[c]	1-Acyl-sn-glycerol_3-phosphate	C19.234H37.694O7P	-1	C00681
665	Acyl-CoA[c]	Acyl-CoA	C37.234H62.694N7O17P3S	-3	C00040
666	1-Deoxy-D-xylulose_5-phosphate[c]	1-Deoxy-D-xylulose_5-phosphate	C5H10O7P	-1	C11437
667	GDP-mannose[c]	GDP-mannose	C16H23N5O16P2	-2	C00096
668	(2S)-2-Phospholactate[c]	(2S)-2-Phospholactate	C3H7O6P	0	C19156
669	(2S)-Lactyl-2-diphospho-5-guanosine[c]	(2S)-Lactyl-2-diphospho-5-guanosine	C13H19N5O13P2	0	C19155
670	1,2-Dichloroethane[c]	1,2-Dichloroethane	C2H4Cl2	0	C06752
671	2-Chloroethanol[c]	2-Chloroethanol	C2H5OCl	0	C06753
672	1,3,4,6-Tetrachloro-1,4-cyclohexadiene[c]	1,3,4,6-Tetrachloro-1,4-cyclohexadiene	C6H4Cl4	0	C06597
673	2,4,5-Trichloro-2,5-cyclohexadiene-1-ol[c]	2,4,5-Trichloro-2,5-cyclohexadiene-1-ol	C6H5OCl3	0	C06598
674	2-Hydroxyglutarate[c]	2-Hydroxyglutarate	C5H6O5	-2	C02630
675	2-Hydroxyglutaryl-CoA[c]	2-Hydroxyglutaryl-CoA	C26H38N7O20P3S	-4	C03058
676	(3E)-3,4-didehydro-chlorobacterne[c]	(3E)-3,4-didehydro-chlorobacterne	C40H52O	0
677	N-Acetylmuramoyl-Ala[c]	N-Acetylmuramoyl-Ala	C14H23N2O9	-1	C02999
678	N-Acetyl-D-muramoate[c]	N-Acetyl-D-muramoate	C11H18NO8	-1	C02713
679	CDP-diacylglycerol[c]	CDP-diacylglycerol	C44.468H78.388N3O15P2	-2	C00269
680	Sioxanthin_aglycone[c]	Sioxanthin_aglycone	C40H52O2	0
681	Cob(I)alamin[c]	Cob(I)alamin	C62H89CoN13O14P	0	C00853
682	Cobamide_coenzyme[c]	Cobamide_coenzyme	C72H101CoN18O17P	1	C00194
683	L-Selenocysteine[c]	L-Selenocysteine	C3H7NO2Se	0	C05688
684	4-Hydroxy-L-threonine[c]	4-Hydroxy-L-threonine	C4H9NO4	0	C06056
685	(S)-1-Pyrroline-5-carboxylate[c]	(S)-1-Pyrroline-5-carboxylate	C5H6NO2	-1	C03912
686	Indoleglycerol_phosphate[c]	Indoleglycerol_phosphate	C11H13NO6P	-1	C03506
687	L-Tryptophan[c]	L-Tryptophan	C11H12N2O2	0	C00078
688	3-Hydroxy-5,9,17-trioxo-4,5:9,10-disecoandrosta-1(10),2-dien-4-oate[c]	3-Hydroxy-5,9,17-trioxo-4,5:9,10-disecoandrosta-1(10),2-dien-4-oate	C19H23O6	-1	C04844
689	DOHNAA[c]	3-[(3aS,4S,7aS)-7a-Methyl-1,5-dioxo-octahydro-1H-inden-4-yl]propanoate	C13H18O4	0	C20199
690	(2Z,4Z)-2-Hydroxyhexa-2,4-dienoate[c]	(2Z,4Z)-2-Hydroxyhexa-2,4-dienoate	C6H8O3	0	C20240
691	4-Imidazolone-5-propanoate[c]	4-Imidazolone-5-propanoate	C6H7N2O3	-1	C03680
692	4-Trimethylammoniobutanal[c]	4-Trimethylammoniobutanal	C7H17NO	1	C01149
693	4-Trimethylammoniobutanoate[c]	4-Trimethylammoniobutanoate	C7H16NO2	0	C01181
694	2-Hydroxymuconate[c]	2-Hydroxymuconate	C6H4O5	-2	C02501
695	2-Hydroxy-2,4-pentadienoate[c]	2-Hydroxy-2,4-pentadienoate	C5H5O3	-1	C00596
696	4-Nitrophenyl_phosphate[c]	4-Nitrophenyl_phosphate	C6H5NO6P	-1	C03360
697	4-Nitrophenol[c]	4-Nitrophenol	C6H5NO3	0	C00870
698	N-Formimino-L-glutamate[c]	N-Formimino-L-glutamate	C6H9N2O4	-1	C00439
699	N-Acetyl-L-glutamate_5-phosphate[c]	N-Acetyl-L-glutamate_5-phosphate	C7H10NO8P	-2	C04133
700	L-Homoserine[c]	L-Homoserine	C4H9NO3	0	C00263
701	3-(Imidazol-4-yl)-2-oxopropyl_phosphate[c]	3-(Imidazol-4-yl)-2-oxopropyl_phosphate	C6H8N2O5P	-1	C01267
702	L-Histidinol_phosphate[c]	L-Histidinol_phosphate	C6H12N3O4P	0	C01100
703	3-Hydroxy-3-(4-methylpent-3-en-1-yl)glutaryl-CoA[c]	3-Hydroxy-3-(4-methylpent-3-en-1-yl)glutaryl-CoA	C32H48N7O20P3S	-4	C04675
704	7-Methyl-3-oxo-6-octenoyl-CoA[c]	7-Methyl-3-oxo-6-octenoyl-CoA	C30H45N7O18P3S	-3	C16466
705	(2E)-5-Methylhexa-2,4-dienoyl-CoA[c]	(2E)-5-Methylhexa-2,4-dienoyl-CoA	C28H41N7O17P3S	-3	C16468
706	3-Hydroxy-5-methylhex-4-enoyl-CoA[c]	3-Hydroxy-5-methylhex-4-enoyl-CoA	C28H43N7O18P3S	-3	C16469
707	3-Hydroxy-9,10-secoandrosta-1,3,5(10)-triene-9,17-dione[c]	3-Hydroxy-9,10-secoandrosta-1,3,5(10)-triene-9,17-dione	C19H24O3	0	C19944
708	3,4-Dihydroxy-9,10-secoandrosta-1,3,5(10)-triene-9,17-dione[c]	3,4-Dihydroxy-9,10-secoandrosta-1,3,5(10)-triene-9,17-dione	C19H24O4	0	C04793
709	(2S)-2-Isopropylmalate[c]	(2S)-2-Isopropylmalate	C7H10O5	-2	C02504
710	3-Dehydroshikimate[c]	3-Dehydroshikimate	C7H7O5	-1	C02637
711	(S)-3-Hydroxyisobutyrate[c]	(S)-3-Hydroxyisobutyrate	C4H7O3	-1	C06001
712	cis-2-Methyl-5-isopropylhexa-2,5-dienoyl-CoA[c]	cis-2-Methyl-5-isopropylhexa-2,5-dienoyl-CoA	C31H47N7O17P3S	-3	C11946
713	3-Hydroxy-2,6-dimethyl-5-methylene-heptanoyl-CoA[c]	3-Hydroxy-2,6-dimethyl-5-methylene-heptanoyl-CoA	C31H49N7O18P3S	-3	C11947
714	2-Octaprenyl-6-hydroxyphenol[c]	2-Octaprenyl-6-hydroxyphenol	C46H70O2	0	C05811
715	2-Octaprenyl-6-methoxyphenol[c]	2-Octaprenyl-6-methoxyphenol	C47H72O2	0	C05812
716	3-Hydroxy-L-kynurenine[c]	3-Hydroxy-L-kynurenine	C10H12N2O4	0	C03227
717	cPMP[c]	cPMP	C10H14N5O8P	0	C18239
718	Sulfur_donor[c]	Sulfur_donor	S	0	C17023
719	Molybdopterin[c]	Molybdopterin	C10H12N5O6PS2	-2	C05924
720	Precorrin_6Y[c]	Precorrin_6Y	C44H49N4O16	-7	C06319
721	Precorrin_8X[c]	Precorrin_8X	C45H53N4O14	-7	C06408
722	Deoxyuridine[c]	Deoxyuridine	C9H12N2O5	0	C00526
723	7,8-Didemethyl-8-hydroxy-5-deazariboflavin[c]	7,8-Didemethyl-8-hydroxy-5-deazariboflavin	C16H17N3O7	0	C19154
724	(2S)-Ethylmalonyl-CoA[c]	(2S)-Ethylmalonyl-CoA	C26H42N7O19P3S	0	C18026
725	(2R)-Ethylmalonyl-CoA[c]	(2R)-Ethylmalonyl-CoA	C26H42N7O19P3S	0	C20238
726	(2S,3S)-3-Hydroxy-2-methylbutanoyl-CoA[c]	(2S,3S)-3-Hydroxy-2-methylbutanoyl-CoA	C26H41N7O18P3S	-3	C04405
727	2-Methylacetoacetyl-CoA[c]	2-Methylacetoacetyl-CoA	C26H39N7O18P3S	-3	C03344
728	2-Methylbut-2-enoyl-CoA[c]	2-Methylbut-2-enoyl-CoA	C26H39N7O17P3S	-3	C03345
729	(2S)-Methylsuccinyl-CoA[c]	(2S)-Methylsuccinyl-CoA	C26H42N7O19P3S	0	C18324
730	D-erythro-3-Methylmalate[c]	D-erythro-3-Methylmalate	C5H6O5	-2	C06032
731	all-trans-Heptaprenyl_diphosphate[c]	all-trans-Heptaprenyl_diphosphate	C35H58O7P2	-2	C04216
732	Indole[c]	Indole	C8H7N	0	C00463
733	dIDP[c]	dIDP	C10H12N4O10P2	-2	C01344
734	5-Methylhex-4-enoyl-CoA[c]	5-Methylhex-4-enoyl-CoA	C28H43N7O17P3S	-3	C16470
735	ITP[c]	ITP	C10H12N4O14P3	-3	C00081
736	IDP[c]	IDP	C10H12N4O11P2	-2	C00104
737	Nonaketamide[c]	Nonaketamide	C30H40N3O16PSR	0	C12441
738	C9_Reduced-nonaketamide[c]	C9_Reduced nonaketamide	C30H42N3O16PSR	0	C12442
739	Iminoglycine[c]	Iminoglycine	C2H2NO2	-1	C15809
740	C15814[c]	C15814	SR	NaN	C15814
741	2-(2R,5Z)-2-Carboxy-4-methylthiazol-5(2H)-ylidene-ethyl_phosphate[c]	2-[(2R,5Z)-2-Carboxy-4-methylthiazol-5(2H)-ylidene]ethyl_phosphate	C7H10NO6PS	0	C20246
742	C15810[c]	C15810	OR	NaN	C15810
743	2-C-Methyl-D-erythritol_2,4-cyclodiphosphate[c]	2-C-Methyl-D-erythritol_2,4-cyclodiphosphate	C5H10O9P2	-2	C11453
744	D-Alanine[c]	D-Alanine	C3H7NO2	0	C00133
745	D-Alanyl-D-alanine[c]	D-Alanyl-D-alanine	C6H12N2O3	0	C00993
746	(3E)-3,4-didehydro-2-hydroxy-rhodopin[c]	(3E)-3,4-didehydro-2-hydroxy-rhodopin	C40H56O2	0
747	uaagmda[c]	uaagmda	C92H145N7O26P2	-4
748	(3E)-3,4-didehydro-1,2-dihydro-gamma-caroten-1-ol[c]	(3E)-3,4-didehydro-1,2-dihydro-gamma-caroten-1-ol	C40H56O	0
749	Lycopene[c]	Lycopene	C40H56	0	C05432
750	Urea-1-carboxylate[c]	Urea-1-carboxylate	C2H3N2O3	-1	C01010
751	Uridine[c]	Uridine	C9H12N2O6	0	C00299
752	Choline[e]	Choline	C5H14NO	1	C00114
753	Choline[c]	Choline	C5H14NO	1	C00114
754	Chloroacetaldehyde[c]	Chloroacetaldehyde	C2H3ClO	0	C06754
755	Chloroacetic_acid[c]	Chloroacetic_acid	C2H2O2Cl	-1	C06755
756	Cholesterol[c]	Cholesterol	C27H46O	0	C00187
757	Cholest-4-en-3-one[c]	Cholest-4-en-3-one	C27H44O	0	C00599
758	26-Hydroxycholest-4-en-3-one[c]	26-Hydroxycholest-4-en-3-one	C27H44O2	0	C20143
759	Cellobiose[e]	Cellobiose	C12H22O11	0	C00185
760	Chitobiose[e]	Chitobiose	C16H28N2O11	0	C01674
761	Chitobiose[c]	Chitobiose	C16H28N2O11	0	C01674
762	Tetradecanoic_acid[c]	Tetradecanoic_acid	C14H27O2	-1	C06424
763	Dodecanoic_acid[c]	Dodecanoic_acid	C12H23O2	-1	C02679
764	1,2-dihydro-gamma-caroten-1-ol[c]	1,2-dihydro-gamma-caroten-1-ol	C40H58O	0	C15859
765	Deamino-NAD+[c]	Deamino-NAD+	C21H24N6O15P2	-2	C00857
766	trans-4-Hydroxy-L-proline[c]	trans-4-Hydroxy-L-proline	C5H8NO3	-1	C01157
767	L-1-Pyrroline-3-hydroxy-5-carboxylate[c]	L-1-Pyrroline-3-hydroxy-5-carboxylate	C5H6NO3	-1	C04281
768	trans-3-Chloro-2-propene-1-ol[c]	trans-3-Chloro-2-propene-1-ol	C3H5ClO	0	C06611
769	trans-3-Chloroallyl_aldehyde[c]	trans-3-Chloroallyl_aldehyde	C3H3OCl	0	C06613
770	trans-2-Methyl-5-isopropylhexa-2,5-dienoyl-CoA[c]	trans-2-Methyl-5-isopropylhexa-2,5-dienoyl-CoA	C31H47N7O17P3S	-3	C11945
771	trans-1,3-Dichloropropene[c]	trans-1,3-Dichloropropene	C3H4Cl2	0	C06609
772	toct2eACP[c]	toct2eACP	C19H32N2O7PSR	-1	C05751
773	1-Hydroxymethylnaphthalene[c]	1-Hydroxymethylnaphthalene	C11H10O	0	C14089
774	1-Naphthaldehyde[c]	1-Naphthaldehyde	C11H8O	0	C14090
775	(2-Naphthyl)methanol[c]	(2-Naphthyl)methanol	C11H10O	0	C02909
776	2-Naphthaldehyde[c]	2-Naphthaldehyde	C11H8O	0	C14099
777	all-trans-Hexaprenyl_diphosphate[c]	all-trans-Hexaprenyl_diphosphate	C30H50O7P2	-2	C01230
778	trans-Cinnamate[c]	trans-Cinnamate	C9H7O2	-1	C00423
779	cis-3-(3-Carboxyethenyl)-3,5-cyclohexadiene-1,2-diol[c]	cis-3-(3-Carboxyethenyl)-3,5-cyclohexadiene-1,2-diol	C9H9O4	-1	C12622
780	Protoporphyrinogen_IX[c]	Protoporphyrinogen_IX	C34H38N4O4	-2	C01079
781	Bis(4-hydroxyphenyl)methane[c]	Bis(4-hydroxyphenyl)methane	C13H12O2	0	C14298
782	Bis(4-hydroxyphenyl)methanol[c]	Bis(4-hydroxyphenyl)methanol	C13H12O3	0	C18215
783	Formamidopyrimidine_nucleoside-triphosphate[c]	Formamidopyrimidine_nucleoside-triphosphate	C10H15N5O15P3	-3	C05922
784	4-Hydroxy-2-oxopentanoate[c]	4-Hydroxy-2-oxopentanoate	C5H7O4	-1	C03589
785	4-Fumarylacetoacetate[c]	4-Fumarylacetoacetate	C8H6O6	-2	C01061
786	4-Guanidinobutanamide[c]	4-Guanidinobutanamide	C5H13N4O	1	C03078
787	4-Guanidinobutanoate[c]	4-Guanidinobutanoate	C5H11N3O2	0	C01035
788	trans-4-Carboxymethylenebut-2-en-4-olide[c]	trans-4-Carboxymethylenebut-2-en-4-olide	C6H3O4	-1	C12838
789	4-Fluoromuconolactone[c]	4-Fluoromuconolactone	C6H4O4F	-1	C16476
790	cis-4-Carboxymethylenebut-2-en-4-olide[c]	cis-4-Carboxymethylenebut-2-en-4-olide	C6H3O4	-1	C04431
791	2,5-Dichloro-carboxymethylenebut-2-en-4-olide[c]	2,5-Dichloro-carboxymethylenebut-2-en-4-olide	C6HO4Cl2	-1	C12834
792	2,5-Dichloro-4-oxohex-2-enedioate[c]	2,5-Dichloro-4-oxohex-2-enedioate	C6H2O5Cl2	-2	C12835
793	Ethanol[c]	Ethanol	C2H6O	0	C00469
794	Cys-Gly[c]	Cys-Gly	C5H10N2O3S	0	C01419
795	dTTP[c]	dTTP	C10H14N2O14P3	-3	C00459
796	epsilon-Caprolactone[c]	epsilon-Caprolactone	C6H10O2	0	C01880
797	6-Hydroxyhexanoic_acid[c]	6-Hydroxyhexanoic_acid	C6H11O3	-1	C06103
798	Isocitrate[c]	Isocitrate	C6H5O7	-3	C00311
799	Itaconate[c]	Itaconate	C5H4O4	-2	C00490
800	Itaconyl-CoA[c]	Itaconyl-CoA	C26H36N7O19P3S	-4	C00531
801	ADP-D-glycero-beta-D-manno-heptose[c]	ADP-D-glycero-beta-D-manno-heptose	C17H25N5O16P2	-2	C06397
802	D-Allose_6-phosphate[c]	D-Allose_6-phosphate	C6H12O9P	-1	C02962
803	D-Allulose_6-phosphate[c]	D-Allulose_6-phosphate	C6H13O9P	0	C18096
804	D-chiro-Inositol[c]	D-chiro-Inositol	C6H12O6	0	C19891
805	1-Keto-D-chiro-inositol[c]	1-Keto-D-chiro-inositol	C6H10O6	0	C20251
806	Carboxybiotin-carboxyl-carrier_protein[c]	Carboxybiotin-carboxyl-carrier_protein	C11H13N2O4SR	-1	C04419
807	3-Oxopalmitoyl-CoA[c]	3-Oxopalmitoyl-CoA	C37H61N7O18P3S	-3	C05259
808	Tetradecanoyl-CoA[c]	Tetradecanoyl-CoA	C35H59N7O17P3S	-3	C02593
809	D-Fructose_1-phosphate[c]	D-Fructose_1-phosphate	C6H12O9P	-1	C01094
810	D-erythro-1-(Imidazol-4-yl)glycerol_3-phosphate[c]	D-erythro-1-(Imidazol-4-yl)glycerol_3-phosphate	C6H10N2O6P	-1	C04666
811	Dihydrofolate[c]	Dihydrofolate	C19H19N7O6	-2	C00415
812	Acetyl_adenylate[c]	Acetyl_adenylate	C12H15N5O8P	-1	C05993
813	3-Oxodecanoyl-CoA[c]	3-Oxodecanoyl-CoA	C31H49N7O18P3S	-3	C05265
814	Octanoyl-CoA[c]	Octanoyl-CoA	C29H47N7O17P3S	-3	C01944
815	Prunasin[c]	Prunasin	C14H17NO6	0	C00844
816	Mandelonitrile[c]	Mandelonitrile	C8H7NO	0	C00561
817	4,4-Dihydroxybenzophenone[c]	4,4-Dihydroxybenzophenone	C13H10O3	0	C14220
818	4-Hydroxyphenyl-4-hydroxybenzoate[c]	4-Hydroxyphenyl-4-hydroxybenzoate	C13H10O4	0	C18216
819	(R)-Pantoate[c]	(R)-Pantoate	C6H11O4	-1	C00522
820	Pantothenate[c]	Pantothenate	C9H16NO5	-1	C00864
821	(S)-2-Acetolactate[c]	(S)-2-Acetolactate	C5H7O4	-1	C06010
822	3-Hydroxy-3-methyl-2-oxobutanoic_acid[c]	3-Hydroxy-3-methyl-2-oxobutanoic_acid	C5H7O4	-1	C04181
823	(R)-3-Hydroxy-3-methyl-2-oxopentanoate[c]	(R)-3-Hydroxy-3-methyl-2-oxopentanoate	C6H9O4	-1	C14463
824	(S)-2-Methylbutanoyl-CoA[c]	(S)-2-Methylbutanoyl-CoA	C26H41N7O17P3S	-3	C15980
825	L-erythro-4-Hydroxyglutamate[c]	L-erythro-4-Hydroxyglutamate	C5H8NO5	-1	C05947
826	L-4-Hydroxyglutamate_semialdehyde[c]	L-4-Hydroxyglutamate_semialdehyde	C5H9NO4	0	C05938
827	D-4-Hydroxy-2-oxoglutarate[c]	D-4-Hydroxy-2-oxoglutarate	C5H4O6	-1	C05946
828	trans-Oct-2-enoyl-CoA[c]	trans-Oct-2-enoyl-CoA	C29H45N7O17P3S	-3	C05276
829	Decanoyl-CoA[c]	Decanoyl-CoA	C31H51N7O17P3S	-3	C05274
830	trans-Dec-2-enoyl-CoA[c]	trans-Dec-2-enoyl-CoA	C31H49N7O17P3S	-3	C05275
831	Benzamide[c]	Benzamide	C7H7NO	0	C09815
832	trans-Hex-2-enoyl-CoA[c]	trans-Hex-2-enoyl-CoA	C27H41N7O17P3S	-3	C05271
833	acACP[c]	acACP	C13H22N2O7PSR	-1	C03939
834	Androsta-1,4-diene-3,17-dione[c]	Androsta-1,4-diene-3,17-dione	C19H24O2	0	C20144
835	Aniline[c]	Aniline	C6H7N	0	C00292
836	3-Phosphoadenylyl_sulfate[c]	3-Phosphoadenylyl_sulfate	C10H12N5O13P2S	-3	C00053
837	3,5-Cyclic_AMP[c]	3,5-Cyclic_AMP	C10H11N5O6P	-1	C00575
838	N-Formyl-L-glutamate[c]	N-Formyl-L-glutamate	C6H7NO5	-2	C01045
839	7,9,12-Octaketide_intermediate_2[c]	7,9,12-Octaketide_intermediate_2	C27H39N2O14PSR	0	C18328
840	R-S-Cysteinylglycine[c]	R-S-Cysteinylglycine	C2H4NOR	0	C05729
841	S-Substituted_L-cysteine[c]	S-Substituted_L-cysteine	R	-1	C05726
842	Zinc[e]	Zinc	Zn	2	C00038
843	Zinc[c]	Zinc	Zn	2	C00038
844	Triacylglycerol[c]	Triacylglycerol	C51.702H97.082O6	0	C00422
845	Menaquinone[c]	Menaquinone	C51H72O2	0	C00828
846	Menaquinol[c]	Menaquinol	C51H72O2	0	C05819
847	L-Valine[e]	L-Valine	C5H11NO2	0	C00183
848	L-Valine[c]	L-Valine	C5H11NO2	0	C00183
849	7,9,12-Octaketide_intermediate_3[c]	7,9,12-Octaketide_intermediate_3	C27H35N2O12PSR	0	C18329
850	D-4-Phosphopantothenate[c]	D-4-Phosphopantothenate	C9H16NO8P	-2	C03492
851	(R)-4-Phosphopantothenoyl-L-cysteine[c]	(R)-4-Phosphopantothenoyl-L-cysteine	C12H21N2O9PS	-2	C04352
852	(R)-2,3-Dihydroxy-3-methylpentanoate[c]	(R)-2,3-Dihydroxy-3-methylpentanoate	C6H11O4	-1	C06007
853	(R)-3-Hydroxybutanoate[c]	(R)-3-Hydroxybutanoate	C4H7O3	-1	C01089
854	(R)-2,3-Dihydroxy-3-methylbutanoate[c]	(R)-2,3-Dihydroxy-3-methylbutanoate	C5H9O4	-1	C04272
855	(R)-2-Methylmalate[c]	(R)-2-Methylmalate	C5H6O5	-2	C02612
856	2-Methylmaleate[c]	2-Methylmaleate	C5H4O4	-2	C02226
857	2-Oxoadipate[c]	2-Oxoadipate	C6H6O5	-2	C00322
858	2-Hydroxy-cis-hex-2,4-dienoate[c]	2-Hydroxy-cis-hex-2,4-dienoate	C6H7O3	-1	C11354
859	Glycolate[c]	Glycolate	C2H3O3	-1	C00160
860	Glyoxylate[c]	Glyoxylate	C2HO3	-1	C00048
861	2-Methylpropanoyl-CoA[c]	2-Methylpropanoyl-CoA	C25H39N7O17P3S	-3	C00630
862	4-Methyl-5-(2-phosphoethyl)-thiazole[c]	4-Methyl-5-(2-phosphoethyl)-thiazole	C6H9NO4PS	-1	C04327
863	2-Methyl-4-amino-5-hydroxymethylpyrimidine_diphosphate[c]	2-Methyl-4-amino-5-hydroxymethylpyrimidine_diphosphate	C6H9N3O7P2	-2	C04752
864	2-Hydroxymuconate_semialdehyde[c]	2-Hydroxymuconate_semialdehyde	C6H5O4	-1	C00682
865	L-3-Aminobutyryl-CoA[c]	L-3-Aminobutyryl-CoA	C25H41N8O17P3S	-2	C05231
866	NH3[e]	Ammonia	H4N	1	C00014
867	Hercynine[c]	Hercynine	C9H15N3O2	0	C05575
868	alpha-Ribazole[c]	alpha-Ribazole	C14H18N2O4	0	C05775
869	Adenosine-GDP-cobinamide[c]	Adenosine-GDP-cobinamide	C68H96CoN21O21P2	0	C06510
870	L-Histidine[e]	L-Histidine	C6H9N3O2	0	C00135
871	Sulfatide[c]	Sulfatide	O3SR	-1	C06125
872	Galactosylceramide[c]	Galactosylceramide	HR	0	C02686
873	9alpha-Hydroxyandrosta-1,4-diene-3,17-dione[c]	9alpha-Hydroxyandrosta-1,4-diene-3,17-dione	C19H24O3	0	C14909
874	Amygdalin[c]	Amygdalin	C20H27NO11	0	C08325
875	trans-Octadec-2-enoyl-ACP[c]	trans-Octadec-2-enoyl-ACP	C29H53N2O7PSR	0	C16221
876	L-Histidinol[c]	L-Histidinol	C6H12N3O	1	C00860
877	L-Selenocystathionine[c]	L-Selenocystathionine	C7H14N2O4Se	0	C05699
878	Precorrin_3A[c]	Precorrin_3A	C43H44N4O16	-6	C05772
879	sn-glycero-3-Phosphoethanolamine[c]	sn-glycero-3-Phosphoethanolamine	C5H14NO6P	0	C01233
880	Ethanolamine[c]	Ethanolamine	C2H8NO	1	C00189
881	sn-glycero-3-Phosphocholine[c]	sn-glycero-3-Phosphocholine	C8H20NO6P	0	C00670
882	L-Selenomethionine[c]	L-Selenomethionine	C5H11NO2Se	0	C05335
883	Selenohomocysteine[c]	Selenohomocysteine	C4H9NO2Se	0	C05698
884	Sedoheptulose_7-phosphate[c]	Sedoheptulose_7-phosphate	C7H14O10P	-1	C05382
885	tRNA(Met)[c]	tRNA(Met)	R	0	C01647
886	Selenomethionyl-tRNA(Met)[c]	Selenomethionyl-tRNA(Met)	C5H9NORSe	0	C05336
887	UDP-D-galactose[c]	UDP-D-galactose	C15H22N2O17P2	-2	C00052
888	Uroporphyrinogen_I[c]	Uroporphyrinogen_I	C40H36N4O16	-8	C05766
889	Coproporphyrinogen_I[c]	Coproporphyrinogen_I	C36H40N4O8	-4	C05768
890	Cobalt-precorrin_5B[c]	Cobalt-precorrin_5B	C43H44CoN4O16	-6	C16243
891	Cobalt-precorrin_6[c]	Cobalt-precorrin_6	C44H46CoN4O16	-6	C11542
892	gamma-L-Glutamyl-S-(hercyn-2-yl)-L-cysteine-S-oxide[c]	gamma-L-Glutamyl-S-(hercyn-2-yl)-L-cysteine S-oxide	C17H30N5O8S	2	C20995
893	Cytidine[c]	Cytidine	C9H13N3O5	0	C00475
894	tdec2eACP[c]	tdec2eACP	C21H36N2O7PSR	-1	C05754
895	2-(2-Carboxy-4-methylthiazol-5-yl)ethyl_phosphate[c]	2-(2-Carboxy-4-methylthiazol-5-yl)ethyl_phosphate	C7H10NO6PS	0	C20247
896	Pyridine-2,3-dicarboxylate[c]	Pyridine-2,3-dicarboxylate	C7H3NO4	-2	C03722
897	Nicotinate_D-ribonucleoside[c]	Nicotinate_D-ribonucleoside	C11H14NO6	0	C05841
898	Nickel[e]	Nickel	Ni	2	C00291
899	Nickel[c]	Nickel	Ni	2	C00291
900	Coproporphyrinogen_III[c]	Coproporphyrinogen_III	C36H40N4O8	-4	C03263
901	Ascorbate[c]	Ascorbate	C6H7O6	-1	C00072
902	Phosphoribosyl-ATP[c]	Phosphoribosyl-ATP	C15H21N5O20P4	-4	C02739
903	Phosphoribosyl-AMP[c]	Phosphoribosyl-AMP	C15H21N5O14P2	-2	C02741
904	4-Nitrocatechol[c]	4-Nitrocatechol	C6H4NO4	-1	C02235
905	Benzene-1,2,4-triol[c]	Benzene-1,2,4-triol	C6H6O3	0	C02814
906	enopimACPme[c]	enopimACPme	C19H30N2O9PSR	-1	C20378
907	pimACPme[c]	pimACPme	C19H32N2O9PSR	-1	C19846
908	pimACP[c]	pimACP	C18H29N2O9PSR	-2	C19845
909	cis-3-Chloroacrylic_acid[c]	cis-3-Chloroacrylic_acid	C3H2O2Cl	-1	C06615
910	trans-3-Chloroacrylic_acid[c]	trans-3-Chloroacrylic_acid	C3H2O2Cl	-1	C06614
911	Hydrogenobyrinate[c]	Hydrogenobyrinate	C45H54N4O14	-6	C06399
912	2,5-Dichloro-2,5-cyclohexadiene-1,4-diol[c]	2,5-Dichloro-2,5-cyclohexadiene-1,4-diol	C6H6O2Cl2	0	C06599
913	D-Glucono-1,5-lactone[c]	D-Glucono-1,5-lactone	C6H10O6	0	C00198
914	Lotaustralin[c]	Lotaustralin	C11H19NO6	0	C08334
915	(2R)-2-Hydroxy-2-methylbutanenitrile[c]	(2R)-2-Hydroxy-2-methylbutanenitrile	C5H9NO	0	C18796
916	Dhurrin[c]	Dhurrin	C14H17NO7	0	C05143
917	(S)-4-Hydroxymandelonitrile[c]	(S)-4-Hydroxymandelonitrile	C8H7NO2	0	C03742
918	beta-1,2,3,4,5,6-Hexachlorocyclohexane[c]	beta-1,2,3,4,5,6-Hexachlorocyclohexane	C6H6Cl6	0	C06988
919	beta-2,3,4,5,6-Pentachlorocyclohexanol[c]	beta-2,3,4,5,6-Pentachlorocyclohexanol	C6H7OCl5	0	C16181
920	Linamarin[c]	Linamarin	C10H17NO6	0	C01594
921	Acetone_cyanohydrin[c]	Acetone_cyanohydrin	C4H7NO	0	C02659
922	Cyanide[c]	Cyanide	CN	0	C00177
923	Thiocyanate[c]	Thiocyanate	CNS	-1	C01755
924	Thiamin[e]	Thiamin	C12H18N4OS	1	C00378
925	Thiamin[c]	Thiamin	C12H18N4OS	1	C00378
926	Tetrahydrofolyl-[Glu](2)[c]	Tetrahydrofolyl-[Glu](2)	C24H27N8O9	-3	C09332
927	Tetrahydrofolyl-[Glu](n)(n)[c]	Tetrahydrofolyl-[Glu](n)(n)	C24H27N8O9	-3	C03541
928	Tetrahydrofolyl-[Glu](n)(n+1)[c]	Tetrahydrofolyl-[Glu](n)(n+1)	C29H37N9O12	-3	C03541
929	3opalmACP[c]	3opalmACP	C27H48N2O8PSR	-1	C05762
930	alpha,alpha-Trehalose[e]	alpha,alpha-Trehalose	C12H22O11	0	C01083
931	(2R)-3-Sulfolactate[c]	(2R)-3-Sulfolactate	C3H4O6S	-2	C11537
932	3-Sulfopyruvate[c]	3-Sulfopyruvate	C3H2O6S	-2	C05528
933	Hypoxanthine[e]	Hypoxanthine	C5H4N4O	0	C00262
934	Imidazole-4-acetaldehyde[c]	Imidazole-4-acetaldehyde	C5H6N2O	0	C05130
935	Imidazole-4-acetate[c]	Imidazole-4-acetate	C5H5N2O2	-1	C02835
936	N-(5-Phospho-D-1-ribulosylformimino)-5-amino-1-(5-phospho-D-ribosyl)-4-imidazolecarboxamide[c]	N-(5-Phospho-D-1-ribulosylformimino)-5-amino-1-(5-phospho-D-ribosyl)-4-imidazolecarboxamide	C15H23N5O15P2	-2	C04916
937	IMP[c]	IMP	C10H12N4O8P	-1	C00130
938	1-(5-Phosphoribosyl)-5-formamido-4-imidazolecarboxamide[c]	1-(5-Phosphoribosyl)-5-formamido-4-imidazolecarboxamide	C10H14N4O9P	-1	C04734
939	L-Kynurenine[c]	L-Kynurenine	C10H12N2O3	0	C00328
940	4-Methyl-2-oxopentanoate[c]	4-Methyl-2-oxopentanoate	C6H9O3	-1	C00233
941	L-Leucine[c]	L-Leucine	C6H13NO2	0	C00123
942	L-Leucine[e]	L-Leucine	C6H13NO2	0	C00123
943	(3S)-3,6-Diaminohexanoate[c]	(3S)-3,6-Diaminohexanoate	C6H15N2O2	1	C01142
944	D-Glutamate[c]	D-Glutamate	C5H8NO4	-1	C00217
945	UDP-N-acetylmuramoyl-L-alanine[c]	UDP-N-acetylmuramoyl-L-alanine	C23H33N4O20P2	-3	C01212
946	UDP-N-acetylmuramoyl-L-alanyl-D-glutamate[c]	UDP-N-acetylmuramoyl-L-alanyl-D-glutamate	C28H39N5O23P2	-4	C00692
947	O-Phosphorylhomoserine[c]	O-Phosphorylhomoserine	C4H9NO6P	-1	C05702
948	2-(Formamido)-N1-(5-phosphoribosyl)acetamidine[c]	2-(Formamido)-N1-(5-phosphoribosyl)acetamidine	C8H16N3O8P	0	C04640
949	5,6,7,8-Tetrahydromethanopterin[c]	5,6,7,8-Tetrahydromethanopterin	C30H42N6O16P	-3	C01217
950	5,10-Methylenetetrahydromethanopterin[c]	5,10-Methylenetetrahydromethanopterin	C31H42N6O16P	-3	C04377
951	D-Glucono-1,5-lactone_6-phosphate[c]	D-Glucono-1,5-lactone_6-phosphate	C6H10O9P	-1	C01236
952	6,7-Dimethyl-8-(D-ribityl)lumazine[c]	6,7-Dimethyl-8-(D-ribityl)lumazine	C13H18N4O6	0	C04332
953	5-Amino-6-(1-D-ribitylamino)uracil[c]	5-Amino-6-(1-D-ribitylamino)uracil	C9H16N4O6	0	C04732
954	6-Carboxyhexanoyl-CoA[c]	6-Carboxyhexanoyl-CoA	C28H42N7O19P3S	-4	C01063
955	Pantetheine[c]	Pantetheine	C11H22N2O4S	0	C00831
956	L-3,4-Dihydroxybutan-2-one_4-phosphate[c]	L-3,4-Dihydroxybutan-2-one_4-phosphate	C4H8O6P	-1	C15556
957	Propanoate[c]	Propanoate	C3H5O2	-1	C00163
958	(n-1)Polyphosphate[c]	(n-1)Polyphosphate	HO7P2	-4	C00404
959	(n)Polyphosphate[c]	(n)Polyphosphate	HO10P3	-4	C00404
960	N-((R)-Pantothenoyl)-L-cysteine[c]	N-((R)-Pantothenoyl)-L-cysteine	C12H21N2O6S	-1	C04079
961	3-Hydroxyoctadecanoyl-ACP[c]	3-Hydroxyoctadecanoyl-ACP	C29H55N2O8PSR	0	C16220
962	3-Hydroxyisovaleryl-CoA[c]	3-Hydroxyisovaleryl-CoA	C26H41N7O18P3S	-3	C05998
963	(2R,3S)-3-Isopropylmalate[c]	(2R,3S)-3-Isopropylmalate	C7H10O5	-2	C04411
964	2-Isopropylmaleate[c]	2-Isopropylmaleate	C7H8O4	-2	C02631
965	3-Hydroxypropionyl-CoA[c]	3-Hydroxypropionyl-CoA	C24H37N7O18P3S	-3	C05668
966	3hpimACPme[c]	3hpimACPme	C19H32N2O10PSR	-1	C20377
967	5-Methyltetrahydropteroyltri-L-glutamate[c]	5-Methyltetrahydropteroyltri-L-glutamate	C30H35N9O12	-4	C04489
968	Tetrahydropteroyltri-L-glutamate[c]	Tetrahydropteroyltri-L-glutamate	C29H33N9O12	-4	C04144
969	3hgluACPme[c]	3hgluACPme	C17H28N2O10PSR	-1	C20373
970	(2S)-2-Isopropyl-3-oxosuccinate[c]	(2S)-2-Isopropyl-3-oxosuccinate	C7H8O5	-2	C04236
971	(S)-Malate[c]	(S)-Malate	C4H4O5	-2	C00149
972	dTDP[c]	dTDP	C10H14N2O11P2	-2	C00363
973	(S)-Hydroxyhexanoyl-CoA[c]	(S)-Hydroxyhexanoyl-CoA	C27H43N7O18P3S	-3	C05268
974	beta-D-Glucose_1-phosphate[c]	beta-D-Glucose_1-phosphate	C6H12O9P	-1	C00663
975	(S)-Hydroxydecanoyl-CoA[c]	(S)-Hydroxydecanoyl-CoA	C31H51N7O18P3S	-3	C05264
976	Guanosine_3-diphosphate-5-triphosphate[c]	Guanosine_3-diphosphate-5-triphosphate	C10H13N5O20P5	-5	C04494
977	(S)-Hydroxyoctanoyl-CoA[c]	(S)-Hydroxyoctanoyl-CoA	C29H47N7O18P3S	-3	C05266
978	5-(5-Phospho-D-ribosylaminoformimino)-1-(5-phosphoribosyl)-imidazole-4-carboxamide[c]	5-(5-Phospho-D-ribosylaminoformimino)-1-(5-phosphoribosyl)-imidazole-4-carboxamide	C15H23N5O15P2	-2	C04896
979	Chitin[c]	Chitin	C24H41N3O16	0	C00461
980	Chitin_[c]	Chitin	C16H26N2O10	0	C00461
981	Methylmalonate[c]	Methylmalonate	C4H4O4	-2	C02170
982	1-(5-Phosphoribosyl)-5-amino-4-(N-succinocarboxamide)-imidazole[c]	1-(5-Phosphoribosyl)-5-amino-4-(N-succinocarboxamide)-imidazole	C13H16N4O12P	-3	C04823
983	myo-Inositol_4-phosphate[c]	myo-Inositol_4-phosphate	C6H12O9P	-1	C03546
984	myo-Inositol[c]	myo-Inositol	C6H12O6	0	C00137
985	1D-myo-Inositol_3-phosphate[c]	1D-myo-Inositol_3-phosphate	C6H12O9P	-1	C04006
986	Inositol_1-phosphate[c]	Inositol_1-phosphate	C6H12O9P	-1	C01177
987	L-Methionyl-tRNA(Met)[c]	L-Methionyl-tRNA(Met)	HR	1	C02430
988	N-Formylmethionyl-tRNA[c]	N-Formylmethionyl-tRNA	COR	0	C03294
989	2-Oxepin-2(3H)-ylideneacetyl-CoA[c]	2-Oxepin-2(3H)-ylideneacetyl-CoA	C29H42N7O18P3S	0	C19975
990	S-Ribosyl-L-homocysteine[c]	S-Ribosyl-L-homocysteine	C9H17NO6S	0	C03539
991	(4S)-4,5-dihydroxypentan-2,3-dione[c]	(4S)-4,5-dihydroxypentan-2,3-dione	C5H8O4	0	C11838
992	UDP-N-acetylmuramoyl-L-alanyl-D-gamma-glutamyl-meso-2,6-diaminopimelate[c]	UDP-N-acetylmuramoyl-L-alanyl-D-gamma-glutamyl-meso-2,6-diaminopimelate	C35H51N7O26P2	-4	C04877
993	drsSg[c]	drsSg	C13H22NO4S2	0	C06157
994	uaaGgla[c]	uaaGgla	C94H153N8O26P2	-3	C05893
995	N-Acetyl-D-glucosamine_1-phosphate[c]	N-Acetyl-D-glucosamine_1-phosphate	C8H15NO9P	-1	C04256
996	delta-Carotene[c]	delta-Carotene	C40H56	0	C08586
997	alpha-Carotene[c]	alpha-Carotene	C40H56	0	C05433
998	beta-Zeacarotene[c]	beta-Zeacarotene	C40H58	0	C05434
999	7,8-Dihydro-beta-carotene[c]	7,8-Dihydro-beta-carotene	C40H58	0	C16291
1000	Phosphatidylglycerophosphate[c]	Phosphatidylglycerophosphate	C38.468H73.388O13P2	-2	C03892
1001	Sioxanthin[c]	Sioxanthin	C46H63O7	0
1002	Enediyne_core[c]	Enediyne_core	C14H12O5	0
1003	2-Demethylmenaquinone[c]	2-Demethylmenaquinone	C50H70O2	0	C05818
1004	S-Aminomethyldihydrolipoylprotein[c]	S-Aminomethyldihydrolipoylprotein	CH6NR	1	C01242
1005	Cobalt-precorrin_4[c]	Cobalt-precorrin_4	C44H44CoN4O16	-6	C11540
1006	Cobalt-precorrin_5A[c]	Cobalt-precorrin_5A	C45H47CoN4O16	-5	C16242
1007	N-Acetyl-D-mannosamine[c]	N-Acetyl-D-mannosamine	C8H15NO6	0	C00645
1008	Se-Methyl-L-selenocysteine[c]	Se-Methyl-L-selenocysteine	C4H9NO2Se	0	C05689
1009	D-Sedoheptulose_1,7-bisphosphate[c]	D-Sedoheptulose_1,7-bisphosphate	C7H14O13P2	-2	C00447
1010	2,4,6/3,5-Pentahydroxycyclohexanone[c]	2,4,6/3,5-Pentahydroxycyclohexanone	C6H10O6	0	C00691
1011	Phenylboronic_acid[c]	Phenylboronic_acid	C6H9BO2	2	C16200
1012	Phenol[c]	Phenol	C6H6O	0	C00146
1013	Boric_acid[c]	Boric_acid	H5O3B	2	C12486
1014	4-Aminobutanoate[e]	4-Aminobutanoate	C4H9NO2	0	C00334
1015	4-Aminobutanal[c]	4-Aminobutanal	C4H10NO	1	C00555
1016	L-Cysteate[c]	L-Cysteate	C3H6NO5S	-1	C00506
1017	Taurine[c]	Taurine	C2H7NO3S	0	C00245
1018	3,4-Dihydroxyphenylethyleneglycol[c]	3,4-Dihydroxyphenylethyleneglycol	C8H10O4	0	C05576
1019	3,4-Dihydroxymandelaldehyde[c]	3,4-Dihydroxymandelaldehyde	C8H8O4	0	C05577
1020	N6-hydroxy-L-lysine[c]	N6-hydroxy-L-lysine	C6H14N2O3	0	C01028
1021	S-Sulfo-L-cysteine[c]	S-Sulfo-L-cysteine	C3H6NO5S2	-1	C05824
1022	Indole-3-acetamide[c]	Indole-3-acetamide	C10H10N2O	0	C02693
1023	Indole-3-acetate[c]	Indole-3-acetate	C10H8NO2	-1	C00954
1024	Indole-3-acetaldehyde[c]	Indole-3-acetaldehyde	C10H9NO	0	C00637
1025	L-Lysine[e]	L-Lysine	C6H15N2O2	1	C00047
1026	Ascorbate[e]	Ascorbate	C6H7O6	-1	C00072
1027	alpha-D-Glucosamine_1-phosphate[c]	alpha-D-Glucosamine_1-phosphate	C6H14NO8P	0	C06156
1028	Cobalt-precorrin_3[c]	Cobalt-precorrin_3	C43H42CoN4O16	-6	C11539
1029	Acrylamide[c]	Acrylamide	C3H5NO	0	C01659
1030	Allantoin[c]	Allantoin	C4H6N4O3	0	C02350
1031	Allantoate[c]	Allantoate	C4H7N4O4	-1	C00499
1032	cis-2-Chloro-4-carboxymethylenebut-2-en-1,4-olide[c]	cis-2-Chloro-4-carboxymethylenebut-2-en-1,4-olide	C6H2O4Cl	-1	C04706
1033	2-Chloromaleylacetate[c]	2-Chloromaleylacetate	C6H3O5Cl	-2	C06329
1034	L-2,4-diaminobutanoate[c]	L-2,4-diaminobutanoate	C4H11N2O2	1	C03283
1035	propane-1,3-diamine[c]	propane-1,3-diamine	C3H12N2	2	C00986
1036	L-3-Amino-isobutanoate[c]	L-3-Amino-isobutanoate	C4H9NO2	0	C03284
1037	L-Allothreonine[c]	L-Allothreonine	C4H9NO3	0	C05519
1038	Malonamoyl-CoA[c]	Malonamoyl-CoA	C24H36N8O18P3S	-3	C06625
1039	Futalosine[c]	Futalosine	C19H18N4O7	0	C16999
1040	2-Phospho-4-(cytidine_5-diphospho)-2-C-methyl-D-erythritol[c]	2-Phospho-4-(cytidine_5-diphospho)-2-C-methyl-D-erythritol	C14H23N3O17P3	-3	C11436
1041	3hoctACP[c]	3hoctACP	C19H34N2O8PSR	-1	C04620
1042	O-Phospho-L-serine[c]	O-Phospho-L-serine	C3H7NO6P	-1	C01005
1043	D-Galactose[c]	D-Galactose	C6H12O6	0	C00124
1044	alpha-D-Galactose[c]	alpha-D-Galactose	C6H12O6	0	C00984
1045	S-Farnesyl_protein[c]	S-Farnesyl_protein	RX	0	C20120
1046	Peptide[c]	Peptide	X	0	C00012
1047	Protein_C-terminal_S-farnesyl-L-cysteine[c]	Protein_C-terminal_S-farnesyl-L-cysteine	H2OR	-1	C04506
1048	beta-Carotene[c]	beta-Carotene	C40H56	0	C02094
1049	Manganese[e]	Manganese	Mn	2	C00034
1050	Manganese[c]	Manganese	Mn	2	C00034
1051	L-Threonine[e]	L-Threonine	C4H9NO3	0	C00188
1052	2,3-Dihydroxy-3-methylbutanoate[c]	2,3-Dihydroxy-3-methylbutanoate	C5H9O4	-1	C04039
1053	2,3,5-Trichlorodienelactone[c]	2,3,5-Trichlorodienelactone	C6HCl3O4	0	C18242
1054	2,3,5-Trichloromaleylacetate[c]	2,3,5-Trichloromaleylacetate	C6H3Cl3O5	0	C18243
1055	3hmrsACP[c]	3hmrsACP	C25H46N2O8PSR	-1	C04688
1056	3hpalmACP[c]	3hpalmACP	C27H50N2O8PSR	-1	C04633
1057	Phenylacetic_acid[c]	Phenylacetic_acid	C8H8O2	0	C07086
1058	2-Propynal[c]	2-Propynal	C3H2O	0	C05985
1059	Propynoate[c]	Propynoate	C3HO2	-1	C00804
1060	1-Acylglycerol[c]	1-Acylglycerol	C19.234H37.694O4	0	C01885
1061	Maltohexaose[e]	Maltohexaose	C36H62O31	0	C01936
1062	Maltohexaose[c]	Maltohexaose	C36H62O31	0	C01936
1063	Peptide2[c]	Peptide	X	0	C00012
1064	UDP-N-acetylmuramoyl-L-alanyl-gamma-D-glutamyl-L-lysine[c]	UDP-N-acetylmuramoyl-L-alanyl-gamma-D-glutamyl-L-lysine	C34H52N7O24P2	-3	C05892
1065	Guanosine_3,5-bis(diphosphate)[c]	Guanosine_3,5-bis(diphosphate)	C10H13N5O17P4	-4	C01228
1066	L-Arogenate[c]	L-Arogenate	C10H12NO5	-1	C00826
1067	Sulfate[e]	Sulfate	O4S	-2	C00059
1068	Cobalt_ion[e]	Cobalt	Co	2	C00175
1069	Cob(III)alamin[e]	Vitamin_B12	C62H88N13O14PCo	6	C05776
1070	Cob(III)alamin[c]	Vitamin_B12	C62H88N13O14PCo	6	C05776
1071	Copper[e]	Copper	Cu	2	C00070
1072	Copper[c]	Copper	Cu	2	C00070
1073	3-Oxododecanoyl-CoA[c]	3-Oxododecanoyl-CoA	C33H53N7O18P3S	-3	C05263
1074	Urea[c]	Urea	CH4N2O	0	C00086
1075	Magnesium[e]	Magnesium	Mg	2	C00305
1076	3-Oxo-OPC8-CoA[c]	3-Oxo-OPC8-CoA	C39H59N7O19P3S	-3	C16330
1077	OPC6-CoA[c]	OPC6-CoA	C37H57N7O18P3S	-3	C16331
1078	Electron-transferring_flavoprotein[c]	Electron-transferring_flavoprotein	R	NaN	C04253
1079	Reduced_electron-transferring_flavoprotein[c]	Reduced_electron-transferring_flavoprotein	R	NaN	C04570
1080	3-Oxo-OPC6-CoA[c]	3-Oxo-OPC6-CoA	C37H55N7O19P3S	-3	C16334
1081	OPC4-CoA[c]	OPC4-CoA	C35H53N7O18P3S	-3	C16335
1082	3-Oxo-OPC4-CoA[c]	3-Oxo-OPC4-CoA	C35H51N7O19P3S	-3	C16338
1083	(+)-7-Isojasmonic_acid_CoA[c]	(+)-7-Isojasmonic_acid_CoA	C33H49N7O18P3S	-3	C16339
1084	5-Chloro-5-deoxyadenosine[c]	5-Chloro-5-deoxyadenosine	C10H12N5O3Cl	0	C19768
1085	5-Chloro-5-deoxyribose-1-phosphate[c]	5-Chloro-5-deoxyribose-1-phosphate	C5H8O7PCl	-2
1086	5-Chloro-4-hydroxy-2-oxopentanoate[c]	5-Chloro-4-hydroxy-2-oxopentanoate	C5H6O4Cl	-1
1087	4-Chloro-3-hydroxybutyryl-CoA[c]	4-Chloro-3-hydroxybutyryl-CoA	C25H37N7O18P3SCl	-4
1088	5-Chlororibonate[c]	5-Chlororibonate	C5H8O5Cl	-1
1089	all-trans-Phytoene[c]	all-trans-Phytoene	C40H64	0	C05413
1090	Sucrose[e]	Sucrose	C12H22O11	0	C00089
1091	beta-2,3,5,6-Tetrachloro-1,4-cyclohexanediol[c]	beta-2,3,5,6-Tetrachloro-1,4-cyclohexanediol	C6H8O2Cl4	0	C16182
1092	N-Acetyl-D-glucosamine_6-phosphate[c]	N-Acetyl-D-glucosamine_6-phosphate	C8H15NO9P	-1	C00357
1093	dTDP-3,4-dioxo-2,6-dideoxy-D-glucose[c]	dTDP-3,4-dioxo-2,6-dideoxy-D-glucose	C16H22N2O14P2	0	C06620
1094	dTDP-3-amino-2,3,6-trideoxy-4-keto-D-glucose[c]	dTDP-3-amino-2,3,6-trideoxy-4-keto-D-glucose	C16H25N3O13P2	0	C12318
1095	Thiamin_triphosphate[c]	Thiamin_triphosphate	C12H17N4O10P3S	-2	C03028
1096	Dolichyl_phosphate[c]	Dolichyl_phosphate	C15H28O4P	-1	C00110
1097	Dolichyl_phosphate_D-mannose[c]	Dolichyl_phosphate D-mannose	C21H38O9P	-1	C03862
1098	3D-3,5/4-Trihydroxycyclohexane-1,2-dione[c]	3D-3,5/4-Trihydroxycyclohexane-1,2-dione	C6H8O5	0	C04287
1099	3-Ureidopropionate[c]	3-Ureidopropionate	C4H7N2O3	-1	C02642
1100	Benzoylacetyl-CoA[c]	Benzoylacetyl-CoA	C30H39N7O18P3S	-3	C07118
1101	Benzoyl-CoA[c]	Benzoyl-CoA	C28H37N7O17P3S	-3	C00512
1102	Protein_N(pi)-phospho-L-histidine[c]	Protein_N(pi)-phospho-L-histidine	C7H7N4O5PR2	-2	C04261
1103	Protein_histidine[c]	Protein_histidine	C7H8N4O2R2	0	C00615
1104	D-Mannitol_1-phosphate[c]	D-Mannitol_1-phosphate	C6H14O9P	-1	C00644
1105	(S)-2-Aminobutanoate[c]	(S)-2-Aminobutanoate	C4H9NO2	0	C02356
1106	gamma-L-Glutamyl-L-2-aminobutyrate[c]	gamma-L-Glutamyl-L-2-aminobutyrate	C9H16N2O5	0	C21015
1107	AppppA[c]	AppppA	C20H24N10O19P4	-4	C01260
1108	Coproporphyrin_III[c]	Coproporphyrin_III	C36H34N4O8	-4	C05770
1109	Creatinine[c]	Creatinine	C4H7N3O	0	C00791
1110	Creatine[c]	Creatine	C4H9N3O2	0	C00300
1111	Adenylated_molybdopterin[c]	Adenylated_molybdopterin	C20H26N10O12P2S2	-3	C19848
1112	Molybdoenzyme_molybdenum_cofactor[c]	Molybdoenzyme_molybdenum_cofactor	C10H12N5O6PS2MoO2	-2	C18237
1113	S-Adenosylmethioninamine[c]	S-Adenosylmethioninamine	C14H24N6O3S	2	C01137
1114	Putrescine[c]	Putrescine	C4H14N2	2	C00134
1115	Spermidine[c]	Spermidine	C7H22N3	3	C00315
1116	Methylglyoxal[c]	Methylglyoxal	C3H4O2	0	C00546
1117	dTDP-3-methyl-4-oxo-2,6-dideoxy-D-glucose[c]	dTDP-3-methyl-4-oxo-2,6-dideoxy-D-glucose	C17H26N2O14P2	0	C18035
1118	dTDP-3-methyl-4-oxo-2,6-dideoxy-L-allose[c]	dTDP-3-methyl-4-oxo-2,6-dideoxy-L-allose	C17H26N2O14P2	0	C11915
1119	(8S)-3,8-Cyclo-7,8-dihydroguanosine-5-triphosphate[c]	(8S)-3,8-Cyclo-7,8-dihydroguanosine 5-triphosphate	C10H16N5O14P3	0	C21310
1120	dTDP-3-oxo-4,6-dideoxy-D-glucose[c]	dTDP-3-oxo-4,6-dideoxy-D-glucose	C16H22N2O14P2	-2	C11909
1121	dTDP-3-amino-3,4,6-trideoxy-D-glucose[c]	dTDP-3-amino-3,4,6-trideoxy-D-glucose	C16H26N3O13P2	-1	C11910
1122	Fe-coproporphyrin_III[c]	Fe-coproporphyrin_III	C36H32FeN4O8	-4	C21284
1123	Oxalate[c]	Oxalate	C2O4	-2	C00209
1124	3-Ureidoisobutyrate[c]	3-Ureidoisobutyrate	C5H9N2O3	-1	C21029
1125	3-Aminoisobutanoate[c]	3-Aminoisobutanoate	C4H9NO2	0	C01205
1126	dTDP-3-N,N-dimethylamino-2,3,6-trideoxy-4-keto-D-glucose[c]	dTDP-3-N,N-dimethylamino-2,3,6-trideoxy-4-keto-D-glucose	C18H29N3O13P2	0	C21073
1127	dTDP-3-N,N-dimethylamino-4-oxo-2,3,6-trideoxy-L-allose[c]	dTDP-3-N,N-dimethylamino-4-oxo-2,3,6-trideoxy-L-allose	C18H29N3O13P2	0	C21074
1128	(S)-Hemiketal[c]	(S)-Hemiketal	C16H15O6	-1	C18356
1129	(S)-DNPA[c]	(S)-DNPA	C16H13O5	-1	C12434
1130	D-glycero-alpha-D-manno-Heptose_7-phosphate[c]	D-glycero-alpha-D-manno-Heptose_7-phosphate	C7H14O10P	-1	C19878
1131	Indolepyruvate[c]	Indolepyruvate	C11H8NO3	-1	C00331
1132	dTDP-4-oxo-2,6-dideoxy-L-mannose[c]	dTDP-4-oxo-2,6-dideoxy-L-mannose	C16H24N2O14P2	0	C11927
1133	dTDP-3-O-methyl-4-oxo-2,6-dideoxy-L-mannose[c]	dTDP-3-O-methyl-4-oxo-2,6-dideoxy-L-mannose	C17H26N2O14P2	0	C21071
1134	L-2-Amino-3-oxobutanoic_acid[c]	L-2-Amino-3-oxobutanoic_acid	C4H7NO3	0	C03508
1135	2-Deoxy-5-hydroxymethylcytidine-5-diphosphate[c]	2-Deoxy-5-hydroxymethylcytidine-5-diphosphate	C10H15N3O11P2	-2	C11038
1136	2-Deoxy-5-hydroxymethylcytidine-5-triphosphate[c]	2-Deoxy-5-hydroxymethylcytidine-5-triphosphate	C10H15N3O14P3	-3	C11039
1137	dTDP-4-oxo-2,6-dideoxy-D-allose[c]	dTDP-4-oxo-2,6-dideoxy-D-allose	C16H22N2O14P2	-2	C11928
1138	Carbamate[c]	Carbamate	CH2NO2	-1	C01563
1139	Cadaverine[c]	Cadaverine	C5H16N2	2	C01672
1140	Aminopropylcadaverine[c]	Aminopropylcadaverine	C8H24N3	3	C16565
1141	2-Amino-2-deoxyisochorismate[c]	2-Amino-2-deoxyisochorismate	C10H11NO5	0	C18054
1142	Demethylphosphinothricin[c]	Demethylphosphinothricin	C4H10NO4P	0	C17962
1143	N-Acetyldemethylphosphinothricin[c]	N-Acetyldemethylphosphinothricin	C6H12NO5P	0	C17949
1144	Guanidinoacetate[c]	Guanidinoacetate	C3H7N3O2	0	C00581
1145	S-(Hercyn-2-yl)-L-cysteine-S-oxide[c]	S-(Hercyn-2-yl)-L-cysteine-S-oxide	C12H21N4O5S	0	C20994
1146	6-Oxohexanoate[c]	6-Oxohexanoate	C6H9O3	-1	C06102
1147	Cyclohexan-1,2-dione[c]	Cyclohexan-1,2-dione	C6H8O2	0	C06105
1148	5-Hydroxykynurenamine[c]	5-Hydroxykynurenamine	C9H13N2O2	1	C05638
1149	5-Hydroxykynurenine[c]	5-Hydroxykynurenine	C10H12N2O4	0	C05651
1150	CDP-glucose[c]	CDP-glucose	C15H23N3O16P2	-2	C00501
1151	CDP-4-dehydro-6-deoxy-D-glucose[c]	CDP-4-dehydro-6-deoxy-D-glucose	C15H21N3O15P2	-2	C01219
1152	2-Hydroxyhepta-2,4-dienedioate[c]	2-Hydroxyhepta-2,4-dienedioate	C7H6O5	-2	C05600
1153	2-Oxohept-3-enedioate[c]	2-Oxohept-3-enedioate	C7H6O5	-2	C03063
1154	Formaldehyde[c]	Formaldehyde	CH2O	0	C00067
1155	Glycerone[c]	Glycerone	C3H6O3	0	C00184
1156	3-Hydroxy-OPC8-CoA[c]	3-Hydroxy-OPC8-CoA	C39H61N7O19P3S	-3	C16329
1157	N-Acetyl-beta-alanine[c]	N-Acetyl-beta-alanine	C5H8NO3	-1	C01073
1158	D-Galactarate[c]	D-Galactarate	C6H8O8	-2	C00879
1159	5d4dglcr[c]	5d4dglcr	C6H6O7	-2	C00679
1160	ggluaba[c]	ggluaba	C9H16N2O4	0	C15700
1161	ggluabt[c]	ggluabt	C9H15N2O5	-1	C15767
1162	5-Oxo-D-proline[c]	5-Oxo-D-proline	C5H6NO3	-1	C02237
1163	5,10-Methenyltetrahydromethanopterin[c]	5,10-Methenyltetrahydromethanopterin	C31H41N6O16P	-2	C04330
1164	Propanal[c]	Propanal	C3H6O	0	C00479
1165	4-Hydroxy-2-oxohexanoic_acid[c]	4-Hydroxy-2-oxohexanoic_acid	C6H9O4	-1	C06762
1166	UDP-N-acetyl-D-galactosamine[c]	UDP-N-acetyl-D-galactosamine	C17H25N3O17P2	-2	C00203
1167	L-erythro-3-Methylmalyl-CoA[c]	L-erythro-3-Methylmalyl-CoA	C26H38N7O20P3S	-4	C06027
1168	Mesaconyl-CoA[c]	Mesaconyl-CoA	C26H36N7O19P3S	-4	C06028
1169	2-Dehydro-3-deoxy-D-glucarate[c]	2-Dehydro-3-deoxy-D-glucarate	C6H6O7	-2	C03921
1170	Ribitol[c]	Ribitol	C5H12O5	0	C00474
1171	Lumichrome[c]	Lumichrome	C12H10N4O2	0	C01727
1172	56dura[c]	56dura	C4H6N2O2	0	C00429
1173	Tryptamine[c]	Tryptamine	C10H13N2	1	C00398
1174	Taurocyamine[c]	Taurocyamine	C3H9N3O3S	0	C01959
1175	2_Naphthoic_acid[c]	2_Naphthoic_acid	C11H7O2	-1	C14101
1176	udpgalur[c]	udpgalur	C15H19N2O18P2	-3	C00617
1177	L-Galactose_1_phosphate[c]	L-Galactose_1_phosphate	C6H12O9P	-1	C15926
1178	L-Galactose[c]	L-Galactose	C6H12O6	0	C01825
1179	5oxpro[c]	5oxpro	C5H6NO3	-1	C01879
1180	alpha-D-Glucose_1,6-biphosphate[c]	alpha-D-Glucose 1,6-bisphosphate	C6H12O12P2	-2	C01231
1181	acnam[c]	acnam	C11H18NO9	-1	C00270
1182	L-2-Amino-6-oxopimelate[c]	L-2-Amino-6-oxopimelate	C7H10NO5	-1	C03871
1183	beta-Alanyl-CoA[c]	beta-Alanyl-CoA	C24H39N8O17P3S	-2	C02335
1184	peamn[c]	peamn	C8H12N	1	C05332
1185	N-Acetyl-L-citrulline[c]	N-Acetyl-L-citrulline	C8H14N3O4	-1	C15532
1186	Dichloromethane[c]	Dichloromethane	CH2Cl2	0	C02271
1187	Chloride[c]	Chloride	Cl	-1	C00698
1188	mev-R[c]	mev-R	C6H11O4	-1	C00418
1189	tym[c]	tym	C8H12NO	1	C00483
1190	L-Ribulose_5-phosphate[c]	L-Ribulose_5-phosphate	C5H10O8P	-1	C01101
1191	4mhetz[c]	4mhetz	C6H9NOS	0	C04294
1192	Phytyl_diphosphate[c]	Phytyl_diphosphate	C20H40O7P2	-2	C05427
1193	Salicylaldehyde[c]	Salicylaldehyde	C7H6O2	0	C06202
1194	Salicylate[c]	Salicylate	C7H5O3	-1	C00805
1195	2-Methylcitrate[c]	2-Methylcitrate	C7H7O7	-3	C02225
1196	(Z)-But-2-ene-1,2,3-tricarboxylate[c]	(Z)-But-2-ene-1,2,3-tricarboxylate	C7H4O6	-4	C04225
1197	Histamine[c]	Histamine	C5H10N3	1	C00388
1198	trans-2-Chlorodienelactone[c]	trans-2-Chlorodienelactone	C6H2ClO4	-1	C04729
1199	2,5-Dichloro-cis,cis-muconate[c]	2,5-Dichloro-cis,cis-muconate	C6H2Cl2O4	-2	C07095Ê
1200	23dpg[c]	23dpg	C3H5O10P2	-3	C01159
1201	Selenophosphate[c]	Selenophosphate	HO3PSe	-2	C05172
1202	GDP-L-galactose[c]	GDP-L-galactose	C16H23N5O16P2	-2	C02280
1203	5odhf2a[c]	5odhf2a	C6H5O4	-1	C03586
1204	beta_L_Arabinose_1_phosphate[c]	beta_L_Arabinose_1_phosphate	C5H10O8P	-1	C03906
1205	UDP-L-arabinose[c]	UDP-L-arabinose	C14H20N2O16P2	-2	C00935
1206	2-Succinylbenzoyl-CoA[c]	2-Succinylbenzoyl-CoA	C32H40N7O20P3S	-4	C03160
1207	1,4-Dihydroxy-2-naphthoyl-CoA[c]	1,4-Dihydroxy-2-naphthoyl-CoA	C32H39N7O19P3S	-3	C15547
1208	Sphingosine_1_phosphate[c]	Sphingosine_1_phosphate	C18H38NO5P	0	C06124
1209	Sphingoid[c]	Sphingoid	C18H38NO2	1	C00319
1210	4-Hydroxymethylsalicylaldehyde[c]	4-Hydroxymethylsalicylaldehyde	C8H8O3	0	C14108
1211	4-Hydroxymethylsalicylate[c]	4-Hydroxymethylsalicylate	C8H7O4	-1	C14109
1212	gthox[c]	gthox	C20H30N6O12S2	-2	C00127
1213	beta-D-Fructose_2-phosphate[c]	beta-D-Fructose_2-phosphate	C6H12O9P	-1	C03267
1214	5-Hydroxy-2-oxo-4-ureido-2,5-dihydro-1H-imidazole-5-carboxylate[c]	5-Hydroxy-2-oxo-4-ureido-2,5-dihydro-1H-imidazole-5-carboxylate	C5H5N4O5	-1	C12248
1215	D-Galactono-1,4-lactone[c]	D-Galactono-1,4-lactone	C6H10O6	0	C03383
1216	D-Galactonate[c]	D-Galactonate	C6H11O7	-1	C00880
1217	2,3,5-Trichloro-cis,cis-muconate[c]	2,3,5-Trichloro-cis,cis-muconate	C6HCl3O4	-2	C12833
1218	2dh3dgal6p[c]	2dh3dgal6p	C6H9O9P	-2	C01286
1219	D-Galacturonate[c]	D-Galacturonate	C6H9O7	-1	C00333
1220	D-Galacturonate_1-phosphate[c]	D-Galacturonate_1-phosphate	C6H9O10P	-2	C04037
1221	D-arabino-6-Phospho-hex-3-ulose[c]	D-arabino-6-Phospho-hex-3-ulose	C6H12O9P	-1	C06019
1222	sph1p[c]	sph1p	C18H40NO5P	0	C01120
1223	sphgn[c]	sphgn	C18H40NO2	1	C00836
1224	L-Galactono-1,4-lactone[c]	L-Galactono-1,4-lactone	C6H10O6	0	C01115
1225	5-Formiminotetrahydrofolate[c]	5-Formiminotetrahydrofolate	C20H22N8O6	-2	C00664
1226	Protein_biomass[c]	Protein_biomass	C41.47308H88.861N14.0999O24.399S0.29998	NaN	notKEGGID
1227	Biomass[c]	Biomass	C34.6233099094236H63.510440076N9.31696O22.4997P1.0195999S0.1343009903Cl0.00008325K0.0030969R0.0003	NaN	notKEGGID
1228	RNA_biomass[c]	RNA_biomass	C29.466H33.327N12.075O21.544P3.084	NaN	notKEGGID
1229	DNA_biomass[c]	DNA_biomass	C31.236H36.09N12.45O19.416P3.236	NaN	notKEGGID
1230	Phosphatidylinositol[c]	Phosphatidylinositol	C41.468H77.388O13P	-1	C01194
1231	Phosphatidylglycerol[c]	Phosphatidylglycerol	C38.468H73.388O10P	-1	C00344
1232	Cardiolipin[c]	Cardiolipin	C73.936H138.776O17P2	-2	C05980
1233	Phosphatidyl-N-methylethanolamine[c]	Phosphatidyl-N-methylethanolamine	C38.468H74.388NO8P	-1	C01241
1234	Phosphatidylinositol_dimannosides[c]	Phosphatidylinositol_dimannosides	C56H104O23P	-1
1235	Phospholipids_biomass[c]	Phospholipids_biomass	C45.925268H86.654188N0.429O11.5036P1.351	NaN	notKEGGID
1236	Heptadecanoic_acid[c]	Heptadecanoic_acid	C17H34O2	0	notKEGGID
1237	Pentadecanoic_acid[c]	Pentadecanoic_acid	C15H29O2	-1	C16537
1238	TAG_biomass[c]	TAG_biomass	C51.702H103.082O12P	NaN	notKEGGID
1239	UDP-N-glycolylmuramate[c]	UDP-N-glycolylmuramate	C20H28N3O20P2	-3	notKEGGID
1240	Peptidoglycan_biomass[c]	Peptidoglycan_biomass	C42.81H74.551N8.817O31.248P0.888	NaN	notKEGGID
1241	Carbohydrate_biomass[c]	Carbohydrate_biomass	C37.94H62.601N1.897O28.455	NaN	notKEGGID
1242	Polyribitolphosphate[c]	Polyribitolphosphate	C60H132O84P12	0	C00653
1243	Teich_biomass[c]	Teich_biomass	C23.936H52.396N0.282O32.326P4.524	NaN	notKEGGID
1244	Ions[c]	Ions	O0.084S0.021Cl0.025K0.93	0
1245	Cofactor_biomass[c]	Cofactor_biomass	C29.09H37.021N7.231O13.316324P1.751S0.157331Cl0.002775K0.10323R0.01	NaN	notKEGGID
1246	Biomass[e]	Biomass	C34.6233099094236H63.510440076N9.31696O22.4997P1.0195999S0.1343009903Cl0.00008325K0.0030969R0.0003	0
1247	Oxygen[e]	Oxygen	O2	0	C00007
1248	D-Glucose[e]	D-Glucose	C6H12O6	0	C00031
1249	Calcium[e]	Calcium	Ca	2	C00076
1250	Calcium[c]	Calcium	Ca	2	C00076
1251	Chloride[e]	Chloride	Cl	-1	C00698
1252	CO2[e]	CO2	CO2	0	C00011
1253	H2O[e]	H2O	H2O	0	C00001
1254	Folate[c]	Folate	C19H17N7O6	-2	C00504
1255	Hydroxypyruvate[c]	Hydroxypyruvate	C3H3O4	-1	C00168
1256	2-Hydroxy-3-oxopropanoate[c]	2-Hydroxy-3-oxopropanoate	C3H3O4	-1	C01146
1257	Lumichrome[e]	Lumichrome	C12H10N4O2	0	C01727
1258	Formate[e]	Formate	CHO2	-1	C00058
1259	Isochorismate[c]	Isochorismate	C10H8O6	-2	C00885
1260	2-Succinyl-5-enolpyruvyl-6-hydroxy-3-cyclohexene-1-carboxylate[c]	2-Succinyl-5-enolpyruvyl-6-hydroxy-3-cyclohexene-1-carboxylate	C14H13O9	-3	C16519
1261	(1R,6R)-6-Hydroxy-2-succinylcyclohexa-2,4-diene-1-carboxylate[c]	(1R,6R)-6-Hydroxy-2-succinylcyclohexa-2,4-diene-1-carboxylate	C11H10O6	-2	C05817
1262	2-Succinylbenzoate[c]	2-Succinylbenzoate	C11H8O5	-2	C02730
1263	1,4-Dihydroxy-2-naphthoate[c]	1,4-Dihydroxy-2-naphthoate	C11H7O4	-1	C03657
1264	Phosphatidylinositol_mannoside[c]	Phosphatidylinositol_mannoside	C50H94O18P	-1
1265	Phosphatidyl-1D-myo-inositol[c]	Phosphatidyl-1D-myo-inositol	C44H84O13P	-1
1266	Sioxanthin[e]	Sioxanthin	C46H63O7	0	[]
1267	L-Alanine[e]	L-Alanine	C3H7NO2	0	C00041
1268	L-Asparagine[e]	L-Asparagine	C4H8N2O3	0	C00152
1269	L-Tyrosine[e]	L-Tyrosine	C9H11NO3	0	C00082
1270	ethyl-UWM6[c]	ethyl-UWM6	C20H20O6	0
1271	Prejadomycin[c]	Prejadomycin	C20H18O5	0
1272	Dehydrorabelomycin[c]	Dehydrorabelomycin	C20H14O5	0
1273	Ethyl-Kinobscurinone[c]	Ethyl-Kinobscurinone	C19H12O5	0
1274	Prekinamycin[c]	Prekinamycin	C19H12N2O4	0
1275	Dihydroxyprekinamycin[c]	Dihydroxyprekinamycin	C19H12N2O6	0
1276	Preepoxykinamycin[c]	Preepoxykinamycin	C19H10N2O7	0
1277	Epoxylomaiviticin[c]	Epoxylomaiviticin	C19H14N2O7	0
1278	LomaiviticinK[c]	LomaiviticinK	C19H16N2O8	0
1279	Dehydrokinamycin[c]	Dehydrokinamycin	C19H14N2O7	0
1280	Prelomaiviticin[c]	Prelomaiviticin	C38H26N4O14	0
1281	TDP-L-oleandrose[c]	TDP-L-oleandrose	C17H27N2O14P2	0
1282	TDP-N,N-dimethyl-L-pyrrolosamine[c]	TDP-N,N-dimethyl-L-pyrrolosamine	C18H30N3O13P2	0
1283	LomaiviticinA[c]	LomaiviticinA	C68H80N6O24	0
1284	LomaiviticinA[e]	LomaiviticinA	C68H80N6O24	0
1285	TDP-glucose_1-phosphate[c]	TDP-glucose_1-phosphate	C16H25O16N2P2	0
1286	TDP-glucose_4,6-phosphate[c]	TDP-glucose_4,6-phosphate	C16H23O15N2P2	0
1287	TDP-hexose_2,3_phosphate[c]	TDP-hexose_2,3_phosphate	C16H21O14N2P2	0
1288	TDPY1[c]	TDPY1	C16H23O14N2P2	0
1289	TDP-4-keto-6deoxy-D-glucose[c]	TDP-4-keto-6deoxy-D-glucose	C16H23O14N2P2	0
1290	methyldTDPY3[c]	methyldTDPY3	C17H25O14N2P2	0
1291	TDP-4-amino-4,6-dideoxy-D-glucose[c]	TDP-4-amino-4,6-dideoxy-D-glucose	C16H26O13N3P2	0
1292	TDP-L-oleandrose[e]	TDP-L-oleandrose	C17H27N2O14P2	0
1293	TDP-N,N-dimethyl-L-pyrrolosamine[e]	TDP-N,N-dimethyl-L-pyrrolosamine	C18H30N3O13P2	0
1294	all_trans_Polyprenyl_diphosphate[c]	all_trans_Polyprenyl_diphosphate	C10H20O7P2	0
1295	apoACP[c]	apoACP	R	0
1296	Dialurate[c]	Dialurate	C4H4N2O4	0

## Sheet: Genes
	Genes
1	B118_RS0115545
2	B118_RS0115540
3	B118_RS0103925
4	B118_RS0125090
5	B118_RS0125095
6	B118_RS0102325
7	B118_RS0115900
8	B118_RS0103850
9	B118_RS0103965
10	B118_RS0103970
11	B118_RS0116180
12	B118_RS0111285
13	B118_RS0105880
14	B118_RS0101300
15	B118_RS0123195
16	B118_RS0106750
17	B118_RS0114000
18	B118_RS0106165
19	B118_RS0117225
20	B118_RS0114835
21	B118_RS0112455
22	B118_RS0127095
23	B118_RS0102345
24	B118_RS0115855
25	B118_RS0105155
26	B118_RS0101375
27	B118_RS0122675
28	B118_RS0105315
29	B118_RS0105050
30	B118_RS0118215
31	B118_RS0104880
32	B118_RS0107925
33	B118_RS0107305
34	B118_RS0115375
35	B118_RS0115280
36	B118_RS0117075
37	B118_RS0126060
38	B118_RS0100815
39	B118_RS0125070
40	B118_RS0105545
41	B118_RS0111015
42	B118_RS0111020
43	B118_RS0103825
44	B118_RS0102640
45	B118_RS0102645
46	B118_RS0102655
47	B118_RS0102650
48	B118_RS0102930
49	B118_RS0114815
50	B118_RS0110970
51	B118_RS0118725
52	B118_RS0125760
53	B118_RS0125550
54	B118_RS0110955
55	B118_RS0110945
56	B118_RS0103260
57	B118_RS0105805
58	B118_RS0109940
59	B118_RS0118840
60	B118_RS0115015
61	B118_RS0105810
62	B118_RS0127525
63	B118_RS0107865
64	B118_RS0107880
65	B118_RS0118170
66	B118_RS0105190
67	B118_RS0105725
68	B118_RS0122795
69	B118_RS0122630
70	B118_RS0102525
71	B118_RS0102015
72	B118_RS0102925
73	B118_RS0102990
74	B118_RS0103105
75	B118_RS0113880
76	B118_RS0110915
77	B118_RS0120570
78	B118_RS0118200
79	B118_RS0109460
80	B118_RS0118990
81	B118_RS0118995
82	B118_RS0119000
83	B118_RS0118985
84	B118_RS0109640
85	B118_RS0125660
86	B118_RS0105500
87	B118_RS0105535
88	B118_RS0125500
89	B118_RS0107270
90	B118_RS0107120
91	B118_RS0118500
92	B118_RS0104225
93	B118_RS0103880
94	B118_RS0109110
95	B118_RS0126840
96	B118_RS0122800
97	B118_RS0105910
98	B118_RS0109390
99	B118_RS0107675
100	B118_RS0105970
101	B118_RS0113275
102	B118_RS0109625
103	B118_RS0113265
104	B118_RS0122315
105	B118_RS0122310
106	B118_RS0122305
107	B118_RS0122300
108	B118_RS0116205
109	B118_RS27845
110	B118_RS0104145
111	B118_RS0118770
112	B118_RS0104060
113	B118_RS0119970
114	B118_RS0107005
115	B118_RS0123070
116	B118_RS0102535
117	B118_RS0116375
118	B118_RS0117040
119	B118_RS0125790
120	B118_RS0125795
121	B118_RS0125800
122	B118_RS0102495
123	B118_RS0102610
124	B118_RS0102615
125	B118_RS0102620
126	B118_RS0102510
127	B118_RS0113155
128	B118_RS0117255
129	B118_RS0106370
130	B118_RS0109630
131	B118_RS0102090
132	B118_RS0117500
133	B118_RS0101880
134	B118_RS0102280
135	B118_RS0105070
136	B118_RS0109365
137	B118_RS0111475
138	B118_RS0111470
139	B118_RS0111465
140	B118_RS0108455
141	B118_RS0107780
142	B118_RS0102675
143	B118_RS0102905
144	B118_RS0107055
145	B118_RS0106880
146	B118_RS0109170
147	B118_RS0108780
148	B118_RS0125495
149	B118_RS0125990
150	B118_RS0108770
151	B118_RS0107890
152	B118_RS0106150
153	B118_RS0111090
154	B118_RS0106205
155	B118_RS0111080
156	B118_RS0111075
157	B118_RS0111070
158	B118_RS0111065
159	B118_RS0111060
160	B118_RS0121145
161	B118_RS0104905
162	B118_RS0118870
163	B118_RS0118865
164	B118_RS0127635
165	B118_RS0102660
166	B118_RS0120330
167	B118_RS0113150
168	B118_RS0106810
169	B118_RS0107875
170	B118_RS0107870
171	B118_RS0116305
172	B118_RS0115190
173	B118_RS0115820
174	B118_RS0126215
175	B118_RS0127475
176	B118_RS0108900
177	B118_RS0108895
178	B118_RS0108890
179	B118_RS0108350
180	B118_RS0109790
181	B118_RS0115005
182	B118_RS0117560
183	B118_RS0111595
184	B118_RS0107690
185	B118_RS0107885
186	B118_RS0118260
187	B118_RS0104390
188	B118_RS0110270
189	B118_RS0127440
190	B118_RS0106040
191	B118_RS0106700
192	B118_RS0126950
193	B118_RS0104615
194	B118_RS0112780
195	B118_RS0121710
196	B118_RS0118765
197	B118_RS0125350
198	B118_RS0105300
199	B118_RS0105325
200	B118_RS0121095
201	B118_RS0108910
202	B118_RS0122050
203	B118_RS0108330
204	B118_RS0115340
205	B118_RS0122990
206	B118_RS0102980
207	B118_RS0127100
208	B118_RS0127335
209	B118_RS0101455
210	B118_RS0110620
211	B118_RS0110615
212	B118_RS0110610
213	B118_RS0123565
214	B118_RS0123580
215	B118_RS0105350
216	B118_RS0112410
217	B118_RS0123570
218	B118_RS0108140
219	B118_RS0108135
220	B118_RS0108130
221	B118_RS0108125
222	B118_RS0108120
223	B118_RS0100415
224	B118_RS0127700
225	B118_RS0127705
226	B118_RS0127710
227	B118_RS0127715
228	B118_RS0127720
229	B118_RS0104790
230	B118_RS0106195
231	B118_RS0118895
232	B118_RS0112605
233	B118_RS0112610
234	B118_RS0102285
235	B118_RS0106825
236	B118_RS0118710
237	B118_RS0104610
238	B118_RS0118270
239	B118_RS0112910
240	B118_RS0110950
241	B118_RS0105175
242	B118_RS0113165
243	B118_RS0104890
244	B118_RS0116140
245	B118_RS0113905
246	B118_RS0115425
247	B118_RS0102530
248	B118_RS0114625
249	B118_RS0118165
250	B118_RS0100825
251	B118_RS0110015
252	B118_RS0106125
253	B118_RS0113110
254	B118_RS0100280
255	B118_RS0109780
256	B118_RS0109635
257	B118_RS0106715
258	B118_RS0110625
259	B118_RS0105060
260	B118_RS0103690
261	B118_RS0125025
262	B118_RS0105205
263	B118_RS0103110
264	B118_RS0110540
265	B118_RS0105665
266	B118_RS0103465
267	B118_RS0103475
268	B118_RS0103470
269	B118_RS0103435
270	B118_RS0103430
271	B118_RS0103455
272	B118_RS0103450
273	B118_RS0103485
274	B118_RS0103490
275	B118_RS0103460
276	B118_RS0103500
277	B118_RS0105055
278	B118_RS0117285
279	B118_RS0100505
280	B118_RS0127295
281	B118_RS0116370
282	B118_RS0109275
283	B118_RS0110180
284	B118_RS0111515
285	B118_RS0100720
286	B118_RS0121130
287	B118_RS0126725
288	B118_RS0104690
289	B118_RS0121365
290	B118_RS0105120
291	B118_RS0106710
292	B118_RS0103480
293	B118_RS0115315
294	B118_RS0125670
295	B118_RS0107695
296	B118_RS0107705
297	B118_RS0116995
298	B118_RS0115785
299	B118_RS0121630
300	B118_RS0101085
301	B118_RS0117340
302	B118_RS0111215
303	B118_RS0101365
304	B118_RS0127425
305	B118_RS0127090
306	B118_RS0126540
307	B118_RS0100645
308	B118_RS0100830
309	B118_RS0108950
310	B118_RS0108945
311	B118_RS0117120
312	B118_RS0115595
313	B118_RS0104185
314	B118_RS0107920
315	B118_RS0107065
316	B118_RS0100380
317	B118_RS0105075
318	B118_RS0113900
319	B118_RS0103830
320	B118_RS0113230
321	B118_RS0113895
322	B118_RS0104765
323	B118_RS0105900
324	B118_RS0102515
325	B118_RS0103705
326	B118_RS0125785
327	B118_RS0125900
328	B118_RS0115400
329	B118_RS0125115
330	B118_RS0106790
331	B118_RS0108725
332	B118_RS0105425
333	B118_RS0100495
334	B118_RS0108855
335	B118_RS0118705
336	B118_RS0108565
337	B118_RS0127410
338	B118_RS0108045
339	B118_RS0105465
340	B118_RS0115550
341	B118_RS0125100
342	B118_RS0106850
343	B118_RS0116175
344	B118_RS0125305
345	B118_RS0115335
346	B118_RS0106935
347	B118_RS0102945
348	B118_RS0102975
349	B118_RS0103125
350	B118_RS0102095
351	B118_RS0114495
352	B118_RS0102410
353	B118_RS0102415
354	B118_RS0102420
355	B118_RS0115850
356	B118_RS0108570
357	B118_RS0120815
358	B118_RS0115230
359	B118_RS0102055
360	B118_RS0102025
361	B118_RS0123855
362	B118_RS0104735
363	B118_RS0117100
364	B118_RS0114505
365	B118_RS0111440
366	B118_RS0103980
367	B118_RS0125720
368	B118_RS0127390
369	B118_RS0122670
370	B118_RS0113105
371	B118_RS0108840
372	B118_RS0108970
373	B118_RS0101195
374	B118_RS0102085
375	B118_RS0125945
376	B118_RS0111590
377	B118_RS0100375
378	B118_RS0104645
379	B118_RS0104650
380	B118_RS0102120
381	B118_RS0125180
382	B118_RS0101285
383	B118_RS0100500
384	B118_RS0115890
385	B118_RS0100035
386	B118_RS0111305
387	B118_RS0101360
388	B118_RS0113240
389	B118_RS0119510
390	B118_RS0107915
391	B118_RS0126555
392	B118_RS0108775
393	B118_RS0123000
394	B118_RS0100750
395	B118_RS0100745
396	B118_RS0106980
397	B118_RS0110655
398	B118_RS0125155
399	B118_RS0102590
400	B118_RS0127260
401	B118_RS0104795
402	B118_RS0104000
403	B118_RS0121175
404	B118_RS0111085
405	B118_RS0106050
406	B118_RS0111045
407	B118_RS0110125
408	B118_RS0101890
409	B118_RS0123260
410	B118_RS0108055
411	B118_RS0110235
412	B118_RS0110230
413	B118_RS0110225
414	B118_RS0100955
415	B118_RS0100960
416	B118_RS0109995
417	B118_RS0109990
418	B118_RS0109985
419	B118_RS0109980
420	B118_RS0116620
421	B118_RS0110525
422	B118_RS0125205
423	B118_RS0102485
424	B118_RS0110990
425	B118_RS0123560
426	B118_RS0110075
427	B118_RS0102780
428	B118_RS0101045
429	B118_RS0104140
430	B118_RS0115165
431	B118_RS0115160
432	B118_RS0100475
433	B118_RS0100570
434	B118_RS0100565
435	B118_RS0100560
436	B118_RS0116170
437	B118_RS0107860
438	B118_RS0108195
439	B118_RS0108190
440	B118_RS0107790
441	B118_RS0107205
442	B118_RS0117070
443	B118_RS0127185
444	B118_RS0100670
445	B118_RS0116210
446	B118_RS0105100
447	B118_RS0112890
448	B118_RS0102020
449	B118_RS0105360
450	B118_RS0101230
451	B118_RS0106680
452	B118_RS0115050
453	B118_RS0106475
454	B118_RS0120900
455	B118_RS0112675
456	B118_RS0120895
457	B118_RS0112670
458	B118_RS0113250
459	B118_RS0108765
460	B118_RS0107180
461	B118_RS0100770
462	B118_RS0109745
463	B118_RS0125975
464	B118_RS0116005
465	B118_RS0122880
466	B118_RS0105140
467	B118_RS0105135
468	B118_RS0105130
469	B118_RS0107200
470	B118_RS0126100
471	B118_RS0112730
472	B118_RS0103320
473	B118_RS0113740
474	B118_RS0108075
475	B118_RS0100450
476	B118_RS0100445
477	B118_RS0122815
478	B118_RS0122970
479	B118_RS0114715
480	B118_RS0107105
481	B118_RS0104130
482	B118_RS0114010
483	B118_RS0104565
484	B118_RS0106955
485	B118_RS0107015
486	B118_RS0127380
487	B118_RS0105150
488	B118_RS0119130
489	B118_RS0102255
490	B118_RS0104665
491	B118_RS0104670
492	B118_RS0103235
493	B118_RS0118685
494	B118_RS0113260
495	B118_RS0118700
496	B118_RS0107700
497	B118_RS0109455
498	B118_RS0101905
499	B118_RS0107050
500	B118_RS0103225
501	B118_RS0103240
502	B118_RS0118280
503	B118_RS0104015
504	B118_RS0107910
505	B118_RS0114830
506	B118_RS0113270
507	B118_RS0112130
508	B118_RS0102500
509	B118_RS0127665
510	B118_RS0107125
511	B118_RS0102040
512	B118_RS0103995
513	B118_RS0111170
514	B118_RS0120885
515	B118_RS0122870
516	B118_RS0117025
517	B118_RS0113755
518	B118_RS0125965
519	B118_RS0102995
520	B118_RS0103000
521	B118_RS0103005
522	B118_RS0103275
523	B118_RS0103280
524	B118_RS0101435
525	B118_RS0100365
526	B118_RS0122980
527	B118_RS0114025
528	B118_RS0104170
529	B118_RS0102225
530	B118_RS0102270
531	B118_RS0105885
532	B118_RS0107855
533	B118_RS0113775
534	B118_RS0113780
535	B118_RS0125460
536	B118_RS0105865
537	B118_RS0102965
538	B118_RS0100640
539	B118_RS0102970
540	B118_RS0114990
541	B118_RS0114995
542	B118_RS0115000
543	B118_RS0115590
544	B118_RS0106770
545	B118_RS0101040
546	B118_RS0114865
547	B118_RS0125575
548	B118_RS0107845
549	B118_RS0105540
550	B118_RS0102340
551	B118_RS0113255
552	B118_RS0106175
553	B118_RS0107010
554	B118_RS0113280
555	B118_RS0122865
556	B118_RS0113295
557	B118_RS0109345
558	B118_RS0105415
559	B118_RS0125825
560	B118_RS0114675
561	B118_RS0107680
562	B118_RS0113910
563	B118_RS0118275
564	B118_RS0113305
565	B118_RS0126550
566	B118_RS0127430
567	B118_RS0112485
568	B118_RS0104785
569	B118_RS0107160
570	B118_RS0122780
571	B118_RS0115060
572	B118_RS0107090
573	B118_RS0106035
574	B118_RS0108755
575	B118_RS0100740
576	B118_RS0102105
577	B118_RS0103975
578	B118_RS0103265
579	B118_RS0103050
580	B118_RS0101310
581	B118_RS0118695
582	B118_RS0125610
583	B118_RS0105975
584	B118_RS0120930
585	B118_RS0120925
586	B118_RS0120920
587	B118_RS0105485
588	B118_RS0112270
589	B118_RS0102290
590	B118_RS0123770
591	B118_RS0111100
592	B118_RS0109435
593	B118_RS0111110
594	B118_RS0111115
595	B118_RS0111120
596	B118_RS0111125
597	B118_RS0111130
598	B118_RS0109420
599	B118_RS0123765
600	B118_RS0111145
601	B118_RS0123775
602	B118_RS0123780
603	B118_RS0123785
604	B118_RS0123790
605	B118_RS0109085
606	B118_RS0106915
607	B118_RS0109070
608	B118_RS0109075
609	B118_RS0111105
610	B118_RS0111135
611	B118_RS0111140
612	B118_RS0111150
613	B118_RS0111155
614	B118_RS0111160
615	B118_RS0111165
616	B118_RS0106020
617	B118_RS0112175
618	B118_RS0125625
619	B118_RS0107835
620	B118_RS0108110
621	B118_RS0103955
622	B118_RS0104100
623	B118_RS0104105
624	B118_RS0110070
625	B118_RS0100370
626	B118_RS0100350
627	B118_RS0126010
628	B118_RS0107765
629	B118_RS0102680
630	B118_RS0104305
631	B118_RS0125195
632	B118_RS0105400
633	B118_RS0111830
634	B118_RS0103245
635	B118_RS0103255
636	B118_RS0122440
637	B118_RS0101885
638	B118_RS0101220
639	B118_RS0126530
640	B118_RS0112290
641	B118_RS0116940
642	B118_RS0127435
643	B118_RS0102480
644	B118_RS0107990
645	B118_RS0109035
646	B118_RS0105095
647	B118_RS0109695
648	B118_RS0108940
649	B118_RS0114860
650	B118_RS0102505
651	B118_RS0125185
652	B118_RS0125190
653	B118_RS0108860
654	B118_RS0106055
655	B118_RS0118750
656	B118_RS0102250
657	B118_RS0118755
658	B118_RS0118645
659	B118_RS0118640
660	B118_RS0118635
661	B118_RS0118630
662	B118_RS0102865
663	B118_RS0102870
664	B118_RS0102875
665	B118_RS0102880
666	B118_RS0107755
667	B118_RS0115055
668	B118_RS0110145
669	B118_RS0109530
670	B118_RS0109525
671	B118_RS0114695
672	B118_RS0114700
673	B118_RS0102520
674	B118_RS0113200
675	B118_RS0120555
676	B118_RS0115610
677	B118_RS0113225
678	B118_RS0112805
679	B118_RS0112800
680	B118_RS0112795
681	B118_RS0100820
682	B118_RS0104750
683	B118_RS0104775
684	B118_RS0100775
685	B118_RS0108575
686	B118_RS0100630
687	B118_RS0100625
688	B118_RS0113235
689	B118_RS0120380
690	B118_RS0125985
691	B118_RS0126985
692	B118_RS0115300
693	B118_RS0115295
694	B118_RS0127455
695	B118_RS0107775
696	B118_RS0114085
697	B118_RS0120890
698	B118_RS0106060
699	B118_RS0107760
700	B118_RS0104120
701	B118_RS0106240
702	B118_RS0106230
703	B118_RS0111320
704	B118_RS0116250
705	B118_RS0108070
706	B118_RS0105260
707	B118_RS0115250
708	B118_RS0107750
709	B118_RS0104695
710	B118_RS0104675
711	B118_RS0105110
712	B118_RS0118920
713	B118_RS0101350
714	B118_RS0110265
715	B118_RS0122720
716	B118_RS0101190
717	B118_RS0109160
718	B118_RS0114650
719	B118_RS0113565
720	B118_RS0112030
721	B118_RS0107805
722	B118_RS0115275
723	B118_RS0120590
724	B118_RS0118515
725	B118_RS0107830
726	B118_RS0104900
727	B118_RS0100665
728	B118_RS0116275
729	B118_RS0108975
730	B118_RS0117030
731	B118_RS0108215
732	B118_RS0126785
733	B118_RS0103515
734	B118_RS0105410
735	B118_RS0107710
736	B118_RS0105125
737	B118_RS0118930
738	B118_RS0115600
739	B118_RS0111520
740	B118_RS0113655
741	B118_RS0109870
742	B118_RS0103230
743	B118_RS0108955
744	B118_RS0117155
745	B118_RS0111740
746	B118_RS0114535
747	B118_RS0115790
748	B118_RS0100490
749	B118_RS0119425
750	B118_RS0108905
751	B118_RS0100515
752	B118_RS0112785
753	B118_RS0103525
754	B118_RS0122660
755	B118_RS0105340
756	B118_RS0115865
757	B118_RS0127470
758	B118_RS0108250
759	B118_RS0109005
760	B118_RS0116120
761	B118_RS0116190
762	B118_RS0126735
763	B118_RS0126765
764	B118_RS0100355
765	B118_RS0105355
766	B118_RS0105235
767	B118_RS0104875
768	B118_RS0117800
769	B118_RS0120405
770	B118_RS0126000
771	B118_RS0126005
772	B118_RS0104895
773	B118_RS0113245
774	B118_RS0120500
775	B118_RS0120495
776	B118_RS0106155
777	B118_RS0106835
778	B118_RS0108335
779	B118_RS0103775
780	B118_RS0115870
781	B118_RS0107170
782	B118_RS0103010
783	B118_RS0127465
784	B118_RS0113875
785	B118_RS0112245
786	B118_RS0101025
787	B118_RS0109725
788	B118_RS0106855
789	B118_RS0100440
790	B118_RS0110595
791	B118_RS0120820
792	B118_RS0102115
793	B118_RS0109305
794	B118_RS0105430
795	B118_RS0104245
796	B118_RS0116245
797	B118_RS0109710
798	B118_RS0106675
799	B118_RS0105800
800	B118_RS0110515
801	B118_RS0127445
802	B118_RS0104555
803	B118_RS0118175
804	B118_RS0117905
805	B118_RS0113515
806	B118_RS28485
807	B118_RS0108360
808	B118_RS0126025
809	B118_RS0126560
810	B118_RS0118690
811	B118_RS0111435
812	B118_RS0113500
813	B118_RS0113505
814	B118_RS0113510
815	B118_RS0101225
816	B118_RS0127520
817	B118_RS0108225
818	B118_RS0121465
819	B118_RS0112125
820	B118_RS0109155
821	B118_RS0106345
822	B118_RS0115445
823	B118_RS0114945
824	B118_RS0119050
825	B118_RS0111800
826	B118_RS0115155
827	B118_RS0111795
828	B118_RS0111785
829	B118_RS0115140
830	B118_RS0112115
831	B118_RS0107135
832	B118_RS0119085
833	B118_RS0106860
834	B118_RS0123180
835	B118_RS0117945
836	B118_RS0102005
837	B118_RS0101995
838	B118_RS0101990
839	B118_RS0101985
840	B118_RS0101980
841	B118_RS0101975
842	B118_RS0101970
843	B118_RS0101965
844	B118_RS0111585
845	B118_RS0111670
846	B118_RS0110200
847	B118_RS0117920
848	B118_RS0104075
849	B118_RS0117840
850	B118_RS29075
851	B118_RS0125710
852	B118_RS0107155
853	B118_RS0127345
854	B118_RS0115225
855	B118_RS0118205
856	B118_RS0109065
857	B118_RS0103845
858	B118_RS28645
859	B118_RS0114620
860	B118_RS0116645
861	B118_RS0113160
862	B118_RS0108730
863	B118_RS0119505
864	B118_RS0116650
865	B118_RS0102320
866	B118_RS0112480
867	B118_RS0121320
868	B118_RS0109600
869	B118_RS0120760
870	B118_RS0116630
871	B118_RS0113335
872	B118_RS0110185
873	B118_RS0126105
874	B118_RS0103055
875	B118_RS0123165
876	B118_RS0113495
877	B118_RS0100995
878	B118_RS0120865
879	s0001
880	B118_RS0105835
881	B118_RS0113885
882	B118_RS0108315
883	B118_RS0113975
884	B118_RS0123895
885	B118_RS0122950
886	B118_RS0110060
887	B118_RS0100810
888	B118_RS0102205
889	B118_RS0100695
890	B118_RS0104045
891	B118_RS0108960
892	B118_RS29000
893	B118_RS0118525
894	B118_RS0115305
895	B118_RS0110630
896	B118_RS0103520
897	B118_RS0111745
898	B118_RS0107840
899	B118_RS0100320
900	B118_RS0100120
901	B118_RS0100115
902	B118_RS0117110
903	B118_RS0114080
904	B118_RS0118335
905	B118_RS0108155
906	B118_RS0111480
907	B118_RS0127695
908	B118_RS0105255
909	B118_RS0120780
910	B118_RS0111325
911	B118_RS0115380
912	B118_RS0125630
913	B118_RS0125620
914	B118_RS0125640
915	B118_RS0125635
916	B118_RS0125645
917	B118_RS0125650
918	B118_RS0125675
919	B118_RS0124845
920	B118_RS0125585
921	B118_RS0125570
922	B118_RS0125595
923	B118_RS0125535
924	B118_RS0125765
925	B118_RS0125745
926	B118_RS0125755
927	B118_RS0125780
928	B118_RS0125750
