# Supplementary material for: Use of genome-scale models to get new insights into the marine actinomycete genus Salinispora
Source: BMC Syst Biol. 2019 Jan 21;13:11. doi: 10.1186/s12918-019-0683-1 (PMC6341766; doi:10.1186/s12918-019-0683-1)
Supplement: Supplementary file 2 — Excel files with list of reactions, metabolites, and genes included in each reconstruction with corresponding references, associated GPR, E.C. numbers and notes. Mat files for each Salinispora model built in this work. (MAT). (ZIP 1303 kb) [file 12918_2019_683_MOESM2_ESM.zip › iCore_BMC.xlsx]

## Sheet: Reaction List
Rxn #	Abbreviation	Description	Formula	Reversible	GPR	LB	UB	CS	Subsystem	References	Notes	EC Number
1	r_0001	R02340	Indoleglycerol_phosphate[c] <=> D-Glyceraldehyde_3-phosphate[c] + Indole[c]	1	STROP_RS15880	-1000	1000	1	Phenylalanine, tyrosine and tryptophan biosynthesis			4.2.1.20
2	r_0002	R06447	trans,trans-Farnesyl_diphosphate[c] + 8 Isopentenyl_diphosphate[c] -> 8 Pyrophosphate[c] + Undecaprenyl_diphosphate[c]	0	STROP_RS17290	0	1000	1	Terpenoid backbone biosynthesis			2.5.1.31
3	r_0003	R09247	trans,trans-Farnesyl_diphosphate[c] + 4 Isopentenyl_diphosphate[c] -> 4 Pyrophosphate[c] + all-trans-Heptaprenyl_diphosphate[c]	0	STROP_RS20415	0	1000	1	Terpenoid backbone biosynthesis			2.5.1.30
4	r_0004	R00994	2-Oxobutanoate[c] + CO2[c] + NADH[c] <=> D-erythro-3-Methylmalate[c] + NAD+[c]	1	STROP_RS06240	-1000	1000	1	Valine, leucine and isoleucine biosynthesis			1.1.1.85
5	r_0005	R09292	(2R)-Ethylmalonyl-CoA[c] <=> (2S)-Methylsuccinyl-CoA[c]	1	STROP_RS18205	-1000	1000	1	Glyoxylate and dicarboxylate metabolism			5.4.99.2
6	r_0006	R04204	H2O[c] + 2-Methylbut-2-enoyl-CoA[c] -> (2S,3S)-3-Hydroxy-2-methylbutanoyl-CoA[c]	0	((STROP_RS13105) or (STROP_RS13165) or (STROP_RS13280) or (STROP_RS22455))	0	1000	1	Valine, leucine and isoleucine degradation			4.2.1.17
7	r_0007	R04203	NAD+[c] + (2S,3S)-3-Hydroxy-2-methylbutanoyl-CoA[c] <=> NADH[c] + H+[c] + 2-Methylacetoacetyl-CoA[c]	1	STROP_RS07675	-1000	1000	1	Valine, leucine and isoleucine degradation			1.1.1.35
8	r_0008	R09979	(2S)-Ethylmalonyl-CoA[c] <=> (2R)-Ethylmalonyl-CoA[c]	1	STROP_RS18155	-1000	1000	1	Glyoxylate and dicarboxylate metabolism			5.1.99.1
9	r_0009	R09398	7,8-Didemethyl-8-hydroxy-5-deazariboflavin[c] + (2S)-Lactyl-2-diphospho-5-guanosine[c] <=> H+[c] + Coenzyme_F420-0[c] + GMP[c]	1	STROP_RS04785	-1000	1000	1	Methane metabolism			2.7.8.28
10	r_0010	R04533	NADP+[c] + 3hbACP[c] <=> H+[c] + NADPH[c] + actACP[c]	1	((STROP_RS13155) or (STROP_RS15150) or (STROP_RS15370) or (STROP_RS18460))	-1000	1000	1	Fatty acid biosynthesis			1.1.1.100
11	r_0011	R04535	3hdecACP[c] <=> H2O[c] + tdec2eACP[c]	1	((STROP_RS14040) or (STROP_RS14045))	-1000	1000	1	Fatty acid biosynthesis			4.2.1.59
12	r_0012	R04954	3hhexACP[c] <=> H2O[c] + thex2eACP[c]	1	((STROP_RS14040) or (STROP_RS14045))	-1000	1000	1	Fatty acid biosynthesis			4.2.1.59
13	r_0013	R04537	3hoctACP[c] <=> H2O[c] + toct2eACP[c]	1	((STROP_RS14040) or (STROP_RS14045))	-1000	1000	1	Fatty acid biosynthesis			4.2.1.59
14	r_0014	R04428	3hbACP[c] <=> H2O[c] + but2eACP[c]	1	((STROP_RS14040) or (STROP_RS14045))	-1000	1000	1	Fatty acid biosynthesis			4.2.1.59
15	r_0015	R04965	3hddecACP[c] <=> H2O[c] + tddec2eACP[c]	1	((STROP_RS14040) or (STROP_RS14045))	-1000	1000	1	Fatty acid biosynthesis			4.2.1.59
16	r_0016	R04534	NADP+[c] + 3hdecACP[c] <=> H+[c] + NADPH[c] + 3odecACP[c]	1	((STROP_RS13155) or (STROP_RS15150) or (STROP_RS15370) or (STROP_RS18460))	-1000	1000	1	Fatty acid biosynthesis			1.1.1.100
17	r_0017	R04964	NADP+[c] + 3hddecACP[c] <=> H+[c] + NADPH[c] + 3oddecACP[c]	1	((STROP_RS13155) or (STROP_RS15150) or (STROP_RS15370) or (STROP_RS18460))	-1000	1000	1	Fatty acid biosynthesis			1.1.1.100
18	r_0018	R04953	NADP+[c] + 3hhexACP[c] <=> H+[c] + NADPH[c] + 3ohexACP[c]	1	((STROP_RS13155) or (STROP_RS15150) or (STROP_RS15370) or (STROP_RS18460))	-1000	1000	1	Fatty acid biosynthesis			1.1.1.100
19	r_0019	R04536	NADP+[c] + 3hoctACP[c] <=> H+[c] + NADPH[c] + 3ooctACP[c]	1	((STROP_RS13155) or (STROP_RS15150) or (STROP_RS15370) or (STROP_RS18460))	-1000	1000	1	Fatty acid biosynthesis			1.1.1.100
20	r_0020	R04568	3hmrsACP[c] <=> H2O[c] + ttetr2eACP[c]	1	((STROP_RS14040) or (STROP_RS14045))	-1000	1000	1	Fatty acid biosynthesis			4.2.1.59
21	r_0021	R04544	3hpalmACP[c] <=> H2O[c] + tpalm2eACP[c]	1	((STROP_RS14040) or (STROP_RS14045))	-1000	1000	1	Fatty acid biosynthesis			4.2.1.59
22	r_0022	R04543	NADP+[c] + 3hpalmACP[c] <=> H+[c] + NADPH[c] + 3opalmACP[c]	1	((STROP_RS13155) or (STROP_RS15150) or (STROP_RS15370) or (STROP_RS18460))	-1000	1000	1	Fatty acid biosynthesis			1.1.1.100
23	r_0023	R04566	NADP+[c] + 3hmrsACP[c] <=> H+[c] + NADPH[c] + 3omrsACP[c]	1	((STROP_RS13155) or (STROP_RS15150) or (STROP_RS15370) or (STROP_RS18460))	-1000	1000	1	Fatty acid biosynthesis			1.1.1.100
24	r_0024	R06942	H2O[c] + 5-Carboxy-2-pentenoyl-CoA[c] -> (3S)-3-Hydroxyadipyl-CoA[c]	0	((STROP_RS13105) or (STROP_RS13165) or (STROP_RS13280) or (STROP_RS22455))	0	1000	1	Phenylalanine metabolism; Caprolactam degradation			4.2.1.17
25	r_0025	R03275	(3S)-3,6-Diaminohexanoate[c] <=> (3S,5S)-3,5-Diaminohexanoate[c]	1	(STROP_RS11395 and STROP_RS11400)	-1000	1000	1	Lysine degradation			5.4.3.3
26	r_0029	R08689	2 H+[c] + 2 Reduced_ferredoxin[c] + 2-C-Methyl-D-erythritol_2,4-cyclodiphosphate[c] -> H2O[c] + 2 Oxidized_ferredoxin[c] + 1-Hydroxy-2-methyl-2-butenyl_4-diphosphate[c]	0	STROP_RS06800	0	1000	1	Terpenoid backbone biosynthesis			1.17.7.1 1.17.7.3
27	r_0030	R03896	(R)-2-Methylmalate[c] <=> H2O[c] + 2-Methylmaleate[c]	1	(STROP_RS06350 and STROP_RS06355)	-1000	1000	1	Valine, leucine and isoleucine biosynthesis; C5-Branched dibasic acid metabolism			4.2.1.35
28	r_0031	R04441	(R)-2,3-Dihydroxy-3-methylbutanoate[c] -> H2O[c] + 3-Methyl-2-oxobutanoic_acid[c]	0	STROP_RS06200	0	1000	1	Valine, leucine and isoleucine biosynthesis			4.2.1.9
29	r_0032	R04440	NADP+[c] + (R)-2,3-Dihydroxy-3-methylbutanoate[c] <=> H+[c] + NADPH[c] + 3-Hydroxy-3-methyl-2-oxobutanoic_acid[c]	1	STROP_RS06220	-1000	1000	1	Valine, leucine and isoleucine biosynthesis			1.1.1.86
30	r_0033	R05070	(R)-2,3-Dihydroxy-3-methylpentanoate[c] -> H2O[c] + (S)-3-Methyl-2-oxopentanoic_acid[c]	0	STROP_RS06200	0	1000	1	Valine, leucine and isoleucine biosynthesis			4.2.1.9
31	r_0034	R05068	NADP+[c] + (R)-2,3-Dihydroxy-3-methylpentanoate[c] <=> H+[c] + NADPH[c] + (R)-3-Hydroxy-3-methyl-2-oxopentanoate[c]	1	STROP_RS06220	-1000	1000	1	Valine, leucine and isoleucine biosynthesis			1.1.1.86
32	r_0036	R01977	NADP+[c] + (R)-3-Hydroxybutanoyl-CoA[c] <=> H+[c] + NADPH[c] + Acetoacetyl-CoA[c]	1		-1000	1000	1	Butanoate metabolism; Glyoxylate and dicarboxylate metabolism			1.1.1.36
33	r_0037	R04231	CTP[c] + L-Cysteine[c] + D-4-Phosphopantothenate[c] -> Pyrophosphate[c] + CMP[c] + (R)-4-Phosphopantothenoyl-L-cysteine[c]	0	STROP_RS09385	0	1000	1	Pantothenate and CoA biosynthesis			6.3.2.5
34	r_0038	R04230	L-Cysteine[c] + D-4-Phosphopantothenate[c] + ATP[c] -> Pyrophosphate[c] + (R)-4-Phosphopantothenoyl-L-cysteine[c] + AMP[c]	0	STROP_RS09385	0	1000	1	Pantothenate and CoA biosynthesis			6.3.2.5
35	r_0039	R00704	NAD+[c] + (R)-Lactate[c] <=> NADH[c] + H+[c] + Pyruvate[c]	1	STROP_RS14890	-1000	1000	1	Pyruvate metabolism			1.1.1.28
36	r_0040	R00833	(R)-Methylmalonyl-CoA[c] <=> Succinyl-CoA[c]	1	((STROP_RS04215 and STROP_RS19185) or (STROP_RS18140 and STROP_RS19185))	-1000	1000	1	Valine, leucine and isoleucine degradation; Glyoxylate and dicarboxylate metabolism; Propanoate metabolism			5.4.99.2
37	r_0041	R02473	ATP[c] + beta-Alanine[c] + (R)-Pantoate[c] -> Pyrophosphate[c] + AMP[c] + Pantothenate[c]	0	STROP_RS21600	0	1000	1	beta-Alanine metabolism; Pantothenate and CoA biosynthesis			6.3.2.1
38	r_0042	R02472	NADP+[c] + (R)-Pantoate[c] <=> H+[c] + NADPH[c] + 2-Dehydropantoate[c]	1		-1000	1000	1	Pantothenate and CoA biosynthesis			1.1.1.169
39	r_0044	R00707	NAD+[c] + 2 H2O[c] + (S)-1-Pyrroline-5-carboxylate[c] -> NADH[c] + H+[c] + L-Glutamate[c]	0	STROP_RS04955	0	1000	1	Alanine, aspartate and glutamate metabolism; Arginine and proline metabolism			1.2.1.88
40	r_0045	R00708	2 H2O[c] + NADP+[c] + (S)-1-Pyrroline-5-carboxylate[c] <=> H+[c] + NADPH[c] + L-Glutamate[c]	1	STROP_RS04955	-1000	1000	1	Alanine, aspartate and glutamate metabolism; Arginine and proline metabolism			1.2.1.88
41	r_0046	R05069	(S)-2-Aceto-2-hydroxybutanoate[c] <=> (R)-3-Hydroxy-3-methyl-2-oxopentanoate[c]	1	STROP_RS06220	-1000	1000	1	Valine, leucine and isoleucine biosynthesis			1.1.1.86
42	r_0047	R05071	(S)-2-Acetolactate[c] <=> 3-Hydroxy-3-methyl-2-oxobutanoic_acid[c]	1	STROP_RS06220	-1000	1000	1	Valine, leucine and isoleucine biosynthesis			1.1.1.86
43	r_0048	R00226	H+[c] + 2 Pyruvate[c] -> CO2[c] + (S)-2-Acetolactate[c]	0	(STROP_RS06210 and STROP_RS06215)	0	1000	1	Valine, leucine and isoleucine biosynthesis; C5-Branched dibasic acid metabolism; Butanoate metabolism			2.2.1.6
44	r_0049	R03172	(S)-2-Methylbutanoyl-CoA[c] + FAD[c] -> 2-Methylbut-2-enoyl-CoA[c] + FADH2[c]	0	((STROP_RS07855) or (STROP_RS21820))	0	1000	1	Valine, leucine and isoleucine degradation			1.3.8.7
45	r_0051	R04199	H2O[c] + H+[c] + NADP+[c] + 2,3,4,5-Tetrahydrodipicolinate[c] <=> NADPH[c] + (2S,4S)-4-Hydroxy-2,3,4,5-tetrahydrodipicolinate[c]	1	STROP_RS06950	-1000	1000	1	Lysine biosynthesis			1.17.1.8
46	r_0052	R04198	NAD+[c] + H2O[c] + H+[c] + 2,3,4,5-Tetrahydrodipicolinate[c] <=> NADH[c] + (2S,4S)-4-Hydroxy-2,3,4,5-tetrahydrodipicolinate[c]	1	STROP_RS06950	-1000	1000	1	Lysine biosynthesis			1.17.1.8
47	r_0053	R01360	(S)-3-Hydroxy-3-methylglutaryl-CoA[c] <=> Acetoacetate[c] + Acetyl-CoA[c]	1	STROP_RS00130	-1000	1000	1	Valine, leucine and isoleucine degradation; Butanoate metabolism; Synthesis and degradation of ketone bodies			4.1.3.4
48	r_0054	R02085	(S)-3-Hydroxy-3-methylglutaryl-CoA[c] <=> H2O[c] + 3-Methylglutaconyl-CoA[c]	1	STROP_RS17360	-1000	1000	1	Valine, leucine and isoleucine degradation			4.2.1.18
49	r_0055	R06941	NAD+[c] + (3S)-3-Hydroxyadipyl-CoA[c] <=> NADH[c] + H+[c] + 3-Oxoadipyl-CoA[c]	1	((STROP_RS00820) or (STROP_RS18220))	-1000	1000	1	Phenylalanine metabolism			1.1.1.157
50	r_0056	R03276	(S)-3-Hydroxybutanoyl-CoA[c] <=> (R)-3-Hydroxybutanoyl-CoA[c]	1		-1000	1000	1	Fatty acid degradation			5.1.2.3
51	r_0057	R03026	(S)-3-Hydroxybutanoyl-CoA[c] <=> H2O[c] + Crotonoyl-CoA[c]	1	((STROP_RS13105) or (STROP_RS13165) or (STROP_RS13280) or (STROP_RS22455))	-1000	1000	1	Benzoate degradation; Butanoate metabolism; Fatty acid metabolism; Lysine degradation; Tryptophan metabolism; Aminobenzoate degradation			4.2.1.17
52	r_0059	R01976	NADP+[c] + (S)-3-Hydroxybutanoyl-CoA[c] -> H+[c] + NADPH[c] + Acetoacetyl-CoA[c]	0	((STROP_RS00820) or (STROP_RS18220))	0	1000	1	Butanoate metabolism; Benzoate degradation			1.1.1.157
53	r_0060	R04170	(S)-3-Hydroxydodecanoyl-CoA[c] <=> H2O[c] + 2-trans-Dodecenoyl-CoA[c]	1	((STROP_RS13105) or (STROP_RS13165) or (STROP_RS13280) or (STROP_RS22455))	-1000	1000	1	Fatty acid metabolism; Fatty acid elongation			4.2.1.17
54	r_0062	R04738	(S)-3-Hydroxyhexadecanoyl-CoA[c] <=> H2O[c] + trans-Hexadec-2-enoyl-CoA[c]	1	((STROP_RS13105) or (STROP_RS13165) or (STROP_RS13280) or (STROP_RS22455))	-1000	1000	1	Fatty acid metabolism; Fatty acid elongation			4.2.1.17
55	r_0064	R04224	H2O[c] + 2-Methylprop-2-enoyl-CoA[c] -> (S)-3-Hydroxyisobutyryl-CoA[c]	0	((STROP_RS13105) or (STROP_RS13165) or (STROP_RS13280) or (STROP_RS22455))	0	1000	1	Valine, leucine and isoleucine degradation			4.2.1.17
56	r_0065	R04740	(S)-3-Hydroxytetradecanoyl-CoA[c] <=> H2O[c] + trans-Tetradec-2-enoyl-CoA[c]	1	((STROP_RS13105) or (STROP_RS13165) or (STROP_RS13280) or (STROP_RS22455))	-1000	1000	1	Fatty acid metabolism; Fatty acid elongation			4.2.1.17
57	r_0070	R04744	(S)-Hydroxydecanoyl-CoA[c] <=> H2O[c] + trans-Dec-2-enoyl-CoA[c]	1	((STROP_RS13105) or (STROP_RS13165) or (STROP_RS13280) or (STROP_RS22455))	-1000	1000	1	Fatty acid metabolism; Fatty acid elongation			4.2.1.17
58	r_0072	R04749	(S)-Hydroxyhexanoyl-CoA[c] <=> H2O[c] + trans-Hex-2-enoyl-CoA[c]	1	((STROP_RS13105) or (STROP_RS13165) or (STROP_RS13280) or (STROP_RS22455))	-1000	1000	1	Fatty acid metabolism; Fatty acid elongation			4.2.1.17
59	r_0074	R04746	(S)-Hydroxyoctanoyl-CoA[c] <=> H2O[c] + trans-Oct-2-enoyl-CoA[c]	1	((STROP_RS13105) or (STROP_RS13165) or (STROP_RS13280) or (STROP_RS22455))	-1000	1000	1	Fatty acid metabolism; Fatty acid elongation			4.2.1.17
60	r_0078	R01082	(S)-Malate[c] <=> H2O[c] + Fumarate[c]	1	(STROP_RS21400 and STROP_RS21410)	-1000	1000	1	Citrate cycle (TCA cycle); Pyruvate metabolism			4.2.1.2
61	r_0079	R00342	NAD+[c] + (S)-Malate[c] <=> NADH[c] + H+[c] + Oxaloacetate[c]	1	STROP_RS19080	-1000	1000	1	Citrate cycle (TCA cycle); Glyoxylate and dicarboxylate metabolism; Pyruvate metabolism; Methane metabolism; Carbon fixation			1.1.1.37
62	r_0080	R00214	NAD+[c] + (S)-Malate[c] -> CO2[c] + NADH[c] + Pyruvate[c]	0	STROP_RS07275	0	1000	1	Pyruvate metabolism			1.1.1.38
63	r_0081	R03869	NAD+[c] + H2O[c] + (S)-Methylmalonate-semialdehyde[c] -> NADH[c] + 2 H+[c] + Methylmalonate[c]	0	STROP_RS04190	0	1000	1	Valine, leucine and isoleucine degradation			1.2.1.3
64	r_0082	R00935	NAD+[c] + (S)-Methylmalonate-semialdehyde[c] + CoA[c] -> CO2[c] + NADH[c] + Propanoyl-CoA[c]	0	STROP_RS14985	0	1000	1	Valine, leucine and isoleucine degradation; Propanoate metabolism			1.2.1.27
65	r_0085	R03508	H+[c] + 1-(2-Carboxyphenylamino)-1-deoxy-D-ribulose_5-phosphate[c] <=> Indoleglycerol_phosphate[c] + CO2[c] + H2O[c]	1	STROP_RS15890	-1000	1000	1	Phenylalanine, tyrosine and tryptophan biosynthesis			4.1.1.48
66	r_0086	R04037	H2O[c] + Phosphoribosyl-AMP[c] -> 5-(5-Phospho-D-ribosylaminoformimino)-1-(5-phosphoribosyl)-imidazole-4-carboxamide[c]	0	STROP_RS15910	0	1000	1	Histidine metabolism			3.5.4.19
67	r_0087	R01071	ATP[c] + 5-Phospho-alpha-D-ribose_1-diphosphate[c] -> Pyrophosphate[c] + Phosphoribosyl-ATP[c]	0	STROP_RS09470	0	1000	1	Histidine metabolism			2.4.2.17
68	r_0088	R04591	ATP[c] + 1-(5-Phospho-D-ribosyl)-5-amino-4-imidazolecarboxylate[c] + L-Aspartate[c] -> 2 H+[c] + ADP[c] + Orthophosphate[c] + 1-(5-Phosphoribosyl)-5-amino-4-(N-succinocarboxamide)-imidazole[c]	0	STROP_RS18720	0	1000	1	Purine metabolism			6.3.2.6
69	r_0089	R04559	1-(5-Phosphoribosyl)-5-amino-4-(N-succinocarboxamide)-imidazole[c] <=> Fumarate[c] + 1-(5-Phosphoribosyl)-5-amino-4-imidazolecarboxamide[c]	1	((STROP_RS00735) or (STROP_RS11095))	-1000	1000	1	Purine metabolism			4.3.2.2
70	r_0090	R04378	Pyrophosphate[c] + 1-(5-Phosphoribosyl)-5-amino-4-imidazolecarboxamide[c] <=> 5-Phospho-alpha-D-ribose_1-diphosphate[c] + 5-Amino-4-imidazolecarboxyamide[c]	1	STROP_RS09145	-1000	1000	1	Purine metabolism			2.4.2.7
71	r_0091	R02241	1-Acyl-sn-glycerol_3-phosphate[c] + Acyl-CoA[c] -> CoA[c] + 1,2-Diacyl-sn-glycerol_3-phosphate[c]	0	STROP_RS17500	0	1000	1	Glycerolipid metabolism; Glycerophospholipid metabolism			2.3.1.51
72	r_0099	R02108	Starch[c] -> Dextrin[c]	0	STROP_RS13510	0	1000	1	Starch and sucrose metabolism			3.2.1.1
73	r_0101	R04560	1-(5-Phosphoribosyl)-5-amino-4-imidazolecarboxamide[c] + 10-Formyltetrahydrofolate[c] <=> Tetrahydrofolate[c] + 1-(5-Phosphoribosyl)-5-formamido-4-imidazolecarboxamide[c]	1	STROP_RS19145	-1000	1000	1	One carbon pool by folate; Purine metabolism			2.1.2.3
74	r_0103	R03940	10-Formyltetrahydrofolate[c] + L-Methionyl-tRNA(Met)[c] -> H+[c] + Tetrahydrofolate[c] + N-Formylmethionyl-tRNA[c]	0	STROP_RS09415	0	1000	1	One carbon pool by folate; Aminoacyl-tRNA biosynthesis			2.1.2.9
75	r_0104	R01185	H2O[c] + Inositol_1-phosphate[c] -> H+[c] + Orthophosphate[c] + myo-Inositol[c]	0	STROP_RS07420	0	1000	1	Inositol phosphate metabolism			3.1.3.25
76	r_0105	R01187	H2O[c] + 1D-myo-Inositol_3-phosphate[c] -> H+[c] + Orthophosphate[c] + myo-Inositol[c]	0	STROP_RS07420	0	1000	1	Inositol phosphate metabolism; Streptomycin biosynthesis			3.1.3.25
77	r_0106	R01186	H2O[c] + myo-Inositol_4-phosphate[c] -> H+[c] + Orthophosphate[c] + myo-Inositol[c]	0	STROP_RS07420	0	1000	1	Inositol phosphate metabolism			3.1.3.25
78	r_0107	R07324	D-Glucose_6-phosphate[c] -> 1D-myo-Inositol_3-phosphate[c]	0	STROP_RS23035	0	1000	1	Inositol phosphate metabolism; Streptomycin biosynthesis			5.5.1.4
79	r_0108	R09837	2-(1,2-Epoxy-1,2-dihydrophenyl)acetyl-CoA[c] <=> 2-Oxepin-2(3H)-ylideneacetyl-CoA[c]	1	STROP_RS03575	-1000	1000	1	Phenylalanine metabolism			5.3.3.18
80	r_0109	R04208	ATP[c] + 2-(Formamido)-N1-(5-phosphoribosyl)acetamidine[c] -> H+[c] + ADP[c] + Orthophosphate[c] + Aminoimidazole_ribotide[c]	0	STROP_RS00780	0	1000	1	Purine metabolism			6.3.3.1
81	r_0113	R03504	2-Amino-4-hydroxy-6-(D-erythro-1,2,3-trihydroxypropyl)-7,8-dihydropteridine[c] -> Glycolaldehyde[c] + 2-Amino-4-hydroxy-6-hydroxymethyl-7,8-dihydropteridine[c]	0	STROP_RS21665	0	1000	1	Folate biosynthesis			4.1.2.25
82	r_0114	R04639	2,5-Diamino-6-(5-triphosphoryl-3,4-trihydroxy-2-oxopentyl)-amino-4-oxopyrimidine[c] -> H2O[c] + 2-Amino-4-hydroxy-6-(erythro-1,2,3-trihydroxypropyl)dihydropteridine_triphosphate[c]	0	STROP_RS21725	0	1000	1	Folate biosynthesis			3.5.4.16
83	r_0115	R04620	3 H2O[c] + 2-Amino-4-hydroxy-6-(erythro-1,2,3-trihydroxypropyl)dihydropteridine_triphosphate[c] -> 3 H+[c] + 3 Orthophosphate[c] + 2-Amino-4-hydroxy-6-(D-erythro-1,2,3-trihydroxypropyl)-7,8-dihydropteridine[c]	0	((STROP_RS03875) or (STROP_RS12050) or (STROP_RS17510))	0	1000	1	Folate biosynthesis			3.1.3.1
84	r_0117	R03066	2-Amino-4-hydroxy-6-hydroxymethyl-7,8-dihydropteridine[c] + 4-Aminobenzoate[c] -> H2O[c] + Dihydropteroate[c]	0	STROP_RS03550	0	1000	1	Folate biosynthesis			2.5.1.15
85	r_0119	R03887	H2O[c] + H+[c] + 2-Aminomuconate[c] -> gamma-Oxalocrotonate[c] + NH3[c]	0	STROP_RS17710	0	1000	1	Tryptophan metabolism			3.5.99.5
86	r_0120	R03889	NAD+[c] + H2O[c] + 2-Aminomuconate_semialdehyde[c] <=> NADH[c] + 3 H+[c] + 2-Aminomuconate[c]	1	STROP_RS17735	-1000	1000	1	Tryptophan metabolism			1.2.1.32
87	r_0122	R03083	2-Dehydro-3-deoxy-D-arabino-heptonate_7-phosphate[c] -> H+[c] + Orthophosphate[c] + 3-Dehydroquinate[c]	0	((STROP_RS09305) or (STROP_RS11795))	0	1000	1	Phenylalanine, tyrosine and tryptophan biosynthesis			4.2.3.4
88	r_0123	R01066	2-Deoxy-D-ribose_5-phosphate[c] -> D-Glyceraldehyde_3-phosphate[c] + Acetaldehyde[c]	0	STROP_RS04195	0	1000	1	Pentose phosphate pathway			4.1.2.4
89	r_0124	R02088	H2O[c] + dAMP[c] -> H+[c] + Orthophosphate[c] + Deoxyadenosine[c]	0	STROP_RS01170	0	1000	1	Purine metabolism			3.1.3.5
90	r_0125	R01664	H2O[c] + dCMP[c] -> H+[c] + Orthophosphate[c] + Deoxycytidine[c]	0	STROP_RS01170	0	1000	1	Pyrimidine metabolism			3.1.3.5
91	r_0126	R01968	H2O[c] + dGMP[c] -> H+[c] + Orthophosphate[c] + Deoxyguanosine[c]	0	STROP_RS01170	0	1000	1	Purine metabolism			3.1.3.5
92	r_0128	R05353	NAD+[c] + H2O[c] + 2-Hydroxy-5-methyl-cis,cis-muconic_semialdehyde[c] <=> NADH[c] + 2 H+[c] + 2-Hydroxy-5-methyl-cis,cis-muconate[c]	1	STROP_RS17735	-1000	1000	1	Xylene degradation			1.2.1.85
93	r_0130	R02762	NAD+[c] + H2O[c] + 2-Hydroxymuconate_semialdehyde[c] <=> NADH[c] + 2 H+[c] + 2-Hydroxymuconate[c]	1	STROP_RS17735	-1000	1000	1	Benzoate degradation			1.2.1.85
94	r_0131	R03968	(2S)-2-Isopropylmalate[c] <=> H2O[c] + 2-Isopropylmaleate[c]	1	(STROP_RS06350 and STROP_RS06355)	-1000	1000	1	Valine, leucine and isoleucine biosynthesis			4.2.1.33
95	r_0133	R03898	H2O[c] + 2-Methylmaleate[c] <=> D-erythro-3-Methylmalate[c]	1	(STROP_RS06350 and STROP_RS06355)	-1000	1000	1	Valine, leucine and isoleucine biosynthesis; C5-Branched dibasic acid metabolism			4.2.1.35
96	r_0134	R02661	2-Methylpropanoyl-CoA[c] + FAD[c] -> 2-Methylprop-2-enoyl-CoA[c] + FADH2[c]	0	((STROP_RS07855) or (STROP_RS21820))	0	1000	1	Valine, leucine and isoleucine degradation			1.3.8.7
97	r_0137	R05374	H+[c] + 2-Oxo-5-methyl-cis-muconate[c] -> CO2[c] + 2-Hydroxy-cis-hex-2,4-dienoate[c]	0	STROP_RS17715	0	1000	1	Xylene degradation			4.1.1.77
98	r_0138	R01933	NAD+[c] + CoA[c] + 2-Oxoadipate[c] <=> CO2[c] + NADH[c] + Glutaryl-CoA[c]	1	STROP_RS18545	-1000	1000	1	Tryptophan metabolism			1.2.4.2
99	r_0139	R01940	2 H+[c] + 2-Oxoadipate[c] + Lipoamide-E[c] <=> CO2[c] + drsSg[c]	1	STROP_RS18545	-1000	1000	1	Lysine degradation			1.2.4.2
100	r_0141	R01197	CO2[c] + H+[c] + 2 Reduced_ferredoxin[c] + Succinyl-CoA[c] <=> 2 Oxidized_ferredoxin[c] + CoA[c] + 2-Oxoglutarate[c]	1	(STROP_RS03530 and STROP_RS03535)	-1000	1000	1	Citrate cycle (TCA cycle)			1.2.7.3
101	r_0142	R02601	H2O[c] + 2-Hydroxy-2,4-pentadienoate[c] -> 4-Hydroxy-2-oxopentanoate[c]	0	STROP_RS17730	0	1000	1	Phenylalanine metabolism; Benzoate degradation; Xylene degradation; Dioxin degradation			4.2.1.80
102	r_0144	R05637	2-Phospho-4-(cytidine_5-diphospho)-2-C-methyl-D-erythritol[c] <=> 2-C-Methyl-D-erythritol_2,4-cyclodiphosphate[c] + CMP[c]	1	STROP_RS21485	-1000	1000	1	Terpenoid backbone biosynthesis			4.6.1.12
103	r_0145	R00658	2-Phospho-D-glycerate[c] <=> H2O[c] + Phosphoenolpyruvate[c]	1	STROP_RS04510	-1000	1000	1	Glycolysis/Gluconeogenesis; Methane metabolism			4.2.1.11
104	r_0146	R02940	NAD+[c] + H2O[c] + 2-Propynal[c] -> NADH[c] + 2 H+[c] + Propynoate[c]	0	((STROP_RS04190) or (STROP_RS04850))	0	1000	1	Propanoate metabolism			1.2.1.3
105	r_0147	R01209	2,3-Dihydroxy-3-methylbutanoate[c] -> H2O[c] + 3-Methyl-2-oxobutanoic_acid[c]	0	STROP_RS06200	0	1000	1	Pantothenate and CoA biosynthesis			4.2.1.9
106	r_0148	R03051	H+[c] + NADPH[c] + 2-Acetolactate[c] -> NADP+[c] + 2,3-Dihydroxy-3-methylbutanoate[c]	0	STROP_RS06220	0	1000	1	Pantothenate and CoA biosynthesis			1.1.1.86
107	r_0149	R09136	H2O[c] + 2,3,5-Trichlorodienelactone[c] -> 2,3,5-Trichloromaleylacetate[c]	0	STROP_RS04550	0	1000	1	Chlorocyclohexane and chlorobenzene degradation			3.1.1.45
108	r_0150	R03459	H2O[c] + H+[c] + 2,5-Diamino-6-(5-phospho-D-ribosylamino)pyrimidin-4(3H)-one[c] -> NH3[c] + 5-Amino-6-(5-phosphoribosylamino)uracil[c]	0	STROP_RS09440	0	1000	1	Riboflavin metabolism			3.5.4.26
109	r_0151	R05048	2,5-Diaminopyrimidine_nucleoside-triphosphate[c] -> 2,5-Diamino-6-(5-triphosphoryl-3,4-trihydroxy-2-oxopentyl)-amino-4-oxopyrimidine[c]	0	STROP_RS21725	0	1000	1	Folate biosynthesis			3.5.4.16
110	r_0152	R00264	H2O[c] + NADP+[c] + 2,5-Dioxopentanoate[c] <=> 2 H+[c] + NADPH[c] + 2-Oxoglutarate[c]	1	STROP_RS04190	-1000	1000	1	Pentose and glucuronate interconversions			1.2.1.3
111	r_0153	R02017	ADP[c] + trdrd[c] -> H2O[c] + trdox[c] + dADP[c]	0	(STROP_RS07300 and STROP_RS22140)	0	1000	1	Purine metabolism			1.17.4.1
112	r_0154	R02024	trdrd[c] + CDP[c] -> H2O[c] + trdox[c] + dCDP[c]	0	(STROP_RS07300 and STROP_RS22140)	0	1000	1	Pyrimidine metabolism			1.17.4.1
113	r_0155	R02019	trdrd[c] + GDP[c] -> H2O[c] + trdox[c] + dGDP[c]	0	(STROP_RS07300 and STROP_RS22140)	0	1000	1	Purine metabolism			1.17.4.1
114	r_0157	R03531	H2O[c] + dITP[c] -> Pyrophosphate[c] + 2-Deoxyinosine_5-phosphate[c]	0	((STROP_RS04490) or (STROP_RS05575))	0	1000	1	Purine metabolism			3.6.1.66
115	r_0158	R02018	trdrd[c] + UDP[c] -> H2O[c] + trdox[c] + dUDP[c]	0	(STROP_RS07300 and STROP_RS22140)	0	1000	1	Pyrimidine metabolism			1.17.4.1
116	r_0159	R00904	NAD+[c] + H2O[c] + 3-Aminopropanal[c] -> NADH[c] + 2 H+[c] + beta-Alanine[c]	0	STROP_RS04190	0	1000	1	beta-Alanine metabolism			1.2.1.3
117	r_0160	R01213	H2O[c] + 3-Methyl-2-oxobutanoic_acid[c] + Acetyl-CoA[c] -> H+[c] + CoA[c] + (2S)-2-Isopropylmalate[c]	0	((STROP_RS01145) or (STROP_RS06260))	0	1000	1	Valine, leucine and isoleucine biosynthesis; Pyruvate metabolism			2.3.3.13
118	r_0161	R03084	3-Dehydroquinate[c] <=> H2O[c] + 3-Dehydroshikimate[c]	1	STROP_RS09310	-1000	1000	1	Phenylalanine, tyrosine and tryptophan biosynthesis			4.2.1.10
119	r_0162	R05066	NAD+[c] + (S)-3-Hydroxyisobutyrate[c] <=> NADH[c] + H+[c] + (S)-Methylmalonate-semialdehyde[c]	1	STROP_RS07675	-1000	1000	1	Valine, leucine and isoleucine degradation			1.1.1.35
120	r_0163	R06411	H2O[c] + cis-2-Methyl-5-isopropylhexa-2,5-dienoyl-CoA[c] -> 3-Hydroxy-2,6-dimethyl-5-methylene-heptanoyl-CoA[c]	0	((STROP_RS13105) or (STROP_RS13165) or (STROP_RS13280) or (STROP_RS22455))	0	1000	1	Limonene and pinene degradation			4.2.1.17
121	r_0164	R08090	3-Hydroxy-3-(4-methylpent-3-en-1-yl)glutaryl-CoA[c] <=> 7-Methyl-3-oxo-6-octenoyl-CoA[c] + Acetate[c]	1	STROP_RS00130	-1000	1000	1	Geraniol degradation			4.1.3.4
122	r_0165	R08093	H2O[c] + (2E)-5-Methylhexa-2,4-dienoyl-CoA[c] -> 3-Hydroxy-5-methylhex-4-enoyl-CoA[c]	0	((STROP_RS13105) or (STROP_RS13165) or (STROP_RS13280) or (STROP_RS22455))	0	1000	1	Geraniol degradation			4.2.1.17
123	r_0167	R09819	Oxygen[c] + 3-Hydroxy-9,10-secoandrosta-1,3,5(10)-triene-9,17-dione[c] + flavin_mononucleotide-reduced[c] <=> H2O[c] + 3,4-Dihydroxy-9,10-secoandrosta-1,3,5(10)-triene-9,17-dione[c] + FMN[c]	1	(STROP_RS13420 and STROP_RS13435)	-1000	1000	1	Steroid degradation			1.14.14.12
124	r_0168	R02668	H2O[c] + 3-Hydroxy-L-kynurenine[c] -> H+[c] + L-Alanine[c] + 3-Hydroxyanthranilate[c]	0	STROP_RS17745	0	1000	1	Tryptophan metabolism			3.7.1.3
125	r_0169	R02665	Oxygen[c] + 3-Hydroxyanthranilate[c] -> H+[c] + 2-Amino-3-carboxymuconate_semialdehyde[c]	0	STROP_RS17705	0	1000	1	Tryptophan metabolism			1.13.11.6
126	r_0171	R04137	3-Hydroxyisovaleryl-CoA[c] <=> H2O[c] + 3-Methylcrotonyl-CoA[c]	1	((STROP_RS13105) or (STROP_RS13165) or (STROP_RS13280) or (STROP_RS22455))	-1000	1000	1	Valine, leucine and isoleucine degradation			4.2.1.17
127	r_0172	R07763	H+[c] + NADPH[c] + 3-Oxooctadecanoyl-ACP[c] <=> NADP+[c] + 3-Hydroxyoctadecanoyl-ACP[c]	1	((STROP_RS13155) or (STROP_RS15150) or (STROP_RS15370) or (STROP_RS18460))	-1000	1000	1	Fatty acid biosynthesis; Polyunsaturated fatty acid biosynthesis			1.1.1.100
128	r_0175	R10120	H+[c] + NADPH[c] + 3ketpimACPme[c] -> NADP+[c] + 3hpimACPme[c]	0	((STROP_RS13155) or (STROP_RS15150) or (STROP_RS15370) or (STROP_RS18460))	0	1000	1	Biotin metabolism			1.1.1.100
129	r_0176	R03045	3-Hydroxypropionyl-CoA[c] <=> H2O[c] + Propenoyl-CoA[c]	1	((STROP_RS13105) or (STROP_RS13165) or (STROP_RS13280) or (STROP_RS22455))	-1000	1000	1	beta-Alanine metabolism; Propanoate metabolism			4.2.1.17
130	r_0177	R04001	(2R,3S)-3-Isopropylmalate[c] <=> H2O[c] + 2-Isopropylmaleate[c]	1	(STROP_RS06350 and STROP_RS06355)	-1000	1000	1	Valine, leucine and isoleucine biosynthesis			4.2.1.33
131	r_0178	R04426	NAD+[c] + (2R,3S)-3-Isopropylmalate[c] <=> NADH[c] + H+[c] + (2S)-2-Isopropyl-3-oxosuccinate[c]	1	STROP_RS06240	-1000	1000	1	Valine, leucine and isoleucine biosynthesis			1.1.1.85
132	r_0179	R10116	NADPH[c] + 3ketgACPme[c] -> NADP+[c] + 3hgluACPme[c]	0	((STROP_RS13155) or (STROP_RS15150) or (STROP_RS15370) or (STROP_RS18460))	0	1000	1	Biotin metabolism			1.1.1.100
133	r_0180	R10115	H+[c] + malACP[c] + malACPme[c] -> CO2[c] + 3ketgACPme[c] + Acyl-carrier_protein[c]	0	STROP_RS16955	0	1000	1	Biotin metabolism			2.3.1.179
134	r_0182	R03105	H+[c] + Pyruvate[c] + Thiosulfate[c] -> Mercaptopyruvate[c] + Sulfite[c]	0	STROP_RS01505	0	1000	1	Cysteine and methionine metabolism			2.8.1.2
135	r_0183	R04095	3-Methylbutanoyl-CoA[c] + FAD[c] -> 3-Methylcrotonyl-CoA[c] + FADH2[c]	0	((STROP_RS07855) or (STROP_RS21820))	0	1000	1	Valine, leucine and isoleucine degradation			1.3.8.7
136	r_0185	R04138	ATP[c] + 3-Methylcrotonyl-CoA[c] + HCO3-[c] -> H+[c] + 3-Methylglutaconyl-CoA[c] + ADP[c] + Orthophosphate[c]	0	STROP_RS21825	0	1000	1	Valine, leucine and isoleucine degradation			6.4.1.4
137	r_0186	R08095	CoA[c] + 5-Methyl-3-oxo-4-hexenoyl-CoA[c] <=> Acetyl-CoA[c] + 3-Methylcrotonyl-CoA[c]	1	((STROP_RS06835) or (STROP_RS07680))	-1000	1000	1	Geraniol degradation			2.3.1.16
138	r_0188	R04986	H+[c] + 4-Hydroxy-3-octaprenylbenzoate[c] -> CO2[c] + 2-Octaprenylphenol[c]	0	((STROP_RS20620) or (STROP_RS20630))	0	1000	1	Ubiquinone and other terpenoid-quinone biosynthesis			4.1.1.98
139	r_0190	R07759	H+[c] + NADPH[c] + 3-Oxooctadecanoyl-CoA[c] -> NADP+[c] + 3-Hydroxyoctadecanoyl-CoA[c]	0	((STROP_RS13155) or (STROP_RS15150) or (STROP_RS15370) or (STROP_RS18460))	0	1000	1	Polyunsaturated fatty acid biosynthesis			1.1.1.100
140	r_0192	R07762	2 H+[c] + malACP[c] + hexdecACP[c] -> CO2[c] + 3-Oxooctadecanoyl-ACP[c] + Acyl-carrier_protein[c]	0	STROP_RS16955	0	1000	1	Fatty acid biosynthesis			2.3.1.179
141	r_0194	R03381	NAD+[c] + (S)-Methylmalonate-semialdehyde[c] + CoA[c] <=> NADH[c] + H+[c] + (R)-Methylmalonyl-CoA[c]	1	STROP_RS14985	-1000	1000	1	Propanoate metabolism			1.2.1.-
142	r_0196	R06782	NADH[c] + H+[c] + Oxygen[c] + Phenylpropanoate[c] -> NAD+[c] + cis-3-(Carboxy-ethyl)-3,5-cyclo-hexadiene-1,2-diol[c]	0	STROP_RS15425	0	1000	1	Phenylalanine metabolism			1.14.12.19
143	r_0197	R01513	NAD+[c] + 3-Phospho-D-glycerate[c] <=> NADH[c] + H+[c] + 3-Phosphonooxypyruvate[c]	1	STROP_RS06225	-1000	1000	1	Glycine, serine and threonine metabolism; Methane metabolism			1.1.1.95
144	r_0198	R04173	L-Glutamate[c] + 3-Phosphonooxypyruvate[c] -> 2-Oxoglutarate[c] + O-Phospho-L-serine[c]	0	STROP_RS02135	0	1000	1	Glycine, serine and threonine metabolism; Methane metabolism			2.6.1.52
145	r_0201	R04597	Oxygen[c] + 3,4-Dihydroxy-9,10-secoandrosta-1,3,5(10)-triene-9,17-dione[c] <=> H+[c] + 3-Hydroxy-5,9,17-trioxo-4,5:9,10-disecoandrosta-1(10),2-dien-4-oate[c]	1	STROP_RS13425	-1000	1000	1	Steroid degradation			1.13.11.25
146	r_0202	R04880	NAD+[c] + 3,4-Dihydroxyphenylethyleneglycol[c] <=> NADH[c] + H+[c] + 3,4-Dihydroxymandelaldehyde[c]	1	STROP_RS13085	-1000	1000	1	Tyrosine metabolism			1.1.1.1
147	r_0203	R00508	H2O[c] + 3-Phosphoadenylyl_sulfate[c] -> H+[c] + Orthophosphate[c] + Adenylyl_sulfate[c]	0	STROP_RS04015	0	1000	1	Sulfur metabolism			3.1.3.7
148	r_0204	R05553	4-Amino-4-deoxychorismate[c] -> H+[c] + Pyruvate[c] + 4-Aminobenzoate[c]	0	STROP_RS01570	0	1000	1	Folate biosynthesis			4.1.3.38
149	r_0205	R02549	NAD+[c] + H2O[c] + 4-Aminobutanal[c] <=> NADH[c] + 2 H+[c] + 4-Aminobutanoate[c]	1	STROP_RS04190	-1000	1000	1	Arginine and proline metabolism			1.2.1.3
150	r_0206	R01986	H2O[c] + NADP+[c] + 4-Aminobutanal[c] <=> 2 H+[c] + NADPH[c] + 4-Aminobutanoate[c]	1	STROP_RS04190	-1000	1000	1	Arginine and Proline metabolism			1.2.1.3
151	r_0210	R03893	H2O[c] + cis-4-Carboxymethylenebut-2-en-4-olide[c] -> H+[c] + 2-Maleylacetate[c]	0	STROP_RS04550	0	1000	1	Chlorocyclohexane and chlorobenzene degradation			3.1.1.45
152	r_0211	R06835	H2O[c] + 2,5-Dichloro-carboxymethylenebut-2-en-4-olide[c] -> H+[c] + 2,5-Dichloro-4-oxohex-2-enedioate[c]	0	STROP_RS04550	0	1000	1	Chlorocyclohexane and chlorobenzene degradation			3.1.1.45
153	r_0212	R06838	H2O[c] + trans-4-Carboxymethylenebut-2-en-4-olide[c] -> H+[c] + 2-Maleylacetate[c]	0	STROP_RS04550	0	1000	1	Chlorocyclohexane and chlorobenzene degradation			3.1.1.45
154	r_0213	R08121	H2O[c] + 4-Fluoromuconolactone[c] -> 2 H+[c] + 2-Maleylacetate[c] + Hydrofluoric_acid[c]	0	STROP_RS04550	0	1000	1	Fluorobenzoate degradation			3.1.1.45
155	r_0214	R01364	H+[c] + Acetoacetate[c] + Fumarate[c] <=> H2O[c] + 4-Fumarylacetoacetate[c]	1	STROP_RS21465	-1000	1000	1	Tyrosine metabolism; Styrene degradation			3.7.1.2
156	r_0216	R00750	4-Hydroxy-2-oxopentanoate[c] -> Pyruvate[c] + Acetaldehyde[c]	0	STROP_RS17720	0	1000	1	Phenylalanine metabolism; Xylene degradation; Benzoate degradation; Dioxin degradation			4.1.3.39
157	r_0219	R02521	Oxygen[c] + 3-(4-Hydroxyphenyl)pyruvate[c] -> CO2[c] + Homogentisate[c]	0	STROP_RS21435	0	1000	1	Tyrosine metabolism; Ubiquinone and other terpenoid-quinone biosynthesis			1.13.11.27
158	r_0220	R02288	H2O[c] + 4-Imidazolone-5-propanoate[c] -> N-Formimino-L-glutamate[c]	0	STROP_RS05585	0	1000	1	Histidine metabolism			3.5.2.7
159	r_0221	R03181	4-Maleylacetoacetate[c] -> 4-Fumarylacetoacetate[c]	0		0	1000	1	Tyrosine metabolism; Styrene degradation			5.2.1.2
160	r_0223	R02602	H+[c] + gamma-Oxalocrotonate[c] -> CO2[c] + 2-Hydroxy-2,4-pentadienoate[c]	0	STROP_RS17715	0	1000	1	Benzoate degradation; Dioxin degradation			4.1.1.77
161	r_0225	R03283	NAD+[c] + H2O[c] + 4-Trimethylammoniobutanal[c] -> NADH[c] + 2 H+[c] + 4-Trimethylammoniobutanoate[c]	0	STROP_RS04190	0	1000	1	Lysine degradation			1.2.1.3
162	r_0226	R02914	H2O[c] + Urocanate[c] -> 4-Imidazolone-5-propanoate[c]	0	STROP_RS05600	0	1000	1	Histidine metabolism			4.2.1.49
163	r_0227	R09883	H2O[c] + H+[c] + 3-Hydroxy-5,9,17-trioxo-4,5:9,10-disecoandrosta-1(10),2-dien-4-oate[c] <=> DOHNAA[c] + (2Z,4Z)-2-Hydroxyhexa-2,4-dienoate[c]	1	STROP_RS13430	-1000	1000	1	Steroid degradation			3.7.1.17
164	r_0228	R07404	ATP[c] + Aminoimidazole_ribotide[c] + HCO3-[c] -> 2 H+[c] + ADP[c] + Orthophosphate[c] + 5-Carboxyamino-1-(5-phospho-D-ribosyl)imidazole[c]	0	STROP_RS04715	0	1000	1	Purine metabolism			6.3.4.18
165	r_0229	R03243	L-Glutamate[c] + 3-(Imidazol-4-yl)-2-oxopropyl_phosphate[c] -> 2-Oxoglutarate[c] + L-Histidinol_phosphate[c]	0	((STROP_RS16000) or (STROP_RS21445))	0	1000	1	Histidine metabolism			2.6.1.9
166	r_0230	R03458	H+[c] + NADPH[c] + 5-Amino-6-(5-phosphoribosylamino)uracil[c] -> NADP+[c] + 5-Amino-6-(5-phospho-D-ribitylamino)uracil[c]	0	((STROP_RS09440) or (STROP_RS12870))	0	1000	1	Riboflavin metabolism			1.1.1.193
167	r_0231	R00036	2 5-Aminolevulinate[c] -> 2 H2O[c] + H+[c] + Porphobilinogen[c]	0	STROP_RS01810	0	1000	1	Porphyrin and chlorophyll metabolism			4.2.1.24
168	r_0232	R07405	H+[c] + 5-Carboxyamino-1-(5-phospho-D-ribosyl)imidazole[c] <=> 1-(5-Phospho-D-ribosyl)-5-amino-4-imidazolecarboxylate[c]	1	STROP_RS04720	-1000	1000	1	Purine metabolism			5.4.99.18
169	r_0233	R08120	H2O[c] + 5-Fluoromuconolactone[c] -> 2 H+[c] + 2-Maleylacetate[c] + Hydrofluoric_acid[c]	0	STROP_RS04550	0	1000	1	Fluorobenzoate degradation			3.1.1.45
170	r_0234	R02301	ATP[c] + 5-Formyltetrahydrofolate[c] -> ADP[c] + Orthophosphate[c] + 5,10-Methenyltetrahydrofolate[c]	0	STROP_RS03755	0	1000	1	One carbon pool by folate			6.3.3.2
171	r_0235	R04903	NAD+[c] + H2O[c] + 5-Hydroxyindoleacetaldehyde[c] -> NADH[c] + 2 H+[c] + 5-Hydroxyindoleacetate[c]	0	STROP_RS04190	0	1000	1	Tryptophan metabolism			1.2.1.3
172	r_0237	R07168	NADH[c] + H+[c] + 5,10-Methylenetetrahydrofolate[c] -> NAD+[c] + 5-Methyltetrahydrofolate[c]	0	STROP_RS16280	0	1000	1	One carbon pool by folate			1.5.1.20
173	r_0238	R01224	H+[c] + NADPH[c] + 5,10-Methylenetetrahydrofolate[c] -> NADP+[c] + 5-Methyltetrahydrofolate[c]	0	STROP_RS16280	0	1000	1	One carbon pool by folate			1.5.1.20
174	r_0240	R01402	H+[c] + Orthophosphate[c] + 5-Methylthioadenosine[c] -> Adenine[c] + S-Methyl-5-thio-D-ribose_1-phosphate[c]	0	STROP_RS04990	0	1000	1	Cysteine and methionine metabolism			2.4.2.28
175	r_0241	R01714	5-O-(1-Carboxyvinyl)-3-phosphoshikimate[c] -> H+[c] + Orthophosphate[c] + Chorismate[c]	0	STROP_RS09295	0	1000	1	Phenylalanine, tyrosine and tryptophan biosynthesis			4.2.3.5
176	r_0242	R01072	H2O[c] + 5-Phospho-alpha-D-ribose_1-diphosphate[c] + L-Glutamine[c] -> Pyrophosphate[c] + L-Glutamate[c] + 5-Phosphoribosylamine[c]	0	STROP_RS00775	0	1000	1	Alanine, aspartate and glutamate metabolism; Purine metabolism			2.4.2.14
177	r_0243	R04144	ATP[c] + 5-Phosphoribosylamine[c] + Glycine[c] <=> H+[c] + ADP[c] + Orthophosphate[c] + 5-Phosphoribosylglycinamide[c]	1	STROP_RS00670	-1000	1000	1	Purine metabolism			6.3.4.13
178	r_0244	R01655	H2O[c] + 5,10-Methenyltetrahydrofolate[c] <=> H+[c] + 10-Formyltetrahydrofolate[c]	1	STROP_RS19085	-1000	1000	1	One carbon pool by folate			3.5.4.9
179	r_0245	R06613	H+[c] + NADPH[c] + 5,10-Methylenetetrahydrofolate[c] + dUMP[c] <=> NADP+[c] + Tetrahydrofolate[c] + dTMP[c]	1	STROP_RS06975	-1000	1000	1	One carbon pool by folate; Pyrimidine metabolism			2.1.1.148
180	r_0246	R01226	H2O[c] + 3-Methyl-2-oxobutanoic_acid[c] + 5,10-Methylenetetrahydrofolate[c] -> 2-Dehydropantoate[c] + Tetrahydrofolate[c]	0	STROP_RS16745	0	1000	1	Pantothenate and CoA biosynthesis			2.1.2.11
181	r_0247	R00945	H2O[c] + 5,10-Methylenetetrahydrofolate[c] + Glycine[c] <=> Tetrahydrofolate[c] + L-Serine[c]	1	STROP_RS10535	-1000	1000	1	Glycine, serine and threonine metabolism; Cyanoamino acid metabolism; Methane metabolism; One carbon pool by folate; Glyoxylate and dicarboxylate metabolism			2.1.2.1
182	r_0248	R01220	NADP+[c] + 5,10-Methylenetetrahydrofolate[c] <=> NADPH[c] + 5,10-Methenyltetrahydrofolate[c]	1	STROP_RS19085	-1000	1000	1	One carbon pool by folate			1.5.1.5
183	r_0250	R09099	L-Serine[c] + 5,6,7,8-Tetrahydromethanopterin[c] <=> H2O[c] + Glycine[c] + 5,10-Methylenetetrahydromethanopterin[c]	1	STROP_RS10535	-1000	1000	1	Methane metabolism			2.1.2.1
184	r_0251	R00937	2 NADH[c] + 2 H+[c] + Folate[c] -> 2 NAD+[c] + Tetrahydrofolate[c]	0		0	1000	1	Folate biosynthesis			1.5.1.3
185	r_0253	R04463	H2O[c] + ATP[c] + L-Glutamine[c] + 5-Phosphoribosyl-N-formylglycinamide[c] -> H+[c] + L-Glutamate[c] + ADP[c] + Orthophosphate[c] + 2-(Formamido)-N1-(5-phosphoribosyl)acetamidine[c]	0	STROP_RS00755	0	1000	1	Purine metabolism			6.3.5.3
186	r_0255	R01528	NADP+[c] + 6-Phospho-D-gluconate[c] -> CO2[c] + NADPH[c] + D-Ribulose_5-phosphate[c]	0	((STROP_RS00015) or (STROP_RS17285))	0	1000	1	Glutathione metabolism; Pentose phosphate pathway			1.1.1.44 1.1.1.343
187	r_0257	R00066	2 6,7-Dimethyl-8-(D-ribityl)lumazine[c] -> Riboflavin[c] + 5-Amino-6-(1-D-ribitylamino)uracil[c]	0	STROP_RS09445	0	1000	1	Riboflavin metabolism			2.5.1.9
188	r_0258	R04457	5-Amino-6-(1-D-ribitylamino)uracil[c] + L-3,4-Dihydroxybutan-2-one_4-phosphate[c] -> 2 H2O[c] + H+[c] + Orthophosphate[c] + 6,7-Dimethyl-8-(D-ribityl)lumazine[c]	0	STROP_RS09460	0	1000	1	Riboflavin metabolism			2.5.1.78
189	r_0259	R08091	CoA[c] + 7-Methyl-3-oxo-6-octenoyl-CoA[c] <=> Acetyl-CoA[c] + 5-Methylhex-4-enoyl-CoA[c]	1	((STROP_RS06835) or (STROP_RS07680))	-1000	1000	1	Geraniol degradation			2.3.1.16
190	r_0260	R03182	CO2[c] + ATP[c] + 7,8-Diaminononanoate[c] -> 3 H+[c] + ADP[c] + Orthophosphate[c] + Dethiobiotin[c]	0	STROP_RS07905	0	1000	1	Biotin metabolism			6.3.3.3
191	r_0261	R02237	ATP[c] + L-Glutamate[c] + Dihydropteroate[c] -> H+[c] + ADP[c] + Orthophosphate[c] + Dihydrofolate[c]	0	STROP_RS17530	0	1000	1	Folate biosynthesis			6.3.2.17 6.3.2.12
192	r_0262	R00710	NAD+[c] + H2O[c] + Acetaldehyde[c] -> NADH[c] + 2 H+[c] + Acetate[c]	0	((STROP_RS04190) or (STROP_RS04850))	0	1000	1	Glycolysis/Gluconeogenesis; Pyruvate metabolism			1.2.1.3 1.2.1.-
193	r_0263	R00228	NAD+[c] + CoA[c] + Acetaldehyde[c] <=> NADH[c] + H+[c] + Acetyl-CoA[c]	1	STROP_RS17725	-1000	1000	1	Pyruvate metabolism; Xylene degradation; Benzoate degradation; Dioxin degradation; Phenylalanine metabolism			1.2.1.10
194	r_0264	R00235	H+[c] + ATP[c] + CoA[c] + Acetate[c] -> Pyrophosphate[c] + AMP[c] + Acetyl-CoA[c]	0	STROP_RS20375	0	1000	1	Glycolysis/Gluconeogenesis; Methane metabolism			6.2.1.1
195	r_0266	R01357	H+[c] + ATP[c] + Acetoacetate[c] + CoA[c] -> Pyrophosphate[c] + Acetoacetyl-CoA[c] + AMP[c]	0	STROP_RS04750	0	1000	1	Valine, leucine and isoleucine degradation; Butanoate metabolism			6.2.1.16
196	r_0267	R00236	CoA[c] + Acetyl_adenylate[c] -> AMP[c] + Acetyl-CoA[c]	0	STROP_RS20375	0	1000	1	Pyruvate metabolism			6.2.1.1
197	r_0268	R03991	CoA[c] + 3-Oxopalmitoyl-CoA[c] -> Acetyl-CoA[c] + Tetradecanoyl-CoA[c]	0	((STROP_RS06835) or (STROP_RS07680))	0	1000	1	Fatty acid metabolism; Fatty acid elongation			2.3.1.16
198	r_0269	R04386	Acetyl-CoA[c] + Carboxybiotin-carboxyl-carrier_protein[c] <=> Malonyl-CoA[c] + Holo-[carboxylase][c]	1	((STROP_RS00125) or (STROP_RS04300 and STROP_RS12600 and STROP_RS12610))	-1000	1000	1	Fatty acid biosynthesis			6.4.1.2
199	r_0270	R01177	CoA[c] + 3-Oxohexanoyl-CoA[c] -> Acetyl-CoA[c] + Butanoyl-CoA[c]	0	((STROP_RS06835) or (STROP_RS07680) or (STROP_RS00710) or (STROP_RS04605) or (STROP_RS13125) or (STROP_RS13150) or (STROP_RS13300) or (STROP_RS18150))	0	1000	1	Fatty acid metabolism; Fatty acid elongation			2.3.1.9/2.3.1.16
200	r_0271	R00238	2 Acetyl-CoA[c] <=> Acetoacetyl-CoA[c] + CoA[c]	1	((STROP_RS00710) or (STROP_RS04605) or (STROP_RS13125) or (STROP_RS13150) or (STROP_RS13300) or (STROP_RS18150))	-1000	1000	1	Valine, leucine and isoleucine degradation; Benzoate degradation; Butanoate metabolism; Fatty acid metabolism; Lysine degradation; Propanoate metabolism; Pyruvate metabolism; Synthesis and degradation of ketone bodies; Tryptophan metabolism; Glyoxylate and dicarboxylate metabolism; Terpenoid backbone biosynthesis			2.3.1.9
201	r_0272	R00742	ATP[c] + Acetyl-CoA[c] + HCO3-[c] -> H+[c] + ADP[c] + Orthophosphate[c] + Malonyl-CoA[c]	0	((STROP_RS00125) or (STROP_RS04300 and STROP_RS12600 and STROP_RS12610))	0	1000	1	Pyruvate metabolism; Propanoate metabolism			6.4.1.2
202	r_0273	R05332	Acetyl-CoA[c] + alpha-D-Glucosamine_1-phosphate[c] -> H+[c] + CoA[c] + N-Acetyl-D-glucosamine_1-phosphate[c]	0	STROP_RS03995	0	1000	1	Amino sugar and nucleotide sugar metabolism			2.3.1.157
203	r_0274	R02569	Acetyl-CoA[c] + Dihydrolipoamide-E[c] <=> CoA[c] + S-Acetyldihydrolipoamide-E[c]	1	(STROP_RS00530 and STROP_RS10565)	-1000	1000	1	Glycolysis/Gluconeogenesis; Citrate cycle (TCA cycle); Pyruvate metabolism			2.3.1.12
204	r_0275	R00259	L-Glutamate[c] + Acetyl-CoA[c] -> H+[c] + CoA[c] + N-Acetyl-L-glutamate[c]	0	((STROP_RS04525) or (STROP_RS09515))	0	1000	1	Arginine biosynthesis			2.3.1.1
205	r_0276	R00230	H+[c] + Acetyl-CoA[c] + Orthophosphate[c] <=> CoA[c] + Acetyl_phosphate[c]	1	STROP_RS18555	-1000	1000	1	Taurine and hypotaurine metabolism; Pyruvate metabolism; Methane metabolism			2.3.1.8
206	r_0277	R00351	H2O[c] + Acetyl-CoA[c] + Oxaloacetate[c] -> H+[c] + CoA[c] + Citrate[c]	0	STROP_RS02140	0	1000	1	Citrate cycle (TCA cycle); Glyoxylate and dicarbonate metabolism			2.3.3.1
207	r_0278	R08161	2 H+[c] + NADPH[c] + Oxygen[c] + hexdecACP[c] -> 2 H2O[c] + NADP+[c] + Hexadecenoyl-ACP[c]	0	STROP_RS09175	0	1000	1	Fatty acid biosynthesis			1.14.19.2
208	r_0279	R03370	NADPH[c] + Oxygen[c] + Octadecanoyl-ACP[c] -> 2 H2O[c] + NADP+[c] + Octadecenoyl-ACP[c]	0	STROP_RS09175	0	1000	1	Fatty acid biosynthesis; Polyunsaturated fatty acid biosynthesis			1.14.19.2
209	r_0280	R04355	H+[c] + malACP[c] + acACP[c] -> CO2[c] + actACP[c] + Acyl-carrier_protein[c]	0	STROP_RS16955	0	1000	1	Fatty acid biosynthesis			2.3.1.179
210	r_0281	R01279	FAD[c] + Palmitoyl-CoA[c] -> trans-Hexadec-2-enoyl-CoA[c] + FADH2[c]	0	((STROP_RS07855) or (STROP_RS21820))	0	1000	1	Fatty acid metabolism			1.3.8.7
211	r_0282	R03990	FAD[c] + Tetradecanoyl-CoA[c] -> trans-Tetradec-2-enoyl-CoA[c] + FADH2[c]	0	((STROP_RS07855) or (STROP_RS21820))	0	1000	1	Fatty acid metabolism			1.3.8.7
212	r_0283	R03857	FAD[c] + Lauroyl-CoA[c] -> 2-trans-Dodecenoyl-CoA[c] + FADH2[c]	0	((STROP_RS07855) or (STROP_RS21820))	0	1000	1	Fatty acid metabolism			1.3.8.7
213	r_0284	R04754	FAD[c] + Decanoyl-CoA[c] -> trans-Dec-2-enoyl-CoA[c] + FADH2[c]	0	((STROP_RS07855) or (STROP_RS21820))	0	1000	1	Fatty acid metabolism			1.3.8.7
214	r_0285	R03777	FAD[c] + Octanoyl-CoA[c] -> trans-Oct-2-enoyl-CoA[c] + FADH2[c]	0	((STROP_RS07855) or (STROP_RS21820))	0	1000	1	Fatty acid metabolism			1.3.8.7
215	r_0286	R04751	FAD[c] + Hexanoyl-CoA[c] -> trans-Hex-2-enoyl-CoA[c] + FADH2[c]	0	((STROP_RS07855) or (STROP_RS21820))	0	1000	1	Fatty acid metabolism			1.3.8.7
216	r_0288	R02021	trdrd[c] + 3-Phosphoadenylyl_sulfate[c] -> trdox[c] + Sulfite[c] + Adenosine_3,5-bisphosphate[c]	0	STROP_RS18610	0	1000	1	Sulfur metabolism			1.8.4.8
217	r_0289	R00183	H2O[c] + AMP[c] -> H+[c] + Orthophosphate[c] + Adenosine[c]	0	STROP_RS01170	0	1000	1	Purine metabolism			3.1.3.5
218	r_0292	R01245	H2O[c] + Adenosine[c] -> Adenine[c] + D-Ribose[c]	0	STROP_RS06640	0	1000	1	Purine metabolism			3.2.2.1
219	r_0296	R01054	H2O[c] + ADP-ribose[c] -> AMP[c] + D-Ribose_5-phosphate[c]	0	STROP_RS09700	0	1000	1	Purine metabolism			3.6.1.13
220	r_0297	R00623	NAD+[c] + Primary_alcohol[c] <=> NADH[c] + H+[c] + Aldehyde[c]	1	STROP_RS13085	-1000	1000	1	Fatty acid metabolism			1.1.1.1
221	r_0298	R01041	H+[c] + NADPH[c] + D-Glyceraldehyde[c] -> NADP+[c] + Glycerol[c]	0	STROP_RS00945	0	1000	1	Glycerolipid metabolism			1.1.1.2
222	r_0299	R01752	NAD+[c] + H2O[c] + D-Glyceraldehyde[c] <=> NADH[c] + 2 H+[c] + D-Glycerate[c]	1	STROP_RS04190	-1000	1000	1	Glycerolipid metabolism			1.2.1.3
223	r_0300	R00631	NADH[c] + H+[c] + Fatty_acid[c] -> NAD+[c] + H2O[c] + Aldehyde[c]	0	STROP_RS04190	0	1000	1	Fatty acid metabolism			1.2.1.3
224	r_0301	R06366	NAD+[c] + H2O[c] + Perillyl_aldehyde[c] -> NADH[c] + 2 H+[c] + Perillic_acid[c]	0	STROP_RS04190	0	1000	1	Limonene and pinene degradation			1.2.1.3
225	r_0305	R00959	D-Glucose_1-phosphate[c] <=> alpha-D-Glucose_6-phosphate[c]	1	STROP_RS08580	-1000	1000	1	Glycolysis/Gluconeogenesis; Starch and sucrose metabolism; Amino sugar and nucleotide sugar metabolism; Galactose metabolism			5.4.2.2
226	r_0306	R08639	D-Glucose_1-phosphate[c] <=> D-Glucose_6-phosphate[c]	1	STROP_RS08580	-1000	1000	1	Streptomycin biosynthesis			5.4.2.2
227	r_0307	R02740	alpha-D-Glucose_6-phosphate[c] <=> beta-D-Fructose_6-phosphate[c]	1	STROP_RS15475	-1000	1000	1	Glycolysis/Gluconeogenesis; Pentose phosphate pathway; Starch and sucrose metabolism; Amino sugar and nucleotide sugar metabolism			5.3.1.9
228	r_0308	R02739	alpha-D-Glucose_6-phosphate[c] -> beta-D-Glucose_6-phosphate[c]	0	STROP_RS15475	0	1000	1	Glycolysis/Gluconeogenesis; Pentose phosphate pathway			5.3.1.9
229	r_0309	R00878	alpha-D-Glucose[c] <=> D-Fructose[c]	1	STROP_RS18055	-1000	1000	1	Fructose and mannose metabolism			5.3.1.5
230	r_0312	r_0312	H2O[c] + ATP[c] + alpha,alpha-Trehalose[e] -> H+[c] + ADP[c] + Orthophosphate[c] + alpha,alpha-Trehalose[c]	0	(STROP_RS18030 and STROP_RS18035 and STROP_RS18040 and STROP_RS21285)	0	1000	1	ABC transporters			[]
231	r_0314	r_0314	NH3[e] <=> NH3[c]	1	STROP_RS06550	-1000	1000	1	Transport			[]
232	r_0315	R00787	3 NADH[c] + 5 H+[c] + Nitrite[c] <=> 3 NAD+[c] + 2 H2O[c] + NH3[c]	1	(STROP_RS19465 and STROP_RS19470)	-1000	1000	1	Nitrogen metabolism			1.7.1.15
233	r_0316	R00789	5 H+[c] + 3 NADPH[c] + Nitrite[c] <=> 2 H2O[c] + 3 NADP+[c] + NH3[c]	1	(STROP_RS19465 and STROP_RS19470)	-1000	1000	1	Nitrogen metabolism			1.7.1.15
234	r_0317	R00190	5-Phospho-alpha-D-ribose_1-diphosphate[c] + Adenine[c] -> Pyrophosphate[c] + AMP[c]	0	STROP_RS09145	0	1000	1	Purine metabolism			2.4.2.7
235	r_0319	R09860	NADH[c] + H+[c] + Oxygen[c] + Androsta-1,4-diene-3,17-dione[c] <=> NAD+[c] + H2O[c] + 9alpha-Hydroxyandrosta-1,4-diene-3,17-dione[c]	1	(STROP_RS13440 and STROP_RS13450)	-1000	1000	1	Steroid degradation			1.14.13.142
236	r_0320	R09884	FAD[c] + Androstenedione[c] <=> FADH2[c] + Androsta-1,4-diene-3,17-dione[c]	1	STROP_RS13225	-1000	1000	1	Steroid degradation			1.3.99.4
237	r_0322	R00823	NADH[c] + 3 H+[c] + Oxygen[c] + Anthranilate[c] -> CO2[c] + NAD+[c] + NH3[c] + Catechol[c]	0	STROP_RS15425	0	1000	1	Aminobenzoate degradation			1.14.12.1
238	r_0323	R00825	3 H+[c] + NADPH[c] + Oxygen[c] + Anthranilate[c] -> CO2[c] + NADP+[c] + NH3[c] + Catechol[c]	0	STROP_RS15425	0	1000	1	Aminobenzoate degradation			1.14.12.1
239	r_0326	ATPM	H2O[c] + ATP[c] -> H+[c] + ADP[c] + Orthophosphate[c]	0		3	1000	1	Purine metabolism			3.6.1.15
240	r_0327	R00086	ADP[c] + Orthophosphate[c] + 4 H+[e] <=> H2O[c] + 3 H+[c] + ATP[c]	1	(STROP_RS18250 and STROP_RS18255 and STROP_RS18260 and STROP_RS18265 and STROP_RS18270 and STROP_RS18275 and STROP_RS18280)	-1000	1000	1	Oxidative phosphorylation			3.6.3.14
241	r_0329	R03503	ATP[c] + 2-Amino-4-hydroxy-6-hydroxymethyl-7,8-dihydropteridine[c] -> AMP[c] + 2-Amino-7,8-dihydro-4-hydroxy-6-(diphosphooxymethyl)pteridine[c]	0	STROP_RS21660	0	1000	1	Folate biosynthesis			2.7.6.3
242	r_0331	R01512	H+[c] + ATP[c] + 3-Phospho-D-glycerate[c] <=> ADP[c] + 3-Phospho-D-glyceroyl_phosphate[c]	1	STROP_RS15505	-1000	1000	1	Glycolysis/Gluconeogenesis; Carbon fixation			2.7.2.3
243	r_0333	R04509	ATP[c] + 4-Amino-2-methyl-5-phosphomethylpyrimidine[c] -> ADP[c] + 2-Methyl-4-amino-5-hydroxymethylpyrimidine_diphosphate[c]	0	STROP_RS19540	0	1000	1	Thiamine metabolism			2.7.4.7
244	r_0334	R03471	ATP[c] + 4-Amino-5-hydroxymethyl-2-methylpyrimidine[c] -> ADP[c] + 4-Amino-2-methyl-5-phosphomethylpyrimidine[c]	0	STROP_RS19540	0	1000	1	Thiamine metabolism			2.7.1.49
245	r_0335	R00316	H+[c] + ATP[c] + Acetate[c] -> Pyrophosphate[c] + Acetyl_adenylate[c]	0	STROP_RS20375	0	1000	1	Pyruvate metabolism			6.2.1.1
246	r_0336	R00315	H+[c] + ATP[c] + Acetate[c] <=> ADP[c] + Acetyl_phosphate[c]	1	STROP_RS18560	-1000	1000	1	Taurine and hypotaurine metabolism; Pyruvate metabolism; Methane metabolism			2.7.2.1
247	r_0337	R01353	H+[c] + ATP[c] + Propanoate[c] <=> ADP[c] + Propanoyl_phosphate[c]	1	STROP_RS18560	-1000	1000	1	Propanoate metabolism			2.7.2.1
248	r_0338	R00185	ATP[c] + Adenosine[c] -> AMP[c] + ADP[c]	0	STROP_RS16545	0	1000	1	Purine metabolism			2.7.1.20
249	r_0339	R00509	ATP[c] + Adenylyl_sulfate[c] -> ADP[c] + 3-Phosphoadenylyl_sulfate[c]	0	STROP_RS04025	0	1000	1	Purine metabolism; Sulfur metabolism			2.7.1.25
250	r_0340	R01786	ATP[c] + alpha-D-Glucose[c] -> ADP[c] + alpha-D-Glucose_6-phosphate[c]	0	((STROP_RS01255) or (STROP_RS16400) or (STROP_RS21860))	0	1000	1	Glycolysis/Gluconeogenesis; Starch and sucrose metabolism; Amino sugar and nucleotide sugar metabolism; Galactose metabolism			2.7.1.2
251	r_0341	R00127	ATP[c] + AMP[c] <=> 2 ADP[c]	1	STROP_RS19630	-1000	1000	1	Purine metabolism			2.7.4.3
252	r_0343	R00570	ATP[c] + CDP[c] <=> CTP[c] + ADP[c]	1	STROP_RS17515	-1000	1000	1	Pyrimidine metabolism			2.7.4.6
253	r_0344	R00512	CMP[c] + ATP[c] <=> ADP[c] + CDP[c]	1	STROP_RS09740	-1000	1000	1	Pyrimidine metabolism			2.7.4.14
254	r_0345	R05220	ATP[c] + Cob(I)yrinate_a,c-diamide[c] -> Triphosphate[c] + Adenosyl_cobyrinate-a,c-diamide[c]	0	((STROP_RS12715) or (STROP_RS18230))	0	1000	1	Porphyrin and chlorophyll metabolism			2.5.1.17
255	r_0346	R07268	2 H+[c] + ATP[c] + Cobinamide[c] <=> Triphosphate[c] + Adenosyl_cobinamide[c]	1	((STROP_RS12715) or (STROP_RS18230))	-1000	1000	1	Porphyrin and chlorophyll metabolism			2.5.1.17
256	r_0349	R03920	ATP[c] + beta-D-Fructose[c] -> ADP[c] + beta-D-Fructose_6-phosphate[c]	0	STROP_RS16330	0	1000	1	Starch and sucrose metabolism; Amino sugar and nucleotide sugar metabolism			2.7.1.4
257	r_0350	R00867	ATP[c] + D-Fructose[c] -> ADP[c] + beta-D-Fructose_6-phosphate[c]	0	STROP_RS16330	0	1000	1	Fructose and mannose metabolism			2.7.1.4
258	r_0351	R04779	ATP[c] + beta-D-Fructose_6-phosphate[c] -> ADP[c] + beta-D-Fructose_1,6-bisphosphate[c]	0	STROP_RS16365	0	1000	1	Glycolysis/Gluconeogenesis; Pentose phosphate pathway; Fructose and mannose metabolism			2.7.1.11
259	r_0352	R00756	ATP[c] + D-Fructose_6-phosphate[c] -> ADP[c] + D-Fructose_1,6-bisphosphate[c]	0	STROP_RS16365	0	1000	1	Methane metabolism			2.7.1.11
260	r_0358	R01049	ATP[c] + D-Ribose_5-phosphate[c] <=> AMP[c] + 5-Phospho-alpha-D-ribose_1-diphosphate[c]	1	((STROP_RS04000) or (STROP_RS18715))	-1000	1000	1	Purine metabolism; Pentose phosphate pathway			2.7.6.1
261	r_0359	R03236	ATP[c] + D-Tagatose_6-phosphate[c] -> ADP[c] + D-Tagatose_1,6-bisphosphate[c]	0	STROP_RS16365	0	1000	1	Galactose metabolism			2.7.1.11
262	r_0361	R01137	ATP[c] + dADP[c] <=> ADP[c] + dATP[c]	1	STROP_RS17515	-1000	1000	1	Purine metabolism			2.7.4.6
263	r_0362	R01547	ATP[c] + dAMP[c] <=> ADP[c] + dADP[c]	1	STROP_RS19630	-1000	1000	1	Purine metabolism			2.7.4.3
264	r_0363	R02326	ATP[c] + dCDP[c] <=> ADP[c] + dCTP[c]	1	STROP_RS17515	-1000	1000	1	Pyrimidine metabolism			2.7.4.6
265	r_0364	R01665	ATP[c] + dCMP[c] <=> ADP[c] + dCDP[c]	1	STROP_RS09740	-1000	1000	1	Pyrimidine metabolism			2.7.4.14
266	r_0365	R02099	ATP[c] + Deoxyuridine[c] -> ADP[c] + dUMP[c]	0	STROP_RS11780	0	1000	1	Pyrimidine metabolism			2.7.1.21
267	r_0366	R00130	ATP[c] + Dephospho-CoA[c] -> CoA[c] + ADP[c]	0	STROP_RS15720	0	1000	1	Pantothenate and CoA biosynthesis			2.7.1.24
268	r_0367	R01857	ATP[c] + dGDP[c] <=> ADP[c] + dGTP[c]	1	STROP_RS17515	-1000	1000	1	Purine metabolism			2.7.4.6
269	r_0368	R02090	ATP[c] + dGMP[c] <=> ADP[c] + dGDP[c]	1	STROP_RS09375	-1000	1000	1	Purine metabolism			2.7.4.8
270	r_0369	R03530	ATP[c] + dIDP[c] <=> ADP[c] + dITP[c]	1	STROP_RS17515	-1000	1000	1	Purine metabolism			2.7.4.6
271	r_0370	R02093	ATP[c] + dTDP[c] <=> ADP[c] + dTTP[c]	1	STROP_RS17515	-1000	1000	1	Pyrimidine metabolism			2.7.4.6
272	r_0371	R02094	ATP[c] + dTMP[c] <=> ADP[c] + dTDP[c]	1	STROP_RS20280	-1000	1000	1	Pyrimidine metabolism			2.7.4.9
273	r_0372	R02331	ATP[c] + dUDP[c] <=> ADP[c] + dUTP[c]	1	STROP_RS17515	-1000	1000	1	Pyrimidine metabolism			2.7.4.6
274	r_0373	R02098	ATP[c] + dUMP[c] <=> ADP[c] + dUDP[c]	1	STROP_RS20280	-1000	1000	1	Pyrimidine metabolism			2.7.4.9
275	r_0374	R00161	ATP[c] + FMN[c] -> Pyrophosphate[c] + FAD[c]	0	STROP_RS06930	0	1000	1	Riboflavin metabolism			2.7.7.2
276	r_0375	R00330	ATP[c] + GDP[c] <=> ADP[c] + GTP[c]	1	STROP_RS17515	-1000	1000	1	Purine metabolism			2.7.4.6
277	r_0376	R00332	GMP[c] + ATP[c] <=> ADP[c] + GDP[c]	1	STROP_RS09375	-1000	1000	1	Purine metabolism			2.7.4.8
278	r_0377	R00429	ATP[c] + GTP[c] -> AMP[c] + Guanosine_3-diphosphate-5-triphosphate[c]	0	((STROP_RS09150) or (STROP_RS16465))	0	1000	1	Purine metabolism			2.7.6.5
279	r_0378	R00722	ATP[c] + IDP[c] <=> ADP[c] + ITP[c]	1	STROP_RS17515	-1000	1000	1	Purine metabolism			2.7.4.6
280	r_0379	R00480	H+[c] + ATP[c] + L-Aspartate[c] <=> ADP[c] + 4-Phospho-L-aspartate[c]	1	STROP_RS01155	-1000	1000	1	Glycine, serine and threonine metabolism; Lysine biosynthesis; Cysteine and methionine metabolism			2.7.2.4
281	r_0381	R01771	ATP[c] + L-Homoserine[c] -> ADP[c] + O-Phospho-L-homoserine[c]	0	STROP_RS18335	0	1000	1	Glycine, serine and threonine metabolism			2.7.1.39
282	r_0382	R00177	H2O[c] + ATP[c] + L-Methionine[c] -> Pyrophosphate[c] + Orthophosphate[c] + S-Adenosyl-L-methionine[c]	0	STROP_RS09390	0	1000	1	Cysteine and methionine metabolism			2.5.1.6
283	r_0386	R02649	H+[c] + ATP[c] + N-Acetyl-L-glutamate[c] -> ADP[c] + N-Acetyl-L-glutamate_5-phosphate[c]	0	STROP_RS09520	0	1000	1	Arginine biosynthesis			2.7.2.8
284	r_0388	R00104	NAD+[c] + ATP[c] -> NADP+[c] + ADP[c]	0	((STROP_RS08585) or (STROP_RS09655))	0	1000	1	Nicotinate and nicotinamide metabolism			2.7.1.23
285	r_0389	R03005	ATP[c] + Nicotinate_D-ribonucleotide[c] <=> Pyrophosphate[c] + H+[c] + Deamino-NAD+[c]	1	STROP_RS17440	-1000	1000	1	Nicotinate and nicotinamide metabolism			2.7.7.18
286	r_0390	R00137	ATP[c] + Nicotinamide_D-ribonucleotide[c] -> Pyrophosphate[c] + NAD+[c]	0	STROP_RS17440	0	1000	1	Nicotinate and nicotinamide metabolism			2.7.7.18
287	r_0391	R03035	ATP[c] + Pantetheine_4-phosphate[c] -> Pyrophosphate[c] + Dephospho-CoA[c]	0	STROP_RS06470	0	1000	1	Pantothenate and CoA biosynthesis			2.7.7.3
288	r_0392	R03018	ATP[c] + Pantothenate[c] -> D-4-Phosphopantothenate[c] + ADP[c]	0	STROP_RS21575	0	1000	1	Pantothenate and CoA biosynthesis			2.7.1.33
289	r_0393	R02971	ATP[c] + Pantetheine[c] -> ADP[c] + Pantetheine_4-phosphate[c]	0	STROP_RS21575	0	1000	1	Pantothenate and CoA biosynthesis			2.7.1.33
290	r_0394	R04391	ATP[c] + N-((R)-Pantothenoyl)-L-cysteine[c] -> (R)-4-Phosphopantothenoyl-L-cysteine[c] + ADP[c]	0	STROP_RS21575	0	1000	1	Pantothenate and CoA biosynthesis			2.7.1.33
291	r_0395	R02184	ATP[c] + (n-1)Polyphosphate[c] -> ADP[c] + (n)Polyphosphate[c]	0	STROP_RS06370	0	1000	1	Oxidative phosphorylation			2.7.4.1
292	r_0396	R01354	H+[c] + ATP[c] + Propanoate[c] -> Pyrophosphate[c] + Propionyladenylate[c]	0	STROP_RS20375	0	1000	1	Propanoate metabolism			6.2.1.1
293	r_0400	R00200	ADP[c] + Phosphoenolpyruvate[c] -> ATP[c] + Pyruvate[c]	0	STROP_RS15830	0	1000	1	Purine metabolism; Glycolysis/Gluconeogenesis; Pyruvate metabolism			2.7.1.40
294	r_0401	R00206	H+[c] + ATP[c] + Pyruvate[c] + Orthophosphate[c] -> Pyrophosphate[c] + AMP[c] + Phosphoenolpyruvate[c]	0	STROP_RS17205	0	1000	1	Pyruvate metabolism; Carbon fixation			2.7.9.1
295	r_0402	R00549	ATP[c] + Riboflavin[c] -> ADP[c] + FMN[c]	0	STROP_RS06930	0	1000	1	Riboflavin metabolism			2.7.1.26
296	r_0403	R04929	ATP[c] + Selenate[c] -> Pyrophosphate[c] + Adenylylselenate[c]	0	((STROP_RS19070) or (STROP_RS04020 and STROP_RS04025))	0	1000	1	Selenocompound metabolism			2.7.7.4
297	r_0405	R02412	ATP[c] + Shikimate[c] -> ADP[c] + Shikimate_3-phosphate[c]	0	STROP_RS09300	0	1000	1	Phenylalanine, tyrosine and tryptophan biosynthesis			2.7.1.71
298	r_0406	R00529	H+[c] + ATP[c] + Sulfate[c] -> Pyrophosphate[c] + Adenylyl_sulfate[c]	0	((STROP_RS19070) or (STROP_RS04020 and STROP_RS04025))	0	1000	1	Purine metabolism; Sulfur metabolism			2.7.7.4
299	r_0408	R01567	ATP[c] + Thymidine[c] -> ADP[c] + dTMP[c]	0	STROP_RS11780	0	1000	1	Pyrimidine metabolism			2.7.1.21
300	r_0409	R00156	ATP[c] + UDP[c] <=> ADP[c] + UTP[c]	1	STROP_RS17515	-1000	1000	1	Pyrimidine metabolism			2.7.4.6
301	r_0410	R00158	ATP[c] + UMP[c] <=> ADP[c] + UDP[c]	1	STROP_RS09740	-1000	1000	1	Pyrimidine metabolism			2.7.4.14 2.7.4.22
302	r_0414	R04780	H2O[c] + beta-D-Fructose_1,6-bisphosphate[c] -> H+[c] + Orthophosphate[c] + beta-D-Fructose_6-phosphate[c]	0	STROP_RS04435	0	1000	1	Glycolysis/Gluconeogenesis; Pentose phosphate pathway; Fructose and mannose metabolism			3.1.3.11
303	r_0415	R01830	D-Glyceraldehyde_3-phosphate[c] + beta-D-Fructose_6-phosphate[c] <=> D-Xylulose_5-phosphate[c] + D-Erythrose_4-phosphate[c]	1	((STROP_RS15465) or (STROP_RS22580))	-1000	1000	1	Pentose phosphate pathway			2.2.1.1
304	r_0416	R01070	beta-D-Fructose_1,6-bisphosphate[c] <=> D-Glyceraldehyde_3-phosphate[c] + Glycerone_phosphate[c]	1	((STROP_RS00645) or (STROP_RS20975))	-1000	1000	1	Glycolysis/Gluconeogenesis; Pentose phosphate pathway; Fructose and mannose metabolism			4.1.2.13
305	r_0417	R02728	beta-D-Glucose_1-phosphate[c] <=> beta-D-Glucose_6-phosphate[c]	1	STROP_RS02210	-1000	1000	1	Starch and sucrose metabolism			5.4.2.6
306	r_0418	R03321	beta-D-Glucose_6-phosphate[c] <=> beta-D-Fructose_6-phosphate[c]	1	STROP_RS15475	-1000	1000	1	Glycolysis/Gluconeogenesis			5.3.1.9
307	r_0419	R02736	NADP+[c] + beta-D-Glucose_6-phosphate[c] -> H+[c] + NADPH[c] + D-Glucono-1,5-lactone_6-phosphate[c]	0	((STROP_RS08415) or (STROP_RS15480))	0	1000	1	Glutathione metabolism; Pentose phosphate pathway			1.1.1.49 1.1.1.363
308	r_0427	r_0427	H2O[c] + ATP[c] + Betaine[e] -> H+[c] + ADP[c] + Orthophosphate[c] + Betaine[c]	0	(STROP_RS08285 and STROP_RS08280 and STROP_RS08275)	0	1000	1	ABC transporters			[]
309	r_0432	R01074	H+[c] + ATP[c] + Biotin[c] -> Pyrophosphate[c] + Biotinyl-5-AMP[c]	0	STROP_RS04345	0	1000	1	Biotin metabolism			6.3.4.15
310	r_0433	R05145	Biotinyl-5-AMP[c] + Apo-[carboxylase][c] -> AMP[c] + Holo-[carboxylase][c]	0	STROP_RS04345	0	1000	1	Biotin metabolism			6.3.4.15
311	r_0437	R01172	NAD+[c] + CoA[c] + Butanal[c] <=> NADH[c] + H+[c] + Butanoyl-CoA[c]	1	STROP_RS17725	-1000	1000	1	Butanoate metabolism			1.2.1.10
312	r_0438	r_0438	NADH[c] + H+[c] + Crotonoyl-CoA[c] <=> NAD+[c] + Butanoyl-CoA[c]	1	STROP_RS18160	-1000	1000	1	Butanoate metabolism			1.3.1.86
313	r_0439	R01175	FAD[c] + Butanoyl-CoA[c] -> Crotonoyl-CoA[c] + FADH2[c]	0	((STROP_RS07855) or (STROP_RS21820))	0	1000	1	Fatty acid metabolism			1.3.8.7
314	r_0440	R04952	H+[c] + malACP[c] + butACP[c] -> CO2[c] + 3ohexACP[c] + Acyl-carrier_protein[c]	0	STROP_RS16955	0	1000	1	Fatty acid biosynthesis			2.3.1.179
315	r_0441	R04429	NADH[c] + H+[c] + but2eACP[c] -> NAD+[c] + butACP[c]	0	STROP_RS15145	0	1000	1	Fatty acid biosynthesis			1.3.1.10 1.3.1.9
316	r_0442	R04430	H+[c] + NADPH[c] + but2eACP[c] -> NADP+[c] + butACP[c]	0	STROP_RS15145	0	1000	1	Fatty acid biosynthesis			1.3.1.10 1.3.1.9
317	r_0443	R09845	H2O[c] + S-Farnesyl_protein[c] <=> Peptide[c] + Protein_C-terminal_S-farnesyl-L-cysteine[c]	1	STROP_RS16445	-1000	1000	1	Terpenoid backbone biosynthesis			3.4.24.84
318	r_0445	r_0445	H2O[c] + ATP[c] + Cadmium[e] -> H+[c] + ADP[c] + Orthophosphate[c] + Cadmium[c]	0	STROP_RS02265	0	1000	1	ABC transporters			[]
319	r_0447	R00575	H2O[c] + 2 ATP[c] + HCO3-[c] + L-Glutamine[c] -> H+[c] + L-Glutamate[c] + 2 ADP[c] + Orthophosphate[c] + Carbamoyl_phosphate[c]	0	STROP_RS09345	0	1000	1	Alanine, aspartate and glutamate metabolism; Pyrimidine metabolism			6.3.5.5
320	r_0449	R01398	Carbamoyl_phosphate[c] + L-Ornithine[c] <=> 2 H+[c] + Orthophosphate[c] + L-Citrulline[c]	1	STROP_RS09530	-1000	1000	1	Arginine biosynthesis			2.1.3.3
321	r_0450	R10092	CO2[c] + H2O[c] -> H+[c] + HCO3-[c]	0	STROP_RS02235	0	1000	1	Nitrogen metabolism			4.2.1.1
322	r_0451	R02030	Phosphatidylglycerol[c] + CDP-diacylglycerol[c] -> CMP[c] + Cardiolipin[c]	0		0	1000	1	Glycerophospholipid metabolism			2.7.8.-
323	r_0452	R03824	gamma-Carotene[c] -> beta-Carotene[c]	0	STROP_RS12120	0	1000	1	Carotenoid biosynthesis			5.5.1.19
324	r_0453	R04801	all-trans-Neurosporene[c] -> beta-Zeacarotene[c]	0	STROP_RS12120	0	1000	1	Carotenoid biosynthesis			5.5.1.19
325	r_0454	R05341	Lycopene[c] -> gamma-Carotene[c]	0	STROP_RS12120	0	1000	1	Carotenoid biosynthesis, Sioxanthin biosynthesis			5.5.1.19
326	r_0455	R06962	delta-Carotene[c] -> alpha-Carotene[c]	0	STROP_RS12120	0	1000	1	Carotenoid biosynthesis			5.5.1.19
327	r_0456	R07856	beta-Zeacarotene[c] -> 7,8-Dihydro-beta-carotene[c]	0	STROP_RS12120	0	1000	1	Carotenoid biosynthesis			5.5.1.19
328	r_0457	R01801	CDP-diacylglycerol[c] + sn-Glycerol_3-phosphate[c] <=> CMP[c] + Phosphatidylglycerophosphate[c]	1	((STROP_RS07020) or (STROP_RS09005))	-1000	1000	1	Glycerophospholipid metabolism			2.7.8.5
329	r_0458	R01802	myo-Inositol[c] + CDP-diacylglycerol[c] <=> CMP[c] + Phosphatidylinositol[c]	1		-1000	1000	1	Inositol phosphate metabolism; Glycerophospholipid metabolism			2.7.8.11
330	r_0459	R01800	L-Serine[c] + CDP-diacylglycerol[c] <=> H+[c] + CMP[c] + Phosphatidylserine[c]	1	STROP_RS19260	-1000	1000	1	Glycine, serine and threonine metabolism; Glycerophospholipid metabolism			2.7.8.8
331	r_0461	r_0461	H2O[c] + ATP[c] + Cellobiose[e] -> H+[c] + ADP[c] + Orthophosphate[c] + Cellobiose[c]	0	STROP_RS21285	0	1000	1	ABC transporters			[]
332	r_0462	R00022	H2O[c] + Chitobiose[c] <=> 2 N-Acetyl-D-glucosamine[c]	1	STROP_RS17210	-1000	1000	1	Amino sugar and nucleotide sugar metabolism			3.2.1.52
333	r_0463	r_0463	H2O[c] + ATP[c] + Chitobiose[e] -> H+[c] + ADP[c] + Orthophosphate[c] + Chitobiose[c]	0	STROP_RS21285	0	1000	1	ABC transporters			[]
334	r_0464	r_0464	Chloride[e] <=> Chloride[c]	1		-1000	1000	1	Transport			[]
335	r_0465	R05286	NAD+[c] + H2O[c] + Chloroacetaldehyde[c] -> NADH[c] + 2 H+[c] + Chloroacetic_acid[c]	0	STROP_RS04190	0	1000	1	Chloroalkane and chloroalkene degradation			1.2.1.3
336	r_0466	R09859	NADH[c] + H+[c] + Oxygen[c] + Cholest-4-en-3-one[c] <=> NAD+[c] + H2O[c] + 26-Hydroxycholest-4-en-3-one[c]	1	STROP_RS13145	-1000	1000	1	Steroid degradation			1.14.13.141
337	r_0467	R01459	Oxygen[c] + Cholesterol[c] -> Cholest-4-en-3-one[c] + H2O2[c]	0	STROP_RS13140	0	1000	1	Steroid degradation			1.1.3.6
338	r_0468	r_0468	H2O[c] + ATP[c] + Choline[e] -> H+[c] + ADP[c] + Orthophosphate[c] + Choline[c]	0	(STROP_RS08275 and STROP_RS08280 and STROP_RS08285)	0	1000	1	ABC transporters			[]
339	r_0469	R01025	FAD[c] + Choline[c] <=> FADH2[c] + Betaine_aldehyde[c]	1	STROP_RS08265	-1000	1000	1	Glycine, serine and threonine metabolism			1.1.99.1
340	r_0472	R01715	Chorismate[c] <=> Prephenate[c]	1	STROP_RS19205	-1000	1000	1	Phenylalanine, tyrosine and tryptophan biosynthesis			5.4.99.5
341	r_0473	R01716	Chorismate[c] + L-Glutamine[c] -> L-Glutamate[c] + 4-Amino-4-deoxychorismate[c]	0	STROP_RS00250	0	1000	1	Folate biosynthesis			2.6.1.85
342	r_0475	R05234	NAD+[c] + cis-3-Chloro-2-propene-1-ol[c] -> NADH[c] + H+[c] + cis-3-Chloroallyl_aldehyde[c]	0	STROP_RS13085	0	1000	1	Chloroalkane and chloroalkene degradation			1.1.1.1
343	r_0476	R01325	Citrate[c] <=> H2O[c] + cis-Aconitate[c]	1	STROP_RS15330	-1000	1000	1	Citrate cycle (TCA cycle); Glyoxylate and dicarboxylate metabolism			4.2.1.3
344	r_0477	R00362	Citrate[c] -> Oxaloacetate[c] + Acetate[c]	0	STROP_RS03650	0	1000	1	Citrate cycle (TCA cycle)			4.1.3.6
345	r_0478	r_0478	CO2[e] <=> CO2[c]	1		-1000	1000	1	Transport			[]
346	r_0479	R01625	CoA[c] + apoACP[c] -> Acyl-carrier_protein[c] + Adenosine_3,5-bisphosphate[c]	0	STROP_RS19410	0	1000	1	Pantothenate and CoA biosynthesis			2.7.8.7 2.7.8.-
347	r_0481	r_0481	H2O[c] + ATP[c] + Cob(III)alamin[e] -> H+[c] + ADP[c] + Orthophosphate[c] + Cob(III)alamin[c]	0	(STROP_RS20555 and STROP_RS20560)	0	1000	1	ABC transporters			[]
348	r_0482	r_0482	H2O[c] + ATP[c] + Cobalt_ion[e] -> H+[c] + ADP[c] + Orthophosphate[c] + Cobalt_ion[c]	0	((STROP_RS05635 and STROP_RS05640 and STROP_RS05650) or (STROP_RS13045 and STROP_RS13050 and STROP_RS13055 and STROP_RS13060))	0	1000	1	ABC transporters			[]
349	r_0485	R05810	S-Adenosyl-L-methionine[c] + Cobalt-precorrin_4[c] <=> Cobalt-precorrin_5A[c] + S-Adenosyl-L-homocysteine[c]	1	STROP_RS12700	-1000	1000	1	Porphyrin and chlorophyll metabolism			2.1.1.271
350	r_0487	r_0487	H2O[c] + ATP[c] + Copper[e] -> H+[c] + ADP[c] + Orthophosphate[c] + Copper[c]	0	STROP_RS02265	0	1000	1	ABC transporters			[]
351	r_0488	R06895	2 S-Adenosyl-L-methionine[c] + Coproporphyrinogen_III[c] -> 2 CO2[c] + 2 L-Methionine[c] + 2 5-Deoxyadenosine[c] + Protoporphyrinogen_IX[c]	0	STROP_RS17355	0	1000	1	Porphyrin and chlorophyll metabolism			1.3.99.22
352	r_0489	R00568	H2O[c] + H+[c] + CTP[c] -> NH3[c] + UTP[c]	0	STROP_RS00285	0	1000	1	Pyrimidine metabolism			3.5.4.13
353	r_0491	R03237	CTP[c] + D-Tagatose_6-phosphate[c] <=> CDP[c] + D-Tagatose_1,6-bisphosphate[c]	1	STROP_RS16365	-1000	1000	1	Galactose metabolism			2.7.1.11
354	r_0494	R04859	trdrd[c] + Thiosulfate[c] + O-Acetyl-L-serine[c] -> L-Cysteine[c] + trdox[c] + Acetate[c] + Sulfite[c]	0	((STROP_RS20605) or (STROP_RS05560))	0	1000	1	Cysteine and methionine metabolism			2.5.1.47
355	r_0495	R01878	H2O[c] + H+[c] + Cytidine[c] -> NH3[c] + Uridine[c]	0	STROP_RS04110	0	1000	1	Pyrimidine metabolism			3.5.4.5
356	r_0497	R00511	H2O[c] + CMP[c] -> H+[c] + Orthophosphate[c] + Cytidine[c]	0	STROP_RS01170	0	1000	1	Pyrimidine metabolism			3.1.3.5
357	r_0500	R01150	ATP[c] + 2 D-Alanine[c] <=> H+[c] + ADP[c] + Orthophosphate[c] + D-Alanyl-D-alanine[c]	1	((STROP_RS23140) or (STROP_RS06420))	-1000	1000	1	D-Alanine metabolism; Peptidoglycan Biosynthesis			6.3.2.4
358	r_0501	r_0501	uaagmdaa[c] -> D-Alanine[c] + uaagmda[c]	0	STROP_RS12400	0	1000	1	Peptidoglycan Biosynthesis			3.4.16.4
359	r_0502	R09030	H+[c] + D-Allose_6-phosphate[c] <=> D-Allulose_6-phosphate[c]	1	STROP_RS17665	-1000	1000	1	Fructose and mannose metabolism			5.3.1.6
360	r_0503	R09951	NAD+[c] + D-chiro-Inositol[c] <=> NADH[c] + H+[c] + 1-Keto-D-chiro-inositol[c]	1	STROP_RS11790	-1000	1000	1	Inositol phosphate metabolism			1.1.1.369
361	r_0504	R03457	D-erythro-1-(Imidazol-4-yl)glycerol_3-phosphate[c] -> H2O[c] + 3-(Imidazol-4-yl)-2-oxopropyl_phosphate[c]	0	STROP_RS15995	0	1000	1	Histidine metabolism			4.2.1.19
362	r_0507	R01067	D-Glyceraldehyde_3-phosphate[c] + D-Fructose_6-phosphate[c] <=> D-Xylulose_5-phosphate[c] + D-Erythrose_4-phosphate[c]	1	((STROP_RS15465) or (STROP_RS22580))	-1000	1000	1	Carbon fixation			2.2.1.1
363	r_0508	R00762	H2O[c] + D-Fructose_1,6-bisphosphate[c] -> H+[c] + Orthophosphate[c] + D-Fructose_6-phosphate[c]	0	STROP_RS04435	0	1000	1	Methane metabolism; Carbon fixation			3.1.3.11
364	r_0510	R00761	H+[c] + Orthophosphate[c] + D-Fructose_6-phosphate[c] -> H2O[c] + Acetyl_phosphate[c] + D-Erythrose_4-phosphate[c]	0	STROP_RS07985	0	1000	1	Carbon fixation			4.1.2.22
365	r_0515	R00875	NAD+[c] + D-Sorbitol[c] <=> NADH[c] + H+[c] + D-Fructose[c]	1	STROP_RS13085	-1000	1000	1	Fructose and mannose metabolism			1.1.1.14
366	r_0517	R02060	D-Glucosamine_6-phosphate[c] -> alpha-D-Glucosamine_1-phosphate[c]	0	STROP_RS19425	0	1000	1	Amino sugar and nucleotide sugar metabolism			5.4.2.10
367	r_0518	R00765	H2O[c] + D-Glucosamine_6-phosphate[c] -> NH3[c] + D-Fructose_6-phosphate[c]	0	STROP_RS01260	0	1000	1	Amino sugar and nucleotide sugar metabolism			3.5.99.6
368	r_0521	R02957	NAD+[c] + 2 H2O[c] + D-Glucuronolactone[c] <=> NADH[c] + 3 H+[c] + D-Glucarate[c]	1	STROP_RS04190	-1000	1000	1	Ascorbate and aldarate metabolism			1.2.1.3
369	r_0523	R01015	D-Glyceraldehyde_3-phosphate[c] <=> Glycerone_phosphate[c]	1	STROP_RS15500	-1000	1000	1	Glycolysis/Gluconeogenesis; Fructose and mannose metabolism; Inositol phosphate metabolism; Carbon fixation			5.3.1.1
370	r_0524	R01061	D-Glyceraldehyde_3-phosphate[c] + NAD+[c] + Orthophosphate[c] <=> NADH[c] + 3-Phospho-D-glyceroyl_phosphate[c]	1	STROP_RS15510	-1000	1000	1	Glycolysis/Gluconeogenesis; Carbon fixation			1.2.1.12
371	r_0525	R01063	D-Glyceraldehyde_3-phosphate[c] + NADP+[c] + Orthophosphate[c] <=> NADPH[c] + 3-Phospho-D-glyceroyl_phosphate[c]	1	STROP_RS15510	-1000	1000	1	Glycolysis/Gluconeogenesis			1.2.1.12
372	r_0527	R05645	Sedoheptulose_7-phosphate[c] <=> D-glycero-beta-D-manno-Heptose_7-phosphate[c]	1	STROP_RS08890	-1000	1000	1	Lipopolysaccharide biosynthesis			5.3.1.28
373	r_0533	R01818	D-Mannose_6-phosphate[c] <=> D-Mannose_1-phosphate[c]	1	(STROP_RS04205 and STROP_RS04870)	-1000	1000	1	Amino sugar and nucleotide sugar metabolism; Fructose and mannose metabolism			5.4.2.8
374	r_0534	R01819	D-Mannose_6-phosphate[c] <=> beta-D-Fructose_6-phosphate[c]	1	STROP_RS04890	-1000	1000	1	Amino sugar and nucleotide sugar metabolism; Fructose and mannose metabolism			5.3.1.8
375	r_0535	r_0535	H2O[c] + ATP[c] + D-Mannose[e] -> H+[c] + ADP[c] + Orthophosphate[c] + D-Mannose[c]	0	(STROP_RS16350 and STROP_RS16345 and STROP_RS16340 and STROP_RS21285)	0	1000	1	ABC transporters			[]
376	r_0536	R01518	2-Phospho-D-glycerate[c] <=> 3-Phospho-D-glycerate[c]	1	((STROP_RS01690) or (STROP_RS16815) or (STROP_RS17430))	-1000	1000	1	Glycine, serine and threonine metabolism; Glycolysis/Gluconeogenesis; Methane metabolism			5.4.2.11 5.4.2.12
377	r_0537	R01057	alpha-D-Ribose_1-phosphate[c] <=> D-Ribose_5-phosphate[c]	1	STROP_RS08580	-1000	1000	1	Purine metabolism; Pentose phosphate pathway			5.4.2.2
378	r_0539	R01056	D-Ribose_5-phosphate[c] <=> D-Ribulose_5-phosphate[c]	1	STROP_RS17665	-1000	1000	1	Pentose phosphate pathway; Carbon fixation			5.3.1.6
379	r_0541	R07281	D-Ribulose_5-phosphate[c] -> H+[c] + L-3,4-Dihydroxybutan-2-one_4-phosphate[c] + Formate[c]	0	STROP_RS09455	0	1000	1	Riboflavin metabolism			4.1.99.12
380	r_0542	R07456	D-Glyceraldehyde_3-phosphate[c] + L-Glutamine[c] + D-Ribulose_5-phosphate[c] -> 3 H2O[c] + 2 H+[c] + L-Glutamate[c] + Orthophosphate[c] + Pyridoxal_phosphate[c]	0	(STROP_RS09025 and STROP_RS09030)	0	1000	1	Vitamin B6 metabolism			4.3.3.6
381	r_0543	R01529	D-Ribulose_5-phosphate[c] <=> D-Xylulose_5-phosphate[c]	1	STROP_RS09430	-1000	1000	1	Pentose phosphate pathway; Pentose and glucuronate interconversions; Carbon fixation			5.1.3.1
382	r_0546	r_0546	H2O[c] + ATP[c] + D-Sorbitol[e] -> H+[c] + ADP[c] + Orthophosphate[c] + D-Sorbitol[c]	0	STROP_RS21285	0	1000	1	ABC transporters			[]
383	r_0547	R01432	D-Xylose[c] <=> D-Xylulose[c]	1	STROP_RS18055	-1000	1000	1	Pentose and glucuronate interconversions			5.3.1.5
384	r_0549	R01621	H+[c] + Orthophosphate[c] + D-Xylulose_5-phosphate[c] -> D-Glyceraldehyde_3-phosphate[c] + H2O[c] + Acetyl_phosphate[c]	0	STROP_RS07985	0	1000	1	Pentose phosphate pathway; Carbon fixation			4.1.2.9
385	r_0551	R01138	Pyruvate[c] + dATP[c] <=> Phosphoenolpyruvate[c] + dADP[c]	1	STROP_RS15830	-1000	1000	1	Purine metabolism			2.7.1.40
386	r_0553	R02325	H2O[c] + H+[c] + dCTP[c] -> NH3[c] + dUTP[c]	0	STROP_RS00285	0	1000	1	Pyrimidine metabolism			3.5.4.13
387	r_0557	R03004	H2O[c] + H+[c] + Deamino-NAD+[c] -> AMP[c] + Nicotinate_D-ribonucleotide[c]	0	((STROP_RS00955) or (STROP_RS18825))	0	1000	1	Nicotinate and nicotinamide metabolism			3.6.1.22
388	r_0558	R04963	H+[c] + malACP[c] + dcaACP[c] -> CO2[c] + 3oddecACP[c] + Acyl-carrier_protein[c]	0	STROP_RS16955	0	1000	1	Fatty acid biosynthesis			2.3.1.179
389	r_0559	R04962	H+[c] + NADPH[c] + tdec2eACP[c] -> NADP+[c] + dcaACP[c]	0	STROP_RS15145	0	1000	1	Fatty acid biosynthesis			1.3.1.10 1.3.1.9
390	r_0560	R04961	NADH[c] + H+[c] + tdec2eACP[c] -> NAD+[c] + dcaACP[c]	0	STROP_RS15145	0	1000	1	Fatty acid biosynthesis			1.3.1.10 1.3.1.9
391	r_0561	R04742	CoA[c] + 3-Oxododecanoyl-CoA[c] -> Acetyl-CoA[c] + Decanoyl-CoA[c]	0	((STROP_RS06835) or (STROP_RS07680))	0	1000	1	Fatty acid metabolism; Fatty acid elongation			2.3.1.16
392	r_0565	R02485	H2O[c] + H+[c] + Deoxycytidine[c] -> NH3[c] + Deoxyuridine[c]	0	STROP_RS04110	0	1000	1	Pyrimidine metabolism			3.5.4.5
393	r_0572	R02484	H+[c] + Orthophosphate[c] + Deoxyuridine[c] <=> 2-Deoxy-D-ribose_1-phosphate[c] + Uracil[c]	1	STROP_RS04115	-1000	1000	1	Pyrimidine metabolism			2.4.2.4 2.4.2.1
394	r_0573	R01856	H2O[c] + dGTP[c] -> H+[c] + Deoxyguanosine[c] + Triphosphate[c]	0	STROP_RS17200	0	1000	1	Purine metabolism			3.1.5.1
395	r_0575	R01858	Phosphoenolpyruvate[c] + dGDP[c] <=> Pyruvate[c] + dGTP[c]	1	STROP_RS15830	-1000	1000	1	Purine metabolism			2.7.1.40
396	r_0577	R09220	H2O[c] + 3-Chloro-2-methyldienelactone[c] -> 3-Chloro-2-methylmaleylacetate[c]	0	STROP_RS04550	0	1000	1	Toluene degradation			3.1.1.45
397	r_0578	R09222	H2O[c] + 2-Chloro-5-methyl-cis-dienelactone[c] -> 2-Chloro-5-methylmaleylacetate[c]	0	STROP_RS04550	0	1000	1	Toluene degradation			3.1.1.45
398	r_0579	R02235	NAD+[c] + Dihydrofolate[c] <=> NADH[c] + H+[c] + Folate[c]	1		-1000	1000	1	Folate biosynthesis			1.5.1.3
399	r_0580	R07618	NAD+[c] + Dihydrolipoamide-E[c] -> NADH[c] + H+[c] + Lipoamide-E[c]	0	((STROP_RS04240) or (STROP_RS16630))	0	1000	1	Valine, leucine and isoleucine degradation; Citrate cycle (TCA cycle); Glycolysis/Gluconeogenesis; Pyruvate metabolism			1.8.1.4
400	r_0581	R03815	NAD+[c] + Dihydrolipoylprotein[c] -> NADH[c] + H+[c] + Lipoylprotein[c]	0	((STROP_RS04240) or (STROP_RS16630))	0	1000	1	Glycine, serine and threonine metabolism			1.8.1.4
401	r_0582	R07219	H+[c] + NADPH[c] + 1-Hydroxy-2-methyl-2-butenyl_4-diphosphate[c] -> H2O[c] + NADP+[c] + Dimethylallyl_diphosphate[c]	0	STROP_RS04455	0	1000	1	Terpenoid backbone biosynthesis			1.17.1.2
402	r_0584	R04725	H+[c] + NADPH[c] + tddec2eACP[c] -> NADP+[c] + ddcaACP[c]	0	STROP_RS15145	0	1000	1	Fatty acid biosynthesis			1.3.1.10 1.3.1.9
403	r_0585	R04724	NADH[c] + H+[c] + tddec2eACP[c] -> NAD+[c] + ddcaACP[c]	0	STROP_RS15145	0	1000	1	Fatty acid biosynthesis			1.3.1.10 1.3.1.9
404	r_0586	R04726	H+[c] + malACP[c] + ddcaACP[c] -> CO2[c] + 3omrsACP[c] + Acyl-carrier_protein[c]	0	STROP_RS16955	0	1000	1	Fatty acid biosynthesis			2.3.1.179
405	r_0589	R06513	dTDP-glucose[c] -> H2O[c] + dTDP-4-dehydro-6-deoxy-alpha-D-glucose[c]	0	STROP_RS11295	0	1000	1	Polyketide sugar unit biosynthesis; Biosynthesis of vancomycin group antibiotics; Streptomycin biosynthesis			4.2.1.46
406	r_0590	R02328	D-Glucose_1-phosphate[c] + dTTP[c] -> Pyrophosphate[c] + dTDP-glucose[c]	0	STROP_RS11215	0	1000	1	Polyketide sugar unit biosynthesis; Streptomycin biosynthesis			2.7.7.24
407	r_0598	R00754	NAD+[c] + Ethanol[c] <=> NADH[c] + H+[c] + Acetaldehyde[c]	1	STROP_RS13085	-1000	1000	1	Glycolysis/Gluconeogenesis			1.1.1.1
408	r_0600	R09291	(2S)-Ethylmalonyl-CoA[c] + NADP+[c] <=> CO2[c] + 4 H+[c] + NADPH[c] + Crotonoyl-CoA[c]	1	STROP_RS18160	-1000	1000	1	Glyoxylate and dicarboxylate metabolism			1.3.1.85
409	r_0601	R00848	FAD[c] + sn-Glycerol_3-phosphate[c] <=> FADH2[c] + Glycerone_phosphate[c]	1	((STROP_RS02490) or (STROP_RS01390) or (STROP_RS12960))	-1000	1000	1	Glycerophospholipid metabolism			1.1.5.3
410	r_0602	r_0602	H2O[c] + ATP[c] + Fe(III)dicitrate[e] -> H+[c] + ADP[c] + Orthophosphate[c] + Fe(III)dicitrate[c]	0	((STROP_RS20560 and STROP_RS20555) or (STROP_RS06050) or (STROP_RS12845 and STROP_RS12855))	0	1000	1	ABC transporters			[]
411	r_0604	r_0604	H2O[c] + ATP[c] + Ferrichrome[e] -> H+[c] + ADP[c] + Orthophosphate[c] + Ferrichrome[c]	0	(STROP_RS20555 and STROP_RS20560)	0	1000	1	ABC transporters			[]
412	r_0605	R00081	4 H+[c] + Oxygen[c] + 4 Ferrocytochrome_c[c] -> 2 H2O[c] + 4 Ferricytochrome_c[c]	0	((STROP_RS05520) or (STROP_RS10785) or (STROP_RS16505) or (STROP_RS16530))	0	1000	1	Oxidative Phosphorylation			1.9.3.1
413	r_0608	R05046	H2O[c] + Formamidopyrimidine_nucleoside-triphosphate[c] -> H+[c] + 2,5-Diaminopyrimidine_nucleoside-triphosphate[c] + Formate[c]	0	STROP_RS21725	0	1000	1	Folate biosynthesis			3.5.4.16
414	r_0610	R03936	H2O[c] + L-Formylkynurenine[c] -> H+[c] + L-Alanine[c] + Formylanthranilate[c]	0	STROP_RS17745	0	1000	1	Tryptophan metabolism			3.7.1.3
415	r_0616	R02065	2 Geranylgeranyl_diphosphate[c] -> Pyrophosphate[c] + Prephytoene_diphosphate[c]	0	STROP_RS22425	0	1000	1	Carotenoid biosynthesis			2.5.1.32
416	r_0619	r_0619	D-Glucose[e] <=> alpha-D-Glucose[c]	1		-1000	1000	1	Transport			[]
417	r_0620	R10119	H+[c] + malACP[c] + gluACPme[c] -> CO2[c] + 3ketpimACPme[c] + Acyl-carrier_protein[c]	0	STROP_RS16955	0	1000	1	Biotin metabolism			2.3.1.179
418	r_0621	R10118	H+[c] + NADPH[c] + enogluACPme[c] -> NADP+[c] + gluACPme[c]	0	STROP_RS15145	0	1000	1	Biotin metabolism			1.3.1.10 1.3.1.9
419	r_0622	R02487	H+[c] + Glutaryl-CoA[c] + FAD[c] -> CO2[c] + Crotonoyl-CoA[c] + FADH2[c]	0	STROP_RS02170	0	1000	1	Fatty acid metabolism			1.3.8.6
420	r_0623	R02488	H+[c] + Glutaryl-CoA[c] + FAD[c] -> CO2[c] + Crotonoyl-CoA[c] + FADH2[c]	0	STROP_RS02170	0	1000	1	Lysine degradation; Benzoate degradation; Tryptophan metabolism			1.3.8.6
421	r_0626	R01514	ATP[c] + D-Glycerate[c] -> ADP[c] + 3-Phospho-D-glycerate[c]	0	STROP_RS16555	0	1000	1	Glycine, serine and threonine metabolism; Glycerolipid metabolism; Glyoxylate and dicarboxylate metabolism			2.7.1.31
422	r_0627	R00847	ATP[c] + Glycerol[c] -> ADP[c] + sn-Glycerol_3-phosphate[c]	0	((STROP_RS02495) or (STROP_RS02510) or (STROP_RS12395))	0	1000	1	Glycerolipid metabolism			2.7.1.30
423	r_0628	r_0628	Glycerol[c] <=> Glycerol[e]	1	STROP_RS02500	-1000	1000	1	Transport			[]
424	r_0629	R05679	NADH[c] + H+[c] + Glycerone_phosphate[c] -> NAD+[c] + sn-glycerol_1-phosphate[c]	0	STROP_RS22660	0	1000	1	Glycerophospholipid metabolism			1.1.1.261
425	r_0630	R05680	NADP+[c] + sn-glycerol_1-phosphate[c] <=> H+[c] + NADPH[c] + Glycerone_phosphate[c]	1	STROP_RS22660	-1000	1000	1	Glycerophospholipid metabolism			1.1.1.261
426	r_0631	R00842	NADH[c] + H+[c] + Glycerone_phosphate[c] -> NAD+[c] + sn-Glycerol_3-phosphate[c]	0	STROP_RS06390	0	1000	1	Glycerophospholipid metabolism			1.1.1.94
427	r_0632	R00844	NADP+[c] + sn-Glycerol_3-phosphate[c] <=> H+[c] + NADPH[c] + Glycerone_phosphate[c]	1	STROP_RS06390	-1000	1000	1	Glycerophospholipid metabolism			1.1.1.94
428	r_0633	R04292	Glycerone_phosphate[c] + Iminoaspartate[c] -> 2 H2O[c] + H+[c] + Orthophosphate[c] + Pyridine-2,3-dicarboxylate[c]	0	STROP_RS16560	0	1000	1	Nicotinate and nicotinamide metabolism			2.5.1.72
429	r_0635	R01221	NAD+[c] + Tetrahydrofolate[c] + Glycine[c] -> CO2[c] + NADH[c] + NH3[c] + 5,10-Methylenetetrahydrofolate[c]	0	((STROP_RS04240) or (STROP_RS16615) or (STROP_RS16630))	0	1000	1	Glyoxylate and dicarboxylate metabolism			1.4.4.2 2.1.2.10 1.8.1.4
430	r_0640	R01333	NAD+[c] + H2O[c] + Glycolaldehyde[c] -> NADH[c] + 2 H+[c] + Glycolate[c]	0		0	1000	1	Glyoxylate and dicarboxylate metabolism			1.2.1.21
431	r_0641	R00475	Oxygen[c] + Glycolate[c] -> H2O2[c] + Glyoxylate[c]	0	STROP_RS01395	0	1000	1	Glyoxylate and dicarboxylate metabolism			1.1.3.15
432	r_0642	R01229	5-Phospho-alpha-D-ribose_1-diphosphate[c] + Guanine[c] -> Pyrophosphate[c] + GMP[c]	0	((STROP_RS09145) or (STROP_RS21735))	0	1000	1	Purine metabolism			2.4.2.7 2.4.2.8
433	r_0643	R00425	3 H2O[c] + GTP[c] -> Pyrophosphate[c] + H+[c] + 2,5-Diamino-6-(5-phospho-D-ribosylamino)pyrimidin-4(3H)-one[c] + Formate[c]	0	STROP_RS09455	0	1000	1	Riboflavin metabolism			3.5.4.25
434	r_0644	R00428	H2O[c] + GTP[c] -> Formamidopyrimidine_nucleoside-triphosphate[c]	0	STROP_RS21725	0	1000	1	Folate biosynthesis			3.5.4.16
435	r_0645	R09394	H2O[c] + H+[c] + GTP[c] <=> Pyrophosphate[c] + cPMP[c]	1	STROP_RS22895	-1000	1000	1	Folate biosynthesis			4.1.99.18
436	r_0649	R00885	GTP[c] + D-Mannose_1-phosphate[c] -> Pyrophosphate[c] + GDP-mannose[c]	0	STROP_RS04765	0	1000	1	Amino sugar and nucleotide sugar metabolism; Fructose and mannose metabolism			2.7.7.13
437	r_0651	R00431	H+[c] + Oxaloacetate[c] + GTP[c] <=> CO2[c] + Phosphoenolpyruvate[c] + GDP[c]	1	STROP_RS04365	-1000	1000	1	Glycolysis/Gluconeogenesis; Citrate cycle (TCA cycle); Pyruvate metabolism			4.1.1.32
438	r_0652	R00430	Pyruvate[c] + GTP[c] <=> Phosphoenolpyruvate[c] + GDP[c]	1	STROP_RS15830	-1000	1000	1	Purine metabolism			2.7.1.40
439	r_0655	R03409	H2O[c] + Guanosine_3-diphosphate-5-triphosphate[c] -> H+[c] + Orthophosphate[c] + Guanosine_3,5-bis(diphosphate)[c]	0	STROP_RS01710	0	1000	1	Purine metabolism			3.6.1.11 3.6.1.40
440	r_0656	R01227	H2O[c] + GMP[c] -> H+[c] + Orthophosphate[c] + Guanosine[c]	0	STROP_RS01170	0	1000	1	Purine metabolism			3.1.3.5
441	r_0657	R01677	H2O[c] + Guanosine[c] -> D-Ribose[c] + Guanine[c]	0	STROP_RS06640	0	1000	1	Purine metabolism			3.2.2.1
442	r_0659	r_0659	H2O[e] <=> H2O[c]	1		-1000	1000	1	Transport			[]
443	r_0660	r_0660	7 NADH[c] + 21 H+[c] + 7 NADPH[c] + Propanoyl-CoA[c] + 7 malACP[c] -> 7 CO2[c] + 7 NAD+[c] + 6 H2O[c] + 7 NADP+[c] + CoA[c] + 7 Acyl-carrier_protein[c] + Heptadecanoic_acid[c]	0		0	1000	1	Fatty acid biosynthesis, C17			[]
444	r_0661	R04970	H+[c] + NADPH[c] + tpalm2eACP[c] -> NADP+[c] + hexdecACP[c]	0	STROP_RS15145	0	1000	1	Fatty acid biosynthesis			1.3.1.10 1.3.1.9
445	r_0662	R04969	NADH[c] + H+[c] + tpalm2eACP[c] -> NAD+[c] + hexdecACP[c]	0	STROP_RS15145	0	1000	1	Fatty acid biosynthesis			1.3.1.10 1.3.1.9
446	r_0663	R04957	H+[c] + malACP[c] + hexACP[c] -> CO2[c] + 3ooctACP[c] + Acyl-carrier_protein[c]	0	STROP_RS16955	0	1000	1	Fatty acid biosynthesis			2.3.1.179
447	r_0664	R04955	NADH[c] + H+[c] + thex2eACP[c] -> NAD+[c] + hexACP[c]	0	STROP_RS15145	0	1000	1	Fatty acid biosynthesis			1.3.1.10 1.3.1.9
448	r_0665	R04747	CoA[c] + 3-Oxooctanoyl-CoA[c] -> Acetyl-CoA[c] + Hexanoyl-CoA[c]	0	((STROP_RS06835) or (STROP_RS07680))	0	1000	1	Fatty acid metabolism; Fatty acid elongation			2.3.1.16
449	r_0666	R02519	Oxygen[c] + Homogentisate[c] -> H+[c] + 4-Maleylacetoacetate[c]	0	STROP_RS21475	0	1000	1	Tyrosine metabolism; Styrene degradation			1.13.11.5
450	r_0667	R03596	3 H2O[c] + 3 NADP+[c] + Hydrogen_selenide[c] <=> 3 H+[c] + 3 NADPH[c] + Selenite[c]	1	((STROP_RS04415) or (STROP_RS23115))	-1000	1000	1	Selenocompound metabolism			1.8.1.9
451	r_0668	R00009	2 H2O2[c] -> 2 H2O[c] + Oxygen[c]	0	STROP_RS10355	0	1000	1	Glyoxylate and dicarboxylate metabolism			1.11.1.6
452	r_0669	R00859	3 H2O[c] + 6 Oxidized_ferredoxin[c] + Hydrogen_sulfide[c] <=> 7 H+[c] + 6 Reduced_ferredoxin[c] + Sulfite[c]	1	STROP_RS18615	-1000	1000	1	Sulfur metabolism			1.8.7.1
453	r_0671	R03165	Hydroxymethylbilane[c] -> H2O[c] + Uroporphyrinogen_III[c]	0	STROP_RS19475	0	1000	1	Porphyrin and chlorophyll metabolism			4.2.1.75
454	r_0672	R01394	Hydroxypyruvate[c] -> 2-Hydroxy-3-oxopropanoate[c]	0		0	1000	1	Glyoxylate and dicarboxylate metabolism			5.3.1.22
455	r_0673	r_0673	H+[e] + Hypoxanthine[e] -> H+[c] + Hypoxanthine[c]	0	STROP_RS02105	0	1000	1	Transport			[]
456	r_0674	R04065	NAD+[c] + H2O[c] + Imidazole-4-acetaldehyde[c] -> NADH[c] + 2 H+[c] + Imidazole-4-acetate[c]	0	STROP_RS04190	0	1000	1	Histidine metabolism			1.2.1.3
457	r_0675	R04558	L-Glutamine[c] + N-(5-Phospho-D-1-ribulosylformimino)-5-amino-1-(5-phospho-D-ribosyl)-4-imidazolecarboxamide[c] -> H+[c] + L-Glutamate[c] + 1-(5-Phosphoribosyl)-5-amino-4-imidazolecarboxamide[c] + D-erythro-1-(Imidazol-4-yl)glycerol_3-phosphate[c]	0	(STROP_RS15965 and STROP_RS15990)	0	1000	1	Histidine metabolism			4.1.3.- 2.4.2.-
458	r_0676	R01127	H2O[c] + IMP[c] <=> 1-(5-Phosphoribosyl)-5-formamido-4-imidazolecarboxamide[c]	1	(STROP_RS15965 and STROP_RS15990)	-1000	1000	1	Purine metabolism			2.1.2.3
459	r_0677	R01135	L-Aspartate[c] + GTP[c] + IMP[c] -> 2 H+[c] + Orthophosphate[c] + GDP[c] + N6-(1,2-Dicarboxyethyl)-AMP[c]	0		0	1000	1	Alanine, aspartate and glutamate metabolism; Purine metabolism			6.3.4.4
460	r_0678	R01130	NAD+[c] + H2O[c] + IMP[c] -> NADH[c] + H+[c] + Xanthosine_5-phosphate[c]	0	((STROP_RS19295) or (STROP_RS19300))	0	1000	1	Purine metabolism			1.1.1.205
461	r_0679	R01132	5-Phospho-alpha-D-ribose_1-diphosphate[c] + Hypoxanthine[c] -> Pyrophosphate[c] + IMP[c]	0	STROP_RS21735	0	1000	1	Purine metabolism			2.4.2.8
462	r_0680	R02678	NAD+[c] + H2O[c] + Indole-3-acetaldehyde[c] -> NADH[c] + 2 H+[c] + Indole-3-acetate[c]	0	STROP_RS04190	0	1000	1	Tryptophan metabolism			1.2.1.3
463	r_0682	R01126	H2O[c] + IMP[c] -> H+[c] + Orthophosphate[c] + Inosine[c]	0	STROP_RS01170	0	1000	1	Purine metabolism			3.1.3.5
464	r_0685	R01770	H2O[c] + Inosine[c] -> D-Ribose[c] + Hypoxanthine[c]	0	STROP_RS06640	0	1000	1	Purine metabolism			3.2.2.1
465	r_0689	R01900	Isocitrate[c] <=> H2O[c] + cis-Aconitate[c]	1	STROP_RS15330	-1000	1000	1	Citrate cycle (TCA cycle); Glyoxylate and dicarboxylate metabolism			4.2.1.3
466	r_0691	R01899	NADP+[c] + Isocitrate[c] <=> H+[c] + NADPH[c] + Oxalosuccinate[c]	1	STROP_RS19075	-1000	1000	1	Citrate cycle (TCA cycle)			1.1.1.42
467	r_0692	R00267	NADP+[c] + Isocitrate[c] <=> CO2[c] + NADPH[c] + 2-Oxoglutarate[c]	1	STROP_RS19075	-1000	1000	1	Glutathione metabolism			1.1.1.42
468	r_0693	R01123	Isopentenyl_diphosphate[c] <=> Dimethylallyl_diphosphate[c]	1	STROP_RS22410	-1000	1000	1	Terpenoid backbone biosynthesis			5.3.3.2
469	r_0694	R05884	H+[c] + NADPH[c] + 1-Hydroxy-2-methyl-2-butenyl_4-diphosphate[c] -> Isopentenyl_diphosphate[c] + H2O[c] + NADP+[c]	0	STROP_RS04455	0	1000	1	Terpenoid backbone biosynthesis			1.17.1.2
470	r_0695	R08209	NADH[c] + H+[c] + 1-Hydroxy-2-methyl-2-butenyl_4-diphosphate[c] -> Isopentenyl_diphosphate[c] + NAD+[c] + H2O[c]	0	STROP_RS04455	0	1000	1	Terpenoid backbone biosynthesis			1.17.1.2
471	r_0696	R02404	ATP[c] + CoA[c] + Itaconate[c] -> ADP[c] + Orthophosphate[c] + Itaconyl-CoA[c]	0	((STROP_RS19175) or (STROP_RS19180))	0	1000	1	C5-Branched dibasic acid metabolism			6.2.1.5
472	r_0698	R03239	D-Tagatose_6-phosphate[c] + ITP[c] <=> D-Tagatose_1,6-bisphosphate[c] + IDP[c]	1	STROP_RS16365	-1000	1000	1	Galactose metabolism			2.7.1.11
473	r_0699	R00726	H+[c] + Oxaloacetate[c] + ITP[c] -> CO2[c] + Phosphoenolpyruvate[c] + IDP[c]	0	STROP_RS04365	0	1000	1	Glycolysis/Gluconeogenesis; Citrate cycle (TCA cycle); Pyruvate metabolism			4.1.1.32
474	r_0701	R04444	NAD+[c] + 2 H2O[c] + L-1-Pyrroline-3-hydroxy-5-carboxylate[c] -> NADH[c] + H+[c] + L-erythro-4-Hydroxyglutamate[c]	0	STROP_RS04955	0	1000	1	Arginine and proline metabolism			1.2.1.88
475	r_0702	R04445	2 H2O[c] + NADP+[c] + L-1-Pyrroline-3-hydroxy-5-carboxylate[c] -> H+[c] + NADPH[c] + L-erythro-4-Hydroxyglutamate[c]	0	STROP_RS04955	0	1000	1	Arginine and proline metabolism			1.2.1.88
476	r_0703	R07650	H+[c] + L-2,4-diaminobutanoate[c] <=> CO2[c] + propane-1,3-diamine[c]	1	STROP_RS12835	-1000	1000	1	Glycine, serine and threonine metabolism			4.1.1.86
477	r_0704	R00401	L-Alanine[c] <=> D-Alanine[c]	1	((STROP_RS04065) or (STROP_RS19400))	-1000	1000	1	D-Alanine metabolism			5.1.1.1
478	r_0709	R06171	L-Allothreonine[c] <=> Acetaldehyde[c] + Glycine[c]	1	STROP_RS16305	-1000	1000	1	Glycine, serine and threonine metabolism			4.1.2.5
479	r_0716	R00691	H+[c] + L-Arogenate[c] -> CO2[c] + H2O[c] + L-Phenylalanine[c]	0	STROP_RS22825	0	1000	1	Phenylalanine, tyrosine and tryptophan biosynthesis			4.2.1.51
480	r_0717	R00485	H2O[c] + L-Asparagine[c] -> L-Aspartate[c] + NH3[c]	0	STROP_RS15030	0	1000	1	Alanine, aspartate and glutamate metabolism; Cyanoamino acid metabolism			3.5.1.1
481	r_0719	R00489	H+[c] + L-Aspartate[c] -> CO2[c] + beta-Alanine[c]	0	STROP_RS21595	0	1000	1	beta-Alanine metabolism; Pantothenate and CoA biosynthesis			4.1.1.11 4.1.1.15
482	r_0722	R10147	H+[c] + Pyruvate[c] + L-Aspartate_4-semialdehyde[c] -> H2O[c] + (2S,4S)-4-Hydroxy-2,3,4,5-tetrahydrodipicolinate[c]	0	STROP_RS06980	0	1000	1	Lysine biosynthesis			4.3.3.7
483	r_0723	R02291	NADPH[c] + 4-Phospho-L-aspartate[c] <=> NADP+[c] + Orthophosphate[c] + L-Aspartate_4-semialdehyde[c]	1	((STROP_RS01160) or (STROP_RS17935))	-1000	1000	1	Glycine, serine and threonine metabolism; Lysine biosynthesis; Cysteine and methionine metabolism			1.2.1.11
484	r_0724	R00355	L-Aspartate[c] + 2-Oxoglutarate[c] <=> L-Glutamate[c] + Oxaloacetate[c]	1	STROP_RS15950	-1000	1000	1	Alanine, aspartate and glutamate metabolism; Carbon fixation			2.6.1.1
485	r_0726	R00578	H2O[c] + ATP[c] + L-Aspartate[c] + L-Glutamine[c] -> Pyrophosphate[c] + AMP[c] + L-Glutamate[c] + L-Asparagine[c]	0	((STROP_RS04650) or (STROP_RS12785) or (STROP_RS15305))	0	1000	1	Alanine, aspartate and glutamate metabolism			6.3.5.4
486	r_0727	R00481	L-Aspartate[c] + Oxygen[c] -> H+[c] + H2O2[c] + Iminoaspartate[c]	0	STROP_RS21585	0	1000	1	Nicotinate and nicotinamide metabolism			1.4.3.16
487	r_0729	R00357	H2O[c] + L-Aspartate[c] + Oxygen[c] -> Oxaloacetate[c] + NH3[c] + H2O2[c]	0	STROP_RS21585	0	1000	1	Alanine, aspartate and glutamate metabolism			1.4.3.16
488	r_0730	R01954	ATP[c] + L-Aspartate[c] + L-Citrulline[c] -> Pyrophosphate[c] + AMP[c] + N-(L-Arginino)succinate[c]	0	STROP_RS09540	0	1000	1	Alanine, aspartate and glutamate metabolism; Arginine biosynthesis			6.3.4.5
489	r_0731	R01001	H2O[c] + L-Cystathionine[c] -> 2-Oxobutanoate[c] + L-Cysteine[c] + NH3[c]	0	STROP_RS06395	0	1000	1	Glycine, serine and threonine metabolism; Cysteine and methionine metabolism			4.4.1.1
490	r_0732	R00782	H2O[c] + L-Cysteine[c] -> Pyruvate[c] + NH3[c] + Hydrogen_sulfide[c]	0	STROP_RS06395	0	1000	1	Cysteine and methionine metabolism			4.4.1.1 4.4.1.8
491	r_0736	R00899	H2O[c] + Cys-Gly[c] -> L-Cysteine[c] + Glycine[c]	0	STROP_RS03585	0	1000	1	Glutathione metabolism			3.4.11.2 3.4.11.1
492	r_0737	R02408	H2O[c] + L-Cystine[c] -> Pyruvate[c] + NH3[c] + Thiocysteine[c]	0	STROP_RS06395	0	1000	1	Cysteine and methionine metabolism			4.4.1.1 4.4.1.8
493	r_0738	R05052	2-Oxoglutarate[c] + L-erythro-4-Hydroxyglutamate[c] -> L-Glutamate[c] + D-4-Hydroxy-2-oxoglutarate[c]	0	STROP_RS15950	0	1000	1	Arginine and proline metabolism			2.6.1.1
494	r_0739	R05051	NADH[c] + 2 H+[c] + L-erythro-4-Hydroxyglutamate[c] <=> NAD+[c] + H2O[c] + L-4-Hydroxyglutamate_semialdehyde[c]	1	STROP_RS04955	-1000	1000	1	Arginine and proline metabolism			1.2.1.88
495	r_0742	R00245	NAD+[c] + H2O[c] + L-Glutamate_5-semialdehyde[c] -> NADH[c] + 2 H+[c] + L-Glutamate[c]	0	STROP_RS04955	0	1000	1	Arginine and proline metabolism			1.2.1.88
496	r_0744	R03313	NADPH[c] + L-Glutamyl_5-phosphate[c] -> NADP+[c] + Orthophosphate[c] + L-Glutamate_5-semialdehyde[c]	0	STROP_RS01940	0	1000	1	Arginine and proline metabolism			1.2.1.41
497	r_0745	r_0745	H2O[c] + ATP[c] + L-Glutamate[e] -> H+[c] + L-Glutamate[c] + ADP[c] + Orthophosphate[c]	0	(STROP_RS07175 and STROP_RS07170 and STROP_RS07165 and STROP_RS07180)	0	1000	1	ABC transporters			[]
498	r_0746	R04109	H+[c] + NADPH[c] + L-Glutamyl-tRNA(Glu)[c] -> NADP+[c] + (S)-4-Amino-5-oxopentanoate[c] + tRNA(Glu)[c]	0	STROP_RS01795	0	1000	1	Porphyrin and chlorophyll metabolism			1.2.1.70
499	r_0747	R00253	ATP[c] + L-Glutamate[c] + NH3[c] -> H+[c] + ADP[c] + Orthophosphate[c] + L-Glutamine[c]	0	((STROP_RS16700) or (STROP_RS16735))	0	1000	1	Alanine, aspartate and glutamate metabolism; Nitrogen metabolism; Arginine biosynthesis; Glyoxylate and dicarboxylate metabolism			6.3.1.2
500	r_0751	R00243	NAD+[c] + H2O[c] + L-Glutamate[c] -> NADH[c] + H+[c] + NH3[c] + 2-Oxoglutarate[c]	0	STROP_RS18125	0	1000	1	Arginine biosynthesis; Taurine and hypotaurine metabolism; Alanine, aspartate and glutamate metabolism; Nitrogen metabolism			1.4.1.2
501	r_0752	R00093	NADH[c] + H+[c] + 2-Oxoglutarate[c] + L-Glutamine[c] -> NAD+[c] + 2 L-Glutamate[c]	0	(STROP_RS15860 and STROP_RS15865)	0	1000	1	Alanine, aspartate and glutamate metabolism; Nitrogen metabolism			1.4.1.13 1.4.1.14
502	r_0753	R00114	H+[c] + NADPH[c] + 2-Oxoglutarate[c] + L-Glutamine[c] -> NADP+[c] + 2 L-Glutamate[c]	0	(STROP_RS15860 and STROP_RS15865)	0	1000	1	Alanine, aspartate and glutamate metabolism; Nitrogen metabolism			1.4.1.13 1.4.1.14
503	r_0754	R05578	H+[c] + ATP[c] + L-Glutamate[c] + tRNA(Glu)[c] -> Pyrophosphate[c] + AMP[c] + L-Glutamyl-tRNA(Glu)[c]	0	STROP_RS16925	0	1000	1	Porphyrin and chlorophyll metabolism; Aminoacyl-tRNA biosynthesis			6.1.1.17
504	r_0756	R00768	L-Glutamine[c] + D-Fructose_6-phosphate[c] -> L-Glutamate[c] + D-Glucosamine_6-phosphate[c]	0	STROP_RS18630	0	1000	1	Alanine, aspartate and glutamate metabolism; Amino sugar and nucleotide sugar metabolism			2.6.1.16
505	r_0759	R03184	Oxygen[c] + L-Gulono-1,4-lactone[c] -> H2O2[c] + L-xylo-Hexulonolactone[c]	0	STROP_RS20295	0	1000	1	Ascorbate and aldarate metabolism			1.1.3.8
506	r_0760	R01163	NAD+[c] + H2O[c] + L-Histidinal[c] -> NADH[c] + 2 H+[c] + L-Histidine[c]	0	STROP_RS16005	0	1000	1	Histidine metabolism			1.1.1.23
507	r_0761	R01168	L-Histidine[c] -> NH3[c] + Urocanate[c]	0	STROP_RS05580	0	1000	1	Histidine metabolism			4.3.1.3
508	r_0762	r_0762	H2O[c] + ATP[c] + L-Histidine[e] -> H+[c] + ADP[c] + Orthophosphate[c] + L-Histidine[c]	0	(STROP_RS15755 and STROP_RS15775)	0	1000	1	ABC transporters			[]
509	r_0764	R03013	H2O[c] + L-Histidinol_phosphate[c] -> H+[c] + Orthophosphate[c] + L-Histidinol[c]	0	STROP_RS18690	0	1000	1	Histidine metabolism			3.1.3.15
510	r_0765	R03012	NAD+[c] + L-Histidinol[c] -> NADH[c] + H+[c] + L-Histidinal[c]	0	STROP_RS16005	0	1000	1	Histidine metabolism			1.1.1.23
511	r_0769	r_0769	H2O[c] + ATP[c] + L-Isoleucine[e] -> H+[c] + ADP[c] + Orthophosphate[c] + L-Isoleucine[c]	0	(STROP_RS15755 and STROP_RS15775)	0	1000	1	ABC transporters			[]
512	r_0770	R02199	2-Oxoglutarate[c] + L-Isoleucine[c] <=> (S)-3-Methyl-2-oxopentanoic_acid[c] + L-Glutamate[c]	1	STROP_RS06245	-1000	1000	1	Valine, leucine and isoleucine biosynthesis; Valine, leucine and isoleucine degradation			2.6.1.42
513	r_0772	R00987	H2O[c] + L-Kynurenine[c] -> H+[c] + L-Alanine[c] + Anthranilate[c]	0	STROP_RS17745	0	1000	1	Tryptophan metabolism			3.7.1.3
514	r_0773	R01960	H+[c] + NADPH[c] + Oxygen[c] + L-Kynurenine[c] -> H2O[c] + NADP+[c] + 3-Hydroxy-L-kynurenine[c]	0	STROP_RS17740	0	1000	1	Tryptophan metabolism			1.14.13.9
515	r_0774	r_0774	H2O[c] + ATP[c] + L-Leucine[e] -> H+[c] + ADP[c] + Orthophosphate[c] + L-Leucine[c]	0	(STROP_RS15755 and STROP_RS15775)	0	1000	1	ABC transporters			[]
516	r_0775	R01090	L-Glutamate[c] + 4-Methyl-2-oxopentanoate[c] -> 2-Oxoglutarate[c] + L-Leucine[c]	0	STROP_RS06245	0	1000	1	Valine, leucine and isoleucine biosynthesis; Valine, leucine and isoleucine degradation			2.6.1.42
517	r_0777	R00461	L-Lysine[c] <=> (3S)-3,6-Diaminohexanoate[c]	1	STROP_RS11380	-1000	1000	1	Lysine degradation			5.4.3.2
518	r_0786	R00694	2-Oxoglutarate[c] + L-Phenylalanine[c] <=> L-Glutamate[c] + Phenylpyruvate[c]	1	((STROP_RS16000) or (STROP_RS21445))	-1000	1000	1	Phenylalanine, tyrosine and tryptophan biosynthesis; Phenylalanine metabolism			2.6.1.9
519	r_0787	R00698	Oxygen[c] + L-Phenylalanine[c] -> CO2[c] + H2O[c] + 2-Phenylacetamide[c]	0	STROP_RS10355	0	1000	1	Phenylalanine metabolism			1.11.1.21
520	r_0789	r_0789	H2O[c] + ATP[c] + L-Proline[e] -> H+[c] + ADP[c] + Orthophosphate[c] + L-Proline[c]	0	(STROP_RS08275 and STROP_RS08280 and STROP_RS08285)	0	1000	1	ABC transporters			[]
521	r_0790	R01248	NAD+[c] + L-Proline[c] <=> NADH[c] + H+[c] + (S)-1-Pyrroline-5-carboxylate[c]	1	STROP_RS16360	-1000	1000	1	Arginine and proline metabolism			1.5.1.2
522	r_0791	R01251	NADP+[c] + L-Proline[c] <=> H+[c] + NADPH[c] + (S)-1-Pyrroline-5-carboxylate[c]	1	STROP_RS16360	-1000	1000	1	Arginine and proline metabolism			1.5.1.2
523	r_0794	R03599	2 H+[c] + Reduced_ferredoxin[c] + L-Selenocysteine[c] <=> Oxidized_ferredoxin[c] + L-Alanine[c] + Hydrogen_selenide[c]	1	STROP_RS15415	-1000	1000	1	Selenocompound metabolism			4.4.1.16
524	r_0795	R00220	L-Serine[c] -> Pyruvate[c] + NH3[c]	0	STROP_RS02175	0	1000	1	Glycine, serine and threonine metabolism			4.3.1.19 4.3.1.17
525	r_0796	R01290	L-Serine[c] + L-Homocysteine[c] -> H2O[c] + L-Cystathionine[c]	0	STROP_RS04625	0	1000	1	Glycine, serine and threonine metabolism; Cysteine and methionine metabolism			4.2.1.22
526	r_0797	R00590	L-Serine[c] -> H2O[c] + 2-Aminoacrylate[c]	0	STROP_RS02175	0	1000	1	Cysteine and methionine metabolism			4.3.1.17
527	r_0798	R00891	L-Serine[c] + Hydrogen_sulfide[c] -> H2O[c] + L-Cysteine[c]	0	STROP_RS04625	0	1000	1	Glycine, serine and threonine metabolism			4.2.1.22
528	r_0799	R02722	Indoleglycerol_phosphate[c] + L-Serine[c] <=> D-Glyceraldehyde_3-phosphate[c] + H2O[c] + L-Tryptophan[c]	1	(STROP_RS15880 and STROP_RS15885)	-1000	1000	1	Glycine, serine and threonine metabolism; Phenylalanine, tyrosine and tryptophan biosynthesis			4.2.1.20
529	r_0800	R00674	Indole[c] + L-Serine[c] -> H2O[c] + L-Tryptophan[c]	0	STROP_RS15885	0	1000	1	Phenylalanine, tyrosine and tryptophan biosynthesis			4.2.1.20
530	r_0804	R00751	L-Threonine[c] -> Acetaldehyde[c] + Glycine[c]	0	STROP_RS16305	0	1000	1	Glycine, serine and threonine metabolism			4.1.2.5
531	r_0806	r_0806	H2O[c] + ATP[c] + L-Threonine[e] -> H+[c] + ADP[c] + Orthophosphate[c] + L-Threonine[c]	0	(STROP_RS15755 and STROP_RS15775)	0	1000	1	ABC transporters			[]
532	r_0811	R00678	Oxygen[c] + L-Tryptophan[c] -> L-Formylkynurenine[c]	0	STROP_RS17750	0	1000	1	Tryptophan metabolism			1.13.11.11
533	r_0813	R00734	2-Oxoglutarate[c] + L-Tyrosine[c] <=> L-Glutamate[c] + 3-(4-Hydroxyphenyl)pyruvate[c]	1	((STROP_RS16000) or (STROP_RS21445))	-1000	1000	1	Phenylalanine, tyrosine and tryptophan biosynthesis; Tyrosine metabolism; Novobiocin biosynthesis			2.6.1.9
534	r_0815	r_0815	H2O[c] + ATP[c] + L-Valine[e] -> H+[c] + ADP[c] + Orthophosphate[c] + L-Valine[c]	0	(STROP_RS15755 and STROP_RS15775)	0	1000	1	ABC transporters			[]
535	r_0816	R01214	2-Oxoglutarate[c] + L-Valine[c] <=> 3-Methyl-2-oxobutanoic_acid[c] + L-Glutamate[c]	1	STROP_RS06245	-1000	1000	1	Valine, leucine and isoleucine biosynthesis; Valine, leucine and isoleucine degradation; Pantothenate and CoA biosynthesis			2.6.1.42
536	r_0817	R01434	NAD+[c] + H2O[c] + L-Valine[c] -> NADH[c] + H+[c] + 3-Methyl-2-oxobutanoic_acid[c] + NH3[c]	0	STROP_RS00800	0	1000	1	Valine, leucine and isoleucine degradation			1.4.1.23
537	r_0821	R03858	CoA[c] + 3-Oxotetradecanoyl-CoA[c] -> Acetyl-CoA[c] + Lauroyl-CoA[c]	0	((STROP_RS06835) or (STROP_RS07680))	0	1000	1	Fatty acid metabolism; Fatty acid elongation			2.3.1.16
538	r_0828	r_0828	Magnesium[e] <=> Magnesium[c]	1	STROP_RS03625	-1000	1000	1	Transport			[]
539	r_0832	R01626	Acyl-carrier_protein[c] + Malonyl-CoA[c] <=> CoA[c] + malACP[c]	1	((STROP_RS06000) or (STROP_RS16940))	-1000	1000	1	Fatty acid biosynthesis			2.3.1.39
540	r_0833	r_0833	H2O[c] + ATP[c] + Maltohexaose[e] -> H+[c] + ADP[c] + Orthophosphate[c] + Maltohexaose[c]	0	(STROP_RS04075 and STROP_RS21285)	0	1000	1	ABC transporters			[]
541	r_0834	R00028	H2O[c] + Maltose[c] -> 2 alpha-D-Glucose[c]	0	STROP_RS04060	0	1000	1	Starch and sucrose metabolism			3.2.1.20
542	r_0835	r_0835	H2O[c] + ATP[c] + Maltose[e] -> H+[c] + ADP[c] + Orthophosphate[c] + Maltose[c]	0	STROP_RS21285	0	1000	1	ABC transporters			[]
543	r_0837	r_0837	H2O[c] + ATP[c] + Maltotriose[e] -> H+[c] + ADP[c] + Orthophosphate[c] + Maltotriose[c]	0	(STROP_RS04075 and STROP_RS21285)	0	1000	1	ABC transporters			[]
544	r_0840	r_0840	H2O[c] + ATP[c] + Mannitol[e] -> H+[c] + ADP[c] + Orthophosphate[c] + Mannitol[c]	0	STROP_RS21285	0	1000	1	ABC transporters			[]
545	r_0843	r_0843	H2O[c] + ATP[c] + Melibiose[e] -> H+[c] + ADP[c] + Orthophosphate[c] + Melibiose[c]	0	STROP_RS21285	0	1000	1	ABC transporters			[]
546	r_0844	R00451	H+[c] + meso-2,6-Diaminoheptanedioate[c] -> CO2[c] + L-Lysine[c]	0	STROP_RS18360	0	1000	1	Lysine biosynthesis			4.1.1.20
547	r_0845	R09372	2 H+[c] + 2 NADPH[c] + Methylselenic_acid[c] <=> 2 H2O[c] + 2 NADP+[c] + Methaneselenol[c]	1	((STROP_RS04415) or (STROP_RS23115))	-1000	1000	1	Selenocompound metabolism			1.8.1.9
548	r_0847	R02765	(R)-Methylmalonyl-CoA[c] <=> (S)-Methylmalonyl-CoA[c]	1	STROP_RS18155	-1000	1000	1	Valine, leucine and isoleucine degradation; Glyoxylate and dicarboxylate metabolism; Propanoate metabolism			5.1.99.1
549	r_0848	r_0848	H2O[c] + ATP[c] + Molybdate[e] -> H+[c] + ADP[c] + Orthophosphate[c] + Molybdate[c]	0	(STROP_RS12805 and STROP_RS12810)	0	1000	1	ABC transporters			[]
550	r_0850	R01183	NAD+[c] + myo-Inositol[c] <=> NADH[c] + H+[c] + 2,4,6/3,5-Pentahydroxycyclohexanone[c]	1	STROP_RS11790	-1000	1000	1	Inositol phosphate metabolism; Streptomycin biosynthesis			1.1.1.18
551	r_0851	R03509	N-(5-Phospho-D-ribosyl)anthranilate[c] <=> 1-(2-Carboxyphenylamino)-1-deoxy-D-ribulose_5-phosphate[c]	1	STROP_RS15980	-1000	1000	1	Phenylalanine, tyrosine and tryptophan biosynthesis			5.3.1.24
552	r_0852	R03269	H+[c] + (R)-4-Phosphopantothenoyl-L-cysteine[c] -> CO2[c] + Pantetheine_4-phosphate[c]	0	STROP_RS09385	0	1000	1	Pantothenate and CoA biosynthesis			4.1.1.36
553	r_0853	R01073	5-Phospho-alpha-D-ribose_1-diphosphate[c] + Anthranilate[c] -> Pyrophosphate[c] + N-(5-Phospho-D-ribosyl)anthranilate[c]	0	STROP_RS16520	0	1000	1	Phenylalanine, tyrosine and tryptophan biosynthesis			2.4.2.18
554	r_0854	R04640	5-(5-Phospho-D-ribosylaminoformimino)-1-(5-phosphoribosyl)-imidazole-4-carboxamide[c] -> N-(5-Phospho-D-1-ribulosylformimino)-5-amino-1-(5-phospho-D-ribosyl)-4-imidazolecarboxamide[c]	0	STROP_RS15980	0	1000	1	Histidine metabolism			5.3.1.16
555	r_0855	R01207	N-Acetyl-D-glucosamine[c] <=> N-Acetyl-D-mannosamine[c]	1	STROP_RS16335	-1000	1000	1	Amino sugar and nucleotide sugar metabolism			5.1.3.8
556	r_0856	R02059	H2O[c] + N-Acetyl-D-glucosamine_6-phosphate[c] <=> Acetate[c] + D-Glucosamine_6-phosphate[c]	1	STROP_RS01250	-1000	1000	1	Amino sugar and nucleotide sugar metabolism			3.5.1.25
557	r_0859	R00851	Acyl-CoA[c] + sn-Glycerol_3-phosphate[c] -> CoA[c] + 1-Acyl-sn-glycerol_3-phosphate[c]	0	STROP_RS06490	0	1000	1	Glycerolipid metabolism; Glycerophospholipid metabolism			2.3.1.15
558	r_0865	R01273	H2O[c] + N-Ribosylnicotinamide[c] -> 2 H+[c] + D-Ribose[c] + Nicotinamide[c]	0	STROP_RS06640	0	1000	1	Nicotinate and nicotinamide metabolism			3.2.2.1
559	r_0868	R02734	H2O[c] + N-Succinyl-LL-2,6-diaminoheptanedioate[c] -> Succinate[c] + LL-2,6-Diaminoheptanedioate[c]	0	STROP_RS18865	0	1000	1	Lysine biosynthesis			3.5.1.18
560	r_0869	R04365	H2O[c] + Succinyl-CoA[c] + 2,3,4,5-Tetrahydrodipicolinate[c] -> CoA[c] + N-Succinyl-2-L-amino-6-oxoheptanedioate[c]	0	STROP_RS18870	0	1000	1	Lysine biosynthesis			2.3.1.117
561	r_0870	R02283	2-Oxoglutarate[c] + N-Acetylornithine[c] <=> L-Glutamate[c] + N-Acetyl-L-glutamate_5-semialdehyde[c]	1	STROP_RS09525	-1000	1000	1	Arginine biosynthesis			2.6.1.11
562	r_0871	R02282	L-Glutamate[c] + N-Acetylornithine[c] <=> N-Acetyl-L-glutamate[c] + L-Ornithine[c]	1	STROP_RS09515	-1000	1000	1	Arginine biosynthesis			2.3.1.35
563	r_0872	R05050	NAD+[c] + H2O[c] + N4-Acetylaminobutanal[c] -> NADH[c] + 2 H+[c] + 4-Acetamidobutanoate[c]	0	STROP_RS04190	0	1000	1	Arginine and proline metabolism			1.2.1.3
564	r_0873	R01083	N6-(1,2-Dicarboxyethyl)-AMP[c] <=> AMP[c] + Fumarate[c]	1	((STROP_RS00735) or (STROP_RS11095))	-1000	1000	1	Alanine, aspartate and glutamate metabolism; Purine metabolism			4.3.2.2
565	r_0875	R00103	NAD+[c] + H2O[c] -> AMP[c] + Nicotinamide_D-ribonucleotide[c]	0	((STROP_RS00955) or (STROP_RS18825))	0	1000	1	Nicotinate and nicotinamide metabolism			3.6.1.22
566	r_0878	R02163	NADH[c] + Menaquinone[c] -> NAD+[c] + H+[c] + Menaquinol[c]	0	((STROP_RS02020 and STROP_RS20485 and STROP_RS01965 and STROP_RS01980 and STROP_RS02015 and STROP_RS02040 and STROP_RS03900 and STROP_RS04585 and STROP_RS20460 and STROP_RS20465 and STROP_RS20470 and STROP_RS20475 and STROP_RS02030) or (STROP_RS02020 and STROP_RS20485 and STROP_RS20460 and STROP_RS20465 and STROP_RS20470 and STROP_RS20475 and STROP_RS01965 and STROP_RS02030 and STROP_RS01980 and …	0	1000	1	Oxidative phosphorylation			1.6.5.3 1.6.99.3
567	r_0880	R02016	H+[c] + NADPH[c] + trdox[c] -> NADP+[c] + trdrd[c]	0	((STROP_RS04415) or (STROP_RS23115))	0	1000	1	Pyrimidine metabolism			1.8.1.9
568	r_0881	r_0881	H2O[c] + ATP[c] + Nickel[e] -> H+[c] + ADP[c] + Orthophosphate[c] + Nickel[c]	0	((STROP_RS05635 and STROP_RS05640 and STROP_RS05650) or (STROP_RS13045 and STROP_RS13050 and STROP_RS13055 and STROP_RS13060))	0	1000	1	ABC transporters			[]
569	r_0882	R01268	H2O[c] + Nicotinamide[c] -> NH3[c] + Nicotinate[c]	0	STROP_RS05530	0	1000	1	Nicotinate and nicotinamide metabolism			3.5.1.19
570	r_0883	R02323	H2O[c] + Nicotinamide_D-ribonucleotide[c] -> Orthophosphate[c] + N-Ribosylnicotinamide[c]	0	STROP_RS01170	0	1000	1	Nicotinate and nicotinamide metabolism			3.1.3.5
571	r_0885	R03346	H2O[c] + Nicotinate_D-ribonucleotide[c] -> H+[c] + Orthophosphate[c] + Nicotinate_D-ribonucleoside[c]	0	STROP_RS01170	0	1000	1	Nicotinate and nicotinamide metabolism			3.1.3.5
572	r_0886	R01724	H2O[c] + H+[c] + ATP[c] + 5-Phospho-alpha-D-ribose_1-diphosphate[c] + Nicotinate[c] -> Pyrophosphate[c] + ADP[c] + Orthophosphate[c] + Nicotinate_D-ribonucleotide[c]	0	STROP_RS05535	0	1000	1	Nicotinate and nicotinamide metabolism			6.3.4.21
573	r_0889	R03348	3 H+[c] + 5-Phospho-alpha-D-ribose_1-diphosphate[c] + Pyridine-2,3-dicarboxylate[c] -> Pyrophosphate[c] + CO2[c] + Nicotinate_D-ribonucleotide[c]	0	STROP_RS21580	0	1000	1	Nicotinate and nicotinamide metabolism			2.4.2.19
574	r_0890	r_0890	H+[e] + Nitrate[e] -> H+[c] + Nitrate[c]	0	((STROP_RS00880 and STROP_RS00885) or (STROP_RS19440))	0	1000	1	Transport			[]
575	r_0891	r_0891	H+[e] + Nitrite[e] -> H+[c] + Nitrite[c]	0	((STROP_RS00880 and STROP_RS00885) or (STROP_RS19440))	0	1000	1	Transport			[]
576	r_0892	R02165	2 H+[c] + Menaquinol[c] + Nitrate[c] -> H2O[c] + Nitrite[c] + Menaquinone[c]	0	((STROP_RS19460) or (STROP_RS00890 and STROP_RS00895 and STROP_RS00900 and STROP_RS00905))	0	1000	1	Nitrogen metabolism			1.7.99.4
577	r_0894	R02320	Phosphoenolpyruvate[c] + NDP[c] -> Pyruvate[c] + Nucleoside_triphosphate[c]	0	STROP_RS15830	0	1000	1	Pyruvate metabolism			2.7.1.40
578	r_0895	R03217	L-Cysteine[c] + O-Acetyl-L-homoserine[c] -> H+[c] + Acetate[c] + L-Cystathionine[c]	0	STROP_RS04665	0	1000	1	Cysteine and methionine metabolism			2.5.1.48
579	r_0896	R05086	H2O[c] + O-Phospho-4-hydroxy-L-threonine[c] -> H+[c] + Orthophosphate[c] + 4-Hydroxy-L-threonine[c]	0	((STROP_RS01340) or (STROP_RS18350))	0	1000	1	Vitamin B6 metabolism			4.2.3.1
580	r_0897	R05085	2-Oxoglutarate[c] + O-Phospho-4-hydroxy-L-threonine[c] <=> L-Glutamate[c] + 2-Oxo-3-hydroxy-4-phosphobutanoate[c]	1	STROP_RS02135	-1000	1000	1	Vitamin B6 metabolism			2.6.1.52
581	r_0898	R01466	H2O[c] + O-Phospho-L-homoserine[c] -> H+[c] + Orthophosphate[c] + L-Threonine[c]	0	((STROP_RS01340) or (STROP_RS18350))	0	1000	1	Glycine, serine and threonine metabolism			4.2.3.1
582	r_0899	R00582	H2O[c] + O-Phospho-L-serine[c] -> H+[c] + Orthophosphate[c] + L-Serine[c]	0		0	1000	1	Methane metabolism			3.1.3.3
583	r_0900	R04944	L-Selenocysteine[c] + O-Phosphorylhomoserine[c] -> H+[c] + Orthophosphate[c] + L-Selenocystathionine[c]	0	STROP_RS04665	0	1000	1	Selenocompound metabolism			2.5.1.48
584	r_0901	R03260	L-Cysteine[c] + O-Succinyl-L-homoserine[c] -> H+[c] + L-Cystathionine[c] + Succinate[c]	0	STROP_RS04665	0	1000	1	Cysteine and methionine metabolism			2.5.1.48
585	r_0902	R01288	Hydrogen_sulfide[c] + O-Succinyl-L-homoserine[c] <=> H+[c] + L-Homocysteine[c] + Succinate[c]	1	STROP_RS04665	-1000	1000	1	Cysteine and methionine metabolism; Sulfur metabolism			2.5.1.48
586	r_0903	R00999	H2O[c] + O-Succinyl-L-homoserine[c] -> 2-Oxobutanoate[c] + H+[c] + NH3[c] + Succinate[c]	0	STROP_RS04665	0	1000	1	Cysteine and methionine metabolism			2.5.1.48
587	r_0904	R03132	Thiosulfate[c] + O-Acetyl-L-serine[c] -> Acetate[c] + S-Sulfo-L-cysteine[c]	0	STROP_RS05560	0	1000	1	Cysteine and methionine metabolism			2.5.1.47
588	r_0905	R00897	O-Acetyl-L-serine[c] + Hydrogen_sulfide[c] -> H+[c] + L-Cysteine[c] + Acetate[c]	0	((STROP_RS20605) or (STROP_RS05560))	0	1000	1	Cysteine and methionine metabolism; Sulfur metabolism			2.5.1.47
589	r_0906	R02026	trdrd[c] + Thiosulfate[c] + O-Acetyl-L-homoserine[c] -> trdox[c] + Acetate[c] + Sulfite[c] + L-Homocysteine[c]	0	STROP_RS04665	0	1000	1	Cysteine and methionine metabolism			2.5.1.48
590	r_0909	R07768	H+[c] + 2 S-Adenosyl-L-methionine[c] + ocACP[c] + 2 Sulfur_donor[c] -> 2 L-Methionine[c] + 2 5-Deoxyadenosine[c] + lipoylACP[c]	0	STROP_RS16680	0	1000	1	Lipoic acid metabolism			2.8.1.8
591	r_0910	R04960	H+[c] + malACP[c] + ocACP[c] -> CO2[c] + 3odecACP[c] + Acyl-carrier_protein[c]	0	STROP_RS16955	0	1000	1	Fatty acid biosynthesis			2.3.1.179
592	r_0911	R04959	H+[c] + NADPH[c] + toct2eACP[c] <=> NADP+[c] + ocACP[c]	1	STROP_RS15145	-1000	1000	1	Fatty acid biosynthesis			1.3.1.10 1.3.1.9
593	r_0912	R04958	NADH[c] + H+[c] + toct2eACP[c] <=> NAD+[c] + ocACP[c]	1	STROP_RS15145	-1000	1000	1	Fatty acid biosynthesis			1.3.1.10 1.3.1.9
594	r_0913	R03778	CoA[c] + 3-Oxodecanoyl-CoA[c] -> Acetyl-CoA[c] + Octanoyl-CoA[c]	0	((STROP_RS06835) or (STROP_RS07680))	0	1000	1	Fatty acid metabolism; Fatty acid elongation			2.3.1.16
595	r_0914	R04014	H2O[c] + ddcaACP[c] -> H+[c] + Acyl-carrier_protein[c] + Dodecanoic_acid[c]	0	STROP_RS13875	0	1000	1	Fatty acid biosynthesis			3.1.2.14
596	r_0915	R08159	H2O[c] + tdecACP[c] -> H+[c] + Acyl-carrier_protein[c] + Tetradecanoic_acid[c]	0	STROP_RS13875	0	1000	1	Fatty acid biosynthesis			3.1.2.14
597	r_0916	R01706	H2O[c] + hexdecACP[c] -> H+[c] + Acyl-carrier_protein[c] + Hexadecanoic_acid[c]	0	STROP_RS13875	0	1000	1	Fatty acid biosynthesis			3.1.2.14
598	r_0917	R08163	H2O[c] + Octadecanoyl-ACP[c] -> 2 H+[c] + Acyl-carrier_protein[c] + Octadecanoic_acid[c]	0	STROP_RS13875	0	1000	1	Fatty acid biosynthesis			3.1.2.14
599	r_0918	R02814	H2O[c] + Octadecenoyl-ACP[c] -> H+[c] + Acyl-carrier_protein[c] + Octadecenoic_acid[c]	0	STROP_RS13875	0	1000	1	Fatty acid biosynthesis			3.1.2.14
600	r_0919	R00965	H+[c] + Orotidine_5-phosphate[c] -> CO2[c] + UMP[c]	0	STROP_RS09365	0	1000	1	Pyrimidine metabolism			4.1.1.23
601	r_0921	r_0921	H2O[c] + ATP[c] + Orthophosphate[e] -> H+[c] + ADP[c] + 2 Orthophosphate[c]	0	(STROP_RS01455 and STROP_RS01465 and STROP_RS01470)	0	1000	1	ABC transporters			[]
602	r_0922	R00268	H+[c] + Oxalosuccinate[c] <=> CO2[c] + 2-Oxoglutarate[c]	1	STROP_RS19075	-1000	1000	1	Citrate cycle (TCA cycle)			1.1.1.42
603	r_0923	r_0923	Oxygen[e] <=> Oxygen[c]	1		-1000	1000	1	Transport			[]
604	r_0924	R02565	NAD+[c] + H2O[c] + Betaine_aldehyde[c] -> NADH[c] + 2 H+[c] + Betaine[c]	0	STROP_RS08270	0	1000	1	Glycine, serine and threonine metabolism			1.2.1.8
605	r_0925	R02566	H2O[c] + NADP+[c] + Betaine_aldehyde[c] -> 2 H+[c] + NADPH[c] + Betaine[c]	0	STROP_RS08270	0	1000	1	Glycine, serine and threonine metabolism			1.2.1.8
606	r_0926	R01280	H+[c] + ATP[c] + CoA[c] + Hexadecanoic_acid[c] <=> Pyrophosphate[c] + AMP[c] + Palmitoyl-CoA[c]	1	((STROP_RS05910) or (STROP_RS13285))	-1000	1000	1	Fatty acid metabolism; Fatty acid biosynthesis			6.2.1.3
607	r_0927	R01274	H2O[c] + Palmitoyl-CoA[c] -> H+[c] + CoA[c] + Hexadecanoic_acid[c]	0	STROP_RS15825	0	1000	1	Polyunsaturated fatty acid biosynthesis			3.1.2.2/3.1.2..-
608	r_0928	R08174	H2O[c] + Stearoyl-CoA[c] <=> H+[c] + CoA[c] + Octadecanoic_acid[c]	1	STROP_RS15825	-1000	1000	1	Polyunsaturated fatty acid biosynthesis			3.1.2.2/3.1.2..-
609	r_0929	R08176	H2O[c] + Oleoyl-CoA[c] -> H+[c] + CoA[c] + Octadecenoic_acid[c]	0	STROP_RS15825	0	1000	1	Polyunsaturated fatty acid biosynthesis			3.1.2.2/3.1.2..-
610	r_0933	r_0933	6 NADH[c] + 17 H+[c] + 6 NADPH[c] + Propanoyl-CoA[c] + 6 malACP[c] -> 6 CO2[c] + 6 NAD+[c] + 5 H2O[c] + 6 NADP+[c] + CoA[c] + 6 Acyl-carrier_protein[c] + Pentadecanoic_acid[c]	0		0	1000	1	Fatty acid biosynthesis, C15			[]
611	r_0934	R04519	2 H+[c] + uaagmdaa[c] + glcNAcMur2Acnd[c] <=> Undecaprenyl_diphosphate[c] + glcNAcMur_2Acnd[c]	1	((STROP_RS00235) or (STROP_RS16115))	-1000	1000	1	Peptidoglycan Biosynthesis			2.4.1.129
612	r_0936	R09838	4 H+[c] + NADPH[c] + Oxygen[c] + Phenylacetyl-CoA[c] <=> H2O[c] + NADP+[c] + 2-(1,2-Epoxy-1,2-dihydrophenyl)acetyl-CoA[c]	1	(STROP_RS20505 and STROP_RS20510 and STROP_RS20515 and STROP_RS20525)	-1000	1000	1	Phenylalanine metabolism			1.14.13.149
613	r_0939	R00345	CO2[c] + H2O[c] + Phosphoenolpyruvate[c] -> 2 H+[c] + Oxaloacetate[c] + Orthophosphate[c]	0	STROP_RS04475	0	1000	1	Pyruvate metabolism; Methane metabolism; Carbon fixation			4.1.1.31
614	r_0940	R01799	CTP[c] + 1,2-Diacyl-sn-glycerol_3-phosphate[c] <=> Pyrophosphate[c] + CDP-diacylglycerol[c]	1	STROP_RS06690	-1000	1000	1	Glycerophospholipid metabolism			2.7.7.41
615	r_0942	R02029	H2O[c] + Phosphatidylglycerophosphate[c] -> H+[c] + Orthophosphate[c] + Phosphatidylglycerol[c]	0		0	1000	1	Glycerophospholipid metabolism			3.1.3.27
616	r_0943	R02055	H+[c] + Phosphatidylserine[c] <=> CO2[c] + Phosphatidylethanolamine[c]	1	STROP_RS19255	-1000	1000	1	Glycine, serine and threonine metabolism; Glycerophospholipid metabolism			4.1.1.65
617	r_0944	R05630	Undecaprenyl_phosphate[c] + UDP-N-acetylmuramoyl-L-alanyl-D-glutamyl-6-carboxy-L-lysyl-D-alanyl-D-alanine[c] <=> UMP[c] + uagmda[c]	1	STROP_RS16100	-1000	1000	1	Peptidoglycan Biosynthesis			2.7.8.13
618	r_0945	R03460	Phosphoenolpyruvate[c] + Shikimate_3-phosphate[c] <=> H+[c] + Orthophosphate[c] + 5-O-(1-Carboxyvinyl)-3-phosphoshikimate[c]	1	((STROP_RS14960) or (STROP_RS18680))	-1000	1000	1	Phenylalanine, tyrosine and tryptophan biosynthesis			2.5.1.19
619	r_0946	R01826	H2O[c] + Phosphoenolpyruvate[c] + D-Erythrose_4-phosphate[c] -> H+[c] + Orthophosphate[c] + 2-Dehydro-3-deoxy-D-arabino-heptonate_7-phosphate[c]	0	((STROP_RS16310) or (STROP_RS17955))	0	1000	1	Phenylalanine, tyrosine and tryptophan biosynthesis; Salinosporamides biosynthesis			2.5.1.54
620	r_0947	R00660	Phosphoenolpyruvate[c] + UDP-N-acetyl-D-glucosamine[c] -> H+[c] + Orthophosphate[c] + UDP-N-acetyl-3-(1-carboxyvinyl)-D-glucosamine[c]	0	STROP_RS16565	0	1000	1	Peptidoglycan Biosynthesis; Amino sugar and nucleotide sugar metabolism			2.5.1.7
621	r_0951	R04035	H2O[c] + Phosphoribosyl-ATP[c] -> Pyrophosphate[c] + Phosphoribosyl-AMP[c]	0	STROP_RS09465	0	1000	1	Histidine metabolism			3.6.1.31
622	r_0953	R10122	H+[c] + NADPH[c] + enopimACPme[c] -> NADP+[c] + pimACPme[c]	0	STROP_RS15145	0	1000	1	Biotin metabolism			1.3.1.10 1.3.1.9
623	r_0954	r_0954	H+[e] + Orthophosphate[e] -> H+[c] + Orthophosphate[c]	0	STROP_RS01440	0	1000	1	Transport			[]
624	r_0955	R05000	4-Hydroxybenzoate[c] + all_trans_Polyprenyl_diphosphate[c] -> Pyrophosphate[c] + 2 H+[c] + 4-Hydroxy-3-polyprenylbenzoate[c]	0	STROP_RS20625	0	1000	1	Ubiquinone and other terpenoid-quinone biosynthesis			2.5.1.39
625	r_0957	r_0957	H+[e] + Potassium[c] -> H+[c] + Potassium[e]	0	((STROP_RS01875 and STROP_RS01880) or (STROP_RS07465 and STROP_RS07470))	0	1000	1	Transport			[]
626	r_0958	r_0958	Potassium[e] <=> Potassium[c]	1	STROP_RS17775	-1000	1000	1	Transport			[]
627	r_0959	R05177	H+[c] + Precorrin_8X[c] -> Hydrogenobyrinate[c]	0	STROP_RS12675	0	1000	1	Porphyrin and chlorophyll metabolism			5.4.99.61
628	r_0960	R01373	H+[c] + Prephenate[c] <=> CO2[c] + H2O[c] + Phenylpyruvate[c]	1	STROP_RS22825	-1000	1000	1	Phenylalanine, tyrosine and tryptophan biosynthesis			4.2.1.51
629	r_0961	R01728	NAD+[c] + Prephenate[c] -> CO2[c] + NADH[c] + 3-(4-Hydroxyphenyl)pyruvate[c]	0	STROP_RS18890	0	1000	1	Phenylalanine, tyrosine and tryptophan biosynthesis; Novobiocin biosynthesis			1.3.1.12
630	r_0962	R07270	Prephytoene_diphosphate[c] -> Pyrophosphate[c] + all-trans-Phytoene[c]	0	STROP_RS22425	0	1000	1	Carotenoid biosynthesis			2.5.1.32
631	r_0963	R04218	Prephytoene_diphosphate[c] -> Pyrophosphate[c] + 15-cis-Phytoene[c]	0	STROP_RS22425	0	1000	1	Carotenoid biosynthesis			2.5.1.32
632	r_0964	R10507	FAD[c] + L-Proline[c] -> (S)-1-Pyrroline-5-carboxylate[c] + FADH2[c]	0	STROP_RS01725	0	1000	1	Arginine and proline metabolism			1.5.-.-
633	r_0966	R00927	2-Methylacetoacetyl-CoA[c] + CoA[c] <=> Acetyl-CoA[c] + Propanoyl-CoA[c]	1	((STROP_RS06835) or (STROP_RS07680))	-1000	1000	1	Valine, leucine and isoleucine degradation			2.3.1.16
634	r_0967	R01859	ATP[c] + Propanoyl-CoA[c] + HCO3-[c] -> H+[c] + ADP[c] + Orthophosphate[c] + (S)-Methylmalonyl-CoA[c]	0	((STROP_RS04340 and STROP_RS21830) or (STROP_RS04300))	0	1000	1	Valine, leucine and isoleucine degradation; Glyoxylate and dicarboxylate metabolism; Propanoate metabolism			6.4.1.3
635	r_0968	R00924	Propanoyl-CoA[c] + FAD[c] <=> Propenoyl-CoA[c] + FADH2[c]	1	((STROP_RS07855) or (STROP_RS21820))	-1000	1000	1	beta-Alanine metabolism			1.3.8.7
636	r_0969	R04432	Propanoyl-CoA[c] + Electron-transferring_flavoprotein[c] <=> 2 H+[c] + Propenoyl-CoA[c] + Reduced_electron-transferring_flavoprotein[c]	1	((STROP_RS07855) or (STROP_RS21820))	-1000	1000	1	Propanoate metabolism			1.3.8.7
637	r_0970	R00921	H+[c] + Propanoyl-CoA[c] + Orthophosphate[c] -> CoA[c] + Propanoyl_phosphate[c]	0	STROP_RS18555	0	1000	1	Propanoate metabolism			2.3.1.8
638	r_0971	R00926	CoA[c] + Propionyladenylate[c] <=> AMP[c] + Propanoyl-CoA[c]	1	STROP_RS20375	-1000	1000	1	Propanoate metabolism			6.2.1.1
639	r_0972	R07767	2 S-Adenosyl-L-methionine[c] + 2 Sulfur_donor[c] + Protein_N6-(octanoyl)lysine[c] -> 2 L-Methionine[c] + 2 5-Deoxyadenosine[c] + Protein_N6-(lipoyl)lysine[c]	0	STROP_RS16680	0	1000	1	Lipoic acid metabolism			2.8.1.8
640	r_0974	R05510	H2O[c] + Protoanemonin[c] -> H+[c] + cis-Acetylacrylate[c]	0	STROP_RS04550	0	1000	1	Chlorocyclohexane and chlorobenzene degradation			3.1.1.45
641	r_0975	R00310	Fe2+[c] + Protoporphyrin[c] -> 2 H+[c] + Heme[c]	0	STROP_RS15140	0	1000	1	Porphyrin and chlorophyll metabolism			4.99.1.1
642	r_0976	R07411	trans,trans-Farnesyl_diphosphate[c] + H2O[c] + Heme[c] -> Pyrophosphate[c] + Heme_O[c]	0	STROP_RS15460	0	1000	1	Porphyrin and chlorophyll metabolism			2.5.1.-
643	r_0977	r_0977	H+[e] <=> H+[c]	1		-1000	1000	1	Transport			[]
644	r_0979	R00277	H2O[c] + Oxygen[c] + Pyridoxamine_phosphate[c] -> NH3[c] + H2O2[c] + Pyridoxal_phosphate[c]	0	STROP_RS02145	0	1000	1	Vitamin B6 metabolism			1.4.3.5
645	r_0980	R01710	H2O[c] + Oxygen[c] + Pyridoxamine[c] -> NH3[c] + H2O2[c] + Pyridoxal[c]	0	STROP_RS02145	0	1000	1	Vitamin B6 metabolism			1.4.3.5
646	r_0981	R00278	Oxygen[c] + Pyridoxine_phosphate[c] -> H2O2[c] + Pyridoxal_phosphate[c]	0	STROP_RS02145	0	1000	1	Vitamin B6 metabolism			1.4.3.5
647	r_0982	R01711	Oxygen[c] + Pyridoxine[c] -> H2O2[c] + Pyridoxal[c]	0	STROP_RS02145	0	1000	1	Vitamin B6 metabolism			1.4.3.5
648	r_0983	R00004	Pyrophosphate[c] + H2O[c] -> 2 H+[c] + 2 Orthophosphate[c]	0	((STROP_RS20315) or (STROP_RS21755))	0	1000	1	Oxidative Phosphorylation			3.6.1.1
649	r_0984	R08648	2-Oxobutanoate[c] + H+[c] + Pyruvate[c] -> CO2[c] + (S)-2-Aceto-2-hydroxybutanoate[c]	0	(STROP_RS06210 and STROP_RS06215)	0	1000	1	Valine, leucine and isoleucine biosynthesis			2.2.1.6
650	r_0985	R00006	H+[c] + 2 Pyruvate[c] -> CO2[c] + 2-Acetolactate[c]	0	(STROP_RS06210 and STROP_RS06215)	0	1000	1	Pantothenate and CoA biosynthesis			2.2.1.6
651	r_0987	R00014	Pyruvate[c] + Thiamin_diphosphate[c] <=> CO2[c] + 2-(alpha-Hydroxyethyl)thiamine_diphosphate[c]	1	((STROP_RS06155) or (STROP_RS10555 and STROP_RS10560))	-1000	1000	1	Glycolysis/Gluconeogenesis; Citrate cycle (TCA cycle); Pyruvate metabolism			1.2.4.1
652	r_0989	R00621	2-Oxoglutarate[c] + Thiamin_diphosphate[c] -> CO2[c] + 3-Carboxy-1-hydroxypropyl-ThPP[c]	0	STROP_RS18545	0	1000	1	Citrate cycle (TCA cycle)			1.2.4.2
653	r_0990	R00647	H+[c] + Ascorbate[c] <=> L-xylo-Hexulonolactone[c]	1	STROP_RS20295	-1000	1000	1	Ascorbate and aldarate metabolism			1.1.3.8
654	r_0991	R02670	4 Oxygen[c] + 2 3-Hydroxyanthranilate[c] <=> 2 H+[c] + 2 H2O2[c] + Cinnavalininate[c] + 2 O2-[c]	1	STROP_RS10355	-1000	1000	1	Tryptophan metabolism			1.11.1.21
655	r_0994	R03270	H+[c] + Lipoamide-E[c] + 2-(alpha-Hydroxyethyl)thiamine_diphosphate[c] <=> S-Acetyldihydrolipoamide-E[c] + Thiamin_diphosphate[c]	1	((STROP_RS06155) or (STROP_RS10555 and STROP_RS10560))	-1000	1000	1	Glycolysis/Gluconeogenesis; Citrate cycle (TCA cycle); Pyruvate metabolism			1.2.4.1
656	r_0995	R03316	H+[c] + Lipoamide-E[c] + 3-Carboxy-1-hydroxypropyl-ThPP[c] -> Thiamin_diphosphate[c] + S-Succinyldihydrolipoamide-E[c]	0	STROP_RS18545	0	1000	1	Citrate cycle (TCA cycle)			1.2.4.2
657	r_0997	R03472	H2O[c] + Aminoimidazole_ribotide[c] + S-Adenosyl-L-methionine[c] -> 3 H+[c] + Orthophosphate[c] + 4-Amino-5-hydroxymethyl-2-methylpyrimidine[c] + L-Methionine[c] + 5-Deoxyadenosine[c] + Formate[c] + CO[c]	0	STROP_RS19535	0	1000	1	Thiamine metabolism			4.1.99.17
658	r_1001	R04326	H2O[c] + 5,10-Methenyltetrahydrofolate[c] + 5-Phosphoribosylglycinamide[c] -> 2 H+[c] + Tetrahydrofolate[c] + 5-Phosphoribosyl-N-formylglycinamide[c]	0	STROP_RS19150	0	1000	1	One carbon pool by folate			2.1.2.2
659	r_1005	R04951	H2O[c] + R-S-Cysteinylglycine[c] -> H+[c] + Glycine[c] + S-Substituted_L-cysteine[c]	0	STROP_RS03585	0	1000	1	Glutathione metabolism			3.4.11.2 3.4.11.1
660	r_1011	R05225	4 H2O[c] + 4 ATP[c] + 4 L-Glutamine[c] + Adenosyl_cobyrinate-a,c-diamide[c] -> 3 H+[c] + 4 L-Glutamate[c] + 4 ADP[c] + 4 Orthophosphate[c] + Adenosyl_cobyrinate-hexaamide[c]	0	STROP_RS17865	0	1000	1	Porphyrin and chlorophyll metabolism			6.3.5.10
661	r_1012	R05237	H2O[c] + trans-3-Chloroallyl_aldehyde[c] -> 3 H+[c] + trans-3-Chloroacrylic_acid[c]	0	STROP_RS04190	0	1000	1	Chloroalkane and chloroalkene degradation			1.2.1.3
662	r_1013	R05238	H2O[c] + cis-3-Chloroallyl_aldehyde[c] -> 3 H+[c] + cis-3-Chloroacrylic_acid[c]	0	STROP_RS04190	0	1000	1	Chloroalkane and chloroalkene degradation			1.2.1.3
663	r_1021	R05511	H2O[c] + cis-2-Chloro-4-carboxymethylenebut-2-en-1,4-olide[c] -> H+[c] + 2-Chloromaleylacetate[c]	0	STROP_RS04550	0	1000	1	Chlorocyclohexane and chlorobenzene degradation			3.1.1.45
664	r_1024	R05611	Isopentenyl_diphosphate[c] + all-trans-Heptaprenyl_diphosphate[c] -> Pyrophosphate[c] + all-trans-octaprenyl_diphosphate[c]	0	STROP_RS20415	0	1000	1	Biosynthesis of steroids			2.5.1.-
665	r_1029	R05814	Cobalt-precorrin_8[c] <=> Cobyrinate[c]	1	STROP_RS12675	-1000	1000	1	Porphyrin and chlorophyll metabolism			5.4.99.60
666	r_1040	R06917	NAD+[c] + 1-Hydroxymethylnaphthalene[c] -> NADH[c] + H+[c] + 1-Naphthaldehyde[c]	0	STROP_RS13085	0	1000	1	Naphthalene degradation			1.1.1.1
667	r_1041	R06927	NAD+[c] + (2-Naphthyl)methanol[c] -> NADH[c] + H+[c] + 2-Naphthaldehyde[c]	0	STROP_RS13085	0	1000	1	Naphthalene degradation			1.1.1.1
668	r_1044	R07412	H2O[c] + Heme_O[c] <=> 4 H+[c] + Heme_A[c]	1	STROP_RS15445	-1000	1000	1	Porphyrin and chlorophyll metabolism			cytochrome oxidase (COX15)
669	r_1048	R07541	gamma-Carotene[c] -> 4 H+[c] + Chlorobactene[c]	0	STROP_RS01230	0	1000	1	Carotenoid biosynthesis, Sioxanthin biosynthesis			gamma-carotene desaturase(crtU)
670	r_1060	R07857	beta-Carotene[c] -> 4 H+[c] + beta-Isorenieratene[c]	0	STROP_RS01230	0	1000	1	Carotenoid biosynthesis			gamma-carotene desaturase(crtU)
671	r_1061	R07858	beta-Isorenieratene[c] -> 4 H+[c] + Isorenieratene[c]	0	STROP_RS01230	0	1000	1	Carotenoid biosynthesis			gamma-carotene desaturase(crtU)
672	r_1063	R07891	CoA[c] + 3-Oxo-OPC8-CoA[c] -> Acetyl-CoA[c] + OPC6-CoA[c]	0	((STROP_RS06835) or (STROP_RS07680))	0	1000	1	alpha-Linolenic acid metabolism			2.3.1.16
673	r_1064	R07895	CoA[c] + 3-Oxo-OPC6-CoA[c] -> Acetyl-CoA[c] + OPC4-CoA[c]	0	((STROP_RS06835) or (STROP_RS07680))	0	1000	1	alpha-Linolenic acid metabolism			2.3.1.16
674	r_1065	R07899	CoA[c] + 3-Oxo-OPC4-CoA[c] -> Acetyl-CoA[c] + (+)-7-Isojasmonic_acid_CoA[c]	0	((STROP_RS06835) or (STROP_RS07680))	0	1000	1	alpha-Linolenic acid metabolism			2.3.1.16
675	r_1066	R08092	FAD[c] + 5-Methylhex-4-enoyl-CoA[c] -> (2E)-5-Methylhexa-2,4-dienoyl-CoA[c] + FADH2[c]	0	((STROP_RS00445) or (STROP_RS11360) or (STROP_RS13170) or (STROP_RS13180) or (STROP_RS13470) or (STROP_RS13475))	0	1000	1	Geraniol degradation			1.3.99.-
676	r_1068	R08210	NADH[c] + H+[c] + 1-Hydroxy-2-methyl-2-butenyl_4-diphosphate[c] -> NAD+[c] + H2O[c] + Dimethylallyl_diphosphate[c]	0	STROP_RS04455	0	1000	1	Terpenoid backbone biosynthesis			1.17.1.2
677	r_1069	R09083	Oxygen[c] + flavin_mononucleotide-reduced[c] <=> D-Erythrose_4-phosphate[c] + Dimethylbenzimidazole[c] + Dialurate[c]	1	STROP_RS22460	-1000	1000	1	Riboflavin metabolism			1.13.11.79
678	r_1080	R09395	cPMP[c] + 2 Sulfur_donor[c] <=> 2 H+[c] + Oxygen[c] + Molybdopterin[c]	1	STROP_RS22945	-1000	1000	1	Folate biosynthesis			2.8.1.12
679	r_1081	R09839	CoA[c] + 0.5 Oxygen[c] + 3-Oxo-5,6-dehydrosuberyl-CoA[c] -> 4 H+[c] + 5-Carboxy-2-pentenoyl-CoA[c] + Acetyl-CoA[c]	0	STROP_RS03575	0	1000	1	Phenylalanine metabolism			2.3.1.223
680	r_1083	r_1083	H2O[c] + ATP[c] + Raffinose[e] -> H+[c] + ADP[c] + Orthophosphate[c] + Raffinose[c]	0	STROP_RS21285	0	1000	1	ABC transporters			[]
681	r_1088	R01291	S-Ribosyl-L-homocysteine[c] <=> L-Homocysteine[c] + (4S)-4,5-dihydroxypentan-2,3-dione[c]	1	STROP_RS03310	-1000	1000	1	Cysteine and methionine metabolism			4.4.1.21
682	r_1089	R06983	NAD+[c] + S-(Hydroxymethyl)glutathione[c] <=> NADH[c] + H+[c] + S-Formylglutathione[c]	1	STROP_RS13085	-1000	1000	1	Methane metabolism			1.1.1.284
683	r_1090	R01736	H2O[c] + (R)-S-Lactoylglutathione[c] -> H+[c] + (R)-Lactate[c] + Glutathione[c]	0	STROP_RS09165	0	1000	1	Pyruvate metabolism			3.1.2.6
684	r_1091	R00192	H2O[c] + S-Adenosyl-L-homocysteine[c] <=> Adenosine[c] + L-Homocysteine[c]	1	STROP_RS04895	-1000	1000	1	Cysteine and methionine metabolism			3.3.1.1
685	r_1096	R01942	S-Adenosyl-L-methionine[c] + Caffeoyl-CoA[c] <=> H+[c] + S-Adenosyl-L-homocysteine[c] + Feruloyl-CoA[c]	1	STROP_RS04305	-1000	1000	1	Phenylalanine metabolism			2.1.1.104
686	r_1104	R05181	S-Adenosyl-L-methionine[c] + Precorrin_4[c] -> H+[c] + S-Adenosyl-L-homocysteine[c] + Precorrin_5[c]	0	STROP_RS12700	0	1000	1	Porphyrin and chlorophyll metabolism			2.1.1.133
687	r_1111	R04125	Tetrahydrofolate[c] + S-Aminomethyldihydrolipoylprotein[c] <=> NH3[c] + 5,10-Methylenetetrahydrofolate[c] + Dihydrolipoylprotein[c]	1	STROP_RS16615	-1000	1000	1	Glycine, serine and threonine metabolism; One carbon pool by folate			2.1.2.10
688	r_1112	R02300	H2O[c] + 5,10-Methenyltetrahydrofolate[c] -> H+[c] + 5-Formyltetrahydrofolate[c]	0	STROP_RS16615	0	1000	1	One carbon pool by folate			2.1.2.10
689	r_1118	R09366	H2O[c] + Se-Methyl-L-selenocysteine[c] <=> Pyruvate[c] + NH3[c] + Methaneselenol[c]	1	STROP_RS06395	-1000	1000	1	Selenocompound metabolism			4.4.1.1
690	r_1120	R01827	D-Glyceraldehyde_3-phosphate[c] + Sedoheptulose_7-phosphate[c] <=> beta-D-Fructose_6-phosphate[c] + D-Erythrose_4-phosphate[c]	1	STROP_RS15470	-1000	1000	1	Pentose phosphate pathway			2.2.1.2
691	r_1121	R01641	D-Glyceraldehyde_3-phosphate[c] + Sedoheptulose_7-phosphate[c] <=> D-Ribose_5-phosphate[c] + D-Xylulose_5-phosphate[c]	1	((STROP_RS15465) or (STROP_RS22580))	-1000	1000	1	Pentose phosphate pathway; Carbon fixation			2.2.1.1
692	r_1123	R04770	H2O[c] + L-Selenomethionine[c] -> 2-Oxobutanoate[c] + NH3[c] + Methaneselenol[c]	0	STROP_RS06395	0	1000	1	Selenocompound metabolism			4.4.1.1
693	r_1124	R04773	ATP[c] + L-Selenomethionine[c] + tRNA(Met)[c] -> Pyrophosphate[c] + AMP[c] + Selenomethionyl-tRNA(Met)[c]	0	STROP_RS03950	0	1000	1	Selenocompound metabolism			6.1.1.10
694	r_1126	R02413	NADP+[c] + Shikimate[c] <=> H+[c] + NADPH[c] + 3-Dehydroshikimate[c]	1	STROP_RS09230	-1000	1000	1	Phenylalanine, tyrosine and tryptophan biosynthesis			1.1.1.25
695	r_1128	R01030	H2O[c] + sn-glycero-3-Phosphocholine[c] -> sn-Glycerol_3-phosphate[c] + Choline[c]	0	STROP_RS22780	0	1000	1	Glycerophospholipid metabolism			3.1.4.46
696	r_1129	R01470	H2O[c] + sn-glycero-3-Phosphoethanolamine[c] <=> sn-Glycerol_3-phosphate[c] + Ethanolamine[c]	1	STROP_RS22780	-1000	1000	1	Glycerophospholipid metabolism			3.1.4.46
697	r_1131	r_1131	H+[e] + Sodium[c] -> H+[c] + Sodium[e]	0	STROP_RS10660	0	1000	1	Transport			[]
698	r_1134	r_1134	H2O[c] + ATP[c] + Stachyose[e] -> H+[c] + ADP[c] + Orthophosphate[c] + Stachyose[c]	0	STROP_RS21285	0	1000	1	ABC transporters			[]
699	r_1135	R02222	2 H+[c] + Oxygen[c] + Stearoyl-CoA[c] + 2 Ferrocytochrome_b5[c] -> 2 H2O[c] + Oleoyl-CoA[c] + 2 Ferricytochrome_b5[c]	0	STROP_RS09175	0	1000	1	Polyunsaturated fatty acid biosynthesis			1.14.19.1 1.14.19.2
700	r_1139	R00408	FAD[c] + Succinate[c] <=> Fumarate[c] + FADH2[c]	1	((STROP_RS08615 and STROP_RS08625 and STROP_RS18950) or (STROP_RS08615 and STROP_RS08625 and STROP_RS18945 and STROP_RS18950))	-1000	1000	1	Butanoate metabolism			1.3.5.1 1.3.5.4
701	r_1140	R02164	Succinate[c] + Menaquinone[c] <=> 2 H+[c] + Fumarate[c] + Menaquinol[c]	1	((STROP_RS08615 and STROP_RS08625 and STROP_RS18950) or (STROP_RS08615 and STROP_RS08625 and STROP_RS18945 and STROP_RS18950))	-1000	1000	1	Citrate cycle (TCA cycle); Butanoate metabolism; Oxidative Phosphorylation			1.3.5.4 1.3.5.1
702	r_1141	R00405	ATP[c] + CoA[c] + Succinate[c] <=> Succinyl-CoA[c] + ADP[c] + Orthophosphate[c]	1	(STROP_RS19175 and STROP_RS19180)	-1000	1000	1	Citrate cycle (TCA cycle); Propanoate metabolism			6.2.1.5
703	r_1142	R00829	3-Oxoadipyl-CoA[c] + CoA[c] -> Succinyl-CoA[c] + Acetyl-CoA[c]	0	((STROP_RS06835) or (STROP_RS07680))	0	1000	1	Benzoate degradation			2.3.1.16
704	r_1144	R02571	H+[c] + Glutaryl-CoA[c] + Dihydrolipoamide-E[c] <=> CoA[c] + drsSg[c]	1	STROP_RS16635	-1000	1000	1	Lysine degradation			2.3.1.61
705	r_1145	R00802	H2O[c] + Sucrose[c] -> alpha-D-Glucose[c] + beta-D-Fructose[c]	0	STROP_RS04060	0	1000	1	Starch and sucrose metabolism			3.2.1.20
706	r_1146	R00801	H2O[c] + Sucrose[c] -> D-Fructose[c] + D-Glucose[c]	0	STROP_RS04060	0	1000	1	Galactose metabolism			3.2.1.20
707	r_1147	r_1147	H2O[c] + ATP[c] + Sucrose[e] -> H+[c] + ADP[c] + Orthophosphate[c] + Sucrose[c]	0	(STROP_RS18030 and STROP_RS18035 and STROP_RS18040 and STROP_RS21285)	0	1000	1	ABC transporters			[]
708	r_1148	r_1148	H+[e] + Sulfate[e] -> H+[c] + Sulfate[c]	0	STROP_RS08300	0	1000	1	Transport			[]
709	r_1149	r_1149	Sulfate[e] <=> Sulfate[c]	1		-1000	1000	1	Transport			[]
710	r_1150	R04856	H2O[c] + Sulfatide[c] -> H+[c] + Sulfate[c] + Galactosylceramide[c]	0	STROP_RS14685	0	1000	1	Sphingolipid metabolism			3.1.6.1
711	r_1151	R04968	H+[c] + malACP[c] + tdecACP[c] -> CO2[c] + 3opalmACP[c] + Acyl-carrier_protein[c]	0	STROP_RS16955	0	1000	1	Fatty acid biosynthesis			2.3.1.179
712	r_1152	R04966	NADH[c] + H+[c] + ttetr2eACP[c] -> NAD+[c] + tdecACP[c]	0	STROP_RS15145	0	1000	1	Fatty acid biosynthesis			1.3.1.10 1.3.1.9
713	r_1153	R04967	H+[c] + NADPH[c] + ttetr2eACP[c] -> NADP+[c] + tdecACP[c]	0	STROP_RS15145	0	1000	1	Fatty acid biosynthesis			1.3.1.10 1.3.1.9
714	r_1154	R00942	ATP[c] + L-Glutamate[c] + Tetrahydrofolate[c] -> H+[c] + ADP[c] + Orthophosphate[c] + Tetrahydrofolyl-[Glu](2)[c]	0	STROP_RS17530	0	1000	1	Folate biosynthesis			6.3.2.17
715	r_1155	R04241	3 H+[c] + ATP[c] + L-Glutamate[c] + Tetrahydrofolyl-[Glu](n)(n)[c] <=> ADP[c] + Orthophosphate[c] + Tetrahydrofolyl-[Glu](n)(n+1)[c]	1	STROP_RS17530	-1000	1000	1	Folate biosynthesis			6.3.2.17
716	r_1157	R07177	2 H+[c] + 2 Thiosulfate[c] + Decylubiquinone[c] <=> Tetrathionate[c] + Decylubiquinol[c]	1	STROP_RS10580	-1000	1000	1	Sulfur metabolism			1.8.5.2
717	r_1158	R01931	H+[c] + Thiosulfate[c] + Cyanide[c] <=> Sulfite[c] + Thiocyanate[c]	1	STROP_RS01505	-1000	1000	1	Sulfur metabolism			2.8.1.1
718	r_1160	R01570	H+[c] + Orthophosphate[c] + Thymidine[c] <=> 2-Deoxy-D-ribose_1-phosphate[c] + Thymine[c]	1	STROP_RS04115	-1000	1000	1	Pyrimidine metabolism			2.4.2.4
719	r_1161	R01569	H2O[c] + dTMP[c] -> H+[c] + Orthophosphate[c] + Thymidine[c]	0	STROP_RS01170	0	1000	1	Pyrimidine metabolism			3.1.3.5
720	r_1164	R06412	H2O[c] + trans-2-Methyl-5-isopropylhexa-2,5-dienoyl-CoA[c] -> 3-Hydroxy-2,6-dimethyl-5-methylene-heptanoyl-CoA[c]	0	((STROP_RS13105) or (STROP_RS13165) or (STROP_RS13280) or (STROP_RS22455))	0	1000	1	Limonene and pinene degradation			4.2.1.17
721	r_1165	R05233	NAD+[c] + trans-3-Chloro-2-propene-1-ol[c] -> NADH[c] + H+[c] + trans-3-Chloroallyl_aldehyde[c]	0	STROP_RS13085	0	1000	1	Chloroalkane and chloroalkene degradation			1.1.1.1
722	r_1166	R03291	NAD+[c] + trans-4-Hydroxy-L-proline[c] <=> NADH[c] + H+[c] + L-1-Pyrroline-3-hydroxy-5-carboxylate[c]	1	STROP_RS16360	-1000	1000	1	Arginine and proline metabolism			1.5.1.2
723	r_1167	R03293	NADP+[c] + trans-4-Hydroxy-L-proline[c] <=> H+[c] + NADPH[c] + L-1-Pyrroline-3-hydroxy-5-carboxylate[c]	1	STROP_RS16360	-1000	1000	1	Arginine and proline metabolism			1.5.1.2
724	r_1168	R06783	NADH[c] + H+[c] + Oxygen[c] + trans-Cinnamate[c] -> NAD+[c] + cis-3-(3-Carboxyethenyl)-3,5-cyclohexadiene-1,2-diol[c]	0	STROP_RS15425	0	1000	1	Phenylalanine metabolism			1.14.12.19
725	r_1169	R05612	Isopentenyl_diphosphate[c] + all-trans-Hexaprenyl_diphosphate[c] <=> Pyrophosphate[c] + all-trans-Heptaprenyl_diphosphate[c]	1	STROP_RS20415	-1000	1000	1	Biosynthesis of steroids			2.5.1.-
726	r_1170	R07765	NADH[c] + H+[c] + trans-Octadec-2-enoyl-ACP[c] -> NAD+[c] + Octadecanoyl-ACP[c]	0	STROP_RS15145	0	1000	1	Fatty acid biosynthesis			1.3.1.10 1.3.1.9
727	r_1171	R07764	3-Hydroxyoctadecanoyl-ACP[c] <=> H2O[c] + trans-Octadec-2-enoyl-ACP[c]	1	((STROP_RS14040) or (STROP_RS14045))	-1000	1000	1	Fatty acid biosynthesis			4.2.1.59
728	r_1173	R02778	H2O[c] + alpha,alpha-Trehalose_6-phosphate[c] -> H+[c] + Orthophosphate[c] + alpha,alpha-Trehalose[c]	0	STROP_RS04380	0	1000	1	Starch and sucrose metabolism			3.1.3.12
729	r_1176	R00291	UDP-glucose[c] <=> UDP-D-galactose[c]	1	STROP_RS04030	-1000	1000	1	Amino sugar and nucleotide sugar metabolism; Galactose metabolism			5.1.3.2
730	r_1177	R00286	2 NAD+[c] + H2O[c] + UDP-glucose[c] -> 2 NADH[c] + 3 H+[c] + UDP-glucuronate[c]	0	STROP_RS04730	0	1000	1	Pentose and glucuronate interconversions; Ascorbate and aldarate metabolism; Starch and sucrose metabolism; Amino sugar and nucleotide sugar metabolism			1.1.1.22
731	r_1180	R05662	UDP-N-acetyl-D-glucosamine[c] + MurAc(oyl-L-Ala-D-gamma-Glu-L-Lys-D-Ala-D-Ala)-diphospho-undecaprenol[c] <=> UDP[c] + uaaGgla[c]	1	STROP_RS16090	-1000	1000	1	Peptidoglycan Biosynthesis			2.4.1.277
732	r_1181	R05032	uagmda[c] + UDP-N-acetyl-D-glucosamine[c] <=> UDP[c] + uaagmdaa[c]	1	STROP_RS16090	-1000	1000	1	Peptidoglycan Biosynthesis			2.4.1.277
733	r_1182	R03191	NADH[c] + H+[c] + UDP-N-acetyl-3-(1-carboxyvinyl)-D-glucosamine[c] -> NAD+[c] + UDP-N-acetylmuramate[c]	0	STROP_RS01655	0	1000	1	Peptidoglycan Biosynthesis; Amino sugar and nucleotide sugar metabolism			1.3.1.98
734	r_1183	R00416	N-Acetyl-D-glucosamine_1-phosphate[c] + UTP[c] <=> Pyrophosphate[c] + UDP-N-acetyl-D-glucosamine[c]	1	STROP_RS03995	-1000	1000	1	Amino sugar and nucleotide sugar metabolism			2.7.7.23
735	r_1184	R03193	ATP[c] + L-Alanine[c] + UDP-N-acetylmuramate[c] -> H+[c] + ADP[c] + Orthophosphate[c] + UDP-N-acetylmuramoyl-L-alanine[c]	0	STROP_RS16085	0	1000	1	D-Glutamine and D-glutamate metabolism; Peptidoglycan Biosynthesis			6.3.2.8
736	r_1185	R03192	H+[c] + NADPH[c] + UDP-N-acetyl-3-(1-carboxyvinyl)-D-glucosamine[c] -> NADP+[c] + UDP-N-acetylmuramate[c]	0	STROP_RS01655	0	1000	1	Peptidoglycan Biosynthesis; Amino sugar and nucleotide sugar metabolism			1.3.1.98
737	r_1186	R04573	ATP[c] + D-Alanyl-D-alanine[c] + UDP-N-acetylmuramoyl-L-alanyl-gamma-D-glutamyl-L-lysine[c] -> H+[c] + ADP[c] + Orthophosphate[c] + UDPMurAc(oyl-L-Ala-D-gamma-Glu-L-Lys-D-Ala-D-Ala)[c]	0	STROP_RS16105	0	1000	1	Peptidoglycan Biosynthesis			6.3.2.10
738	r_1187	R04617	ATP[c] + D-Alanyl-D-alanine[c] + UDP-N-acetylmuramoyl-L-alanyl-D-gamma-glutamyl-meso-2,6-diaminopimelate[c] -> H+[c] + ADP[c] + Orthophosphate[c] + UDP-N-acetylmuramoyl-L-alanyl-D-glutamyl-6-carboxy-L-lysyl-D-alanyl-D-alanine[c]	0	STROP_RS16105	0	1000	1	Lysine biosynthesis; Peptidoglycan Biosynthesis			6.3.2.10
739	r_1188	R02783	ATP[c] + UDP-N-acetylmuramoyl-L-alanine[c] + D-Glutamate[c] -> H+[c] + ADP[c] + Orthophosphate[c] + UDP-N-acetylmuramoyl-L-alanyl-D-glutamate[c]	0	STROP_RS15050	0	1000	1	D-Glutamine and D-glutamate metabolism; Peptidoglycan Biosynthesis			6.3.2.9
740	r_1190	R02737	alpha-D-Glucose_6-phosphate[c] + UDP-glucose[c] -> UDP[c] + alpha,alpha-Trehalose_6-phosphate[c]	0	((STROP_RS16385) or (STROP_RS17810))	0	1000	1	Starch and sucrose metabolism			2.4.1.15
741	r_1191	R05629	Undecaprenyl_phosphate[c] + UDPMurAc(oyl-L-Ala-D-gamma-Glu-L-Lys-D-Ala-D-Ala)[c] <=> UMP[c] + MurAc(oyl-L-Ala-D-gamma-Glu-L-Lys-D-Ala-D-Ala)-diphospho-undecaprenol[c]	1	STROP_RS16100	-1000	1000	1	Peptidoglycan Biosynthesis			2.7.8.13
742	r_1192	R00966	5-Phospho-alpha-D-ribose_1-diphosphate[c] + Uracil[c] <=> Pyrophosphate[c] + UMP[c]	1	STROP_RS04200	-1000	1000	1	Pyrimidine metabolism			2.4.2.9
743	r_1193	R05627	Undecaprenyl_diphosphate[c] + H2O[c] -> H+[c] + Orthophosphate[c] + Undecaprenyl_phosphate[c]	0	STROP_RS10890	0	1000	1	Peptidoglycan Biosynthesis			3.6.1.27
744	r_1194	R01055	D-Ribose_5-phosphate[c] + Uracil[c] <=> H2O[c] + Pseudouridine_5-phosphate[c]	1	STROP_RS07395	-1000	1000	1	Pyrimidine metabolism			3.2.-.-
745	r_1198	R00005	H2O[c] + 3 H+[c] + Urea-1-carboxylate[c] -> 2 CO2[c] + 2 NH3[c]	0	STROP_RS00485	0	1000	1	Arginine biosynthesis; Atrazine degradation			3.5.1.54
746	r_1199	R00963	H2O[c] + UMP[c] -> H+[c] + Orthophosphate[c] + Uridine[c]	0	STROP_RS01170	0	1000	1	Pyrimidine metabolism			3.1.3.5
747	r_1202	R04972	4 H+[c] + Uroporphyrinogen_I[c] -> 4 CO2[c] + Coproporphyrinogen_I[c]	0	STROP_RS07705	0	1000	1	Porphyrin and chlorophyll metabolism			4.1.1.37
748	r_1203	R03197	4 H+[c] + Uroporphyrinogen_III[c] -> 4 CO2[c] + Coproporphyrinogen_III[c]	0	STROP_RS07705	0	1000	1	Porphyrin and chlorophyll metabolism			4.1.1.37
749	r_1206	R00571	ATP[c] + NH3[c] + UTP[c] -> 2 H+[c] + CTP[c] + ADP[c] + Orthophosphate[c]	0	STROP_RS09695	0	1000	1	Pyrimidine metabolism			6.3.4.2
750	r_1208	R03238	D-Tagatose_6-phosphate[c] + UTP[c] <=> UDP[c] + D-Tagatose_1,6-bisphosphate[c]	1	STROP_RS16365	-1000	1000	1	Galactose metabolism			2.7.1.11
751	r_1209	R00573	H2O[c] + ATP[c] + L-Glutamine[c] + UTP[c] -> 2 H+[c] + CTP[c] + L-Glutamate[c] + ADP[c] + Orthophosphate[c]	0	STROP_RS09695	0	1000	1	Pyrimidine metabolism			6.3.4.2
752	r_1212	R02719	H2O[c] + Xanthosine_5-phosphate[c] -> H+[c] + Orthophosphate[c] + Xanthosine[c]	0	STROP_RS01170	0	1000	1	Purine metabolism			3.1.3.5
753	r_1213	R02143	H2O[c] + Xanthosine[c] -> D-Ribose[c] + Xanthine[c]	0	STROP_RS06640	0	1000	1	Purine metabolism			3.2.2.1
754	r_1214	R01230	ATP[c] + NH3[c] + Xanthosine_5-phosphate[c] <=> Pyrophosphate[c] + H+[c] + GMP[c] + AMP[c]	1	STROP_RS19280	-1000	1000	1	Purine metabolism			6.3.5.2
755	r_1215	R01231	H2O[c] + ATP[c] + L-Glutamine[c] + Xanthosine_5-phosphate[c] -> Pyrophosphate[c] + H+[c] + GMP[c] + AMP[c] + L-Glutamate[c]	0	STROP_RS19280	0	1000	1	Purine metabolism			6.3.5.2
756	r_1217	R02142	5-Phospho-alpha-D-ribose_1-diphosphate[c] + Xanthine[c] -> Pyrophosphate[c] + Xanthosine_5-phosphate[c]	0	STROP_RS21735	0	1000	1	Purine metabolism			2.4.2.8
757	r_1218	R02720	H2O[c] + XTP[c] -> Pyrophosphate[c] + Xanthosine_5-phosphate[c]	0	((STROP_RS04490) or (STROP_RS05575))	0	1000	1	Purine metabolism			3.6.1.66
758	r_1220	r_1220	H2O[c] + ATP[c] + Zinc[e] -> H+[c] + ADP[c] + Orthophosphate[c] + Zinc[c]	0	STROP_RS17255	0	1000	1	ABC transporters			[]
759	EX_Betaine	EX_Betaine	Betaine[e] ->	1		0	1000	1	Exchange			[]
760	EX_Calcium	EX_Calcium	Calcium[e] <=>	1		-10	1000	1	Exchange			[]
761	EX_Chloride	EX_Chloride	Chloride[e] <=>	1		-10	1000	1	Exchange			[]
762	EX_Choline	EX_Choline	Choline[e] ->	1		0	1000	1	Exchange			[]
763	EX_CO2	EX_CO2	CO2[e] ->	1		0	1000	1	Exchange			[]
764	EX_Cobalt	EX_Cobalt	Cobalt_ion[e] <=>	1		-10	1000	1	Exchange			[]
765	EX_D-Glucose	EX_D-Glucose	D-Glucose[e] <=>	1		-1	1000	1	Exchange			[]
766	EX_Fe(III)dicitrate	EX_Fe(III)dicitrate	Fe(III)dicitrate[e] ->	1		0	1000	1	Exchange			[]
767	EX_Fe2	EX_Fe2	Fe2+[e] ->	1		0	1000	1	Exchange			[]
768	EX_Formate	EX_Formate	Formate[e] ->	1		0	1000	1	Exchange			[]
769	EX_Glycerol	EX_Glycerol	Glycerol[e] ->	1		0	1000	1	Exchange			[]
770	EX_Biomass	EX_Biomass	Biomass[e] <=>	1		-1000	1000	1	Exchange			[]
771	EX_H	EX_H	H+[e] <=>	1		-10	1000	1	Exchange			[]
772	EX_H2O	EX_H2O	H2O[e] <=>	1		-10	1000	1	Exchange			[]
773	EX_glu-L	EX_glu-L	L-Glutamate[e] ->	1		0	1000	1	Exchange			[]
774	EX_his-L	EX_his-L	L-Histidine[e] ->	1		0	1000	1	Exchange			[]
775	EX_ile-L	EX_ile-L	L-Isoleucine[e] ->	1		0	1000	1	Exchange			[]
776	EX_leu-L	EX_leu-L	L-Leucine[e] ->	1		0	1000	1	Exchange			[]
777	EX_pro-L	EX_pro-L	L-Proline[e] ->	1		0	1000	1	Exchange			[]
778	EX_thr-L	EX_thr-L	L-Threonine[e] ->	1		0	1000	1	Exchange			[]
779	EX_val-L	EX_val-L	L-Valine[e] ->	1		0	1000	1	Exchange			[]
780	EX_Magnesium	EX_Magnesium	Magnesium[e] <=>	1		-10	1000	1	Exchange			[]
781	EX_Maltohexaose	EX_Maltohexaose	Maltohexaose[e] ->	1		0	1000	1	Exchange			[]
782	EX_Maltotriose	EX_Maltotriose	Maltotriose[e] ->	1		0	1000	1	Exchange			[]
783	EX_Molybdate	EX_Molybdate	Molybdate[e] <=>	1		-10	1000	1	Exchange			[]
784	EX_NH3	EX_NH3	NH3[e] <=>	1		-20	1000	1	Exchange			[]
785	EX_Nickel	EX_Nickel	Nickel[e] ->	1		0	1000	1	Exchange			[]
786	EX_Nitrate	EX_Nitrate	Nitrate[e] ->	1		0	1000	1	Exchange			[]
787	EX_Nitrite	EX_Nitrite	Nitrite[e] ->	1		0	1000	1	Exchange			[]
788	EX_Orthophosphate	EX_Orthophosphate	Orthophosphate[e] <=>	1		-20	1000	1	Exchange			[]
789	EX_Oxygen	EX_Oxygen	Oxygen[e] <=>	1		-20	1000	1	Exchange			[]
790	EX_Potassium	EX_Potassium	Potassium[e] <=>	1		-10	1000	1	Exchange			[]
791	EX_Sodium	EX_Sodium	Sodium[e] <=>	1		-10	1000	1	Exchange			[]
792	EX_Sulfate	EX_Sulfate	Sulfate[e] <=>	1		-20	1000	1	Exchange			[]
793	B0013	B0013	Biomass[c] -> Biomass[e]	0		0	1000	1	Transport			[]
794	r_1245	r_1245	ATP[c] + CoA[c] + Fatty_acid[c] -> Pyrophosphate[c] + AMP[c] + Acyl-CoA[c]	0		0	1000	1	Fatty acid metabolism			Acyl Co-A synthesis
795	r_1246	R07280	H2O[c] + 5-Amino-6-(5-phospho-D-ribitylamino)uracil[c] -> H+[c] + Orthophosphate[c] + 5-Amino-6-(1-D-ribitylamino)uracil[c]	0		0	1000	1	Riboflavin metabolism			3.1.3.-
796	r_1247	R00588	L-Serine[c] + Glyoxylate[c] -> Glycine[c] + Hydroxypyruvate[c]	0		0	1000	1	Glycine, serine and threonine metabolism			2.6.1.45
797	r_1249	R01745	NAD+[c] + D-Glycerate[c] <=> NADH[c] + H+[c] + 2-Hydroxy-3-oxopropanoate[c]	1		-1000	1000	1	Glyoxylate and dicarboxylate metabolism			1.1.1.60
798	r_1258	R04946	L-Selenocysteine[c] + O-Succinyl-L-homoserine[c] -> H+[c] + Succinate[c] + L-Selenocystathionine[c]	0	STROP_RS04665	0	1000	1	Selenocompound metabolism			2.5.1.48
799	r_1273	r_1273	Calcium[e] <=> Calcium[c]	1		-1000	1000	1	Transport			[]
800	r_1304	r_1304	Fe2+[e] <=> Fe2+[c]	1		-1000	1000	1	Transport			[]
801	r_1308	r_1308	Formate[e] <=> Formate[c]	1		-1000	1000	1	Transport			[]
802	r_1322	r_1322	L-Isoleucine[e] <=> L-Isoleucine[c]	1		-1000	1000	1	Transport			[]
803	r_1348	r_1348	Orthophosphate[e] <=> Orthophosphate[c]	1		-1000	1000	1	Transport			[]
804	r_1356	r_1356	Sodium[e] <=> Sodium[c]	1		-1000	1000	1	Transport			[]
805	r_1366	R00188	H2O[c] + Adenosine_3,5-bisphosphate[c] -> H+[c] + AMP[c] + Orthophosphate[c]	0		0	1000	1	Sulfur metabolism			3.1.3.7
806	r_1372	R09738	H+[c] + NADPH[c] + Crotonoyl-CoA[c] -> NADP+[c] + Butanoyl-CoA[c]	0	STROP_RS18160	0	1000	1	Butanoate metabolism			1.3.1.86
807	r_1377	R07136	NAD+[c] + (2R)-3-Sulfolactate[c] <=> NADH[c] + H+[c] + 3-Sulfopyruvate[c]	1	STROP_RS19080	-1000	1000	1	Cysteine and methionine metabolism			1.1.1.37
808	r_1382	r_1382	Orthophosphate[c] + 5-Chloro-5-deoxyadenosine[c] <=> Adenine[c] + 5-Chloro-5-deoxyribose-1-phosphate[c]	1	STROP_RS04990	-1000	1000	1	Salinosporamides biosynthesis			2.4.2.28
809	r_1386	r_1386	5-Chlororibonate[c] <=> H2O[c] + 5-Chloro-4-hydroxy-2-oxopentanoate[c]	1	STROP_RS06200	-1000	1000	1	Salinosporamides biosynthesis			4.2.1.9
810	r_0519	r_0519	H2O[c] + ATP[c] + D-Glucose[e] -> H+[c] + ADP[c] + Orthophosphate[c] + D-Glucose[c]	0	(STROP_RS16350 and STROP_RS16345 and STROP_RS16340 and STROP_RS21285)	0	1000	1	ABC transporters			[]
811	r_1420	R10619	D-Galactose[c] <=> alpha-D-Galactose[c]	1	STROP_RS02155	-1000	1000	1	Galactose metabolism			5.1.3.3
812	B0014	B0014	0.021 Sulfate[c] + 0.025 Chloride[c] + 0.93 Potassium[c] -> Ions[c]	0		0	1000	1	Cofactor biosynthesis			[]
813	r_1440	R05615	4-Hydroxybenzoate[c] + all-trans-octaprenyl_diphosphate[c] -> Pyrophosphate[c] + 4-Hydroxy-3-octaprenylbenzoate[c]	0	STROP_RS20625	0	1000	1	Ubiquinone and other terpenoid-quinone biosynthesis			2.5.1.39
814	r_1442	r_1442	Acetate[c] <=> Acetate[e]	1		-1000	1000	1	Transport			[]
815	EX_Acetate	EX_Acetate	Acetate[e] ->	1		0	1000	1	Exchange			[]
816	r_1444	R01557	Maltose[c] <=> alpha,alpha-Trehalose[c]	1	STROP_RS04060	-1000	1000	1	Starch and sucrose metabolism			5.4.99.16
817	r_1450	r_1450	H+[e] + Xanthine[e] -> H+[c] + Xanthine[c]	0	STROP_RS02105	0	1000	1	Transport			[]
818	r_1451	r_1451	H+[e] + Uracil[e] -> H+[c] + Uracil[c]	0	STROP_RS02105	0	1000	1	Transport			[]
819	r_1452	r_1452	H+[e] + Ascorbate[e] -> H+[c] + Ascorbate[c]	0	STROP_RS02105	0	1000	1	Transport			[]
820	r_1462	R02102	H2O[c] + dUMP[c] -> H+[c] + Orthophosphate[c] + Deoxyuridine[c]	0	STROP_RS01170	0	1000	1	Pyrimidine metabolism			3.1.3.5
821	r_1465	r_1465	H2O[c] + Lycopene[c] -> Rhodopin[c]	0	STROP_RS16260	0	1000	1	Carotenoid biosynthesis, Sioxanthin biosynthesis			4.2.1.131
822	r_1467	r_1467	H2O[c] + gamma-Carotene[c] -> 1,2-dihydro-gamma-caroten-1-ol[c]	0	STROP_RS16260	0	1000	1	Carotenoid biosynthesis, Sioxanthin biosynthesis			4.2.1.131
823	r_1468	r_1468	Rhodopin[c] -> 1,2-dihydro-gamma-caroten-1-ol[c]	0	STROP_RS12120	0	1000	1	Carotenoid biosynthesis, Sioxanthin biosynthesis			5.5.1.-
824	r_1470	r_1470	H2O[c] + Chlorobactene[c] -> Chlorobacterne[c]	0	STROP_RS16260	0	1000	1	Carotenoid biosynthesis, Sioxanthin biosynthesis			[]
825	r_1475	r_1475	UDP-glucose[c] + (3E)-3,4-didehydro-2-hydroxy-rhodopin[c] -> 7 H+[c] + UDP[c] + (3E)-3,4-didehydro-1-(1-O-glycosyl)-2-hydroxy-carotene[c]	0	STROP_RS16265	0	1000	1	Carotenoid biosynthesis, Sioxanthin biosynthesis			[]
826	r_1476	r_1476	1,2-dihydro-gamma-caroten-1-ol[c] -> 4 H+[c] + Chlorobacterne[c]	0	STROP_RS01230	0	1000	1	Carotenoid biosynthesis, Sioxanthin biosynthesis			[]
827	r_1477	r_1477	(3E)-3,4-didehydro-1,2-dihydro-gamma-caroten-1-ol[c] -> 4 H+[c] + (3E)-3,4-didehydro-chlorobacterne[c]	0	STROP_RS01230	0	1000	1	Carotenoid biosynthesis, Sioxanthin biosynthesis			[]
828	r_1478	r_1478	(3E)-3,4-didehydro-1-(1-O-glycosyl)-2-hydroxy-carotene[c] -> (3E)-3,4-didehydro-1-(1-O-glycosyl)-2-hydroxy-gamma-carotene[c]	0	STROP_RS12120	0	1000	1	Carotenoid biosynthesis, Sioxanthin biosynthesis			[]
829	r_1479	r_1479	UDP-glucose[c] + (3E)-3,4-didehydro-1,2-dihydro-gamma-carotene-1,2,diol[c] -> 7 H+[c] + UDP[c] + (3E)-3,4-didehydro-1-(1-O-glycosyl)-2-hydroxy-gamma-carotene[c]	0	STROP_RS16265	0	1000	1	Carotenoid biosynthesis, Sioxanthin biosynthesis			[]
830	r_1481	r_1481	Oxygen[c] + (3E)-3,4-didehydro-1,2-dihydro-gamma-carotene-1,2,diol[c] -> 2 H2O[c] + Sioxanthin_aglycone[c]	0	STROP_RS01230	0	1000	1	Carotenoid biosynthesis, Sioxanthin biosynthesis			[]
831	r_1482	r_1482	H+[c] + UDP-glucose[c] + Sioxanthin_aglycone[c] -> UDP[c] + Sioxanthin[c]	0	STROP_RS16265	0	1000	1	Carotenoid biosynthesis, Sioxanthin biosynthesis			[]
832	r_1483	r_1483	2 H2O[c] + (3E)-3,4-didehydro-1-(1-O-glycosyl)-2-hydroxy-gamma-carotene[c] -> Oxygen[c] + Sioxanthin[c]	0	STROP_RS01230	0	1000	1	Carotenoid biosynthesis, Sioxanthin biosynthesis			[]
833	r_1485	R02727	H+[c] + Orthophosphate[c] + alpha,alpha-Trehalose[c] <=> beta-D-Glucose_1-phosphate[c] + D-Glucose[c]	1	STROP_RS02215	-1000	1000	1	Starch and sucrose metabolism			2.4.1.64
834	r_1486	R04266	CDP-3,6-dideoxy-D-glucose[c] <=> CDP-3,6-dideoxy-D-mannose[c]	1	STROP_RS00205	-1000	1000	1	Amino sugar and nucleotide sugar metabolism			5.1.3.10
835	r_1487	R04000	Acetyl-CoA[c] + 2-Hydroxyglutarate[c] <=> Acetate[c] + 2-Hydroxyglutaryl-CoA[c]	1	STROP_RS13110	-1000	1000	1	Butanoate metabolism			2.8.3.12
836	r_1488	R01602	alpha-D-Glucose[c] <=> beta-D-Glucose[c]	1	STROP_RS02155	-1000	1000	1	Glycolysis / Gluconeogenesis			5.1.3.3
837	r_1489	R03030	L-3-Aminobutyryl-CoA[c] <=> Crotonoyl-CoA[c] + NH3[c]	1	STROP_RS11405	-1000	1000	1	Lysine degradation			4.3.1.14
838	r_1490	R03349	NAD+[c] + H2O[c] + (3S,5S)-3,5-Diaminohexanoate[c] <=> NADH[c] + H+[c] + NH3[c] + (S)-5-Amino-3-oxohexanoic_acid[c]	1	STROP_RS11385	-1000	1000	1	Lysine degradation			1.4.1.11
839	r_1491	r_1491	H2O[c] + NADP+[c] + (3S,5S)-3,5-Diaminohexanoate[c] <=> H+[c] + NADPH[c] + NH3[c] + (S)-5-Amino-3-oxohexanoic_acid[c]	1	STROP_RS11385	-1000	1000	1	Lysine degradation			1.4.1.11
840	r_1493	R01169	3 S-Adenosyl-L-methionine[c] + L-Histidine[c] <=> 3 H+[c] + 3 S-Adenosyl-L-homocysteine[c] + Hercynine[c]	1	STROP_RS10650	-1000	1000	1	Histidine metabolism			2.1.1.44
841	r_1494	R11013	4 H+[c] + Oxygen[c] + Hercynine[c] + gamma-L-Glutamyl-L-cysteine[c] <=> H2O[c] + gamma-L-Glutamyl-S-(hercyn-2-yl)-L-cysteine-S-oxide[c]	1	STROP_RS10645	-1000	1000	1	Histidine metabolism			1.14.99.50
842	r_1495	R10247	2 H+[c] + 1-Deoxy-D-xylulose_5-phosphate[c] + Iminoglycine[c] + C15814[c] <=> 2 H2O[c] + 2-(2R,5Z)-2-Carboxy-4-methylthiazol-5(2H)-ylidene-ethyl_phosphate[c] + C15810[c]	1	STROP_RS19550	-1000	1000	1	Thiamine metabolism			2.8.1.10
843	r_1497	R02322	H2O[c] + H+[c] + Nicotinamide_D-ribonucleotide[c] <=> NH3[c] + Nicotinate_D-ribonucleotide[c]	1	STROP_RS07025	-1000	1000	1	Nicotinate and nicotinamide metabolism			3.5.1.42
844	r_1498	R01492	ATP[c] + Cob(I)alamin[c] <=> Triphosphate[c] + Cobamide_coenzyme[c]	1	((STROP_RS12715) or (STROP_RS18230))	-1000	1000	1	Porphyrin and chlorophyll metabolism			2.5.1.7
845	r_1499	R10666	2 H+[c] + Chorismate[c] <=> H2O[c] + 3-[(1-Carboxyvinyl)oxy]benzoate[c]	1	STROP_RS20540	-1000	1000	1	Ubiquinone and other terpenoid-quinone biosynthesis			4.2.1.151
846	r_1500	R10667	H2O[c] + S-Adenosyl-L-methionine[c] + 3-[(1-Carboxyvinyl)oxy]benzoate[c] <=> 3 H+[c] + HCO3-[c] + L-Methionine[c] + 6-Amino-6-deoxyfutalosine[c]	1	STROP_RS20585	-1000	1000	1	Ubiquinone and other terpenoid-quinone biosynthesis			2.5.1.120
847	r_1503	R08588	S-Adenosyl-L-methionine[c] + Dehypoxanthine-futalosine[c] <=> H+[c] + L-Methionine[c] + 5-Deoxyadenosine[c] + C_dehypoxanthine_futalosine[c]	1	STROP_RS20500	-1000	1000	1	Ubiquinone and other terpenoid-quinone biosynthesis			1.21.98.1
848	r_1504	R08589	1.5 Oxygen[c] + C_dehypoxanthine_futalosine[c] <=> 3 CO2[c] + 6 H+[c] + 1,4-Dihydroxy-6-naphthoate[c]	1	STROP_RS19865	-1000	1000	1	Ubiquinone and other terpenoid-quinone biosynthesis			1.14.-.-
849	r_1505	R02240	ATP[c] + 1,2-Diacyl-sn-glycerol[c] <=> ADP[c] + 1,2-Diacyl-sn-glycerol_3-phosphate[c]	1	STROP_RS11340	-1000	1000	1	Glycerolipid metabolism;Glycerophospholipid metabolism			2.7.1.107
850	r_1506	R10707	H+[c] + Acetyl-CoA[c] + malACP[c] <=> CO2[c] + actACP[c] + CoA[c]	1	STROP_RS16945	-1000	1000	1	Fatty acid biosynthesis			2.3.1.180
851	r_1512	R06628	H+[c] + dTDP-3-amino-2,3,6-trideoxy-C-methyl-D-erythro-hexopyranos-4-ulose[c] <=> dTDP-L-4-oxovancosamine[c]	1	STROP_RS11150	-1000	1000	1	Biosynthesis of vancomycin group antibiotics			EvaD
852	r_1514	R05586	CoA[c] + 3-Oxopimeloyl-CoA[c] <=> Acetyl-CoA[c] + Glutaryl-CoA[c]	1	((STROP_RS06835) or (STROP_RS07680))	-1000	1000	1	Benzoate degradation			2.3.1.16
853	r_1516	R05509	Acetyl-CoA[c] + Acrylic_acid[c] <=> Acetate[c] + Propenoyl-CoA[c]	1	STROP_RS13110	-1000	1000	1	Styrene degradation			2.8.3.12
854	Biomass	B0000c	40.3431 H2O[c] + 40 ATP[c] + 0.018 Fatty_acid[c] + 0.412 Protein_biomass[c] + 0.203 DNA_biomass[c] + 0.22 Peptidoglycan_biomass[c] + 0.027 Phospholipids_biomass[c] + 0.03 Cofactor_biomass[c] -> 40 H+[c] + 40 ADP[c] + 40 Orthophosphate[c] + Biomass[c]	0		0	1000	1	Biomass			#N/A
855	r_1519	B0002c	7.446 CO2[c] + 4.4 ATP[c] + 5.977 Orthophosphate[c] + 2.379 L-Glutamine[c] + 2.379 D-Ribose_5-phosphate[c] -> 4.76 Pyrophosphate[c] + 3.9735 H2O[c] + 4.4 ADP[c] + 10.7297 Oxygen[c] + DNA_biomass[c]	0	(STROP_RS00010 and STROP_RS09065 and STROP_RS14930 and STROP_RS16460 and STROP_RS17405 and STROP_RS20275 and STROP_RS09380 and STROP_RS19785 and STROP_RS06940)	0	1000	1	DNA synthesis			#N/A
856	r_1520	B0003c	0.12 D-Glyceraldehyde_3-phosphate[c] + 22.541 CO2[c] + 38.487 H2O[c] + 20.607 H+[c] + 40 ATP[c] + 2.27 Pyruvate[c] + 1.5 L-Glutamate[c] + 0.76 Oxaloacetate[c] + 0.38 D-Glucose_6-phosphate[c] + 0.3 Phosphoenolpyruvate[c] + 0.54 3-Phospho-D-glycerate[c] + 0.41 L-Glutamine[c] + 0.36 D-Ribose_5-phosphate[c] + 0.25 D-Erythrose_4-phosphate[c] -> 40 ADP[c] + 41.95 Orthophosphate[c] + 1.42 2-Oxoglutarate…	0		0	1000	1	Protein biosynthesis			#N/A
857	r_1521	B0004c	0.137 Phosphatidylglycerol[c] + 0.292 Cardiolipin[c] + 0.289 Phosphatidylinositol[c] + 0.357 Phosphatidylethanolamine[c] -> Phospholipids_biomass[c]	0		0	1000	1	Phospholipid biosynthesis			#N/A
858	r_1522	B0005c	3.27 CO2[c] + 0.394 H2O[c] + 5.629 H+[c] + 0.152 Heptadecanoic_acid[c] + 0.075 Tetradecanoic_acid[c] + 0.486 Hexadecanoic_acid[c] + 0.068 Octadecanoic_acid[c] + 0.022 Pentadecanoic_acid[c] <=> 3.27 Oxygen[c] + Fatty_acid[c]	1		-1000	1000	1	Triacylglycerol biosynthesis			#N/A
859	r_1523	B0012c	0.188 NAD+[c] + 0.168 NADP+[c] + 0.163 CoA[c] + 0.281 Tetrahydrofolate[c] + 0.274 FMN[c] + 0.159 FAD[c] + 0.553 Chorismate[c] + 0.125 Ions[c] -> Cofactor_biomass[c]	0		0	1000	1	Cofactor biosynthesis			#N/A
860	r_1524	B0007c	17.383 CO2[c] + 5.127 H2O[c] + 25.831 H+[c] + 4.83 ATP[c] + 0.921 Pyruvate[c] + 0.921 L-Glutamate[c] + 1.263 3-Phospho-D-glycerate[c] + 1.276 L-Glutamine[c] + 1.315 D-Fructose_6-phosphate[c] -> 4.83 ADP[c] + 6.52 Orthophosphate[c] + 14.003 Oxygen[c] + Peptidoglycan_biomass[c]	0		0	1000	1	Peptidoglycan biosynthesis			#N/A
861	r_1525	r_1484	Sioxanthin[c] -> Sioxanthin[e]	0		0	1000	1	Transport			[]
862	EX_Sioxanthin	EX_Sioxanthin	Sioxanthin[e] ->	1		0	1000	1	Exchange			[]
863	r_1526	r_1473	2 H+[c] + Oxygen[c] + (3E)-3,4-didehydro-1,2-dihydro-gamma-caroten-1-ol[c] -> H2O[c] + (3E)-3,4-didehydro-1,2-dihydro-gamma-carotene-1,2,diol[c]	0		0	1000	1	Carotenoid biosynthesis, Sioxanthin biosynthesis
864	r_1527	r_1474	2 H+[c] + Oxygen[c] + 3,4-Didehydrorhodopin[c] -> H2O[c] + (3E)-3,4-didehydro-2-hydroxy-rhodopin[c]	0		0	1000	1	Carotenoid biosynthesis, Sioxanthin biosynthesis
865	r_1528	r_1480	H+[c] + NADPH[c] + Oxygen[c] + (3E)-3,4-didehydro-chlorobacterne[c] -> H2O[c] + NADP+[c] + Sioxanthin_aglycone[c]	0		0	1000	1	Carotenoid biosynthesis, Sioxanthin biosynthesis
866	r_1529	r_1466	NAD+[c] + Rhodopin[c] -> NADH[c] + H+[c] + 3,4-Didehydrorhodopin[c]	0	STROP_RS16270	0	1000	1	Carotenoid biosynthesis, Sioxanthin biosynthesis
867	r_1530	r_1471	Chlorobacterne[c] -> 2 H+[c] + (3E)-3,4-didehydro-chlorobacterne[c]	0	STROP_RS16270	0	1000	1	Carotenoid biosynthesis, Sioxanthin biosynthesis
868	r_1531	r_1472	1,2-dihydro-gamma-caroten-1-ol[c] -> 2 H+[c] + (3E)-3,4-didehydro-1,2-dihydro-gamma-caroten-1-ol[c]	0	STROP_RS16270	0	1000	1	Carotenoid biosynthesis, Sioxanthin biosynthesis
869	r_1532	R09692	FAD[c] + 15-cis-Phytoene[c] <=> FADH2[c] + all-trans-Phytofluene[c]	1	STROP_RS22415	-1000	1000	1	Carotenoid biosynthesis			1.3.99.28, 1.3.99.29, 1.3.99.31
870	r_1533	R04787	FAD[c] + all-trans-Phytofluene[c] <=> FADH2[c] + all-trans-zeta-Carotene[c]	1	STROP_RS22415	-1000	1000	1	Carotenoid biosynthesis			1.3.99.28, 1.3.99.29, 1.3.99.31
871	r_1534	R04798	FAD[c] + all-trans-zeta-Carotene[c] <=> FADH2[c] + all-trans-Neurosporene[c]	1	STROP_RS22415	-1000	1000	1	Carotenoid biosynthesis			1.3.99.28, 1.3.99.26, 1.3.99.31
872	r_1535	R04800	FAD[c] + all-trans-Neurosporene[c] <=> FADH2[c] + Lycopene[c]	1	STROP_RS22415	-1000	1000	1	Carotenoid biosynthesis			1.3.99.26, 1.3.99.31
873	r_1536	r_1369	L-Asparagine[e] <=> L-Asparagine[c]	1		-1000	1000	1	Transport
874	r_1537	EX_L-Asp	L-Asparagine[e] ->	1		0	1000	1	Exchange
875	r_1538	Demand reaction for apo acyl-carrier protein	-> apoACP[c]	0		0	1000		Transport
876	r_1539	Sink reaction for dialurate	Dialurate[c] ->	0		0	1000		Transport

## Sheet: Metabolite List
Met #	Abbreviation	Metabolite Names	Formula	Charge	KEGG ID
1	Indoleglycerol_phosphate[c]	Indoleglycerol_phosphate	C11H13NO6P	-1	C03506
2	D-Glyceraldehyde_3-phosphate[c]	D-Glyceraldehyde_3-phosphate	C3H6O6P	-1	C00118
3	Indole[c]	Indole	C8H7N	0	C00463
4	trans,trans-Farnesyl_diphosphate[c]	trans,trans-Farnesyl_diphosphate	C15H26O7P2	-2	C00448
5	Isopentenyl_diphosphate[c]	Isopentenyl_diphosphate	C5H10O7P2	-2	C00129
6	Pyrophosphate[c]	Pyrophosphate	H2O7P2	-2	C00013
7	Undecaprenyl_diphosphate[c]	Undecaprenyl_diphosphate	C55H90O7P2	-2	C04574
8	all-trans-Heptaprenyl_diphosphate[c]	all-trans-Heptaprenyl_diphosphate	C35H58O7P2	-2	C04216
9	2-Oxobutanoate[c]	2-Oxobutanoate	C4H5O3	-1	C00109
10	CO2[c]	CO2	CO2	0	C00011
11	NADH[c]	NADH	C21H27N7O14P2	-2	C00004
12	D-erythro-3-Methylmalate[c]	D-erythro-3-Methylmalate	C5H6O5	-2	C06032
13	NAD+[c]	NAD+	C21H26N7O14P2	-1	C00003
14	(2R)-Ethylmalonyl-CoA[c]	(2R)-Ethylmalonyl-CoA	C26H42N7O19P3S	0	C20238
15	(2S)-Methylsuccinyl-CoA[c]	(2S)-Methylsuccinyl-CoA	C26H42N7O19P3S	0	C18324
16	H2O[c]	H2O	H2O	0	C00001
17	2-Methylbut-2-enoyl-CoA[c]	2-Methylbut-2-enoyl-CoA	C26H39N7O17P3S	-3	C03345
18	(2S,3S)-3-Hydroxy-2-methylbutanoyl-CoA[c]	(2S,3S)-3-Hydroxy-2-methylbutanoyl-CoA	C26H41N7O18P3S	-3	C04405
19	H+[c]	H+	H	1	C00080
20	2-Methylacetoacetyl-CoA[c]	2-Methylacetoacetyl-CoA	C26H39N7O18P3S	-3	C03344
21	(2S)-Ethylmalonyl-CoA[c]	(2S)-Ethylmalonyl-CoA	C26H42N7O19P3S	0	C18026
22	7,8-Didemethyl-8-hydroxy-5-deazariboflavin[c]	7,8-Didemethyl-8-hydroxy-5-deazariboflavin	C16H17N3O7	0	C19154
23	(2S)-Lactyl-2-diphospho-5-guanosine[c]	(2S)-Lactyl-2-diphospho-5-guanosine	C13H19N5O13P2	0	C19155
24	Coenzyme_F420-0[c]	Coenzyme_F420-0	C19H22N3O12P	0	C19153
25	GMP[c]	GMP	C10H13N5O8P	-1	C00144
26	NADP+[c]	NADP+	C21H26N7O17P3	-2	C00006
27	3hbACP[c]	3hbACP	C15H26N2O8PSR	-1	C04618
28	NADPH[c]	NADPH	C21H27N7O17P3	-3	C00005
29	actACP[c]	actACP	C15H24N2O8PSR	-1	C05744
30	3hdecACP[c]	3hdecACP	C21H38N2O8PSR	-1	C04619
31	tdec2eACP[c]	tdec2eACP	C21H36N2O7PSR	-1	C05754
32	3hhexACP[c]	3hhexACP	C17H30N2O8PSR	-1	C05747
33	thex2eACP[c]	thex2eACP	C17H28N2O7PSR	-1	C05748
34	3hoctACP[c]	3hoctACP	C19H34N2O8PSR	-1	C04620
35	toct2eACP[c]	toct2eACP	C19H32N2O7PSR	-1	C05751
36	but2eACP[c]	but2eACP	C15H24N2O7PSR	-1	C04246
37	3hddecACP[c]	3hddecACP	C23H42N2O8PSR	-1	C05757
38	tddec2eACP[c]	tddec2eACP	C23H40N2O7PSR	-1	C05758
39	3odecACP[c]	3odecACP	C21H36N2O8PSR	-1	C05753
40	3oddecACP[c]	3oddecACP	C23H40N2O8PSR	-1	C05756
41	3ohexACP[c]	3ohexACP	C17H28N2O8PSR	-1	C05746
42	3ooctACP[c]	3ooctACP	C19H32N2O8PSR	-1	C05750
43	3hmrsACP[c]	3hmrsACP	C25H46N2O8PSR	-1	C04688
44	ttetr2eACP[c]	ttetr2eACP	C25H44N2O7PSR	-1	C05760
45	3hpalmACP[c]	3hpalmACP	C27H50N2O8PSR	-1	C04633
46	tpalm2eACP[c]	tpalm2eACP	C27H48N2O7PSR	-1	C05763
47	3opalmACP[c]	3opalmACP	C27H48N2O8PSR	-1	C05762
48	3omrsACP[c]	3omrsACP	C25H44N2O8PSR	-1	C05759
49	5-Carboxy-2-pentenoyl-CoA[c]	5-Carboxy-2-pentenoyl-CoA	C27H38N7O19P3S	-4	C14144
50	(3S)-3-Hydroxyadipyl-CoA[c]	(3S)-3-Hydroxyadipyl-CoA	C27H40N7O20P3S	-4	C14145
51	(3S)-3,6-Diaminohexanoate[c]	(3S)-3,6-Diaminohexanoate	C6H15N2O2	1	C01142
52	(3S,5S)-3,5-Diaminohexanoate[c]	(3S,5S)-3,5-Diaminohexanoate	C6H15N2O2	1	C01186
53	Reduced_ferredoxin[c]	Reduced_ferredoxin	R	4	C00138
54	2-C-Methyl-D-erythritol_2,4-cyclodiphosphate[c]	2-C-Methyl-D-erythritol_2,4-cyclodiphosphate	C5H10O9P2	-2	C11453
55	Oxidized_ferredoxin[c]	Oxidized_ferredoxin	R	6	C00139
56	1-Hydroxy-2-methyl-2-butenyl_4-diphosphate[c]	1-Hydroxy-2-methyl-2-butenyl_4-diphosphate	C5H10O8P2	-2	C11811
57	(R)-2-Methylmalate[c]	(R)-2-Methylmalate	C5H6O5	-2	C02612
58	2-Methylmaleate[c]	2-Methylmaleate	C5H4O4	-2	C02226
59	(R)-2,3-Dihydroxy-3-methylbutanoate[c]	(R)-2,3-Dihydroxy-3-methylbutanoate	C5H9O4	-1	C04272
60	3-Methyl-2-oxobutanoic_acid[c]	3-Methyl-2-oxobutanoic_acid	C5H7O3	-1	C00141
61	3-Hydroxy-3-methyl-2-oxobutanoic_acid[c]	3-Hydroxy-3-methyl-2-oxobutanoic_acid	C5H7O4	-1	C04181
62	(R)-2,3-Dihydroxy-3-methylpentanoate[c]	(R)-2,3-Dihydroxy-3-methylpentanoate	C6H11O4	-1	C06007
63	(S)-3-Methyl-2-oxopentanoic_acid[c]	(S)-3-Methyl-2-oxopentanoic_acid	C6H9O3	-1	C00671
64	(R)-3-Hydroxy-3-methyl-2-oxopentanoate[c]	(R)-3-Hydroxy-3-methyl-2-oxopentanoate	C6H9O4	-1	C14463
65	(R)-3-Hydroxybutanoyl-CoA[c]	(R)-3-Hydroxybutanoyl-CoA	C25H39N7O18P3S	-3	C03561
66	Acetoacetyl-CoA[c]	Acetoacetyl-CoA	C25H37N7O18P3S	-3	C00332
67	CTP[c]	CTP	C9H13N3O14P3	-3	C00063
68	L-Cysteine[c]	L-Cysteine	C3H7NO2S	0	C00097
69	D-4-Phosphopantothenate[c]	D-4-Phosphopantothenate	C9H16NO8P	-2	C03492
70	CMP[c]	CMP	C9H13N3O8P	-1	C00055
71	(R)-4-Phosphopantothenoyl-L-cysteine[c]	(R)-4-Phosphopantothenoyl-L-cysteine	C12H21N2O9PS	-2	C04352
72	ATP[c]	ATP	C10H13N5O13P3	-3	C00002
73	AMP[c]	AMP	C10H13N5O7P	-1	C00020
74	(R)-Lactate[c]	(R)-Lactate	C3H5O3	-1	C00256
75	Pyruvate[c]	Pyruvate	C3H3O3	-1	C00022
76	(R)-Methylmalonyl-CoA[c]	(R)-Methylmalonyl-CoA	C25H36N7O19P3S	-4	C01213
77	Succinyl-CoA[c]	Succinyl-CoA	C25H36N7O19P3S	-4	C00091
78	beta-Alanine[c]	beta-Alanine	C3H7NO2	0	C00099
79	(R)-Pantoate[c]	(R)-Pantoate	C6H11O4	-1	C00522
80	Pantothenate[c]	Pantothenate	C9H16NO5	-1	C00864
81	2-Dehydropantoate[c]	2-Dehydropantoate	C6H9O4	-1	C00966
82	(S)-1-Pyrroline-5-carboxylate[c]	(S)-1-Pyrroline-5-carboxylate	C5H6NO2	-1	C03912
83	L-Glutamate[c]	L-Glutamate	C5H8NO4	-1	C00025
84	(S)-2-Aceto-2-hydroxybutanoate[c]	(S)-2-Aceto-2-hydroxybutanoate	C6H9O4	-1	C06006
85	(S)-2-Acetolactate[c]	(S)-2-Acetolactate	C5H7O4	-1	C06010
86	(S)-2-Methylbutanoyl-CoA[c]	(S)-2-Methylbutanoyl-CoA	C26H41N7O17P3S	-3	C15980
87	2,3,4,5-Tetrahydrodipicolinate[c]	2,3,4,5-Tetrahydrodipicolinate	C7H7NO4	-2	C03972
88	(2S,4S)-4-Hydroxy-2,3,4,5-tetrahydrodipicolinate[c]	(2S,4S)-4-Hydroxy-2,3,4,5-tetrahydrodipicolinate	C7H9NO5	0	C20258
89	(S)-3-Hydroxy-3-methylglutaryl-CoA[c]	(S)-3-Hydroxy-3-methylglutaryl-CoA	C27H40N7O20P3S	-4	C00356
90	Acetoacetate[c]	Acetoacetate	C4H5O3	-1	C00164
91	Acetyl-CoA[c]	Acetyl-CoA	C23H35N7O17P3S	-3	C00024
92	3-Methylglutaconyl-CoA[c]	3-Methylglutaconyl-CoA	C27H38N7O19P3S	-4	C03231
93	3-Oxoadipyl-CoA[c]	3-Oxoadipyl-CoA	C27H38N7O20P3S	-4	C02232
94	(S)-3-Hydroxybutanoyl-CoA[c]	(S)-3-Hydroxybutanoyl-CoA	C25H39N7O18P3S	-3	C01144
95	Crotonoyl-CoA[c]	Crotonoyl-CoA	C25H37N7O17P3S	-3	C00877
96	(S)-3-Hydroxydodecanoyl-CoA[c]	(S)-3-Hydroxydodecanoyl-CoA	C33H55N7O18P3S	-3	C05262
97	2-trans-Dodecenoyl-CoA[c]	2-trans-Dodecenoyl-CoA	C33H53N7O17P3S	-3	C03221
98	(S)-3-Hydroxyhexadecanoyl-CoA[c]	(S)-3-Hydroxyhexadecanoyl-CoA	C37H63N7O18P3S	-3	C05258
99	trans-Hexadec-2-enoyl-CoA[c]	trans-Hexadec-2-enoyl-CoA	C37H61N7O17P3S	-3	C05272
100	2-Methylprop-2-enoyl-CoA[c]	2-Methylprop-2-enoyl-CoA	C25H37N7O17P3S	-3	C03460
101	(S)-3-Hydroxyisobutyryl-CoA[c]	(S)-3-Hydroxyisobutyryl-CoA	C25H39N7O18P3S	-3	C06000
102	(S)-3-Hydroxytetradecanoyl-CoA[c]	(S)-3-Hydroxytetradecanoyl-CoA	C35H59N7O18P3S	-3	C05260
103	trans-Tetradec-2-enoyl-CoA[c]	trans-Tetradec-2-enoyl-CoA	C35H57N7O17P3S	-3	C05273
104	(S)-Hydroxydecanoyl-CoA[c]	(S)-Hydroxydecanoyl-CoA	C31H51N7O18P3S	-3	C05264
105	trans-Dec-2-enoyl-CoA[c]	trans-Dec-2-enoyl-CoA	C31H49N7O17P3S	-3	C05275
106	(S)-Hydroxyhexanoyl-CoA[c]	(S)-Hydroxyhexanoyl-CoA	C27H43N7O18P3S	-3	C05268
107	trans-Hex-2-enoyl-CoA[c]	trans-Hex-2-enoyl-CoA	C27H41N7O17P3S	-3	C05271
108	(S)-Hydroxyoctanoyl-CoA[c]	(S)-Hydroxyoctanoyl-CoA	C29H47N7O18P3S	-3	C05266
109	trans-Oct-2-enoyl-CoA[c]	trans-Oct-2-enoyl-CoA	C29H45N7O17P3S	-3	C05276
110	(S)-Malate[c]	(S)-Malate	C4H4O5	-2	C00149
111	Fumarate[c]	Fumarate	C4H2O4	-2	C00122
112	Oxaloacetate[c]	Oxaloacetate	C4H2O5	-2	C00036
113	(S)-Methylmalonate-semialdehyde[c]	(S)-Methylmalonate-semialdehyde	C4H5O3	-1	C06002
114	Methylmalonate[c]	Methylmalonate	C4H4O4	-2	C02170
115	CoA[c]	CoA	C21H33N7O16P3S	-3	C00010
116	Propanoyl-CoA[c]	Propanoyl-CoA	C24H37N7O17P3S	-3	C00100
117	1-(2-Carboxyphenylamino)-1-deoxy-D-ribulose_5-phosphate[c]	1-(2-Carboxyphenylamino)-1-deoxy-D-ribulose_5-phosphate	C12H14NO9P	-2	C01302
118	Phosphoribosyl-AMP[c]	Phosphoribosyl-AMP	C15H21N5O14P2	-2	C02741
119	5-(5-Phospho-D-ribosylaminoformimino)-1-(5-phosphoribosyl)-imidazole-4-carboxamide[c]	5-(5-Phospho-D-ribosylaminoformimino)-1-(5-phosphoribosyl)-imidazole-4-carboxamide	C15H23N5O15P2	-2	C04896
120	5-Phospho-alpha-D-ribose_1-diphosphate[c]	5-Phospho-alpha-D-ribose_1-diphosphate	C5H10O14P3	-3	C00119
121	Phosphoribosyl-ATP[c]	Phosphoribosyl-ATP	C15H21N5O20P4	-4	C02739
122	1-(5-Phospho-D-ribosyl)-5-amino-4-imidazolecarboxylate[c]	1-(5-Phospho-D-ribosyl)-5-amino-4-imidazolecarboxylate	C9H13N3O9P	-1	C04751
123	L-Aspartate[c]	L-Aspartate	C4H6NO4	-1	C00049
124	ADP[c]	ADP	C10H13N5O10P2	-2	C00008
125	Orthophosphate[c]	Orthophosphate	HO4P	-2	C00009
126	1-(5-Phosphoribosyl)-5-amino-4-(N-succinocarboxamide)-imidazole[c]	1-(5-Phosphoribosyl)-5-amino-4-(N-succinocarboxamide)-imidazole	C13H16N4O12P	-3	C04823
127	1-(5-Phosphoribosyl)-5-amino-4-imidazolecarboxamide[c]	1-(5-Phosphoribosyl)-5-amino-4-imidazolecarboxamide	C9H14N4O8P	-1	C04677
128	5-Amino-4-imidazolecarboxyamide[c]	5-Amino-4-imidazolecarboxyamide	C4H6N4O	0	C04051
129	1-Acyl-sn-glycerol_3-phosphate[c]	1-Acyl-sn-glycerol_3-phosphate	C19.234H37.694O7P	-1	C00681
130	Acyl-CoA[c]	Acyl-CoA	C37.234H62.694N7O17P3S	-3	C00040
131	1,2-Diacyl-sn-glycerol_3-phosphate[c]	1,2-Diacyl-sn-glycerol_3-phosphate	C35.468H67.388O8P	-1	C00416
132	Starch[c]	Starch	C36H62O31	0	C00369
133	Dextrin[c]	Dextrin	C36H62O31	0	C00721
134	10-Formyltetrahydrofolate[c]	10-Formyltetrahydrofolate	C20H21N7O7	-2	C00234
135	Tetrahydrofolate[c]	Tetrahydrofolate	C19H21N7O6	-2	C00101
136	1-(5-Phosphoribosyl)-5-formamido-4-imidazolecarboxamide[c]	1-(5-Phosphoribosyl)-5-formamido-4-imidazolecarboxamide	C10H14N4O9P	-1	C04734
137	L-Methionyl-tRNA(Met)[c]	L-Methionyl-tRNA(Met)	HR	1	C02430
138	N-Formylmethionyl-tRNA[c]	N-Formylmethionyl-tRNA	COR	0	C03294
139	Inositol_1-phosphate[c]	Inositol_1-phosphate	C6H12O9P	-1	C01177
140	myo-Inositol[c]	myo-Inositol	C6H12O6	0	C00137
141	1D-myo-Inositol_3-phosphate[c]	1D-myo-Inositol_3-phosphate	C6H12O9P	-1	C04006
142	myo-Inositol_4-phosphate[c]	myo-Inositol_4-phosphate	C6H12O9P	-1	C03546
143	D-Glucose_6-phosphate[c]	D-Glucose_6-phosphate	C6H12O9P	-1	C00092
144	2-(1,2-Epoxy-1,2-dihydrophenyl)acetyl-CoA[c]	2-(1,2-Epoxy-1,2-dihydrophenyl)acetyl-CoA	C29H42N7O18P3S	0	C20062
145	2-Oxepin-2(3H)-ylideneacetyl-CoA[c]	2-Oxepin-2(3H)-ylideneacetyl-CoA	C29H42N7O18P3S	0	C19975
146	2-(Formamido)-N1-(5-phosphoribosyl)acetamidine[c]	2-(Formamido)-N1-(5-phosphoribosyl)acetamidine	C8H16N3O8P	0	C04640
147	Aminoimidazole_ribotide[c]	Aminoimidazole_ribotide	C8H14N3O7P	0	C03373
148	2-Amino-4-hydroxy-6-(D-erythro-1,2,3-trihydroxypropyl)-7,8-dihydropteridine[c]	2-Amino-4-hydroxy-6-(D-erythro-1,2,3-trihydroxypropyl)-7,8-dihydropteridine	C9H13N5O4	0	C04874
149	Glycolaldehyde[c]	Glycolaldehyde	C2H4O2	0	C00266
150	2-Amino-4-hydroxy-6-hydroxymethyl-7,8-dihydropteridine[c]	2-Amino-4-hydroxy-6-hydroxymethyl-7,8-dihydropteridine	C7H9N5O2	0	C01300
151	2,5-Diamino-6-(5-triphosphoryl-3,4-trihydroxy-2-oxopentyl)-amino-4-oxopyrimidine[c]	2,5-Diamino-6-(5-triphosphoryl-3,4-trihydroxy-2-oxopentyl)-amino-4-oxopyrimidine	C9H15N5O14P3	-3	C06148
152	2-Amino-4-hydroxy-6-(erythro-1,2,3-trihydroxypropyl)dihydropteridine_triphosphate[c]	2-Amino-4-hydroxy-6-(erythro-1,2,3-trihydroxypropyl)dihydropteridine_triphosphate	C9H13N5O13P3	-3	C04895
153	4-Aminobenzoate[c]	4-Aminobenzoate	C7H6NO2	-1	C00568
154	Dihydropteroate[c]	Dihydropteroate	C14H13N6O3	-1	C00921
155	2-Aminomuconate[c]	2-Aminomuconate	C6H5NO4	-2	C02220
156	gamma-Oxalocrotonate[c]	gamma-Oxalocrotonate	C6H4O5	-2	C03453
157	NH3[c]	Ammonia	H4N	1	C00014
158	2-Aminomuconate_semialdehyde[c]	2-Aminomuconate_semialdehyde	C6H7NO3	0	C03824
159	2-Dehydro-3-deoxy-D-arabino-heptonate_7-phosphate[c]	2-Dehydro-3-deoxy-D-arabino-heptonate_7-phosphate	C7H11O10P	-2	C04691
160	3-Dehydroquinate[c]	3-Dehydroquinate	C7H9O6	-1	C00944
161	2-Deoxy-D-ribose_5-phosphate[c]	2-Deoxy-D-ribose_5-phosphate	C5H10O7P	-1	C00673
162	Acetaldehyde[c]	Acetaldehyde	C2H4O	0	C00084
163	dAMP[c]	dAMP	C10H13N5O6P	-1	C00360
164	Deoxyadenosine[c]	Deoxyadenosine	C10H13N5O3	0	C00559
165	dCMP[c]	dCMP	C9H13N3O7P	-1	C00239
166	Deoxycytidine[c]	Deoxycytidine	C9H13N3O4	0	C00881
167	dGMP[c]	dGMP	C10H13N5O7P	-1	C00362
168	Deoxyguanosine[c]	Deoxyguanosine	C10H13N5O4	0	C00330
169	2-Hydroxy-5-methyl-cis,cis-muconic_semialdehyde[c]	2-Hydroxy-5-methyl-cis,cis-muconic_semialdehyde	C7H7O4	-1	C06760
170	2-Hydroxy-5-methyl-cis,cis-muconate[c]	2-Hydroxy-5-methyl-cis,cis-muconate	C7H6O5	-2	C07478
171	2-Hydroxymuconate_semialdehyde[c]	2-Hydroxymuconate_semialdehyde	C6H5O4	-1	C00682
172	2-Hydroxymuconate[c]	2-Hydroxymuconate	C6H4O5	-2	C02501
173	(2S)-2-Isopropylmalate[c]	(2S)-2-Isopropylmalate	C7H10O5	-2	C02504
174	2-Isopropylmaleate[c]	2-Isopropylmaleate	C7H8O4	-2	C02631
175	2-Methylpropanoyl-CoA[c]	2-Methylpropanoyl-CoA	C25H39N7O17P3S	-3	C00630
176	2-Oxo-5-methyl-cis-muconate[c]	2-Oxo-5-methyl-cis-muconate	C7H6O5	-2	C07479
177	2-Hydroxy-cis-hex-2,4-dienoate[c]	2-Hydroxy-cis-hex-2,4-dienoate	C6H7O3	-1	C11354
178	2-Oxoadipate[c]	2-Oxoadipate	C6H6O5	-2	C00322
179	Glutaryl-CoA[c]	Glutaryl-CoA	C26H38N7O19P3S	-4	C00527
180	Lipoamide-E[c]	Lipoamide-E	C8H14NOS2	0	C15972
181	drsSg[c]	drsSg	C13H22NO4S2	0	C06157
182	2-Oxoglutarate[c]	2-Oxoglutarate	C5H4O5	-2	C00026
183	2-Hydroxy-2,4-pentadienoate[c]	2-Hydroxy-2,4-pentadienoate	C5H5O3	-1	C00596
184	4-Hydroxy-2-oxopentanoate[c]	4-Hydroxy-2-oxopentanoate	C5H7O4	-1	C03589
185	2-Phospho-4-(cytidine_5-diphospho)-2-C-methyl-D-erythritol[c]	2-Phospho-4-(cytidine_5-diphospho)-2-C-methyl-D-erythritol	C14H23N3O17P3	-3	C11436
186	2-Phospho-D-glycerate[c]	2-Phospho-D-glycerate	C3H5O7P	-2	C00631
187	Phosphoenolpyruvate[c]	Phosphoenolpyruvate	C3H3O6P	-2	C00074
188	2-Propynal[c]	2-Propynal	C3H2O	0	C05985
189	Propynoate[c]	Propynoate	C3HO2	-1	C00804
190	2,3-Dihydroxy-3-methylbutanoate[c]	2,3-Dihydroxy-3-methylbutanoate	C5H9O4	-1	C04039
191	2-Acetolactate[c]	2-Acetolactate	C5H7O4	-1	C00900
192	2,3,5-Trichlorodienelactone[c]	2,3,5-Trichlorodienelactone	C6HO4Cl3	0	C18242
193	2,3,5-Trichloromaleylacetate[c]	2,3,5-Trichloromaleylacetate	C6H3O5Cl3	0	C18243
194	2,5-Diamino-6-(5-phospho-D-ribosylamino)pyrimidin-4(3H)-one[c]	2,5-Diamino-6-(5-phospho-D-ribosylamino)pyrimidin-4(3H)-one	C9H15N5O8P	-1	C01304
195	5-Amino-6-(5-phosphoribosylamino)uracil[c]	5-Amino-6-(5-phosphoribosylamino)uracil	C9H14N4O9P	-1	C01268
196	2,5-Diaminopyrimidine_nucleoside-triphosphate[c]	2,5-Diaminopyrimidine_nucleoside-triphosphate	C9H15N5O14P3	-3	C05923
197	2,5-Dioxopentanoate[c]	2,5-Dioxopentanoate	C5H5O4	-1	C00433
198	trdrd[c]	Reduced thioredoxin	H2R	0	C00342
199	trdox[c]	Oxidized thioredoxin	R	0	C00343
200	dADP[c]	dADP	C10H13N5O9P2	-2	C00206
201	CDP[c]	CDP	C9H13N3O11P2	-2	C00112
202	dCDP[c]	dCDP	C9H13N3O10P2	-2	C00705
203	GDP[c]	GDP	C10H13N5O11P2	-2	C00035
204	dGDP[c]	dGDP	C10H13N5O10P2	-2	C00361
205	dITP[c]	dITP	C10H12N4O13P3	-3	C01345
206	2-Deoxyinosine_5-phosphate[c]	dIMP	C10H12N4O7P	-1	C06196
207	UDP[c]	UDP	C9H12N2O12P2	-2	C00015
208	dUDP[c]	dUDP	C9H12N2O11P2	-2	C01346
209	3-Aminopropanal[c]	3-Aminopropanal	C3H8NO	1	C05665
210	3-Dehydroshikimate[c]	3-Dehydroshikimate	C7H7O5	-1	C02637
211	(S)-3-Hydroxyisobutyrate[c]	(S)-3-Hydroxyisobutyrate	C4H7O3	-1	C06001
212	cis-2-Methyl-5-isopropylhexa-2,5-dienoyl-CoA[c]	cis-2-Methyl-5-isopropylhexa-2,5-dienoyl-CoA	C31H47N7O17P3S	-3	C11946
213	3-Hydroxy-2,6-dimethyl-5-methylene-heptanoyl-CoA[c]	3-Hydroxy-2,6-dimethyl-5-methylene-heptanoyl-CoA	C31H49N7O18P3S	-3	C11947
214	3-Hydroxy-3-(4-methylpent-3-en-1-yl)glutaryl-CoA[c]	3-Hydroxy-3-(4-methylpent-3-en-1-yl)glutaryl-CoA	C32H48N7O20P3S	-4	C04675
215	7-Methyl-3-oxo-6-octenoyl-CoA[c]	7-Methyl-3-oxo-6-octenoyl-CoA	C30H45N7O18P3S	-3	C16466
216	Acetate[c]	Acetate	C2H3O2	-1	C00033
217	(2E)-5-Methylhexa-2,4-dienoyl-CoA[c]	(2E)-5-Methylhexa-2,4-dienoyl-CoA	C28H41N7O17P3S	-3	C16468
218	3-Hydroxy-5-methylhex-4-enoyl-CoA[c]	3-Hydroxy-5-methylhex-4-enoyl-CoA	C28H43N7O18P3S	-3	C16469
219	Oxygen[c]	Oxygen	O2	0	C00007
220	3-Hydroxy-9,10-secoandrosta-1,3,5(10)-triene-9,17-dione[c]	3-Hydroxy-9,10-secoandrosta-1,3,5(10)-triene-9,17-dione	C19H24O3	0	C19944
221	flavin_mononucleotide-reduced[c]	flavin_mononucleotide-reduced	C17H22N4O9P	-1	C01847
222	3,4-Dihydroxy-9,10-secoandrosta-1,3,5(10)-triene-9,17-dione[c]	3,4-Dihydroxy-9,10-secoandrosta-1,3,5(10)-triene-9,17-dione	C19H24O4	0	C04793
223	FMN[c]	FMN	C17H20N4O9P	-1	C00061
224	3-Hydroxy-L-kynurenine[c]	3-Hydroxy-L-kynurenine	C10H12N2O4	0	C03227
225	L-Alanine[c]	L-Alanine	C3H7NO2	0	C00041
226	3-Hydroxyanthranilate[c]	3-Hydroxyanthranilate	C7H6NO3	-1	C00632
227	2-Amino-3-carboxymuconate_semialdehyde[c]	2-Amino-3-carboxymuconate_semialdehyde	C7H5NO5	-2	C04409
228	3-Hydroxyisovaleryl-CoA[c]	3-Hydroxyisovaleryl-CoA	C26H41N7O18P3S	-3	C05998
229	3-Methylcrotonyl-CoA[c]	3-Methylcrotonyl-CoA	C26H39N7O17P3S	-3	C03069
230	3-Oxooctadecanoyl-ACP[c]	3-Oxooctadecanoyl-ACP	C29H53N2O8PSR	0	C16219
231	3-Hydroxyoctadecanoyl-ACP[c]	3-Hydroxyoctadecanoyl-ACP	C29H55N2O8PSR	0	C16220
232	3ketpimACPme[c]	3ketpimACPme	C19H30N2O10PSR	-1	C20376
233	3hpimACPme[c]	3hpimACPme	C19H32N2O10PSR	-1	C20377
234	3-Hydroxypropionyl-CoA[c]	3-Hydroxypropionyl-CoA	C24H37N7O18P3S	-3	C05668
235	Propenoyl-CoA[c]	Propenoyl-CoA	C24H35N7O17P3S	-3	C00894
236	(2R,3S)-3-Isopropylmalate[c]	(2R,3S)-3-Isopropylmalate	C7H10O5	-2	C04411
237	(2S)-2-Isopropyl-3-oxosuccinate[c]	(2S)-2-Isopropyl-3-oxosuccinate	C7H8O5	-2	C04236
238	3ketgACPme[c]	3ketgACPme	C17H27N2O10PSR	-1	C20372
239	3hgluACPme[c]	3hgluACPme	C17H28N2O10PSR	-1	C20373
240	malACP[c]	malACP	C14H21N2O9PSR	-2	C01209
241	malACPme[c]	malACPme	C15H25N2O9PSR	0	C19673
242	Acyl-carrier_protein[c]	Acyl-carrier_protein	C11H20N2O6PSR	-1	C00229
243	Thiosulfate[c]	Thiosulfate	O3S2	-2	C00320
244	Mercaptopyruvate[c]	Mercaptopyruvate	C3H3O3S	-1	C00957
245	Sulfite[c]	Sulfite	HO3S	-1	C00094
246	3-Methylbutanoyl-CoA[c]	3-Methylbutanoyl-CoA	C26H41N7O17P3S	-3	C02939
247	FAD[c]	FAD	C27H31N9O15P2	-2	C00016
248	FADH2[c]	FADH2	C27H33N9O15P2	-2	C01352
249	HCO3-[c]	HCO3-	CHO3	-1	C00288
250	5-Methyl-3-oxo-4-hexenoyl-CoA[c]	5-Methyl-3-oxo-4-hexenoyl-CoA	C28H41N7O18P3S	-3	C16471
251	4-Hydroxy-3-octaprenylbenzoate[c]	4-Hydroxy-3-octaprenylbenzoate	C47H69O3	-1	C05809
252	2-Octaprenylphenol[c]	2-Octaprenylphenol	C46H70O	0	C05810
253	3-Oxooctadecanoyl-CoA[c]	3-Oxooctadecanoyl-CoA	C39H65N7O18P3S	-3	C16216
254	3-Hydroxyoctadecanoyl-CoA[c]	3-Hydroxyoctadecanoyl-CoA	C39H67N7O18P3S	-3	C16217
255	hexdecACP[c]	hexdecACP	C27H50N2O7PSR	-1	C05764
256	Phenylpropanoate[c]	Phenylpropanoate	C9H9O2	-1	C05629
257	cis-3-(Carboxy-ethyl)-3,5-cyclo-hexadiene-1,2-diol[c]	cis-3-(Carboxy-ethyl)-3,5-cyclo-hexadiene-1,2-diol	C9H11O4	-1	C11588
258	3-Phospho-D-glycerate[c]	3-Phospho-D-glycerate	C3H5O7P	-2	C00197
259	3-Phosphonooxypyruvate[c]	3-Phosphonooxypyruvate	C3H3O7P	-2	C03232
260	O-Phospho-L-serine[c]	O-Phospho-L-serine	C3H7NO6P	-1	C01005
261	3-Hydroxy-5,9,17-trioxo-4,5:9,10-disecoandrosta-1(10),2-dien-4-oate[c]	3-Hydroxy-5,9,17-trioxo-4,5:9,10-disecoandrosta-1(10),2-dien-4-oate	C19H23O6	-1	C04844
262	3,4-Dihydroxyphenylethyleneglycol[c]	3,4-Dihydroxyphenylethyleneglycol	C8H10O4	0	C05576
263	3,4-Dihydroxymandelaldehyde[c]	3,4-Dihydroxymandelaldehyde	C8H8O4	0	C05577
264	3-Phosphoadenylyl_sulfate[c]	3-Phosphoadenylyl_sulfate	C10H12N5O13P2S	-3	C00053
265	Adenylyl_sulfate[c]	Adenylyl_sulfate	C10H12N5O10PS	-2	C00224
266	4-Amino-4-deoxychorismate[c]	4-Amino-4-deoxychorismate	C10H10NO5	-1	C11355
267	4-Aminobutanal[c]	4-Aminobutanal	C4H10NO	1	C00555
268	4-Aminobutanoate[c]	4-Aminobutanoate	C4H9NO2	0	C00334
269	cis-4-Carboxymethylenebut-2-en-4-olide[c]	cis-4-Carboxymethylenebut-2-en-4-olide	C6H3O4	-1	C04431
270	2-Maleylacetate[c]	2-Maleylacetate	C6H4O5	-2	C02222
271	2,5-Dichloro-carboxymethylenebut-2-en-4-olide[c]	2,5-Dichloro-carboxymethylenebut-2-en-4-olide	C6HO4Cl2	-1	C12834
272	2,5-Dichloro-4-oxohex-2-enedioate[c]	2,5-Dichloro-4-oxohex-2-enedioate	C6H2O5Cl2	-2	C12835
273	trans-4-Carboxymethylenebut-2-en-4-olide[c]	trans-4-Carboxymethylenebut-2-en-4-olide	C6H3O4	-1	C12838
274	4-Fluoromuconolactone[c]	4-Fluoromuconolactone	C6H4O4F	-1	C16476
275	Hydrofluoric_acid[c]	Hydrofluoric_acid	F	-1	C16487
276	4-Fumarylacetoacetate[c]	4-Fumarylacetoacetate	C8H6O6	-2	C01061
277	3-(4-Hydroxyphenyl)pyruvate[c]	3-(4-Hydroxyphenyl)pyruvate	C9H7O4	-1	C01179
278	Homogentisate[c]	Homogentisate	C8H7O4	-1	C00544
279	4-Imidazolone-5-propanoate[c]	4-Imidazolone-5-propanoate	C6H7N2O3	-1	C03680
280	N-Formimino-L-glutamate[c]	N-Formimino-L-glutamate	C6H9N2O4	-1	C00439
281	4-Maleylacetoacetate[c]	4-Maleylacetoacetate	C8H6O6	-2	C01036
282	4-Trimethylammoniobutanal[c]	4-Trimethylammoniobutanal	C7H17NO	1	C01149
283	4-Trimethylammoniobutanoate[c]	4-Trimethylammoniobutanoate	C7H16NO2	0	C01181
284	Urocanate[c]	Urocanate	C6H5N2O2	-1	C00785
285	DOHNAA[c]	3-[(3aS,4S,7aS)-7a-Methyl-1,5-dioxo-octahydro-1H-inden-4-yl]propanoate	C13H18O4	0	C20199
286	(2Z,4Z)-2-Hydroxyhexa-2,4-dienoate[c]	(2Z,4Z)-2-Hydroxyhexa-2,4-dienoate	C6H8O3	0	C20240
287	5-Carboxyamino-1-(5-phospho-D-ribosyl)imidazole[c]	5-Carboxyamino-1-(5-phospho-D-ribosyl)imidazole	C9H12N3O9P	-2	C15667
288	3-(Imidazol-4-yl)-2-oxopropyl_phosphate[c]	3-(Imidazol-4-yl)-2-oxopropyl_phosphate	C6H8N2O5P	-1	C01267
289	L-Histidinol_phosphate[c]	L-Histidinol_phosphate	C6H12N3O4P	0	C01100
290	5-Amino-6-(5-phospho-D-ribitylamino)uracil[c]	5-Amino-6-(5-phospho-D-ribitylamino)uracil	C9H16N4O9P	-1	C04454
291	5-Aminolevulinate[c]	5-Aminolevulinate	C5H9NO3	0	C00430
292	Porphobilinogen[c]	Porphobilinogen	C10H13N2O4	-1	C00931
293	5-Fluoromuconolactone[c]	5-Fluoromuconolactone	C6H4O4F	-1	C16477
294	5-Formyltetrahydrofolate[c]	5-Formyltetrahydrofolate	C20H21N7O7	-2	C03479
295	5,10-Methenyltetrahydrofolate[c]	5,10-Methenyltetrahydrofolate	C20H20N7O6	-1	C00445
296	5-Hydroxyindoleacetaldehyde[c]	5-Hydroxyindoleacetaldehyde	C10H9NO2	0	C05634
297	5-Hydroxyindoleacetate[c]	5-Hydroxyindoleacetate	C10H8NO3	-1	C05635
298	5,10-Methylenetetrahydrofolate[c]	5,10-Methylenetetrahydrofolate	C20H21N7O6	-2	C00143
299	5-Methyltetrahydrofolate[c]	5-Methyltetrahydrofolate	C20H23N7O6	-2	C00440
300	5-Methylthioadenosine[c]	5-Methylthioadenosine	C11H15N5O3S	0	C00170
301	Adenine[c]	Adenine	C5H5N5	0	C00147
302	S-Methyl-5-thio-D-ribose_1-phosphate[c]	S-Methyl-5-thio-D-ribose_1-phosphate	C6H12O7PS	-1	C04188
303	5-O-(1-Carboxyvinyl)-3-phosphoshikimate[c]	5-O-(1-Carboxyvinyl)-3-phosphoshikimate	C10H10O10P	-3	C01269
304	Chorismate[c]	Chorismate	C10H8O6	-2	C00251
305	L-Glutamine[c]	L-Glutamine	C5H10N2O3	0	C00064
306	5-Phosphoribosylamine[c]	5-Phosphoribosylamine	C5H12NO7P	0	C03090
307	Glycine[c]	Glycine	C2H5NO2	0	C00037
308	5-Phosphoribosylglycinamide[c]	5-Phosphoribosylglycinamide	C7H15N2O8P	0	C03838
309	dUMP[c]	dUMP	C9H12N2O8P	-1	C00365
310	dTMP[c]	dTMP	C10H14N2O8P	-1	C00364
311	L-Serine[c]	L-Serine	C3H7NO3	0	C00065
312	5,6,7,8-Tetrahydromethanopterin[c]	5,6,7,8-Tetrahydromethanopterin	C30H42N6O16P	-3	C01217
313	5,10-Methylenetetrahydromethanopterin[c]	5,10-Methylenetetrahydromethanopterin	C31H42N6O16P	-3	C04377
314	Folate[c]	Folate	C19H17N7O6	-2	C00504
315	5-Phosphoribosyl-N-formylglycinamide[c]	5-Phosphoribosyl-N-formylglycinamide	C8H14N2O9P	-1	C04376
316	6-Phospho-D-gluconate[c]	6-Phospho-D-gluconate	C6H11O10P	-2	C00345
317	D-Ribulose_5-phosphate[c]	D-Ribulose_5-phosphate	C5H10O8P	-1	C00199
318	6,7-Dimethyl-8-(D-ribityl)lumazine[c]	6,7-Dimethyl-8-(D-ribityl)lumazine	C13H18N4O6	0	C04332
319	Riboflavin[c]	Riboflavin	C17H20N4O6	0	C00255
320	5-Amino-6-(1-D-ribitylamino)uracil[c]	5-Amino-6-(1-D-ribitylamino)uracil	C9H16N4O6	0	C04732
321	L-3,4-Dihydroxybutan-2-one_4-phosphate[c]	L-3,4-Dihydroxybutan-2-one_4-phosphate	C4H8O6P	-1	C15556
322	5-Methylhex-4-enoyl-CoA[c]	5-Methylhex-4-enoyl-CoA	C28H43N7O17P3S	-3	C16470
323	7,8-Diaminononanoate[c]	7,8-Diaminononanoate	C9H21N2O2	1	C01037
324	Dethiobiotin[c]	Dethiobiotin	C10H17N2O3	-1	C01909
325	Dihydrofolate[c]	Dihydrofolate	C19H19N7O6	-2	C00415
326	Acetyl_adenylate[c]	Acetyl_adenylate	C12H15N5O8P	-1	C05993
327	3-Oxopalmitoyl-CoA[c]	3-Oxopalmitoyl-CoA	C37H61N7O18P3S	-3	C05259
328	Tetradecanoyl-CoA[c]	Tetradecanoyl-CoA	C35H59N7O17P3S	-3	C02593
329	Carboxybiotin-carboxyl-carrier_protein[c]	Carboxybiotin-carboxyl-carrier_protein	C11H13N2O4SR	-1	C04419
330	Malonyl-CoA[c]	Malonyl-CoA	C24H34N7O19P3S	-4	C00083
331	Holo-[carboxylase][c]	Holo-[carboxylase]	C10H14N2O2SR	0	C06250
332	3-Oxohexanoyl-CoA[c]	3-Oxohexanoyl-CoA	C27H41N7O18P3S	-3	C05269
333	Butanoyl-CoA[c]	Butanoyl-CoA	C25H39N7O17P3S	-3	C00136
334	alpha-D-Glucosamine_1-phosphate[c]	alpha-D-Glucosamine_1-phosphate	C6H14NO8P	0	C06156
335	N-Acetyl-D-glucosamine_1-phosphate[c]	N-Acetyl-D-glucosamine_1-phosphate	C8H15NO9P	-1	C04256
336	Dihydrolipoamide-E[c]	Dihydrolipoamide-E	C8H16NOS2	0	C15973
337	S-Acetyldihydrolipoamide-E[c]	S-Acetyldihydrolipoamide-E	C10H18NO2S2	0	C16255
338	N-Acetyl-L-glutamate[c]	N-Acetyl-L-glutamate	C7H9NO5	-2	C00624
339	Acetyl_phosphate[c]	Acetyl_phosphate	C2H4O5P	-1	C00227
340	Citrate[c]	Citrate	C6H5O7	-3	C00158
341	Hexadecenoyl-ACP[c]	Hexadecenoyl-ACP	C27H49N2O7PSR	-1	notKEGGID
342	Octadecanoyl-ACP[c]	Octadecanoyl-ACP	C29H55N2O7PSR	0	C04088
343	Octadecenoyl-ACP[c]	Octadecenoyl-ACP	C29H52N2O7PSR	-1	C01203
344	acACP[c]	acACP	C13H22N2O7PSR	-1	C03939
345	Palmitoyl-CoA[c]	Palmitoyl-CoA	C37H63N7O17P3S	-3	C00154
346	Lauroyl-CoA[c]	Lauroyl-CoA	C33H55N7O17P3S	-3	C01832
347	Decanoyl-CoA[c]	Decanoyl-CoA	C31H51N7O17P3S	-3	C05274
348	Octanoyl-CoA[c]	Octanoyl-CoA	C29H47N7O17P3S	-3	C01944
349	Hexanoyl-CoA[c]	Hexanoyl-CoA	C27H43N7O17P3S	-3	C05270
350	Adenosine_3,5-bisphosphate[c]	Adenosine_3,5-bisphosphate	C10H13N5O10P2	-2	C00054
351	Adenosine[c]	Adenosine	C10H13N5O4	0	C00212
352	D-Ribose[c]	D-Ribose	C5H10O5	0	C00121
353	ADP-ribose[c]	ADP-ribose	C15H21N5O14P2	-2	C00301
354	D-Ribose_5-phosphate[c]	D-Ribose_5-phosphate	C5H10O8P	-1	C00117
355	Primary_alcohol[c]	Primary_alcohol	C16.234H33.694O	0	C00226
356	Aldehyde[c]	Aldehyde	C16.234H31.694O	0	C00071
357	D-Glyceraldehyde[c]	D-Glyceraldehyde	C3H6O3	0	C00577
358	Glycerol[c]	Glycerol	C3H8O3	0	C00116
359	D-Glycerate[c]	D-Glycerate	C3H5O4	-1	C00258
360	Fatty_acid[c]	Fatty_acid	C16.234H31.694O2	0	notKEGGID
361	Perillyl_aldehyde[c]	Perillyl_aldehyde	C10H14O	0	C02576
362	Perillic_acid[c]	Perillic_acid	C10H13O2	-1	C11924
363	D-Glucose_1-phosphate[c]	D-Glucose_1-phosphate	C6H12O9P	-1	C00103
364	alpha-D-Glucose_6-phosphate[c]	alpha-D-Glucose_6-phosphate	C6H12O9P	-1	C00668
365	beta-D-Fructose_6-phosphate[c]	beta-D-Fructose_6-phosphate	C6H12O9P	-1	C05345
366	beta-D-Glucose_6-phosphate[c]	beta-D-Glucose_6-phosphate	C6H12O9P	-1	C01172
367	alpha-D-Glucose[c]	alpha-D-Glucose	C6H12O6	0	C00267
368	D-Fructose[c]	D-Fructose	C6H12O6	0	C00095
369	alpha,alpha-Trehalose[e]	alpha,alpha-Trehalose	C12H22O11	0	C01083
370	alpha,alpha-Trehalose[c]	alpha,alpha-Trehalose	C12H22O11	0	C01083
371	NH3[e]	Ammonia	H4N	1	C00014
372	Nitrite[c]	Nitrite	NO2	-1	C00088
373	Androsta-1,4-diene-3,17-dione[c]	Androsta-1,4-diene-3,17-dione	C19H24O2	0	C20144
374	9alpha-Hydroxyandrosta-1,4-diene-3,17-dione[c]	9alpha-Hydroxyandrosta-1,4-diene-3,17-dione	C19H24O3	0	C14909
375	Androstenedione[c]	Androstenedione	C19H26O2	0	C00280
376	Anthranilate[c]	Anthranilate	C7H6NO2	-1	C00108
377	Catechol[c]	Catechol	C6H6O2	0	C00090
378	H+[e]	H+	H	1	C00080
379	2-Amino-7,8-dihydro-4-hydroxy-6-(diphosphooxymethyl)pteridine[c]	2-Amino-7,8-dihydro-4-hydroxy-6-(diphosphooxymethyl)pteridine	C7H9N5O8P2	-2	C04807
380	3-Phospho-D-glyceroyl_phosphate[c]	3-Phospho-D-glyceroyl_phosphate	C3H6O10P2	-2	C00236
381	4-Amino-2-methyl-5-phosphomethylpyrimidine[c]	4-Amino-2-methyl-5-phosphomethylpyrimidine	C6H9N3O4P	-1	C04556
382	2-Methyl-4-amino-5-hydroxymethylpyrimidine_diphosphate[c]	2-Methyl-4-amino-5-hydroxymethylpyrimidine_diphosphate	C6H9N3O7P2	-2	C04752
383	4-Amino-5-hydroxymethyl-2-methylpyrimidine[c]	4-Amino-5-hydroxymethyl-2-methylpyrimidine	C6H9N3O	0	C01279
384	Propanoate[c]	Propanoate	C3H5O2	-1	C00163
385	Propanoyl_phosphate[c]	Propanoyl_phosphate	C3H6O5P	-1	C02876
386	Cob(I)yrinate_a,c-diamide[c]	Cob(I)yrinate_a,c-diamide	C45H57N6O12Co	-4	C06505
387	Triphosphate[c]	Triphosphate	HO10P3	-4	C00536
388	Adenosyl_cobyrinate-a,c-diamide[c]	Adenosyl_cobyrinate-a,c-diamide	C55H69N11O15Co	-3	C06506
389	Cobinamide[c]	Cobinamide	C48H72N11O8Co	0	C05774
390	Adenosyl_cobinamide[c]	Adenosyl_cobinamide	C58H86N16O11Co	2	C06508
391	beta-D-Fructose[c]	beta-D-Fructose	C6H12O6	0	C02336
392	beta-D-Fructose_1,6-bisphosphate[c]	beta-D-Fructose_1,6-bisphosphate	C6H12O12P2	-2	C05378
393	D-Fructose_6-phosphate[c]	D-Fructose_6-phosphate	C6H12O9P	-1	C00085
394	D-Fructose_1,6-bisphosphate[c]	D-Fructose_1,6-bisphosphate	C6H12O12P2	-2	C00354
395	D-Tagatose_6-phosphate[c]	D-Tagatose_6-phosphate	C6H12O9P	-1	C01097
396	D-Tagatose_1,6-bisphosphate[c]	D-Tagatose_1,6-bisphosphate	C6H12O12P2	-2	C03785
397	dATP[c]	dATP	C10H13N5O12P3	-3	C00131
398	dCTP[c]	dCTP	C9H13N3O13P3	-3	C00458
399	Deoxyuridine[c]	Deoxyuridine	C9H12N2O5	0	C00526
400	Dephospho-CoA[c]	Dephospho-CoA	C21H33N7O13P2S	-2	C00882
401	dGTP[c]	dGTP	C10H13N5O13P3	-3	C00286
402	dIDP[c]	dIDP	C10H12N4O10P2	-2	C01344
403	dTDP[c]	dTDP	C10H14N2O11P2	-2	C00363
404	dTTP[c]	dTTP	C10H14N2O14P3	-3	C00459
405	dUTP[c]	dUTP	C9H12N2O14P3	-3	C00460
406	GTP[c]	GTP	C10H13N5O14P3	-3	C00044
407	Guanosine_3-diphosphate-5-triphosphate[c]	Guanosine_3-diphosphate-5-triphosphate	C10H13N5O20P5	-5	C04494
408	IDP[c]	IDP	C10H12N4O11P2	-2	C00104
409	ITP[c]	ITP	C10H12N4O14P3	-3	C00081
410	4-Phospho-L-aspartate[c]	4-Phospho-L-aspartate	C4H7NO7P	-1	C03082
411	L-Homoserine[c]	L-Homoserine	C4H9NO3	0	C00263
412	O-Phospho-L-homoserine[c]	O-Phospho-L-homoserine	C4H9NO6P	-1	C01102
413	L-Methionine[c]	L-Methionine	C5H11NO2S	0	C00073
414	S-Adenosyl-L-methionine[c]	S-Adenosyl-L-methionine	C15H23N6O5S	1	C00019
415	N-Acetyl-L-glutamate_5-phosphate[c]	N-Acetyl-L-glutamate_5-phosphate	C7H10NO8P	-2	C04133
416	Nicotinate_D-ribonucleotide[c]	Nicotinate_D-ribonucleotide	C11H14NO9P	-1	C01185
417	Deamino-NAD+[c]	Deamino-NAD+	C21H24N6O15P2	-2	C00857
418	Nicotinamide_D-ribonucleotide[c]	Nicotinamide_D-ribonucleotide	C11H15N2O8P	0	C00455
419	Pantetheine_4-phosphate[c]	Pantetheine_4-phosphate	C11H22N2O7PS	-1	C01134
420	Pantetheine[c]	Pantetheine	C11H22N2O4S	0	C00831
421	N-((R)-Pantothenoyl)-L-cysteine[c]	N-((R)-Pantothenoyl)-L-cysteine	C12H21N2O6S	-1	C04079
422	(n-1)Polyphosphate[c]	(n-1)Polyphosphate	HO7P2	-4	C00404
423	(n)Polyphosphate[c]	(n)Polyphosphate	HO10P3	-4	C00404
424	Propionyladenylate[c]	Propionyladenylate	C13H17N5O8P	-1	C05983
425	Selenate[c]	Selenate	H6O4Se	4	C05697
426	Adenylylselenate[c]	Adenylylselenate	C10H17N5O10PSe	3	C05686
427	Shikimate[c]	Shikimate	C7H9O5	-1	C00493
428	Shikimate_3-phosphate[c]	Shikimate_3-phosphate	C7H9O8P	-2	C03175
429	Sulfate[c]	Sulfate	O4S	-2	C00059
430	Thymidine[c]	Thymidine	C10H14N2O5	0	C00214
431	UTP[c]	UTP	C9H12N2O15P3	-3	C00075
432	UMP[c]	UMP	C9H12N2O9P	-1	C00105
433	D-Xylulose_5-phosphate[c]	D-Xylulose_5-phosphate	C5H10O8P	-1	C00231
434	D-Erythrose_4-phosphate[c]	D-Erythrose_4-phosphate	C4H8O7P	-1	C00279
435	Glycerone_phosphate[c]	Glycerone_phosphate	C3H6O6P	-1	C00111
436	beta-D-Glucose_1-phosphate[c]	beta-D-Glucose_1-phosphate	C6H12O9P	-1	C00663
437	D-Glucono-1,5-lactone_6-phosphate[c]	D-Glucono-1,5-lactone_6-phosphate	C6H10O9P	-1	C01236
438	Betaine[e]	Betaine	C5H11NO2	0	C00719
439	Betaine[c]	Betaine	C5H11NO2	0	C00719
440	Biotin[c]	Biotin	C10H15N2O3S	-1	C00120
441	Biotinyl-5-AMP[c]	Biotinyl-5-AMP	C20H27N7O9PS	-1	C05921
442	Apo-[carboxylase][c]	Apo-[carboxylase]	R	0	C06249
443	Butanal[c]	Butanal	C4H8O	0	C01412
444	butACP[c]	butACP	C15H26N2O7PSR	-1	C05745
445	S-Farnesyl_protein[c]	S-Farnesyl_protein	RX	0	C20120
446	Peptide[c]	Peptide	X	0	C00012
447	Protein_C-terminal_S-farnesyl-L-cysteine[c]	Protein_C-terminal_S-farnesyl-L-cysteine	H2OR	-1	C04506
448	Cadmium[e]	Cadmium	Cd	2	C01413
449	Cadmium[c]	Cadmium	Cd	2	C01413
450	Carbamoyl_phosphate[c]	Carbamoyl_phosphate	CH3NO5P	-1	C00169
451	L-Ornithine[c]	L-Ornithine	C5H13N2O2	1	C00077
452	L-Citrulline[c]	L-Citrulline	C6H13N3O3	0	C00327
453	Phosphatidylglycerol[c]	Phosphatidylglycerol	C38.468H73.388O10P	-1	C00344
454	CDP-diacylglycerol[c]	CDP-diacylglycerol	C44.468H78.388N3O15P2	-2	C00269
455	Cardiolipin[c]	Cardiolipin	C73.936H138.776O17P2	-2	C05980
456	gamma-Carotene[c]	gamma-Carotene	C40H56	0	C05435
457	beta-Carotene[c]	beta-Carotene	C40H56	0	C02094
458	all-trans-Neurosporene[c]	all-trans-Neurosporene	C40H58	0	C05431
459	beta-Zeacarotene[c]	beta-Zeacarotene	C40H58	0	C05434
460	Lycopene[c]	Lycopene	C40H56	0	C05432
461	delta-Carotene[c]	delta-Carotene	C40H56	0	C08586
462	alpha-Carotene[c]	alpha-Carotene	C40H56	0	C05433
463	7,8-Dihydro-beta-carotene[c]	7,8-Dihydro-beta-carotene	C40H58	0	C16291
464	sn-Glycerol_3-phosphate[c]	sn-Glycerol_3-phosphate	C3H8O6P	-1	C00093
465	Phosphatidylglycerophosphate[c]	Phosphatidylglycerophosphate	C38.468H73.388O13P2	-2	C03892
466	Phosphatidylinositol[c]	Phosphatidylinositol	C41.468H77.388O13P	-1	C01194
467	Phosphatidylserine[c]	Phosphatidylserine	C38.468H71.388NO10P	-2	C02737
468	Cellobiose[e]	Cellobiose	C12H22O11	0	C00185
469	Cellobiose[c]	Cellobiose	C12H22O11	0	C00185
470	Chitobiose[c]	Chitobiose	C16H28N2O11	0	C01674
471	N-Acetyl-D-glucosamine[c]	N-Acetyl-D-glucosamine	C8H15NO6	0	C00140
472	Chitobiose[e]	Chitobiose	C16H28N2O11	0	C01674
473	Chloride[e]	Chloride	Cl	-1	C00698
474	Chloride[c]	Chloride	Cl	-1	C00698
475	Chloroacetaldehyde[c]	Chloroacetaldehyde	C2H3OCl	0	C06754
476	Chloroacetic_acid[c]	Chloroacetic_acid	C2H2O2Cl	-1	C06755
477	Cholest-4-en-3-one[c]	Cholest-4-en-3-one	C27H44O	0	C00599
478	26-Hydroxycholest-4-en-3-one[c]	26-Hydroxycholest-4-en-3-one	C27H44O2	0	C20143
479	Cholesterol[c]	Cholesterol	C27H46O	0	C00187
480	H2O2[c]	Hydrogen_peroxide	H2O2	0	C00027
481	Choline[e]	Choline	C5H14NO	1	C00114
482	Choline[c]	Choline	C5H14NO	1	C00114
483	Betaine_aldehyde[c]	Betaine_aldehyde	C5H12NO	1	C00576
484	Prephenate[c]	Prephenate	C10H8O6	-2	C00254
485	cis-3-Chloro-2-propene-1-ol[c]	cis-3-Chloro-2-propene-1-ol	C3H5OCl	0	C06612
486	cis-3-Chloroallyl_aldehyde[c]	cis-3-Chloroallyl_aldehyde	C3H3OCl	0	C16348
487	cis-Aconitate[c]	cis-Aconitate	C6H3O6	-3	C00417
488	CO2[e]	CO2	CO2	0	C00011
489	Cob(III)alamin[e]	Vitamin_B12	C62H88N13O14PCo	6	C05776
490	Cob(III)alamin[c]	Vitamin_B12	C62H88N13O14PCo	6	C05776
491	Cobalt_ion[e]	Cobalt	Co	2	C00175
492	Cobalt_ion[c]	Cobalt	Co	2	C00175
493	Cobalt-precorrin_4[c]	Cobalt-precorrin_4	C44H44N4O16Co	-6	C11540
494	Cobalt-precorrin_5A[c]	Cobalt-precorrin_5A	C45H47N4O16Co	-5	C16242
495	S-Adenosyl-L-homocysteine[c]	S-Adenosyl-L-homocysteine	C14H20N6O5S	0	C00021
496	Copper[e]	Copper	Cu	2	C00070
497	Copper[c]	Copper	Cu	2	C00070
498	Coproporphyrinogen_III[c]	Coproporphyrinogen_III	C36H40N4O8	-4	C03263
499	5-Deoxyadenosine[c]	5-Deoxyadenosine	C10H13N5O3	0	C05198
500	Protoporphyrinogen_IX[c]	Protoporphyrinogen_IX	C34H38N4O4	-2	C01079
501	O-Acetyl-L-serine[c]	O-Acetyl-L-serine	C5H9NO4	0	C00979
502	Cytidine[c]	Cytidine	C9H13N3O5	0	C00475
503	Uridine[c]	Uridine	C9H12N2O6	0	C00299
504	D-Alanine[c]	D-Alanine	C3H7NO2	0	C00133
505	D-Alanyl-D-alanine[c]	D-Alanyl-D-alanine	C6H12N2O3	0	C00993
506	uaagmdaa[c]	uaagmdaa	C95H152N8O28P2	-4	C05898
507	uaagmda[c]	uaagmda	C92H145N7O26P2	-4	0
508	D-Allose_6-phosphate[c]	D-Allose_6-phosphate	C6H12O9P	-1	C02962
509	D-Allulose_6-phosphate[c]	D-Allulose_6-phosphate	C6H13O9P	0	C18096
510	D-chiro-Inositol[c]	D-chiro-Inositol	C6H12O6	0	C19891
511	1-Keto-D-chiro-inositol[c]	1-Keto-D-chiro-inositol	C6H10O6	0	C20251
512	D-erythro-1-(Imidazol-4-yl)glycerol_3-phosphate[c]	D-erythro-1-(Imidazol-4-yl)glycerol_3-phosphate	C6H10N2O6P	-1	C04666
513	D-Sorbitol[c]	D-Sorbitol	C6H14O6	0	C00794
514	D-Glucosamine_6-phosphate[c]	D-Glucosamine_6-phosphate	C6H14NO8P	0	C00352
515	D-Glucuronolactone[c]	D-Glucuronolactone	C6H8O6	0	C02670
516	D-Glucarate[c]	D-Glucarate	C6H8O8	-2	C00818
517	Sedoheptulose_7-phosphate[c]	Sedoheptulose_7-phosphate	C7H14O10P	-1	C05382
518	D-glycero-beta-D-manno-Heptose_7-phosphate[c]	D-glycero-beta-D-manno-Heptose_7-phosphate	C7H14O10P	-1	C07836
519	D-Mannose_6-phosphate[c]	D-Mannose_6-phosphate	C6H12O9P	-1	C00275
520	D-Mannose_1-phosphate[c]	D-Mannose_1-phosphate	C6H12O9P	-1	C00636
521	D-Mannose[e]	D-Mannose	C6H12O6	0	C00159
522	D-Mannose[c]	D-Mannose	C6H12O6	0	C00159
523	alpha-D-Ribose_1-phosphate[c]	alpha-D-Ribose_1-phosphate	C5H10O8P	-1	C00620
524	Formate[c]	Formate	CHO2	-1	C00058
525	Pyridoxal_phosphate[c]	Pyridoxal_phosphate	C8H9NO6P	-1	C00018
526	D-Sorbitol[e]	D-Sorbitol	C6H14O6	0	C00794
527	D-Xylose[c]	D-Xylose	C5H10O5	0	C00181
528	D-Xylulose[c]	D-Xylulose	C5H10O5	0	C00310
529	dcaACP[c]	dcaACP	C21H38N2O7PSR	-1	C05755
530	3-Oxododecanoyl-CoA[c]	3-Oxododecanoyl-CoA	C33H53N7O18P3S	-3	C05263
531	2-Deoxy-D-ribose_1-phosphate[c]	2-Deoxy-D-ribose_1-phosphate	C5H10O7P	-1	C00672
532	Uracil[c]	Uracil	C4H4N2O2	0	C00106
533	3-Chloro-2-methyldienelactone[c]	3-Chloro-2-methyldienelactone	C7H5O4Cl	0	C18309
534	3-Chloro-2-methylmaleylacetate[c]	3-Chloro-2-methylmaleylacetate	C7H7O5Cl	0	C18310
535	2-Chloro-5-methyl-cis-dienelactone[c]	2-Chloro-5-methyl-cis-dienelactone	C7H5O4Cl	0	C18304
536	2-Chloro-5-methylmaleylacetate[c]	2-Chloro-5-methylmaleylacetate	C7H7O5Cl	0	C18305
537	Dihydrolipoylprotein[c]	Dihydrolipoylprotein	H2R	0	C02972
538	Lipoylprotein[c]	Lipoylprotein	R	0	C02051
539	Dimethylallyl_diphosphate[c]	Dimethylallyl_diphosphate	C5H10O7P2	-2	C00235
540	ddcaACP[c]	ddcaACP	C23H42N2O7PSR	-1	C05223
541	dTDP-glucose[c]	dTDP-glucose	C16H24N2O16P2	-2	C00842
542	dTDP-4-dehydro-6-deoxy-alpha-D-glucose[c]	dTDP-4-dehydro-6-deoxy-alpha-D-glucose	C16H22N2O15P2	-2	C11907
543	Ethanol[c]	Ethanol	C2H6O	0	C00469
544	Fe(III)dicitrate[e]	Fe(III)dicitrate	C12H22O14Fe	0	C06229
545	Fe(III)dicitrate[c]	Fe(III)dicitrate	C12H22O14Fe	0	C06229
546	Ferrichrome[e]	Ferrichrome	C27H45N9O12Fe	0	C06228
547	Ferrichrome[c]	Ferrichrome	C27H45N9O12Fe	0	C06228
548	Ferrocytochrome_c[c]	Ferrocytochrome_c	C42H52N8O6S2Fe	4	C00126
549	Ferricytochrome_c[c]	Ferricytochrome_c	C42H52N8O6S2Fe	5	C00125
550	Formamidopyrimidine_nucleoside-triphosphate[c]	Formamidopyrimidine_nucleoside-triphosphate	C10H15N5O15P3	-3	C05922
551	L-Formylkynurenine[c]	L-Formylkynurenine	C11H12N2O4	0	C02700
552	Formylanthranilate[c]	Formylanthranilate	C8H6NO3	-1	C05653
553	Geranylgeranyl_diphosphate[c]	Geranylgeranyl_diphosphate	C20H34O7P2	-2	C00353
554	Prephytoene_diphosphate[c]	Prephytoene_diphosphate	C40H66O7P2	-2	C03427
555	D-Glucose[e]	D-Glucose	C6H12O6	0	C00031
556	gluACPme[c]	gluACPme	C17H28N2O9PSR	-1	C20375
557	enogluACPme[c]	enogluACPme	C17H26N2O9PSR	-1	C20374
558	Glycerol[e]	Glycerol	C3H8O3	0	C00116
559	sn-glycerol_1-phosphate[c]	sn-glycerol_1-phosphate	C3H8O6P	-1	C00623
560	Iminoaspartate[c]	Iminoaspartate	C4H3NO4	-2	C05840
561	Pyridine-2,3-dicarboxylate[c]	Pyridine-2,3-dicarboxylate	C7H3NO4	-2	C03722
562	Glycolate[c]	Glycolate	C2H3O3	-1	C00160
563	Glyoxylate[c]	Glyoxylate	C2HO3	-1	C00048
564	Guanine[c]	Guanine	C5H5N5O	0	C00242
565	cPMP[c]	cPMP	C10H14N5O8P	0	C18239
566	GDP-mannose[c]	GDP-mannose	C16H23N5O16P2	-2	C00096
567	Guanosine_3,5-bis(diphosphate)[c]	Guanosine_3,5-bis(diphosphate)	C10H13N5O17P4	-4	C01228
568	Guanosine[c]	Guanosine	C10H13N5O5	0	C00387
569	H2O[e]	H2O	H2O	0	C00001
570	Heptadecanoic_acid[c]	Heptadecanoic_acid	C17H34O2	0	notKEGGID
571	hexACP[c]	hexACP	C17H30N2O7PSR	-1	C05749
572	3-Oxooctanoyl-CoA[c]	3-Oxooctanoyl-CoA	C29H45N7O18P3S	-3	C05267
573	Hydrogen_selenide[c]	Hydrogen_selenide	H2Se	0	C01528
574	Selenite[c]	Selenite	H2O3Se	2	C05684
575	Hydrogen_sulfide[c]	Hydrogen_sulfide	H2S	0	C00283
576	Hydroxymethylbilane[c]	Hydroxymethylbilane	C40H38N4O17	-8	C01024
577	Uroporphyrinogen_III[c]	Uroporphyrinogen_III	C40H36N4O16	-8	C01051
578	Hydroxypyruvate[c]	Hydroxypyruvate	C3H3O4	-1	C00168
579	2-Hydroxy-3-oxopropanoate[c]	2-Hydroxy-3-oxopropanoate	C3H3O4	-1	C01146
580	Hypoxanthine[e]	Hypoxanthine	C5H4N4O	0	C00262
581	Hypoxanthine[c]	Hypoxanthine	C5H4N4O	0	C00262
582	Imidazole-4-acetaldehyde[c]	Imidazole-4-acetaldehyde	C5H6N2O	0	C05130
583	Imidazole-4-acetate[c]	Imidazole-4-acetate	C5H5N2O2	-1	C02835
584	N-(5-Phospho-D-1-ribulosylformimino)-5-amino-1-(5-phospho-D-ribosyl)-4-imidazolecarboxamide[c]	N-(5-Phospho-D-1-ribulosylformimino)-5-amino-1-(5-phospho-D-ribosyl)-4-imidazolecarboxamide	C15H23N5O15P2	-2	C04916
585	IMP[c]	IMP	C10H12N4O8P	-1	C00130
586	N6-(1,2-Dicarboxyethyl)-AMP[c]	N6-(1,2-Dicarboxyethyl)-AMP	C14H15N5O11P	-3	C03794
587	Xanthosine_5-phosphate[c]	Xanthosine_5-phosphate	C10H12N4O9P	-1	C00655
588	Indole-3-acetaldehyde[c]	Indole-3-acetaldehyde	C10H9NO	0	C00637
589	Indole-3-acetate[c]	Indole-3-acetate	C10H8NO2	-1	C00954
590	Inosine[c]	Inosine	C10H12N4O5	0	C00294
591	Isocitrate[c]	Isocitrate	C6H5O7	-3	C00311
592	Oxalosuccinate[c]	Oxalosuccinate	C6H3O7	-3	C05379
593	Itaconate[c]	Itaconate	C5H4O4	-2	C00490
594	Itaconyl-CoA[c]	Itaconyl-CoA	C26H36N7O19P3S	-4	C00531
595	L-1-Pyrroline-3-hydroxy-5-carboxylate[c]	L-1-Pyrroline-3-hydroxy-5-carboxylate	C5H6NO3	-1	C04281
596	L-erythro-4-Hydroxyglutamate[c]	L-erythro-4-Hydroxyglutamate	C5H8NO5	-1	C05947
597	L-2,4-diaminobutanoate[c]	L-2,4-diaminobutanoate	C4H11N2O2	1	C03283
598	propane-1,3-diamine[c]	propane-1,3-diamine	C3H12N2	2	C00986
599	L-Allothreonine[c]	L-Allothreonine	C4H9NO3	0	C05519
600	L-Arogenate[c]	L-Arogenate	C10H12NO5	-1	C00826
601	L-Phenylalanine[c]	L-Phenylalanine	C9H11NO2	0	C00079
602	L-Asparagine[c]	L-Asparagine	C4H8N2O3	0	C00152
603	L-Aspartate_4-semialdehyde[c]	L-Aspartate_4-semialdehyde	C4H7NO3	0	C00441
604	N-(L-Arginino)succinate[c]	N-(L-Arginino)succinate	C10H17N4O6	-1	C03406
605	L-Cystathionine[c]	L-Cystathionine	C7H14N2O4S	0	C02291
606	Cys-Gly[c]	Cys-Gly	C5H10N2O3S	0	C01419
607	L-Cystine[c]	L-Cystine	C6H12N2O4S2	0	C00491
608	Thiocysteine[c]	Thiocysteine	C3H7NO2S2	0	C01962
609	D-4-Hydroxy-2-oxoglutarate[c]	D-4-Hydroxy-2-oxoglutarate	C5H4O6	-1	C05946
610	L-4-Hydroxyglutamate_semialdehyde[c]	L-4-Hydroxyglutamate_semialdehyde	C5H9NO4	0	C05938
611	L-Glutamate_5-semialdehyde[c]	L-Glutamate_5-semialdehyde	C5H9NO3	0	C01165
612	L-Glutamyl_5-phosphate[c]	L-Glutamyl_5-phosphate	C5H9NO7P	-1	C03287
613	L-Glutamate[e]	L-Glutamate	C5H8NO4	-1	C00025
614	L-Glutamyl-tRNA(Glu)[c]	L-Glutamyl-tRNA(Glu)	C5H7NO3R	0	C02987
615	(S)-4-Amino-5-oxopentanoate[c]	(S)-4-Amino-5-oxopentanoate	C5H9NO3	0	C03741
616	tRNA(Glu)[c]	tRNA(Glu)	R	0	C01641
617	L-Gulono-1,4-lactone[c]	L-Gulono-1,4-lactone	C6H10O6	0	C01040
618	L-xylo-Hexulonolactone[c]	L-xylo-Hexulonolactone	C6H8O6	0	C03289
619	L-Histidinal[c]	L-Histidinal	C6H10N3O	1	C01929
620	L-Histidine[c]	L-Histidine	C6H9N3O2	0	C00135
621	L-Histidine[e]	L-Histidine	C6H9N3O2	0	C00135
622	L-Histidinol[c]	L-Histidinol	C6H12N3O	1	C00860
623	L-Isoleucine[e]	L-Isoleucine	C6H13NO2	0	C00407
624	L-Isoleucine[c]	L-Isoleucine	C6H13NO2	0	C00407
625	L-Kynurenine[c]	L-Kynurenine	C10H12N2O3	0	C00328
626	L-Leucine[e]	L-Leucine	C6H13NO2	0	C00123
627	L-Leucine[c]	L-Leucine	C6H13NO2	0	C00123
628	4-Methyl-2-oxopentanoate[c]	4-Methyl-2-oxopentanoate	C6H9O3	-1	C00233
629	L-Lysine[c]	L-Lysine	C6H15N2O2	1	C00047
630	Phenylpyruvate[c]	Phenylpyruvate	C9H7O3	-1	C00166
631	2-Phenylacetamide[c]	2-Phenylacetamide	C8H9NO	0	C02505
632	L-Proline[e]	L-Proline	C5H8NO2	-1	C00148
633	L-Proline[c]	L-Proline	C5H8NO2	-1	C00148
634	L-Selenocysteine[c]	L-Selenocysteine	C3H7NO2Se	0	C05688
635	L-Homocysteine[c]	L-Homocysteine	C4H9NO2S	0	C00155
636	2-Aminoacrylate[c]	2-Aminoacrylate	C3H5NO2	0	C02218
637	L-Tryptophan[c]	L-Tryptophan	C11H12N2O2	0	C00078
638	L-Threonine[c]	L-Threonine	C4H9NO3	0	C00188
639	L-Threonine[e]	L-Threonine	C4H9NO3	0	C00188
640	L-Tyrosine[c]	L-Tyrosine	C9H11NO3	0	C00082
641	L-Valine[e]	L-Valine	C5H11NO2	0	C00183
642	L-Valine[c]	L-Valine	C5H11NO2	0	C00183
643	3-Oxotetradecanoyl-CoA[c]	3-Oxotetradecanoyl-CoA	C35H57N7O18P3S	-3	C05261
644	Magnesium[e]	Magnesium	Mg	2	C00305
645	Magnesium[c]	Magnesium	Mg	2	C00305
646	Maltohexaose[e]	Maltohexaose	C36H62O31	0	C01936
647	Maltohexaose[c]	Maltohexaose	C36H62O31	0	C01936
648	Maltose[c]	Maltose	C12H22O11	0	C00208
649	Maltose[e]	Maltose	C12H22O11	0	C00208
650	Maltotriose[e]	Maltotriose	C18H32O16	0	C01835
651	Maltotriose[c]	Maltotriose	C18H32O16	0	C01835
652	Mannitol[e]	Mannitol	C6H14O6	0	C00392
653	Mannitol[c]	Mannitol	C6H14O6	0	C00392
654	Melibiose[e]	Melibiose	C12H22O11	0	C05402
655	Melibiose[c]	Melibiose	C12H22O11	0	C05402
656	meso-2,6-Diaminoheptanedioate[c]	meso-2,6-Diaminoheptanedioate	C7H14N2O4	0	C00680
657	Methylselenic_acid[c]	Methylselenic_acid	CH4O2Se	0	C18902
658	Methaneselenol[c]	Methaneselenol	CH4Se	0	C05703
659	(S)-Methylmalonyl-CoA[c]	(S)-Methylmalonyl-CoA	C25H36N7O19P3S	-4	C00683
660	Molybdate[e]	Molybdate	H2O4Mo	0	C06232
661	Molybdate[c]	Molybdate	H2O4Mo	0	C06232
662	2,4,6/3,5-Pentahydroxycyclohexanone[c]	2,4,6/3,5-Pentahydroxycyclohexanone	C6H10O6	0	C00691
663	N-(5-Phospho-D-ribosyl)anthranilate[c]	N-(5-Phospho-D-ribosyl)anthranilate	C12H14NO9P	-2	C04302
664	N-Acetyl-D-mannosamine[c]	N-Acetyl-D-mannosamine	C8H15NO6	0	C00645
665	N-Acetyl-D-glucosamine_6-phosphate[c]	N-Acetyl-D-glucosamine_6-phosphate	C8H15NO9P	-1	C00357
666	N-Ribosylnicotinamide[c]	N-Ribosylnicotinamide	C11H16N2O5	1	C03150
667	Nicotinamide[c]	Nicotinamide	C6H6N2O	0	C00153
668	N-Succinyl-LL-2,6-diaminoheptanedioate[c]	N-Succinyl-LL-2,6-diaminoheptanedioate	C11H16N2O7	-2	C04421
669	Succinate[c]	Succinate	C4H4O4	-2	C00042
670	LL-2,6-Diaminoheptanedioate[c]	LL-2,6-Diaminoheptanedioate	C7H14N2O4	0	C00666
671	N-Succinyl-2-L-amino-6-oxoheptanedioate[c]	N-Succinyl-2-L-amino-6-oxoheptanedioate	C11H12NO8	-3	C04462
672	N-Acetylornithine[c]	N-Acetylornithine	C7H14N2O3	0	C00437
673	N-Acetyl-L-glutamate_5-semialdehyde[c]	N-Acetyl-L-glutamate_5-semialdehyde	C7H10NO4	-1	C01250
674	N4-Acetylaminobutanal[c]	N4-Acetylaminobutanal	C6H11NO2	0	C05936
675	4-Acetamidobutanoate[c]	4-Acetamidobutanoate	C6H10NO3	-1	C02946
676	Menaquinone[c]	Menaquinone	C51H72O2	0	C00828
677	Menaquinol[c]	Menaquinol	C51H72O2	0	C05819
678	Nickel[e]	Nickel	Ni	2	C00291
679	Nickel[c]	Nickel	Ni	2	C00291
680	Nicotinate[c]	Nicotinate	C6H4NO2	-1	C00253
681	Nicotinate_D-ribonucleoside[c]	Nicotinate_D-ribonucleoside	C11H14NO6	0	C05841
682	Nitrate[e]	Nitrate	NO3	-1	C00244
683	Nitrate[c]	Nitrate	NO3	-1	C00244
684	Nitrite[e]	Nitrite	NO2	-1	C00088
685	NDP[c]	NDP	R	-2	C00454
686	Nucleoside_triphosphate[c]	Nucleoside_triphosphate	O3PR	-3	C00201
687	O-Acetyl-L-homoserine[c]	O-Acetyl-L-homoserine	C6H11NO4	0	C01077
688	O-Phospho-4-hydroxy-L-threonine[c]	O-Phospho-4-hydroxy-L-threonine	C4H9NO7P	-1	C06055
689	4-Hydroxy-L-threonine[c]	4-Hydroxy-L-threonine	C4H9NO4	0	C06056
690	2-Oxo-3-hydroxy-4-phosphobutanoate[c]	2-Oxo-3-hydroxy-4-phosphobutanoate	C4H5O8P	-2	C06054
691	O-Phosphorylhomoserine[c]	O-Phosphorylhomoserine	C4H9NO6P	-1	C05702
692	L-Selenocystathionine[c]	L-Selenocystathionine	C7H14N2O4Se	0	C05699
693	O-Succinyl-L-homoserine[c]	O-Succinyl-L-homoserine	C8H12NO6	-1	C01118
694	S-Sulfo-L-cysteine[c]	S-Sulfo-L-cysteine	C3H6NO5S2	-1	C05824
695	ocACP[c]	ocACP	C19H34N2O7PSR	-1	C05752
696	Sulfur_donor[c]	Sulfur_donor	S	0	C17023
697	lipoylACP[c]	lipoylACP	C19H33N2O7PS3R	0	C16239
698	3-Oxodecanoyl-CoA[c]	3-Oxodecanoyl-CoA	C31H49N7O18P3S	-3	C05265
699	Dodecanoic_acid[c]	Dodecanoic_acid	C12H23O2	-1	C02679
700	tdecACP[c]	tdecACP	C25H46N2O7PSR	-1	C05761
701	Tetradecanoic_acid[c]	Tetradecanoic_acid	C14H27O2	-1	C06424
702	Hexadecanoic_acid[c]	Hexadecanoic_acid	C16H31O2	-1	C00249
703	Octadecanoic_acid[c]	Octadecanoic_acid	C18H35O2	-1	C01530
704	Octadecenoic_acid[c]	Octadecenoic_acid	C18H33O2	-1	C00712
705	Orotidine_5-phosphate[c]	Orotidine_5-phosphate	C10H11N2O11P	-2	C01103
706	Orthophosphate[e]	Orthophosphate	HO4P	-2	C00009
707	Oxygen[e]	Oxygen	O2	0	C00007
708	Stearoyl-CoA[c]	Stearoyl-CoA	C39H67N7O17P3S	-3	C00412
709	Oleoyl-CoA[c]	Oleoyl-CoA	C39H65N7O17P3S	-3	C00510
710	Pentadecanoic_acid[c]	Pentadecanoic_acid	C15H29O2	-1	C16537
711	glcNAcMur2Acnd[c]	glcNAcMur2Acnd	C95H156N8O28P2	0	C11827
712	glcNAcMur_2Acnd[c]	glcNAcMur_2Acnd	C135H220N16O49P2	0	C11827
713	Phenylacetyl-CoA[c]	Phenylacetyl-CoA	C29H39N7O17P3S	-3	C00582
714	Phosphatidylethanolamine[c]	Phosphatidylethanolamine	C37.468H72.388NO8P	-1	C00350
715	Undecaprenyl_phosphate[c]	Undecaprenyl_phosphate	C55H90O4P	-1	C17556
716	UDP-N-acetylmuramoyl-L-alanyl-D-glutamyl-6-carboxy-L-lysyl-D-alanyl-D-alanine[c]	UDP-N-acetylmuramoyl-L-alanyl-D-glutamyl-6-carboxy-L-lysyl-D-alanyl-D-alanine	C41H61N9O28P2	-4	C04882
717	uagmda[c]	uagmda	C87H139N7O23P2	-4	C05897
718	UDP-N-acetyl-D-glucosamine[c]	UDP-N-acetyl-D-glucosamine	C17H25N3O17P2	-2	C00043
719	UDP-N-acetyl-3-(1-carboxyvinyl)-D-glucosamine[c]	UDP-N-acetyl-3-(1-carboxyvinyl)-D-glucosamine	C20H26N3O19P2	-3	C04631
720	enopimACPme[c]	enopimACPme	C19H30N2O9PSR	-1	C20378
721	pimACPme[c]	pimACPme	C19H32N2O9PSR	-1	C19846
722	4-Hydroxybenzoate[c]	4-Hydroxybenzoate	C7H5O3	-1	C00156
723	all-trans-octaprenyl_diphosphate[c]	all-trans-octaprenyl_diphosphate	C40H66O7P2	-2	C04146
724	4-Hydroxy-3-polyprenylbenzoate[c]	4-Hydroxy-3-polyprenylbenzoate	C17H21O3	-1	C05848
725	Potassium[c]	Potassium	K	1	C00238
726	Potassium[e]	Potassium	K	1	C00238
727	Precorrin_8X[c]	Precorrin_8X	C45H53N4O14	-7	C06408
728	Hydrogenobyrinate[c]	Hydrogenobyrinate	C45H54N4O14	-6	C06399
729	all-trans-Phytoene[c]	all-trans-Phytoene	C40H64	0	C05413
730	15-cis-Phytoene[c]	15-cis-Phytoene	C40H64	0	C05421
731	Electron-transferring_flavoprotein[c]	Electron-transferring_flavoprotein	R	0	C04253
732	Reduced_electron-transferring_flavoprotein[c]	Reduced_electron-transferring_flavoprotein	R	0	C04570
733	Protein_N6-(octanoyl)lysine[c]	Protein_N6-(octanoyl)lysine	C8H13OR	0	C16236
734	Protein_N6-(lipoyl)lysine[c]	Protein_N6-(lipoyl)lysine	C8H11OS2R	0	C16237
735	Protoanemonin[c]	Protoanemonin	C5H4O2	0	C07090
736	cis-Acetylacrylate[c]	cis-Acetylacrylate	C5H5O3	-1	C07091
737	Fe2+[c]	Fe2+	Fe	2	C14818
738	Protoporphyrin[c]	Protoporphyrin	C34H32N4O4	-2	C02191
739	Heme[c]	Heme	C34H30N4O4Fe	-2	C00032
740	Heme_O[c]	Heme_O	C49H56N4O5Fe	-2	C15672
741	Pyridoxamine_phosphate[c]	Pyridoxamine_phosphate	C8H13N2O5P	0	C00647
742	Pyridoxamine[c]	Pyridoxamine	C8H13N2O2	1	C00534
743	Pyridoxal[c]	Pyridoxal	C8H9NO3	0	C00250
744	Pyridoxine_phosphate[c]	Pyridoxine_phosphate	C8H11NO6P	-1	C00627
745	Pyridoxine[c]	Pyridoxine	C8H11NO3	0	C00314
746	Thiamin_diphosphate[c]	Thiamin_diphosphate	C12H18N4O7P2S	-1	C00068
747	2-(alpha-Hydroxyethyl)thiamine_diphosphate[c]	2-(alpha-Hydroxyethyl)thiamine_diphosphate	C14H21N4O8P2S	-1	C05125
748	3-Carboxy-1-hydroxypropyl-ThPP[c]	3-Carboxy-1-hydroxypropyl-ThPP	C16H22N4O10P2S	-2	C05381
749	Ascorbate[c]	Ascorbate	C6H7O6	-1	C00072
750	Cinnavalininate[c]	Cinnavalininate	C14H6N2O6	-2	C05640
751	O2-[c]	O2-	O2	0	C00704
752	S-Succinyldihydrolipoamide-E[c]	S-Succinyldihydrolipoamide-E	C12H19NO4S2	-1	C16254
753	CO[c]	Carbon monoxide	CHO	1	C00237
754	R-S-Cysteinylglycine[c]	R-S-Cysteinylglycine	C2H4NOR	0	C05729
755	S-Substituted_L-cysteine[c]	S-Substituted_L-cysteine	R	-1	C05726
756	Adenosyl_cobyrinate-hexaamide[c]	Adenosyl_cobyrinate-hexaamide	C55H78N15O11Co	1	C06507
757	trans-3-Chloroallyl_aldehyde[c]	trans-3-Chloroallyl_aldehyde	C3H3OCl	0	C06613
758	trans-3-Chloroacrylic_acid[c]	trans-3-Chloroacrylic_acid	C3H2O2Cl	-1	C06614
759	cis-3-Chloroacrylic_acid[c]	cis-3-Chloroacrylic_acid	C3H2O2Cl	-1	C06615
760	cis-2-Chloro-4-carboxymethylenebut-2-en-1,4-olide[c]	cis-2-Chloro-4-carboxymethylenebut-2-en-1,4-olide	C6H2O4Cl	-1	C04706
761	2-Chloromaleylacetate[c]	2-Chloromaleylacetate	C6H3O5Cl	-2	C06329
762	Cobalt-precorrin_8[c]	Cobalt-precorrin_8	C45H53N4O14Co	-5	C11545
763	Cobyrinate[c]	Cobyrinate	C45H53N4O14Co	-5	C05773
764	1-Hydroxymethylnaphthalene[c]	1-Hydroxymethylnaphthalene	C11H10O	0	C14089
765	1-Naphthaldehyde[c]	1-Naphthaldehyde	C11H8O	0	C14090
766	(2-Naphthyl)methanol[c]	(2-Naphthyl)methanol	C11H10O	0	C02909
767	2-Naphthaldehyde[c]	2-Naphthaldehyde	C11H8O	0	C14099
768	Heme_A[c]	Heme_A	C49H54N4O6Fe	-2	C15670
769	Chlorobactene[c]	Chlorobactene	C40H52	0	C15908
770	beta-Isorenieratene[c]	beta-Isorenieratene	C40H52	0	C16340
771	Isorenieratene[c]	Isorenieratene	C40H48	0	C15943
772	3-Oxo-OPC8-CoA[c]	3-Oxo-OPC8-CoA	C39H59N7O19P3S	-3	C16330
773	OPC6-CoA[c]	OPC6-CoA	C37H57N7O18P3S	-3	C16331
774	3-Oxo-OPC6-CoA[c]	3-Oxo-OPC6-CoA	C37H55N7O19P3S	-3	C16334
775	OPC4-CoA[c]	OPC4-CoA	C35H53N7O18P3S	-3	C16335
776	3-Oxo-OPC4-CoA[c]	3-Oxo-OPC4-CoA	C35H51N7O19P3S	-3	C16338
777	(+)-7-Isojasmonic_acid_CoA[c]	(+)-7-Isojasmonic_acid_CoA	C33H49N7O18P3S	-3	C16339
778	Dimethylbenzimidazole[c]	Dimethylbenzimidazole	C9H10N2	0	C03114
779	Molybdopterin[c]	Molybdopterin	C10H12N5O6PS2	-2	C05924
780	3-Oxo-5,6-dehydrosuberyl-CoA[c]	3-Oxo-5,6-dehydrosuberyl-CoA	C29H44N7O19P3S	0	C19945
781	Raffinose[e]	Raffinose	C18H32O16	0	C00492
782	Raffinose[c]	Raffinose	C18H32O16	0	C00492
783	S-Ribosyl-L-homocysteine[c]	S-Ribosyl-L-homocysteine	C9H17NO6S	0	C03539
784	(4S)-4,5-dihydroxypentan-2,3-dione[c]	(4S)-4,5-dihydroxypentan-2,3-dione	C5H8O4	0	C11838
785	S-(Hydroxymethyl)glutathione[c]	S-(Hydroxymethyl)glutathione	C11H18N3O7S	-1	C14180
786	S-Formylglutathione[c]	S-Formylglutathione	C11H16N3O7S	-1	C01031
787	(R)-S-Lactoylglutathione[c]	(R)-S-Lactoylglutathione	C13H20N3O8S	-1	C03451
788	Glutathione[c]	Glutathione	C10H16N3O6S	-1	C00051
789	Caffeoyl-CoA[c]	Caffeoyl-CoA	C30H39N7O19P3S	-3	C00323
790	Feruloyl-CoA[c]	Feruloyl-CoA	C31H41N7O19P3S	-3	C00406
791	Precorrin_4[c]	Precorrin_4	C44H45N4O17	-7	C06407
792	Precorrin_5[c]	Precorrin_5	C45H47N4O17	-7	C06416
793	S-Aminomethyldihydrolipoylprotein[c]	S-Aminomethyldihydrolipoylprotein	CH6NR	1	C01242
794	Se-Methyl-L-selenocysteine[c]	Se-Methyl-L-selenocysteine	C4H9NO2Se	0	C05689
795	L-Selenomethionine[c]	L-Selenomethionine	C5H11NO2Se	0	C05335
796	tRNA(Met)[c]	tRNA(Met)	R	0	C01647
797	Selenomethionyl-tRNA(Met)[c]	Selenomethionyl-tRNA(Met)	C5H9NORSe	0	C05336
798	sn-glycero-3-Phosphocholine[c]	sn-glycero-3-Phosphocholine	C8H20NO6P	0	C00670
799	sn-glycero-3-Phosphoethanolamine[c]	sn-glycero-3-Phosphoethanolamine	C5H14NO6P	0	C01233
800	Ethanolamine[c]	Ethanolamine	C2H8NO	1	C00189
801	Sodium[c]	Sodium	Na	1	C01330
802	Sodium[e]	Sodium	Na	1	C01330
803	Stachyose[e]	Stachyose	C24H42O21	0	C01613
804	Stachyose[c]	Stachyose	C24H42O21	0	C01613
805	Ferrocytochrome_b5[c]	Ferrocytochrome_b5	R	0	C00999
806	Ferricytochrome_b5[c]	Ferricytochrome_b5	R	0	C00996
807	Sucrose[c]	Sucrose	C12H22O11	0	C00089
808	D-Glucose[c]	D-Glucose	C6H12O6	0	C00031
809	Sucrose[e]	Sucrose	C12H22O11	0	C00089
810	Sulfate[e]	Sulfate	O4S	-2	C00059
811	Sulfatide[c]	Sulfatide	O3SR	-1	C06125
812	Galactosylceramide[c]	Galactosylceramide	HR	0	C02686
813	Tetrahydrofolyl-[Glu](2)[c]	Tetrahydrofolyl-[Glu](2)	C24H27N8O9	-3	C09332
814	Tetrahydrofolyl-[Glu](n)(n)[c]	Tetrahydrofolyl-[Glu](n)(n)	C24H27N8O9	-3	C03541
815	Tetrahydrofolyl-[Glu](n)(n+1)[c]	Tetrahydrofolyl-[Glu](n)(n+1)	C29H37N9O12	-3	C03541
816	Decylubiquinone[c]	Decylubiquinone	C19H30O4	0	C15494
817	Tetrathionate[c]	Tetrathionate	O6S4	-2	C02084
818	Decylubiquinol[c]	Decylubiquinol	C19H32O4	0	C15495
819	Cyanide[c]	Cyanide	CN	0	C00177
820	Thiocyanate[c]	Thiocyanate	CNS	-1	C01755
821	Thymine[c]	Thymine	C5H6N2O2	0	C00178
822	trans-2-Methyl-5-isopropylhexa-2,5-dienoyl-CoA[c]	trans-2-Methyl-5-isopropylhexa-2,5-dienoyl-CoA	C31H47N7O17P3S	-3	C11945
823	trans-3-Chloro-2-propene-1-ol[c]	trans-3-Chloro-2-propene-1-ol	C3H5OCl	0	C06611
824	trans-4-Hydroxy-L-proline[c]	trans-4-Hydroxy-L-proline	C5H8NO3	-1	C01157
825	trans-Cinnamate[c]	trans-Cinnamate	C9H7O2	-1	C00423
826	cis-3-(3-Carboxyethenyl)-3,5-cyclohexadiene-1,2-diol[c]	cis-3-(3-Carboxyethenyl)-3,5-cyclohexadiene-1,2-diol	C9H9O4	-1	C12622
827	all-trans-Hexaprenyl_diphosphate[c]	all-trans-Hexaprenyl_diphosphate	C30H50O7P2	-2	C01230
828	trans-Octadec-2-enoyl-ACP[c]	trans-Octadec-2-enoyl-ACP	C29H53N2O7PSR	0	C16221
829	alpha,alpha-Trehalose_6-phosphate[c]	alpha,alpha-Trehalose_6-phosphate	C12H22O14P	-1	C00689
830	UDP-glucose[c]	UDP-glucose	C15H22N2O17P2	-2	C00029
831	UDP-D-galactose[c]	UDP-D-galactose	C15H22N2O17P2	-2	C00052
832	UDP-glucuronate[c]	UDP-glucuronate	C15H19N2O18P2	-3	C00167
833	MurAc(oyl-L-Ala-D-gamma-Glu-L-Lys-D-Ala-D-Ala)-diphospho-undecaprenol[c]	MurAc(oyl-L-Ala-D-gamma-Glu-L-Lys-D-Ala-D-Ala)-diphospho-undecaprenol	C86H140N7O21P2	-3	C04851
834	uaaGgla[c]	uaaGgla	C94H153N8O26P2	-3	C05893
835	UDP-N-acetylmuramate[c]	UDP-N-acetylmuramate	C20H28N3O19P2	-3	C01050
836	UDP-N-acetylmuramoyl-L-alanine[c]	UDP-N-acetylmuramoyl-L-alanine	C23H33N4O20P2	-3	C01212
837	UDP-N-acetylmuramoyl-L-alanyl-gamma-D-glutamyl-L-lysine[c]	UDP-N-acetylmuramoyl-L-alanyl-gamma-D-glutamyl-L-lysine	C34H52N7O24P2	-3	C05892
838	UDPMurAc(oyl-L-Ala-D-gamma-Glu-L-Lys-D-Ala-D-Ala)[c]	UDPMurAc(oyl-L-Ala-D-gamma-Glu-L-Lys-D-Ala-D-Ala)	C40H62N9O26P2	-3	C04702
839	UDP-N-acetylmuramoyl-L-alanyl-D-gamma-glutamyl-meso-2,6-diaminopimelate[c]	UDP-N-acetylmuramoyl-L-alanyl-D-gamma-glutamyl-meso-2,6-diaminopimelate	C35H51N7O26P2	-4	C04877
840	D-Glutamate[c]	D-Glutamate	C5H8NO4	-1	C00217
841	UDP-N-acetylmuramoyl-L-alanyl-D-glutamate[c]	UDP-N-acetylmuramoyl-L-alanyl-D-glutamate	C28H39N5O23P2	-4	C00692
842	Pseudouridine_5-phosphate[c]	Pseudouridine_5-phosphate	C9H12N2O9P	-1	C01168
843	Urea-1-carboxylate[c]	Urea-1-carboxylate	C2H3N2O3	-1	C01010
844	Uroporphyrinogen_I[c]	Uroporphyrinogen_I	C40H36N4O16	-8	C05766
845	Coproporphyrinogen_I[c]	Coproporphyrinogen_I	C36H40N4O8	-4	C05768
846	Xanthosine[c]	Xanthosine	C10H12N4O6	0	C01762
847	Xanthine[c]	Xanthine	C5H4N4O2	0	C00385
848	XTP[c]	XTP	C10H12N4O15P3	-3	C00700
849	Zinc[e]	Zinc	Zn	2	C00038
850	Zinc[c]	Zinc	Zn	2	C00038
851	Calcium[e]	Calcium	Ca	2	C00076
852	Fe2+[e]	Fe2+	Fe	2	C14818
853	Formate[e]	Formate	CHO2	-1	C00058
854	Biomass[e]	Biomass	C36.016936H65.3230440076N2.9393O21.7972P0.9480S0.0049993Cl0.00008325K0.0035	0	0
855	Biomass[c]	Biomass	C36.016936H65.3230440076N2.9393O21.7972P0.9480S0.0049993Cl0.00008325K0.0035	0	notKEGGID
856	Calcium[c]	Calcium	Ca	2	C00076
857	(2R)-3-Sulfolactate[c]	(2R)-3-Sulfolactate	C3H4O6S	-2	C11537
858	3-Sulfopyruvate[c]	3-Sulfopyruvate	C3H2O6S	-2	C05528
859	5-Chloro-5-deoxyadenosine[c]	5-Chloro-5-deoxyadenosine	C10H12N5O3Cl	0	C19768
860	5-Chloro-5-deoxyribose-1-phosphate[c]	5-Chloro-5-deoxyribose-1-phosphate	C5H8O7PCl	-2	0
861	5-Chlororibonate[c]	5-Chlororibonate	C5H8O5Cl	-1	0
862	5-Chloro-4-hydroxy-2-oxopentanoate[c]	5-Chloro-4-hydroxy-2-oxopentanoate	C5H6O4Cl	-1	0
863	D-Galactose[c]	D-Galactose	C6H12O6	0	C00124
864	alpha-D-Galactose[c]	alpha-D-Galactose	C6H12O6	0	C00984
865	Ions[c]	Ions	O0.084S0.021Cl0.025K0.93	0	0
866	Acetate[e]	Acetate	C2H3O2	-1	C00033
867	Xanthine[e]	Xanthine	C5H4N4O2	0	C00385
868	Uracil[e]	Uracil	C4H4N2O2	0	C00106
869	Ascorbate[e]	Ascorbate	C6H7O6	-1	C00072
870	Rhodopin[c]	Rhodopin	C40H58O	0	C19795
871	1,2-dihydro-gamma-caroten-1-ol[c]	1,2-dihydro-gamma-caroten-1-ol	C40H58O	0	C15859
872	Chlorobacterne[c]	Chlorobacterne	C40H54O	0	0
873	(3E)-3,4-didehydro-2-hydroxy-rhodopin[c]	(3E)-3,4-didehydro-2-hydroxy-rhodopin	C40H56O2	0	0
874	(3E)-3,4-didehydro-1-(1-O-glycosyl)-2-hydroxy-carotene[c]	(3E)-3,4-didehydro-1-(1-O-glycosyl)-2-hydroxy-carotene	C46H59O7	0	0
875	(3E)-3,4-didehydro-1,2-dihydro-gamma-caroten-1-ol[c]	(3E)-3,4-didehydro-1,2-dihydro-gamma-caroten-1-ol	C40H56O	0	0
876	(3E)-3,4-didehydro-chlorobacterne[c]	(3E)-3,4-didehydro-chlorobacterne	C40H52O	0	0
877	(3E)-3,4-didehydro-1-(1-O-glycosyl)-2-hydroxy-gamma-carotene[c]	(3E)-3,4-didehydro-1-(1-O-glycosyl)-2-hydroxy-gamma-carotene	C46H59O7	0	0
878	(3E)-3,4-didehydro-1,2-dihydro-gamma-carotene-1,2,diol[c]	(3E)-3,4-didehydro-1,2-dihydro-gamma-carotene-1,2,diol	C40H56O2	0	0
879	Sioxanthin_aglycone[c]	Sioxanthin_aglycone	C40H52O2	0	0
880	Sioxanthin[c]	Sioxanthin	C46H63O7	0	0
881	CDP-3,6-dideoxy-D-glucose[c]	CDP-3,6-dideoxy-D-glucose	C15H23N3O14P2	-2	C03598
882	CDP-3,6-dideoxy-D-mannose[c]	CDP-3,6-dideoxy-D-mannose	C15H23N3O14P2	-2	C03599
883	2-Hydroxyglutarate[c]	2-Hydroxyglutarate	C5H6O5	-2	C02630
884	2-Hydroxyglutaryl-CoA[c]	2-Hydroxyglutaryl-CoA	C26H38N7O20P3S	-4	C03058
885	beta-D-Glucose[c]	beta-D-Glucose	C6H12O6	0	C00221
886	L-3-Aminobutyryl-CoA[c]	L-3-Aminobutyryl-CoA	C25H41N8O17P3S	-2	C05231
887	(S)-5-Amino-3-oxohexanoic_acid[c]	(S)-5-Amino-3-oxohexanoic_acid	C6H11NO3	0	C03656
888	Hercynine[c]	Hercynine	C9H15N3O2	0	C05575
889	gamma-L-Glutamyl-L-cysteine[c]	gamma-L-Glutamyl-L-cysteine	C8H13N2O5S	-1	C00669
890	gamma-L-Glutamyl-S-(hercyn-2-yl)-L-cysteine-S-oxide[c]	gamma-L-Glutamyl-S-(hercyn-2-yl)-L-cysteine-S-oxide	C17H30N5O8S	2	C20995
891	1-Deoxy-D-xylulose_5-phosphate[c]	1-Deoxy-D-xylulose_5-phosphate	C5H10O7P	-1	C11437
892	Iminoglycine[c]	Iminoglycine	C2H2NO2	-1	C15809
893	C15814[c]	C15814	SR	0	C15814
894	2-(2R,5Z)-2-Carboxy-4-methylthiazol-5(2H)-ylidene-ethyl_phosphate[c]	2-[(2R,5Z)-2-Carboxy-4-methylthiazol-5(2H)-ylidene]ethyl_phosphate	C7H10NO6PS	0	C20246
895	C15810[c]	C15810	OR	0	C15810
896	Cob(I)alamin[c]	Cob(I)alamin	C62H89N13O14PCo	0	C00853
897	Cobamide_coenzyme[c]	Cobamide_coenzyme	C72H101N18O17PCo	1	C00194
898	3-[(1-Carboxyvinyl)oxy]benzoate[c]	3-[(1-Carboxyvinyl)oxy]benzoate	C10H8O5	0	C20772
899	6-Amino-6-deoxyfutalosine[c]	6-Amino-6-deoxyfutalosine	C19H18N5O6	-1	C20773
900	Dehypoxanthine-futalosine[c]	Dehypoxanthine-futalosine	C14H16O7	0	C17010
901	C_dehypoxanthine_futalosine[c]	C_dehypoxanthine_futalosine	C14H14O7	0	C17017
902	1,4-Dihydroxy-6-naphthoate[c]	1,4-Dihydroxy-6-naphthoate	C11H8O4	0	C17018
903	1,2-Diacyl-sn-glycerol[c]	1,2-Diacyl-sn-glycerol	C35.468H67.388O5	0	C00641
904	dTDP-3-amino-2,3,6-trideoxy-C-methyl-D-erythro-hexopyranos-4-ulose[c]	dTDP-3-amino-2,3,6-trideoxy-C-methyl-D-erythro-hexopyranos-4-ulose	C17H26N3O13P2	-1	C12319
905	dTDP-L-4-oxovancosamine[c]	dTDP-L-4-oxovancosamine	C17H27N3O13P2	0	C12320
906	3-Oxopimeloyl-CoA[c]	3-Oxopimeloyl-CoA	C28H40N7O20P3S	-4	C06715
907	Acrylic_acid[c]	Acrylic_acid	C3H3O2	-1	C00511
908	Protein_biomass[c]	Protein_biomass[c]	C42.801H88.861N2.32O23.577S0.0000019	0	notKEGGID
909	DNA_biomass[c]	DNA_biomass[c]	C31.236H36.09N4.758O19.416P3.236	0	notKEGGID
910	Peptidoglycan_biomass[c]	Peptidoglycan_biomass[c]	C42.81H74.551N3.473O31.248P0.888	0	notKEGGID
911	Phospholipids_biomass[c]	Phospholipids_biomass[c]	C52.2198H98.7843N0.357O12.9470P1.367	0	notKEGGID
912	Cofactor_biomass[c]	Cofactor_biomass[c]	C30.7189990H35.369N8.127O17.9615P1.961S0.165599131Cl0.0030975K0.11623	0	notKEGGID
913	Sioxanthin[e]	Sioxanthin	C46H63O7	0	notKEGGID
914	3,4-Didehydrorhodopin[c]	3,4-Didehydrorhodopin	C40H56O	0	C15874
915	all-trans-Phytofluene[c]	all-trans-Phytofluene	C40H62	0	C05414
916	all-trans-zeta-Carotene[c]	all-trans-zeta-Carotene	C40H60	0	C05430
917	L-Asparagine[e]	L-Asparagine	C4H8N2O3	0	C00152
918	apoACP[c]	apoACP	R
919	all_trans_Polyprenyl_diphosphate[c]	all_trans_Polyprenyl_diphosphate	C10H20O7P2
920	Dialurate[c]	Dialurate	C4H4N2O4

## Sheet: Genes
	Old locus Tag	Genes
1	Strop_3170	STROP_RS15880
2	Strop_3446	STROP_RS17290
3	Strop_4051	STROP_RS20415
4	Strop_1239	STROP_RS06240
5	Strop_3621	STROP_RS18205
6	Strop_2604	STROP_RS13105
7	Strop_2616	STROP_RS13165
8	Strop_2640	STROP_RS13280
9	Strop_4447	STROP_RS22455
10	Strop_1526	STROP_RS07675
11	Strop_3611	STROP_RS18155
12	Strop_0944	STROP_RS04785
13	Strop_2614	STROP_RS13155
14	Strop_3025	STROP_RS15150
15	Strop_3070	STROP_RS15370
16	Strop_3673	STROP_RS18460
17	Strop_2797	STROP_RS14040
18	Strop_2798	STROP_RS14045
19	Strop_2265	STROP_RS11395
20	Strop_2266	STROP_RS11400
21	Strop_1352	STROP_RS06800
22	Strop_1258	STROP_RS06350
23	Strop_1259	STROP_RS06355
24	Strop_1231	STROP_RS06200
25	Strop_1235	STROP_RS06220
26	Strop_1863	STROP_RS09385
27	Strop_2972	STROP_RS14890
28	Strop_0832	STROP_RS04215
29	Strop_3814	STROP_RS19185
30	Strop_3608	STROP_RS18140
31	Strop_4283	STROP_RS21600
32	Strop_0978	STROP_RS04955
33	Strop_1233	STROP_RS06210
34	Strop_1234	STROP_RS06215
35	Strop_1562	STROP_RS07855
36	Strop_4326	STROP_RS21820
37	Strop_1383	STROP_RS06950
38	Strop_0026	STROP_RS00130
39	Strop_3459	STROP_RS17360
40	Strop_0163	STROP_RS00820
41	Strop_3624	STROP_RS18220
42	Strop_4243	STROP_RS21400
43	Strop_4245	STROP_RS21410
44	Strop_3794	STROP_RS19080
45	Strop_1448	STROP_RS07275
46	Strop_0827	STROP_RS04190
47	Strop_2992	STROP_RS14985
48	Strop_3172	STROP_RS15890
49	Strop_3176	STROP_RS15910
50	Strop_1880	STROP_RS09470
51	Strop_3726	STROP_RS18720
52	Strop_0147	STROP_RS00735
53	Strop_2206	STROP_RS11095
54	Strop_1814	STROP_RS09145
55	Strop_3486	STROP_RS17500
56	Strop_2686	STROP_RS13510
57	Strop_3806	STROP_RS19145
58	Strop_1869	STROP_RS09415
59	Strop_1476	STROP_RS07420
60	Strop_4563	STROP_RS23035
61	Strop_0707	STROP_RS03575
62	Strop_0155	STROP_RS00780
63	Strop_4296	STROP_RS21665
64	Strop_4307	STROP_RS21725
65	Strop_0765	STROP_RS03875
66	Strop_2394	STROP_RS12050
67	Strop_3488	STROP_RS17510
68	Strop_0702	STROP_RS03550
69	Strop_3523	STROP_RS17710
70	Strop_3528	STROP_RS17735
71	Strop_1847	STROP_RS09305
72	Strop_2345	STROP_RS11795
73	Strop_0828	STROP_RS04195
74	Strop_0229	STROP_RS01170
75	Strop_3524	STROP_RS17715
76	Strop_3690	STROP_RS18545
77	Strop_0698	STROP_RS03530
78	Strop_0699	STROP_RS03535
79	Strop_3527	STROP_RS17730
80	Strop_4260	STROP_RS21485
81	Strop_0890	STROP_RS04510
82	Strop_0957	STROP_RS04850
83	Strop_0898	STROP_RS04550
84	Strop_1874	STROP_RS09440
85	Strop_1453	STROP_RS07300
86	Strop_4387	STROP_RS22140
87	Strop_0886	STROP_RS04490
88	Strop_1105	STROP_RS05575
89	Strop_0224	STROP_RS01145
90	Strop_1243	STROP_RS06260
91	Strop_1848	STROP_RS09310
92	Strop_2668	STROP_RS13420
93	Strop_2671	STROP_RS13435
94	Strop_3530	STROP_RS17745
95	Strop_3522	STROP_RS17705
96	Strop_3381	STROP_RS16955
97	Strop_0296	STROP_RS01505
98	Strop_4327	STROP_RS21825
99	Strop_1359	STROP_RS06835
100	Strop_1527	STROP_RS07680
101	Strop_4092	STROP_RS20620
102	Strop_4094	STROP_RS20630
103	Strop_3081	STROP_RS15425
104	Strop_1236	STROP_RS06225
105	Strop_0422	STROP_RS02135
106	Strop_2669	STROP_RS13425
107	Strop_2600	STROP_RS13085
108	Strop_0792	STROP_RS04015
109	Strop_0311	STROP_RS01570
110	Strop_4256	STROP_RS21465
111	Strop_3525	STROP_RS17720
112	Strop_4250	STROP_RS21435
113	Strop_1107	STROP_RS05585
114	Strop_1110	STROP_RS05600
115	Strop_2670	STROP_RS13430
116	Strop_0930	STROP_RS04715
117	Strop_3195	STROP_RS16000
118	Strop_4252	STROP_RS21445
119	Strop_2558	STROP_RS12870
120	Strop_0359	STROP_RS01810
121	Strop_0931	STROP_RS04720
122	Strop_0743	STROP_RS03755
123	Strop_3250	STROP_RS16280
124	Strop_0986	STROP_RS04990
125	Strop_1845	STROP_RS09295
126	Strop_0154	STROP_RS00775
127	Strop_0134	STROP_RS00670
128	Strop_3795	STROP_RS19085
129	Strop_1388	STROP_RS06975
130	Strop_3341	STROP_RS16745
131	Strop_2093	STROP_RS10535
132	Strop_0151	STROP_RS00755
133	Strop_0004	STROP_RS00015
134	Strop_3445	STROP_RS17285
135	Strop_1875	STROP_RS09445
136	Strop_1878	STROP_RS09460
137	Strop_1571	STROP_RS07905
138	Strop_3492	STROP_RS17530
139	Strop_3526	STROP_RS17725
140	Strop_4043	STROP_RS20375
141	Strop_0937	STROP_RS04750
142	Strop_0025	STROP_RS00125
143	Strop_0849	STROP_RS04300
144	Strop_2503	STROP_RS12600
145	Strop_2505	STROP_RS12610
146	Strop_0142	STROP_RS00710
147	Strop_0908	STROP_RS04605
148	Strop_2608	STROP_RS13125
149	Strop_2613	STROP_RS13150
150	Strop_2644	STROP_RS13300
151	Strop_3610	STROP_RS18150
152	Strop_0788	STROP_RS03995
153	Strop_0107	STROP_RS00530
154	Strop_2099	STROP_RS10565
155	Strop_0893	STROP_RS04525
156	Strop_1889	STROP_RS09515
157	Strop_3692	STROP_RS18555
158	Strop_0423	STROP_RS02140
159	Strop_1820	STROP_RS09175
160	Strop_3703	STROP_RS18610
161	Strop_1316	STROP_RS06640
162	Strop_1921	STROP_RS09700
163	Strop_0185	STROP_RS00945
164	Strop_1701	STROP_RS08580
165	Strop_3091	STROP_RS15475
166	Strop_3592	STROP_RS18055
167	Strop_3587	STROP_RS18030
168	Strop_3588	STROP_RS18035
169	Strop_3589	STROP_RS18040
170	Strop_4220	STROP_RS21285
171	Strop_1298	STROP_RS06550
172	Strop_3869	STROP_RS19465
173	Strop_3870	STROP_RS19470
174	Strop_2672	STROP_RS13440
175	Strop_2674	STROP_RS13450
176	Strop_2629	STROP_RS13225
177	Strop_3630	STROP_RS18250
178	Strop_3631	STROP_RS18255
179	Strop_3632	STROP_RS18260
180	Strop_3633	STROP_RS18265
181	Strop_3634	STROP_RS18270
182	Strop_3635	STROP_RS18275
183	Strop_3636	STROP_RS18280
184	Strop_4295	STROP_RS21660
185	Strop_3097	STROP_RS15505
186	Strop_3884	STROP_RS19540
187	Strop_3693	STROP_RS18560
188	Strop_3303	STROP_RS16545
189	Strop_0794	STROP_RS04025
190	Strop_0246	STROP_RS01255
191	Strop_3274	STROP_RS16400
192	Strop_4333	STROP_RS21860
193	Strop_3902	STROP_RS19630
194	Strop_3489	STROP_RS17515
195	Strop_1929	STROP_RS09740
196	Strop_2526	STROP_RS12715
197	Strop_3626	STROP_RS18230
198	Strop_3260	STROP_RS16330
199	Strop_3267	STROP_RS16365
200	Strop_0789	STROP_RS04000
201	Strop_3725	STROP_RS18715
202	Strop_2343	STROP_RS11780
203	Strop_3139	STROP_RS15720
204	Strop_1861	STROP_RS09375
205	Strop_4023	STROP_RS20280
206	Strop_1379	STROP_RS06930
207	Strop_1815	STROP_RS09150
208	Strop_3287	STROP_RS16465
209	Strop_0226	STROP_RS01155
210	Strop_3647	STROP_RS18335
211	Strop_1864	STROP_RS09390
212	Strop_1890	STROP_RS09520
213	Strop_1702	STROP_RS08585
214	Strop_1912	STROP_RS09655
215	Strop_3474	STROP_RS17440
216	Strop_1282	STROP_RS06470
217	Strop_4278	STROP_RS21575
218	Strop_1262	STROP_RS06370
219	Strop_3160	STROP_RS15830
220	Strop_3429	STROP_RS17205
221	Strop_3792	STROP_RS19070
222	Strop_0793	STROP_RS04020
223	Strop_1846	STROP_RS09300
224	Strop_0875	STROP_RS04435
225	Strop_3089	STROP_RS15465
226	Strop_4472	STROP_RS22580
227	Strop_0130	STROP_RS00645
228	Strop_4157	STROP_RS20975
229	Strop_0437	STROP_RS02210
230	Strop_1668	STROP_RS08415
231	Strop_3092	STROP_RS15480
232	Strop_1643	STROP_RS08285
233	Strop_1642	STROP_RS08280
234	Strop_1641	STROP_RS08275
235	Strop_0857	STROP_RS04345
236	Strop_3612	STROP_RS18160
237	Strop_3024	STROP_RS15145
238	Strop_3283	STROP_RS16445
239	Strop_0448	STROP_RS02265
240	Strop_1855	STROP_RS09345
241	Strop_1892	STROP_RS09530
242	Strop_0442	STROP_RS02235
243	Strop_2408	STROP_RS12120
244	Strop_1397	STROP_RS07020
245	Strop_1786	STROP_RS09005
246	Strop_3829	STROP_RS19260
247	Strop_3430	STROP_RS17210
248	Strop_2612	STROP_RS13145
249	Strop_2611	STROP_RS13140
250	Strop_1639	STROP_RS08265
251	Strop_3818	STROP_RS19205
252	Strop_0049	STROP_RS00250
253	Strop_3062	STROP_RS15330
254	Strop_0723	STROP_RS03650
255	Strop_3859	STROP_RS19410
256	Strop_4079	STROP_RS20555
257	Strop_4080	STROP_RS20560
258	Strop_1116	STROP_RS05635
259	Strop_1117	STROP_RS05640
260	Strop_1119	STROP_RS05650
261	Strop_2592	STROP_RS13045
262	Strop_2593	STROP_RS13050
263	Strop_2594	STROP_RS13055
264	Strop_2595	STROP_RS13060
265	Strop_2523	STROP_RS12700
266	Strop_3458	STROP_RS17355
267	Strop_0056	STROP_RS00285
268	Strop_4089	STROP_RS20605
269	Strop_1102	STROP_RS05560
270	Strop_0811	STROP_RS04110
271	Strop_4584	STROP_RS23140
272	Strop_1272	STROP_RS06420
273	Strop_2464	STROP_RS12400
274	Strop_3514	STROP_RS17665
275	Strop_2344	STROP_RS11790
276	Strop_3194	STROP_RS15995
277	Strop_1582	STROP_RS07985
278	Strop_3862	STROP_RS19425
279	Strop_0247	STROP_RS01260
280	Strop_3096	STROP_RS15500
281	Strop_3098	STROP_RS15510
282	Strop_1763	STROP_RS08890
283	Strop_0830	STROP_RS04205
284	Strop_0961	STROP_RS04870
285	Strop_0965	STROP_RS04890
286	Strop_3264	STROP_RS16350
287	Strop_3263	STROP_RS16345
288	Strop_3262	STROP_RS16340
289	Strop_0335	STROP_RS01690
290	Strop_3355	STROP_RS16815
291	Strop_3472	STROP_RS17430
292	Strop_1877	STROP_RS09455
293	Strop_1790	STROP_RS09025
294	Strop_1791	STROP_RS09030
295	Strop_1872	STROP_RS09430
296	Strop_0187	STROP_RS00955
297	Strop_3745	STROP_RS18825
298	Strop_0812	STROP_RS04115
299	Strop_3428	STROP_RS17200
300	Strop_0837	STROP_RS04240
301	Strop_3319	STROP_RS16630
302	Strop_0879	STROP_RS04455
303	Strop_2246	STROP_RS11295
304	Strop_2230	STROP_RS11215
305	Strop_0493	STROP_RS02490
306	Strop_0272	STROP_RS01390
307	Strop_2576	STROP_RS12960
308	Strop_1201	STROP_RS06050
309	Strop_2553	STROP_RS12845
310	Strop_2555	STROP_RS12855
311	Strop_1094	STROP_RS05520
312	Strop_2143	STROP_RS10785
313	Strop_3295	STROP_RS16505
314	Strop_3300	STROP_RS16530
315	Strop_4441	STROP_RS22425
316	Strop_0429	STROP_RS02170
317	Strop_3305	STROP_RS16555
318	Strop_0494	STROP_RS02495
319	Strop_0497	STROP_RS02510
320	Strop_2463	STROP_RS12395
321	Strop_0495	STROP_RS02500
322	Strop_4488	STROP_RS22660
323	Strop_1266	STROP_RS06390
324	Strop_3306	STROP_RS16560
325	Strop_3316	STROP_RS16615
326	Strop_0273	STROP_RS01395
327	Strop_4309	STROP_RS21735
328	Strop_4536	STROP_RS22895
329	Strop_0940	STROP_RS04765
330	Strop_0861	STROP_RS04365
331	Strop_0339	STROP_RS01710
332	Strop_4258	STROP_RS21475
333	Strop_0871	STROP_RS04415
334	Strop_4579	STROP_RS23115
335	Strop_2054	STROP_RS10355
336	Strop_3704	STROP_RS18615
337	Strop_3871	STROP_RS19475
338	Strop_0416	STROP_RS02105
339	Strop_3187	STROP_RS15965
340	Strop_3192	STROP_RS15990
341	Strop_3836	STROP_RS19295
342	Strop_3837	STROP_RS19300
343	Strop_3793	STROP_RS19075
344	Strop_4438	STROP_RS22410
345	Strop_3812	STROP_RS19175
346	Strop_3813	STROP_RS19180
347	Strop_2551	STROP_RS12835
348	Strop_0802	STROP_RS04065
349	Strop_3857	STROP_RS19400
350	Strop_3255	STROP_RS16305
351	Strop_4522	STROP_RS22825
352	Strop_3001	STROP_RS15030
353	Strop_4282	STROP_RS21595
354	Strop_1389	STROP_RS06980
355	Strop_0227	STROP_RS01160
356	Strop_3567	STROP_RS17935
357	Strop_3184	STROP_RS15950
358	Strop_0917	STROP_RS04650
359	Strop_2541	STROP_RS12785
360	Strop_3057	STROP_RS15305
361	Strop_4280	STROP_RS21585
362	Strop_1894	STROP_RS09540
363	Strop_1267	STROP_RS06395
364	Strop_0710	STROP_RS03585
365	Strop_0385	STROP_RS01940
366	Strop_1430	STROP_RS07175
367	Strop_1429	STROP_RS07170
368	Strop_1428	STROP_RS07165
369	Strop_1431	STROP_RS07180
370	Strop_0356	STROP_RS01795
371	Strop_3332	STROP_RS16700
372	Strop_3339	STROP_RS16735
373	Strop_3605	STROP_RS18125
374	Strop_3166	STROP_RS15860
375	Strop_3167	STROP_RS15865
376	Strop_3375	STROP_RS16925
377	Strop_3707	STROP_RS18630
378	Strop_4026	STROP_RS20295
379	Strop_3196	STROP_RS16005
380	Strop_1106	STROP_RS05580
381	Strop_3146	STROP_RS15755
382	Strop_3150	STROP_RS15775
383	Strop_3720	STROP_RS18690
384	Strop_1240	STROP_RS06245
385	Strop_3529	STROP_RS17740
386	Strop_2262	STROP_RS11380
387	Strop_3266	STROP_RS16360
388	Strop_3079	STROP_RS15415
389	Strop_0430	STROP_RS02175
390	Strop_0912	STROP_RS04625
391	Strop_3171	STROP_RS15885
392	Strop_3531	STROP_RS17750
393	Strop_0159	STROP_RS00800
394	Strop_0717	STROP_RS03625
395	Strop_1192	STROP_RS06000
396	Strop_3378	STROP_RS16940
397	Strop_0804	STROP_RS04075
398	Strop_0801	STROP_RS04060
399	Strop_3652	STROP_RS18360
400	Strop_2545	STROP_RS12805
401	Strop_2546	STROP_RS12810
402	Strop_3190	STROP_RS15980
403	Strop_3298	STROP_RS16520
404	Strop_3261	STROP_RS16335
405	Strop_0245	STROP_RS01250
406	Strop_1286	STROP_RS06490
407	Strop_3752	STROP_RS18865
408	Strop_3753	STROP_RS18870
409	Strop_1891	STROP_RS09525
410	Strop_0401	STROP_RS02020
411	Strop_4065	STROP_RS20485
412	Strop_0390	STROP_RS01965
413	Strop_0393	STROP_RS01980
414	Strop_0400	STROP_RS02015
415	Strop_0405	STROP_RS02040
416	Strop_0770	STROP_RS03900
417	Strop_0905	STROP_RS04585
418	Strop_4060	STROP_RS20460
419	Strop_4061	STROP_RS20465
420	Strop_4062	STROP_RS20470
421	Strop_4063	STROP_RS20475
422	Strop_0403	STROP_RS02030
423	Strop_0772	STROP_RS03910
424	Strop_4056	STROP_RS20440
425	Strop_4058	STROP_RS20450
426	Strop_4057	STROP_RS20445
427	Strop_4055	STROP_RS20435
428	Strop_4286	STROP_RS21615
429	Strop_4054	STROP_RS20430
430	Strop_4053	STROP_RS20425
431	Strop_1096	STROP_RS05530
432	Strop_1097	STROP_RS05535
433	Strop_4279	STROP_RS21580
434	Strop_0175	STROP_RS00880
435	Strop_0176	STROP_RS00885
436	Strop_3865	STROP_RS19440
437	Strop_3868	STROP_RS19460
438	Strop_0177	STROP_RS00890
439	Strop_0178	STROP_RS00895
440	Strop_0179	STROP_RS00900
441	Strop_0180	STROP_RS00905
442	Strop_0920	STROP_RS04665
443	Strop_0263	STROP_RS01340
444	Strop_3650	STROP_RS18350
445	Strop_3328	STROP_RS16680
446	Strop_2763	STROP_RS13875
447	Strop_1859	STROP_RS09365
448	Strop_0286	STROP_RS01455
449	Strop_0288	STROP_RS01465
450	Strop_0289	STROP_RS01470
451	Strop_1640	STROP_RS08270
452	Strop_1174	STROP_RS05910
453	Strop_2641	STROP_RS13285
454	Strop_3159	STROP_RS15825
455	Strop_0046	STROP_RS00235
456	Strop_3218	STROP_RS16115
457	Strop_4069	STROP_RS20505
458	Strop_4070	STROP_RS20510
459	Strop_4071	STROP_RS20515
460	Strop_4073	STROP_RS20525
461	Strop_0883	STROP_RS04475
462	Strop_1326	STROP_RS06690
463	Strop_3828	STROP_RS19255
464	Strop_3215	STROP_RS16100
465	Strop_2986	STROP_RS14960
466	Strop_3718	STROP_RS18680
467	Strop_3256	STROP_RS16310
468	Strop_3571	STROP_RS17955
469	Strop_3307	STROP_RS16565
470	Strop_1879	STROP_RS09465
471	Strop_0283	STROP_RS01440
472	Strop_4093	STROP_RS20625
473	Strop_0372	STROP_RS01875
474	Strop_0373	STROP_RS01880
475	Strop_1485	STROP_RS07465
476	Strop_1486	STROP_RS07470
477	Strop_3536	STROP_RS17775
478	Strop_2518	STROP_RS12675
479	Strop_3757	STROP_RS18890
480	Strop_0342	STROP_RS01725
481	Strop_0856	STROP_RS04340
482	Strop_4328	STROP_RS21830
483	Strop_3023	STROP_RS15140
484	Strop_3088	STROP_RS15460
485	Strop_0424	STROP_RS02145
486	Strop_4030	STROP_RS20315
487	Strop_4313	STROP_RS21755
488	Strop_1222	STROP_RS06155
489	Strop_2097	STROP_RS10555
490	Strop_2098	STROP_RS10560
491	Strop_3883	STROP_RS19535
492	Strop_3807	STROP_RS19150
493	Strop_3554	STROP_RS17865
494	Strop_3085	STROP_RS15445
495	Strop_0241	STROP_RS01230
496	Strop_0089	STROP_RS00445
497	Strop_2258	STROP_RS11360
498	Strop_2617	STROP_RS13170
499	Strop_2619	STROP_RS13180
500	Strop_2678	STROP_RS13470
501	Strop_2679	STROP_RS13475
502	Strop_4448	STROP_RS22460
503	Strop_4546	STROP_RS22945
504	Strop_0654	STROP_RS03310
505	Strop_1818	STROP_RS09165
506	Strop_0966	STROP_RS04895
507	Strop_0850	STROP_RS04305
508	Strop_3090	STROP_RS15470
509	Strop_0780	STROP_RS03950
510	Strop_1831	STROP_RS09230
511	Strop_4513	STROP_RS22780
512	Strop_2118	STROP_RS10660
513	Strop_1708	STROP_RS08615
514	Strop_1710	STROP_RS08625
515	Strop_3769	STROP_RS18950
516	Strop_3768	STROP_RS18945
517	Strop_3320	STROP_RS16635
518	Strop_1646	STROP_RS08300
519	Strop_2930	STROP_RS14685
520	Strop_2102	STROP_RS10580
521	Strop_0864	STROP_RS04380
522	Strop_0795	STROP_RS04030
523	Strop_0933	STROP_RS04730
524	Strop_3213	STROP_RS16090
525	Strop_0328	STROP_RS01655
526	Strop_3212	STROP_RS16085
527	Strop_3216	STROP_RS16105
528	Strop_3005	STROP_RS15050
529	Strop_3271	STROP_RS16385
530	Strop_3543	STROP_RS17810
531	Strop_0829	STROP_RS04200
532	Strop_2164	STROP_RS10890
533	Strop_1471	STROP_RS07395
534	Strop_0097	STROP_RS00485
535	Strop_1532	STROP_RS07705
536	Strop_1920	STROP_RS09695
537	Strop_3833	STROP_RS19280
538	Strop_3439	STROP_RS17255
539	Strop_0426	STROP_RS02155
540	Strop_3246	STROP_RS16260
541	Strop_3247	STROP_RS16265
542	Strop_0438	STROP_RS02215
543	Strop_0041	STROP_RS00205
544	Strop_2605	STROP_RS13110
545	Strop_2267	STROP_RS11405
546	Strop_2263	STROP_RS11385
547	Strop_2116	STROP_RS10650
548	Strop_2115	STROP_RS10645
549	Strop_3886	STROP_RS19550
550	Strop_1398	STROP_RS07025
551	Strop_4076	STROP_RS20540
552	Strop_4085	STROP_RS20585
553	Strop_4068	STROP_RS20500
554	Strop_3946	STROP_RS19865
555	Strop_2254	STROP_RS11340
556	Strop_3379	STROP_RS16945
557	Strop_2217	STROP_RS11150
558	Strop_0003	STROP_RS00010
559	Strop_1798	STROP_RS09065
560	Strop_2980	STROP_RS14930
561	Strop_3286	STROP_RS16460
562	Strop_3467	STROP_RS17405
563	Strop_4022	STROP_RS20275
564	Strop_1862	STROP_RS09380
565	Strop_3933	STROP_RS19785
566	Strop_1381	STROP_RS06940
567	Strop_3248	STROP_RS16270
568	Strop_4439	STROP_RS22415
