# Supplementary material for: Use of genome-scale models to get new insights into the marine actinomycete genus Salinispora
Source: BMC Syst Biol. 2019 Jan 21;13:11. doi: 10.1186/s12918-019-0683-1 (PMC6341766; doi:10.1186/s12918-019-0683-1)
Supplement: Supplementary file 3 — Details of biomass equations used for Core (worksheet1), Salinispora arenicola (worksheet2) and Salinispora pacifica (worksheet3) models. References are included in the file. (XLSX 67 kb) [file 12918_2019_683_MOESM3_ESM.xlsx]

## Sheet: Core
Biomass equation of Core model
Biomass equation was formulated according to the structure suggested in Orth et al 2010.
Biomass equation is:
40 ATP[c] + 0.203 DNA_biomass[c] + 0.412 Protein_biomass[c] + 0.22 Peptidoglycan_biomass[c] + 0.027 Phospholipids_biomass[c] + 0.018 Fatty_acid[c] + 0.03 Cofactor_biomass[c] -> 40 H+[c] + 40 ADP[c] + 40 Orthophosphate[c] + Biomass[c]
DNA and RNA composition:
Energy requirement for polymerisation of triphosphates was from (Ingraham et al., 1983).
Nucleotide		mol/mol DNA	MWa, g/mol	mmol/g DNA
D-Ribose_5-phosphate		0.5	274.07	2.37971
L-Glutamine		0.5	146.15	2.37971
Energy requirement for polymerisation (ATP):				4.4
a the molecular weight is the weight of the nucleotide monophosphate substracted 1 water, which is lost during esterification
DNA biosynthesis equation (in mmol for synthesis of 1 g DNA):
2.379 D-Ribose_5-phosphate[c] + 2.379 L-Glutamine[c] + 4.4 ATP[c] -> 4.4 ADP[c] + 4.4 Orthophosphate[c] + 4.76 Pyrophosphate[c] +DNA_biomass[c]
Proteins composition:
Energy requirement for polymerisation was taken as for E. coli (Ingraham et al., 1983).
Precursors		MW, g/mol	mmol/g protein
Pyruvate		88.06	2.27118
3-Phospho-D-glycerate		186.06	0.537461
D-Erythrose_4-phosphate		200.084	0.249895
D-Glyceraldehyde_3-phosphate		170.051	0.117612
D-Glucose_6-phosphate		260.136	0.384414
L-Glutamate		147.13	1.49528
L-Glutamine		146.15	0.410537
Oxaloacetate		132.07	0.757174
Phosphoenolpyruvate		168.042	0.297545
D-Ribose_5-phosphate		274.07	0.36487
Energy requirement for polymerisation (ATP):			40
Protein biosynthesis equation (in mmol for synthesis of 1 g protein):
2.27 Pyruvate[c] + 0.54 3-Phospho-D-glycerate[c] + 0.25 D-Erythrose_4-phosphate[c] + 0.12 D-Glyceraldehyde_3-phosphate[c] + 0.38 D-Glucose_6-phosphate[c] + 1.5 L-Glutamate[c] + 0.41 L-Glutamine[c] + 0.76 Oxaloacetate[c] + 0.3 Phosphoenolpyruvate[c] + 0.36 D-Ribose_5-phosphate[c] + 40.0 ATP + 40 H2O[c]-> 40.0 ADP + 40.0 Orthophosphate + PROTEIN + 1.42 2-Oxoglutarate[c] + 40 H+[c]
Phospholipids composition:
The composition of phospholipids was assumed according to Ahmed et al 2013 and Maldonado et al 2015
Phospholipids biosynthesis equation is therefore (in mmol for synthesis of 1 g phospholipids):
0.357 Phosphatidylethanolamine + 0.137 Phosphatidylglycerol + 0.289 Phosphatidylinositol + 0.292 Cardiolipin -> PHOSPHOLIPIDS
Fatty acid composition in Triacylglycerol (TAG) :
The composition of phospholipids was assumed according to Ahmed et al 2013
Fatty acid	g/g total fatty acids	MWa, g/mol	mmol/g total fatty acids	mol/mol total fatty acids
C14	0.0206	227	0.0907489	0.0745448
C15	0.0644	241	0.26722	0.219505
C16	0.1508	255	0.591373	0.485777
C17	0.0497	269	0.184758	0.151768
C18	0.0234	281	0.083274	0.0684046
Average molecular weight:		821.44	SUM:	1
a molecular weight without a proton
0.075 Tetradecanoic acid + 0.022 Pentadecanoic acid + 0.486 Hexadecanoic acid + 0.152 Heptadecanoic acid + 0.068 Octadecanoic acid = Fatty acid
Peptidoglycan composition:
Component		Molar ratio in peptidoglycan
		Micromonosporas (Kawamoto et al., 1981)		MWa, g/mol	mmol/g peptidoglycan
D-Fructose_6-phosphate		1		275.258	1.31532
Pyruvate		0.7		88.06	0.920721
L-Glutamate		0.7		147.13	0.920721
L-Glutamine		0.97		146.15	1.27586
3-Phospho-D-glycerate		0.96		186.06	1.2627
Energy requirement for polymerisation (ATP):					4.38
a the molecular weight is substracted water to account for the bond formation, glycin and DAP are substracted two mol H2O each to account for cross-linking as well
Peptidoglycan biosynthesis equation is therefore (in mmol for synthesis of 1 g peptidoglycan):
1.315 D-Fructose_6-phosphate[c] + 0.921 Pyruvate[c] + 0.921 L-Glutamate[c] + 1.276 L-Glutamine[c] + 1.263 3-Phospho-D-glycerate[c] + 4.83 ATP -> PEPTIDOGLYCAN + 4.83 ADP + 4.83 Orthophosphate
Cofactor composition:
For simplification is was assumed that the selected cofactors are equally represented (w/w) in the pool
Molecule	MW,g/mol	Concentration (mM) (a)		mmol/g pool of small m.
Ca	40.078	6		0
Potassium	39.0983	225		0.95339
SO4	96.06	5		0.0211864
Chloride	35.453	6		0.0254237
(a) Information was obtained from Cybercell Database (CCDB)
Molecule	MW,g/mol	g/g pool of small molecules		mmol/g pool of small m.
NAD	664.438	0.125		0.188129
NADP	744.418	0.125		0.167916
COA	767.534	0.125		0.162859
CH	226.18	0.125		0.552657
THF	445.434	0.125		0.280625
FMN	456.348	0.125		0.273914
FAD	785.557	0.125		0.159123
Ions		0.125		0.125
0.930 Potassium + 0.021 sulfate + 0.025 Chloride -> Ions
Cofactor pool biosynthesis equation is therefore (in mmol for synthesis of 1 g Cofactor):
0.188 NAD + 0.168 NADP + 0.163 COA + 0.553 Chorismate + 0.281 Tetrahydrofolate + 0.274 FMN + 0.159 FAD + 0.125 Ions -> Cofactor
References:
Maldonado LA, Fenical W, Jensen PR, Kauffman CA, Mincer TJ, Ward AC, et al. Salinispora arenicola gen. nov., sp. nov. and Salinispora tropica sp. nov., obligate marine actinomycetes belonging to the family Micromonosporaceae. Int. J. Syst. Evol. Microbiol. 2005;55:1759–66.
Ahmed L, Jensen PR, Freel KC, Brown R, Jones AL, Kim BY, Goodfellow M (2013). Salinispora pacifica sp. nov., an actinomycete from marine sediments. Antonie van Leeuwenhoek, Int. J. Gen. Mol. Microbiol. 103, 1069–1078.
Borodina I, Krabben P, Nielsen J (2005). Genome-scale analysis of Streptomyces coelicolor A3(2) metabolism. Genome Res. 15, 820–829.
Ingraham JL, Maaløe O, Neidhardt FC. Growth of the bacterial cell. Sinauer Associates, Inc., Massachusetts.
http://cmr.jcvi.org/cgi-bin/CMR/CmrHomePage.cgi
Contador CA, Rodríguez V, Andrews BA, Asenjo JA. Genome-scale reconstruction of Salinispora tropica CNB-440 metabolism to study strain-specific adaptation. Antonie van Leeuwenhoek, Int. J. Gen. Mol. Microbiol. 2015;108:1075–90.
Kawamoto I, Oka T, Nara T (1981). Cell wall composition of Micromonospora olivoasterospora, Micromonospora sagamiensis, and related organisms. J. Bacteriol. 146, 527–534.
Orth JD, Fleming RMT, Palsson BØ. Reconstruction and Use of Microbial Metabolic Netwroks: the Core Escherichia coli Metabolic Model as an Educational Guide. EcoSal Plus. 2010;4.

## Sheet: SA-CNH643
Biomass equation of Salinispora arenicola CNH-643
Biomass equation was formulated according to the structure detailed in Borodina et al. 2005
Macromolecular composition:
Macromolecular composition details can be found in Contador et al. 2015
DNA composition:
The composition of DNA was calculated from the genomic sequence of Salinispora arenicola. Energy requirement for polymerisation of triphosphates was from (Ingraham et al., 1983).
Nucleotide		mol/mol DNA	MWa, g/mol	mmol/g DNA
dATP		0.155	313.2	0.501545
dCTP		0.345	289.2	1.11634
dTTP		0.155	304.2	0.501545
dGTP		0.345	329.2	1.11634
Energy requirement for polymerisation (ATP):				4.4
a the molecular weight is the weight of the nucleotide monophosphate substracted 1 water, which is lost during esterification
DNA biosynthesis equation (in mmol for synthesis of 1 g DNA):
0.502DATP + 1.116 DCTP + 0.502 DTTP + 1.116 DGTP + 4.4 ATP -> 4.4 ADP + 4.4 Orthophosphate + 3.236 Pyrophosphate +DNA
Proteins composition:
The amino acid composition determined from genome information of Salinispora arenicola (CMR database). Energy requirement for polymerisation was taken as for E. coli (Ingraham et al., 1983).
Amino acid		% protein (w/w)	MWa, g/mol	mmol/g protein
Alanine		11.06	71.094	1.556
Arginine		16.26	156.203	1.041
Asparagine		1.18	114.119	0.103
Aspartate		3.70	115.104	0.321
Cysteine		2.59	103.16	0.251
Glutamate		2.71	128.146	0.211
Glutamine		2.69	129.131	0.208
Glycine		10.63	57.067	1.863
Histidine		2.92	137.156	0.213
Isoleucine		1.67	113.175	0.148
Leucine		5.45	113.175	0.482
Lysine		0.84	128.189	0.066
Methionine		0.82	131.214	0.062
Phenylalanine		1.23	147.192	0.084
Proline		10.46	97.132	1.077
Serine		8.84	87.093	1.015
Threonine		6.22	101.12	0.615
Tryptophan		2.02	186.228	0.108
Tyrosine		0.91	163.191	0.056
Valine		6.29	99.148	0.634
Energy requirement for polymerisation (ATP):				40
a water is substracted from MW to account for water excretion during peptide bond formation
Protein biosynthesis equation (in mmol for synthesis of 1 g protein):
1.556 ALA + 1.041 ARG + 0.103 ASN + 0.321 ASP + 0.251 CYS + 0.211 GLN + 0.208 GLU + 1.863 GLY + 0.213 HIS + 0.148 ILE + 0.482 LEU + 0.066 LYS + 0.062 MET + 0.084 PHE + 1.077 PRO + 1.015 SER + 0.615 THR + 0.108 TRP + 0.056 TYR + 0.634 VAL + 40.0 ATP -> 40.0 ADP + 40.0 Orthophosphate + PROTEIN
Phospholipids composition:
The composition of phospholipids was assumed according to Ahmed et al 2013 and Maldonado et al 2015
Component		g/g phospholipids		mmol/g phospholipids
Phosphatidylethanolamine		0.3		1.65629			1
Phosphatidylglycerol		0.1		0.471389
Phosphatidylinositol		0.3		0.866827
Cardiolipin (Diphosphatidylglycerol)		0.3		0.903117
Phospholipids biosynthesis equation is therefore (in mmol for synthesis of 1 g phospholipids):
0.414 Phosphatidylethanolamine + 0.132 Phosphatidylglycerol + 0.337 Phosphatidylinositol + 0.211 Cardiolipin -> PHOSPHOLIPIDS
Molecular weights of phospholipids components:
Constituent		MW, g/mol
		backbone	# of fatty acids residues	total
Phosphatidylethanolamine		181.128	2	181.128
Phosphatidylglycerol		212.139	2	212.139
Phosphatidylinositol		346.09	2	346.09
Cardiolipin		332.183	4	332.183
Fatty acid composition in Triacylglycerol (TAG):
The composition of fatty acids tails in phospholipids was assumed to be the same as in Ahmed et al., 2013. TAGs are composed of glycerol core and three fatty acids residues.
Fatty acid	g/g total fatty acids	MWa, g/mol	mmol/g total fatty acids	mol/mol total fatty acids
C14	0.016	227	0.0704846	0
C15	0.101	241	0.419087	0
C16	0.532	255	2.08627	0
C17	0.265	269	0.98513	0
C18	0.033	281	0.117438	0
Average molecular weight:		271.856	SUM:	0
a molecular weight without a proton
0.019 Tetradecanoic acid + 0.114 Pentadecanoic acid + 0.567 Hexadecanoic acid + 0.268 Heptadecanoic acid + 0.032 Octadecanoic acid = Fatty acid
RNA, Cell wall and cofactors compositions were assumed according to Contador et al. 2015
References:
Maldonado LA, Fenical W, Jensen PR, Kauffman CA, Mincer TJ, Ward AC, et al. Salinispora arenicola gen. nov., sp. nov. and Salinispora tropica sp. nov., obligate marine actinomycetes belonging to the family Micromonosporaceae. Int. J. Syst. Evol. Microbiol. 2005;55:1759–66.
Ahmed L, Jensen PR, Freel KC, Brown R, Jones AL, Kim BY, Goodfellow M (2013). Salinispora pacifica sp. nov., an actinomycete from marine sediments. Antonie van Leeuwenhoek, Int. J. Gen. Mol. Microbiol. 103, 1069–1078.
Borodina I, Krabben P, Nielsen J (2005). Genome-scale analysis of Streptomyces coelicolor A3(2) metabolism. Genome Res. 15, 820–829.
Ingraham JL, Maaløe O, Neidhardt FC. Growth of the bacterial cell. Sinauer Associates, Inc., Massachusetts.
http://cmr.jcvi.org/cgi-bin/CMR/CmrHomePage.cgi
Contador CA, Rodríguez V, Andrews BA, Asenjo JA. Genome-scale reconstruction of Salinispora tropica CNB-440 metabolism to study strain-specific adaptation. Antonie van Leeuwenhoek, Int. J. Gen. Mol. Microbiol. 2015;108:1075–90.

## Sheet: SP-CNR114
Biomass equation of Salinispora pacifica CNR-114
Biomass equation was formulated according to the structure detailed in Borodina et al. 2005
Macromolecular composition:
A complete cellular composition of a Salinispora pacifica CNR-114 could not be found in the literature. Therefore the content of macromolecular biomass components was taken from different sources.
Component		g·g-1 DW
Protoplast		0.649455
Protein		0.432
DNA		0.042
RNA		0.1
Lipids		0.0454545
Polar (Phospholipids)		0.0272727
Non-polar (TAGs)		0.0181818
Small molecules (cofactors)		0.03
Cell wall		0.260545
Peptidoglycan		0.130273
Carbohydrates		0.0521091
Teichoich acid		0.0781636
Ash		0.09
SUM		1
Biomass equation at 0.048 h-1 dilution rate is:
0.432 PROTEIN + 0.1 RNA + 0.042 DNA + 0.027 PHOSPHOLIPID + 0.018 TAG + 0.03 Cofactor + 0.130 PEPTIDOGLYCAN + 0.052 CARBOHYDRATE + 0.078 TEICH + 40 ATP -> BIOMASS + 40 ADP + 40 Orthophosphate
DNA composition:
The composition of DNA was calculated from the genomic sequence of Salinispora Pacifica. Energy requirement for polymerisation of triphosphates was from (Ingraham et al., 1983).
Nucleotide		mol/mol DNA	MWa, g/mol	mmol/g DNA
dATP		0.1515	313.2	0.490214
dCTP		0.3485	289.2	1.12765
dTTP		0.1515	304.2	0.490214
dGTP		0.3485	329.2	1.12765
Energy requirement for polymerisation (ATP):				4.4
a the molecular weight is the weight of the nucleotide monophosphate substracted 1 water, which is lost during esterification
DNA biosynthesis equation (in mmol for synthesis of 1 g DNA):
0.490 DATP + 1.128 DCTP + 0.490 DTTP + 1.128 DGTP + 4.4 ATP -> 4.4 ADP + 4.4 Orthophosphate + 3.236 Pyrophosphate +DNA
Proteins composition:
The amino acid composition determined from genome information of Salinispora Pacifica (CMR database). Energy requirement for polymerisation was taken as for E. coli (Ingraham et al., 1983).
Amino acid		% protein (w/w)	MWa, g/mol	mmol/g protein
Alanine		11.64	71.094	1.637
Arginine		15.88	156.203	1.017
Asparagine		1.14	114.119	0.100
Aspartate		3.59	115.104	0.312
Cysteine		2.47	103.16	0.239
Glutamate		2.75	128.146	0.215
Glutamine		2.74	129.131	0.212
Glycine		11.03	57.067	1.933
Histidine		2.78	137.156	0.203
Isoleucine		1.64	113.175	0.145
Leucine		5.53	113.175	0.489
Lysine		0.87	128.189	0.068
Methionine		0.79	131.214	0.060
Phenylalanine		1.16	147.192	0.079
Proline		10.85	97.132	1.117
Serine		8.81	87.093	1.012
Threonine		5.95	101.12	0.588
Tryptophan		2.02	186.228	0.108
Tyrosine		0.87	163.191	0.053
Valine		5.98	99.148	0.603
Energy requirement for polymerisation (ATP):				40
a water is substracted from MW to account for water excretion during peptide bond formation
Protein biosynthesis equation (in mmol for synthesis of 1 g protein):
1.637 ALA + 1.017 ARG + 0.100 ASN + 0.312 ASP + 0.239 CYS + 0.215 GLN + 0.212 GLU + 1.933 GLY + 0.203 HIS + 0.145 ILE + 0.489 LEU + 0.068 LYS + 0.060 MET + 0.079 PHE + 1.117 PRO + 1.012 SER + 0.588 THR + 0.108 TRP + 0.053 TYR + 0.603 VAL + 40.0 ATP -> 40.0 ADP + 40.0 Orthophosphate + PROTEIN
Phospholipids composition: Ahmed (20013)
Component		g/g phospholipids		mmol/g phospholipids
Phosphatidylethanolamine		0.2		0.265973
Phosphatidylglycerol		0.02		0.0255439
Phosphatidylinositol		0.25		0.272653
Phosphatidylmethylethanolamine		0.2		0.235065
Phosphatidylinositol dimannosides		0.08		0.0345326
Cardiolipin (Diphosphatidylglycerol)		0.25		0.169625
Phospholipids biosynthesis equation is therefore (in mmol for synthesis of 1 g phospholipids):
0.266 Phosphatidylethanolamine + 0.026 Phosphatidylglycerol + 0.273 Phosphatidylinositol + 0.235 Phosphatidylmethylethanolamine + 0.035 Phosphatidylinositol_dimannosides + 0.170 Cardiolipin -> PHOSPHOLIPIDS
Molecular weights of phospholipids components:
Constituent		MW, g/mol
		backbone	# of fatty acids residues	total
Phosphatidylethanolamine		181.128	2	181.128
Phosphatidylglycerol		212.139	2	212.139
Phosphatidylinositol		346.09	2	346.09
Phosphatidylmethylethanolamine		280	2	280
Cardiolipin		332.183	4	332.183
phosphatidylinositol dimannosides		1175	4	1175
Fatty acid composition in Triacylglycerol (TAG)
The composition of fatty acids tails in phospholipids was assumed to be the same as in Ahmed et al., 2013. TAGs are composed of glycerol core and three fatty acids residues.
Fatty acid	g/g total fatty acids	MWa, g/mol	mmol/g total fatty acids	mol/mol total fatty acids
C14	0.037	227	0.162996	0.0465212
C15	0.181	241	0.751037	0.214356
C16	0.319	255	1.25098	0.357047
C17	0.34	269	1.26394	0.360746
C18	0.021	281	0.0747331	0.0213298
Average molecular weight:		285.414	SUM:	1
a molecular weight without a proton
0.047 Tetradecanoic acid + 0.214 Pentadecanoic acid + 0.357 Hexadecanoic acid + 0.361 Heptadecanoic acid + 0.021 Octadecanoic acid = Fatty acid
RNA, Cell wall and cofactors compositions are the same as the one used for S. tropica CNB-440 by Contador et al. 2015
References:
Ahmed L, Jensen PR, Freel KC, Brown R, Jones AL, Kim BY, Goodfellow M (2013). Salinispora pacifica sp. nov., an actinomycete from marine sediments. Antonie van Leeuwenhoek, Int. J. Gen. Mol. Microbiol. 103, 1069–1078.
Borodina I, Krabben P, Nielsen J (2005). Genome-scale analysis of Streptomyces coelicolor A3(2) metabolism. Genome Res. 15, 820–829.
Ingraham JL, Maaløe O, Neidhardt FC. Growth of the bacterial cell. Sinauer Associates, Inc., Massachusetts.
http://cmr.jcvi.org/cgi-bin/CMR/CmrHomePage.cgi
Contador CA, Rodríguez V, Andrews BA, Asenjo JA. Genome-scale reconstruction of Salinispora tropica CNB-440 metabolism to study strain-specific adaptation. Antonie van Leeuwenhoek, Int. J. Gen. Mol. Microbiol. 2015;108:1075–90.
